# Supplementary material for: Long Non-Coding RNA Expression Profiling of Mouse Testis during Postnatal Development
Source: PLoS One. 2013 Oct 10;8(10):e75750. doi: 10.1371/journal.pone.0075750 (PMC3794988; doi:10.1371/journal.pone.0075750)
Supplement: Table S1 — LncRNAs expressed in mouse testis above background. (XLS) [file pone.0075750.s004.xls]

## Sheet: above background
	Group-Raw Intensity		Group-Normalized Intensity		Raw Intensity						Normalized Intensity						Annotation
Probe ID	[Group(N)](raw)	[Group(A)](raw)	[Group(N)](normalized)	[Group(A)](normalized)	[N1, Group(N)](raw)	[N2, Group(N)](raw)	[N3, Group(N)](raw)	[A1, Group(A)](raw)	[A2, Group(A)](raw)	[A3, Group(A)](raw)	[N1, Group(N)](normalized)	[N2, Group(N)](normalized)	[N3, Group(N)](normalized)	[A1, Group(A)](normalized)	[A2, Group(A)](normalized)	[A3, Group(A)](normalized)	Source	SeqID	Chromosome	ChromosomeStrand	txStart	txEnd
CUST_1_PI419771968	122.131	29.6956	-0.235604	-1.66591	111.103	184.768	70.5207	34.2422	33.1165	21.7282	-0.697638	0.280376	-0.28955	-2.05151	-1.59441	-1.3518	Fantom_stringent	AK002217	chr7	-	52823164	52830527
CUST_10_PI421760821	16.2334	5	-3.57181	-4.20687	35.8629	5	7.83723	5	5	5	-2.32898	-4.92727	-3.45918	-4.82729	-4.32196	-3.47137	UCR	uc.10+	chr4	-	148082576	148082851
CUST_100_PI419771968	344.139	17779.8	1.30434	7.48975	386.539	433.417	212.46	24594.1	18923.8	9821.47	1.10107	1.51041	1.30152	7.43681	7.56402	7.46843	Fantom_stringent	AK005763	chr19	+	41338601	41339520
CUST_100_PI421760821	271.622	82.0901	1.02265	-0.231002	305.43	257.189	252.248	116.035	71.7321	58.5027	0.7613	0.757488	1.54918	-0.290792	-0.479347	0.0771327	UCR	uc.102+	chr2	+	72937887	72938225
CUST_1000_PI419771968	2736.28	394.217	4.27429	1.90917	3799.99	2799.55	1609.3	626.719	381.458	174.475	4.39838	4.20178	4.2227	2.14246	1.93149	1.65357	Fantom_stringent	AK080243	chr11	+	96668514	96669461
CUST_10000_PI419771968	20.3005	21.2457	-2.75153	-2.20224	16.9011	16.878	27.1224	26.1357	12.1368	25.4646	-3.41435	-3.17212	-1.66811	-2.44126	-3.04257	-1.12288	NRED	AK036150	chr18	+	33154334	33159195
CUST_10001_PI419771968	168.503	11.9795	0.300534	-2.99564	198.638	117.102	189.77	10.89	16.3169	8.73158	0.140598	-0.37758	1.13859	-3.70428	-2.61559	-2.66706	NRED	AK036157	chr9	-	58755078	58758922
CUST_10004_PI419771968	5.46928	10.9745	-4.60967	-3.4746	5.4557	5.95216	5	5	22.9235	5	-5.04563	-4.67579	-4.1076	-4.82729	-2.12514	-3.47137	NRED	AK036179	chr3	-	127037711	127111912
CUST_10006_PI419771968	902.508	232.909	2.66203	1.21107	1202.95	1012.89	491.682	320.733	261.557	116.436	2.73896	2.73507	2.51206	1.17602	1.38709	1.0701	NRED	AK036186	chr17	+	13157202	13160171
CUST_10008_PI419771968	117.709	5	-0.195803	-4.20687	140.43	116.92	95.7782	5	5	5	-0.359686	-0.379826	0.152101	-4.82729	-4.32196	-3.47137	NRED	AK036213	chr11	-	36481690	36485569
CUST_10009_PI419771968	39.4885	7.86437	-1.80059	-3.65329	29.9222	34.6763	53.8671	12.0132	5	6.57989	-2.59025	-2.13332	-0.678193	-3.56266	-4.32196	-3.07523	NRED	AK036215	chr11	+	35395394	35399176
CUST_1001_PI419771968	2246.53	932.801	4.05132	3.2871	2782.08	2190.46	1767.05	1230.43	923.758	644.216	3.94855	3.84782	4.35761	3.11573	3.20748	3.5381	Fantom_stringent	AK080279	chr10	-	114820973	114822849
CUST_10011_PI419771968	65.6146	96.4538	-1.24938	0.0476136	44.6476	119.137	33.0592	113.839	95.9541	79.5685	-2.01289	-0.352722	-1.38255	-0.318365	-0.0596209	0.520827	NRED	AK036231	chr11	+	69485178	69488170
CUST_10012_PI419771968	32.8163	14.7205	-2.03835	-2.69922	27.4354	31.2433	39.7701	10.4325	13.8735	19.8554	-2.71543	-2.28372	-1.11591	-3.7662	-2.84963	-1.48184	NRED	AK036235	chr6	-	97456069	97460255
CUST_10014_PI419771968	101.469	78.0276	-0.806825	-1.02386	183.786	95.4649	25.1565	140.835	85.4682	7.77936	0.0284872	-0.6723	-1.77666	-0.0113502	-0.226577	-2.83365	NRED	AK036260	chrX	-	72971941	72974092
CUST_10015_PI419771968	18.2633	6.22915	-2.92495	-3.94121	25.1434	12.5475	17.0989	5	5	8.68745	-2.84129	-3.59988	-2.33369	-4.82729	-4.32196	-2.67437	NRED	AK036261	chr5	-	124750492	124751836
CUST_10018_PI419771968	16.0748	6.16642	-3.75728	-3.9253	5	38.2243	5	5.93752	5	7.56173	-5.17147	-1.99278	-4.1076	-4.57935	-4.32196	-2.87458	NRED	AK036287	chr5	-	56180409	56184126
CUST_10019_PI419771968	37.1758	22.0134	-1.92651	-2.12259	54.363	33.648	23.5164	27.1343	24.6597	14.2463	-1.72884	-2.17675	-1.87393	-2.38717	-2.01981	-1.96078	NRED	AK036303	chr15	+	100858280	100859676
CUST_1002_PI419771968	537.907	2547.45	1.98877	4.71693	650.846	550.664	412.21	3489.22	2532.98	1620.13	1.85278	1.85583	2.25771	4.61948	4.66273	4.8686	Fantom_stringent	AK080300	chr6	-	47402604	47405058
CUST_10021_PI419771968	346.425	414.205	1.36689	2.14469	407.765	332.634	298.878	497.447	417.12	328.049	1.1782	1.12859	1.79389	1.80919	2.06042	2.56447	NRED	AK036326	chr5	-	124728315	124729921
CUST_10024_PI419771968	86.7438	148.2	-0.681905	0.485444	105.684	100.855	53.6931	227.66	156.188	60.7522	-0.76979	-0.593065	-0.682858	0.681521	0.643242	0.131567	NRED	AK036400	chr2	+	92324082	92369966
CUST_10026_PI419771968	16.2221	5	-3.04384	-4.20687	15.5864	18.3502	14.7298	5	5	5	-3.53118	-3.05147	-2.54886	-4.82729	-4.32196	-3.47137	NRED	AK036433	chr2	+	12925991	12929227
CUST_10028_PI419771968	1151.47	108.483	3.06824	0.224426	1373.67	780.762	1299.99	125.101	100.196	100.152	2.93042	2.35954	3.91476	-0.182263	0.00279188	0.852749	NRED	AK036481	chr6	-	38255302	38257158
CUST_10030_PI419771968	24.3693	19.0617	-2.50452	-2.3183	29.5929	27.7926	15.7226	15.6448	25.8499	15.6904	-2.60622	-2.45257	-2.45476	-3.1816	-1.9518	-1.82149	NRED	AK036508	chr6	+	92053631	92056101
CUST_10031_PI419771968	59.0266	14.7003	-1.20284	-2.7385	60.9706	71.951	44.1584	20.9943	14.2605	8.84609	-1.56336	-1.08026	-0.964908	-2.75729	-2.80994	-2.64826	NRED	AK036518	chr10	-	20866699	20868953
CUST_10032_PI419771968	455.009	126.618	1.73674	0.293248	564.937	472.158	327.933	201.441	116.9	61.5123	1.64855	1.63393	1.92773	0.504997	0.225242	0.149505	NRED	AK036548	chr19	+	45519988	45523446
CUST_10033_PI419771968	36.0115	5.02753	-1.89569	-4.19899	40.3443	36.7956	30.8948	5	5	5.0826	-2.15911	-2.04774	-1.48023	-4.82729	-4.32196	-3.44773	NRED	AK036557	chr7	+	142729506	142732878
CUST_10034_PI419771968	21.624	5	-3.21094	-4.20687	12.5894	47.2825	5	5	5	5	-3.83926	-1.68596	-4.1076	-4.82729	-4.32196	-3.47137	NRED	AK036558	chr13	+	114806868	114810839
CUST_10036_PI419771968	200.057	215.85	0.48051	1.13437	151.933	134.742	313.497	210.475	128.032	309.043	-0.246109	-0.175145	1.86278	0.568289	0.356471	2.47836	NRED	AK036570	chr3	-	127039311	127201919
CUST_10037_PI419771968	420.589	40.959	1.4967	-1.29401	626.994	444.051	190.723	40.504	60.6312	21.7419	1.79891	1.54538	1.14581	-1.80922	-0.721904	-1.35089	NRED	AK036574	chr10	+	41593972	41596436
CUST_10041_PI419771968	127.092	100.965	-0.0684767	0.127018	132.811	126.094	122.37	95.8939	108.139	98.8627	-0.440169	-0.270842	0.50558	-0.565846	0.112845	0.834056	NRED	AK036628	chr6	-	98917695	98921787
CUST_10047_PI419771968	358.75	476.991	1.40962	2.34671	436.509	348.442	291.298	585.055	465.459	380.459	1.27647	1.19558	1.75683	2.04322	2.21862	2.7783	NRED	AK036714	chr1	-	145486599	145489655
CUST_10049_PI419771968	62.4471	5	-2.21932	-4.20687	151.44	5	30.9019	5	5	5	-0.2508	-4.92727	-1.4799	-4.82729	-4.32196	-3.47137	NRED	AK036755	chr2	+	22629927	22632370
CUST_1005_PI419771968	362.704	1552.23	1.4307	4.04298	402.494	392.886	292.734	1893.48	1597.77	1165.46	1.15942	1.36877	1.76392	3.73761	3.99795	4.39338	Fantom_stringent	AK080390	chr9	-	20410576	20412060
CUST_10050_PI419771968	12.8403	6.26829	-3.52081	-3.93475	12.8708	19.3886	6.26158	8.80485	5	5	-3.80736	-2.97206	-3.783	-4.01091	-4.32196	-3.47137	NRED	AK036769	chr6	+	88676008	88677340
CUST_10051_PI419771968	73.0966	31.6819	-0.904201	-1.71805	88.0426	80.1909	51.0564	48.7317	32.2449	14.0692	-1.03327	-0.923832	-0.755505	-1.54243	-1.63289	-1.97883	NRED	AK036773	chr5	-	108395037	108397856
CUST_10052_PI419771968	1888.16	184.518	3.79693	0.982546	2359.6	1856.52	1448.36	220.919	179.383	153.253	3.71093	3.60919	4.07068	0.638162	0.843005	1.46647	NRED	AK036774	chr15	+	25564381	25567995
CUST_10053_PI419771968	49.7457	11.674	-1.46599	-3.05445	42.8549	38.5624	67.8198	15.4678	7.16353	12.3907	-2.07201	-1.98007	-0.345891	-3.19802	-3.80322	-2.16211	NRED	AK036790	chr17	+	75643756	75645635
CUST_10054_PI419771968	200.979	151.868	0.591943	0.695572	205.724	187.961	209.252	180.613	157.263	117.729	0.191167	0.305091	1.27957	0.347548	0.653145	1.08602	NRED	AK036791	chr15	+	35519068	35521393
CUST_10055_PI419771968	22.2357	6.35268	-2.6534	-3.92112	21.0728	31.2057	14.4287	9.05805	5	5	-3.09609	-2.28546	-2.57865	-3.97001	-4.32196	-3.47137	NRED	AK036813	chr15	+	60655895	60663346
CUST_10057_PI419771968	22.1378	6.20102	-2.74107	-3.9459	31.2531	25.0678	10.0926	5	8.60307	5	-2.52747	-2.60144	-3.0943	-4.82729	-3.53904	-3.47137	NRED	AK036848	chr9	-	22085813	22088347
CUST_10059_PI419771968	20.7787	116.32	-2.72579	0.236486	23.935	13.9428	24.4585	153.338	132.046	63.5755	-2.91235	-3.44775	-1.81726	0.111355	0.401	0.197101	NRED	AK036852	chr19	+	60220591	60221783
CUST_1006_PI419771968	315.184	109.332	1.19611	0.182806	414.133	310.142	221.278	129.948	129.78	68.2665	1.20055	1.02758	1.36019	-0.127425	0.376037	0.299808	Fantom_stringent	AK080405	chr11	+	57332187	57342591
CUST_10060_PI419771968	18.8758	56.3513	-3.10836	-0.755674	11.7405	8.66223	36.2246	55.3302	40.208	73.5157	-3.93998	-4.13446	-1.25063	-1.35922	-1.31448	0.406682	NRED	AK036853	chr12	-	111837992	111840173
CUST_10061_PI419771968	8.64975	5	-4.13776	-4.20687	5.67035	5	15.2789	5	5	5	-4.98996	-4.92727	-2.49606	-4.82729	-4.32196	-3.47137	NRED	AK036863	chr5	+	92933826	92935859
CUST_10062_PI419771968	16.5323	6.05205	-3.10894	-3.97155	19.9717	20.7435	8.88162	8.15616	5	5	-3.17352	-2.87461	-3.2787	-4.12132	-4.32196	-3.47137	NRED	AK036875	chr16	-	67103977	67106840
CUST_10064_PI419771968	1327.54	140.107	3.29351	0.587318	1653.96	1259.41	1069.26	150.119	156.709	113.492	3.19831	3.04933	3.63287	0.0807524	0.64805	1.03315	NRED	AK036896	chr2	+	135485284	135487345
CUST_10065_PI419771968	335.923	191.404	1.31768	1.04555	382.687	267.225	357.857	214.761	187.707	171.745	1.08662	0.812711	2.05371	0.597372	0.908448	1.63082	NRED	AK036930	chr9	-	63076601	63078713
CUST_10066_PI419771968	19.4463	5	-3.51443	-4.20687	46.5335	5	6.80546	5	5	5	-1.9532	-4.92727	-3.66283	-4.82729	-4.32196	-3.47137	NRED	AK036940	chr13	+	83663852	83668405
CUST_10067_PI419771968	56.9935	24.0058	-1.28625	-2.28053	81.2241	47.8531	41.9032	46.0852	17.3455	8.5867	-1.14956	-1.66866	-1.04053	-1.62298	-2.52741	-2.69119	NRED	AK036955	chr19	-	30639639	30643230
CUST_10068_PI419771968	98.8747	105.061	-0.552322	0.0237316	131.959	115.506	49.159	156.996	110.525	47.6627	-0.449453	-0.397372	-0.810142	0.145374	0.14433	-0.21851	NRED	AK037036	chr10	-	80723999	80727062
CUST_1007_PI419771968	12670.2	2990.64	6.56615	5.00446	14262.7	11673.5	12074.4	3333.59	3189.96	2448.38	6.30656	6.26175	7.13014	4.55365	4.99543	5.46431	Fantom_stringent	AK080408	chr14	+	47913286	47915773
CUST_10070_PI419771968	36.7326	21.7103	-1.86742	-2.15497	42.6336	33.1961	34.3682	30.9942	15.1195	19.0174	-2.07948	-2.19626	-1.32652	-2.19529	-2.72556	-1.54405	NRED	AK037041	chr4	-	140817676	140821932
CUST_10071_PI419771968	429.5	518.13	1.6554	2.47102	564.079	378.176	346.246	620.655	509.226	424.509	1.64635	1.31372	2.00613	2.12844	2.34827	2.93635	NRED	AK037047	chr17	+	11057929	11061262
CUST_10072_PI419771968	203.047	49.0738	0.598338	-0.946274	202.664	174.143	232.335	62.4945	36.5345	48.1926	0.169546	0.194932	1.43054	-1.18356	-1.45271	-0.202559	NRED	AK037054	chr13	-	46034537	46036407
CUST_10073_PI419771968	378.131	95.375	1.48287	0.00510629	448.042	394.283	292.067	118.9	100.919	66.3056	1.31409	1.37389	1.76063	-0.255604	0.0131621	0.257761	NRED	AK037060	chr16	+	24896651	24898531
CUST_10074_PI419771968	2811.38	400.301	4.37207	2.05045	3444.23	2860.11	2129.79	576.072	334.138	290.693	4.25657	4.23266	4.62697	2.02089	1.74041	2.39005	NRED	AK037075	chr10	-	67568155	67570922
CUST_10076_PI419771968	603.155	3695.93	2.09656	5.22945	827.633	623.76	358.072	4853.91	4189.98	2043.88	2.19945	2.03565	2.05458	5.09572	5.38883	5.2038	NRED	AK037080	chr11	+	82617220	82620916
CUST_10077_PI419771968	1560.2	470.645	3.54365	2.31191	1645.88	1356.63	1678.09	329.675	563.374	518.886	3.19125	3.15661	4.28308	1.21569	2.49406	3.22598	NRED	AK037081	chr12	-	56780373	56781984
CUST_10078_PI419771968	168.014	44.7547	0.330731	-1.21049	185.254	153.547	165.24	75.739	33.4611	25.0639	0.0399623	0.0133371	0.938895	-0.906248	-1.57948	-1.14576	NRED	AK037089	chr9	-	59313732	59316942
CUST_10079_PI419771968	18.0024	13.241	-2.96863	-3.0214	22.8339	20.8028	10.3705	20.063	14.6599	5	-2.9803	-2.87049	-3.05511	-2.82275	-2.77009	-3.47137	NRED	AK037096	chrX	+	71638677	71641762
CUST_1008_PI419771968	16.9405	11.2062	-3.0048	-3.16385	17.0618	21.0182	12.7414	17.565	9.49954	6.55399	-3.4007	-2.85563	-2.75807	-3.01458	-3.39604	-3.08093	Fantom_stringent	AK080454	chr17	-	25919755	25922512
CUST_10080_PI419771968	148.274	13.1668	-0.011971	-2.98293	203.378	177.655	63.7897	15.9296	18.0214	5.54946	0.174621	0.22374	-0.434273	-3.15558	-2.47225	-3.32095	NRED	AK037105	chrX	+	81276053	81278717
CUST_10083_PI419771968	94.5628	25.7066	-0.509662	-1.99082	101.706	106.119	75.864	41.2177	22.2017	13.7004	-0.825144	-0.51966	-0.184181	-1.78402	-2.1713	-2.01715	NRED	AK037143	chr1	+	88933297	88936225
CUST_10084_PI419771968	123.025	23.8372	-0.310172	-2.3847	161.893	159.03	48.153	33.9841	32.5274	5	-0.154502	0.0639586	-0.839971	-2.06242	-1.62031	-3.47137	NRED	AK037147	chr7	-	52891049	52894128
CUST_10085_PI419771968	1459.98	121.142	3.42258	0.337294	1840.21	1441.88	1097.85	157.387	125.967	80.0712	3.35226	3.24454	3.67095	0.148962	0.333007	0.529913	NRED	AK037153	chr11	-	86775422	86777798
CUST_10086_PI419771968	46.1039	10.4086	-1.59076	-3.17559	61.4335	46.8113	30.067	9.21579	8.70137	13.3085	-1.55244	-1.70042	-1.51942	-3.9451	-3.52265	-2.05902	NRED	AK037154	chr1	-	66743571	66746440
CUST_10087_PI419771968	121.759	27.1467	-0.252258	-1.77715	167.63	136.557	61.0894	28.6432	30.1804	22.6166	-0.104262	-0.155837	-0.496674	-2.30909	-1.72835	-1.29399	NRED	AK037186	chr13	+	78305817	78308294
CUST_1009_PI419771968	392.884	57.0704	1.55232	-0.713874	416.874	426.5	335.278	70.6223	48.4581	52.1308	1.21007	1.4872	1.95969	-1.00716	-1.04523	-0.0892344	Fantom_stringent	AK080470	chr11	-	74731974	74739177
CUST_10091_PI419771968	152.392	30.7206	0.191291	-1.59591	164.39	140.434	152.352	27.5178	35.3266	29.3175	-0.132416	-0.115448	0.821736	-2.36692	-1.50121	-0.91961	NRED	AK037266	chr10	+	10923997	10926293
CUST_10094_PI419771968	16.1602	17.2055	-3.06586	-2.45794	19.9547	15.5877	12.938	21.5613	17.4146	12.6406	-3.17474	-3.28686	-2.73598	-2.71884	-2.52167	-2.1333	NRED	AK037278	chr11	-	34192171	34195750
CUST_10095_PI419771968	1866.86	277.384	3.80825	1.58431	1925.94	1783.63	1890.99	284.335	254.551	293.267	3.41795	3.5514	4.4554	1.00223	1.34792	2.40277	NRED	AK037281	chrX	+	148285781	148289805
CUST_10096_PI419771968	39.0643	10.811	-2.06407	-3.19952	22.304	75.7663	19.1226	8.27583	7.26241	16.8947	-3.01417	-1.00571	-2.17232	-4.10031	-3.78345	-1.7148	NRED	AK037292	chr17	-	71240368	71242249
CUST_10097_PI419771968	249.407	52.7856	0.810134	-0.922521	328.224	282.756	137.241	81.8191	45.4504	31.0873	0.865141	0.894214	0.671048	-0.794848	-1.13767	-0.835044	NRED	AK037294	chr8	-	35157601	35159237
CUST_10099_PI419771968	130.379	42.0895	-0.0750642	-1.25636	156.992	145.883	88.2614	60.4654	44.1962	21.6069	-0.198847	-0.0605316	0.0341864	-1.23117	-1.17804	-1.35987	NRED	AK037298	chr2	-	105577970	105582019
CUST_101_PI419771968	831.849	22503	2.63116	7.90352	941.556	860.666	693.326	28586.2	20305.7	18617	2.3855	2.50011	3.00786	7.65382	7.66571	8.39104	Fantom_stringent	AK005768	chr6	-	83711752	83712502
CUST_1010_PI419771968	844.015	3014.76	2.6143	5.00421	1033.63	940.171	558.239	3507.52	3263.22	2273.55	2.52011	2.62758	2.69522	4.62702	5.02819	5.35743	Fantom_stringent	AK080501	chr7	-	25872370	25873561
CUST_10101_PI419771968	36.3152	6.42402	-1.94097	-3.86549	49.9258	35.4054	23.6144	7.41638	5	6.85567	-1.85168	-2.1033	-1.86793	-4.2585	-4.32196	-3.016	NRED	AK037317	chr5	+	22984852	22986701
CUST_10102_PI419771968	132.705	13.3454	-0.0185514	-2.84408	151.215	137.768	109.131	18.5434	11.6497	9.84297	-0.252939	-0.143104	0.340389	-2.93638	-3.10167	-2.49421	NRED	AK037318	chr6	-	99285729	99289118
CUST_10103_PI419771968	345.007	80.2381	1.20451	-0.6584	505.314	378.485	151.221	123.341	101.358	16.0153	1.48764	1.31489	0.810995	-0.202706	0.0194273	-1.79192	NRED	AK037327	chr4	+	21714165	21716978
CUST_10105_PI419771968	3958.39	185.001	4.86925	0.986887	4006.44	3065.9	4802.83	168.869	224.445	161.69	4.47471	4.3329	5.80014	0.250544	1.16633	1.54379	NRED	AK037356	chr8	+	119781978	119784698
CUST_10109_PI419771968	11.4035	10.1582	-3.54929	-3.30244	12.4823	10.6484	11.0799	11.8713	13.4811	5.12233	-3.85159	-3.83663	-2.95966	-3.57981	-2.89102	-3.4365	NRED	AK037380	chr2	+	22720626	22722713
CUST_1011_PI419771968	841.04	934.236	2.48006	3.21365	1257.32	905.274	360.523	1296.64	1039.98	466.085	2.80274	2.57301	2.06442	3.19135	3.37845	3.07115	Fantom_stringent	AK080515	chr4	-	107465765	107474669
CUST_10110_PI419771968	252.282	19.838	0.920842	-2.26298	260.411	254.482	241.952	27.0946	16.1476	16.2718	0.531249	0.742224	1.48905	-2.38928	-2.63065	-1.769	NRED	AK037386	chr4	+	97439338	97442236
CUST_10111_PI419771968	171.563	20.7369	0.341687	-2.20106	216.353	144.137	154.198	28.4348	17.5486	16.2273	0.263844	-0.0779004	0.839118	-2.31963	-2.51061	-1.77295	NRED	AK037391	chr2	+	152553443	152556535
CUST_10113_PI419771968	858.807	238.007	2.68575	1.26144	925.81	789.108	861.504	162.32	372.143	179.557	2.36117	2.37488	3.32119	0.193483	1.89582	1.695	NRED	AK037401	chr7	-	87885963	87888766
CUST_10114_PI419771968	219.405	22.735	0.689831	-2.03855	269.282	225.869	163.064	27.7308	20.6189	19.8552	0.579577	0.570146	0.91977	-2.35579	-2.278	-1.48185	NRED	AK037414	chr12	-	82681630	82684348
CUST_10115_PI419771968	157.316	33.7508	-0.0410054	-1.84326	241.176	181.091	49.6799	47.775	45.6671	7.81024	0.420545	0.251373	-0.794934	-1.57103	-1.13081	-2.82793	NRED	AK037473	chr6	-	98942674	98947590
CUST_10116_PI419771968	5.1714	18.3874	-4.68837	-2.46031	5.51419	5	5	25.63	20.5771	8.95526	-5.03025	-4.92727	-4.1076	-2.46945	-2.28092	-2.63056	NRED	AK037477	chr19	-	41080317	41083150
CUST_10117_PI419771968	57.7129	23.6171	-1.33294	-2.10856	84.1185	59.4794	29.5408	27.6064	32.2061	11.0389	-1.09905	-1.35488	-1.54489	-2.36228	-1.63463	-2.32878	NRED	AK037496	chr2	-	44586828	44589943
CUST_10118_PI419771968	311.002	30.0589	1.18094	-1.64967	412.438	291.57	228.999	37.3474	30.3324	22.4969	1.19464	0.938502	1.40967	-1.92628	-1.72111	-1.30164	NRED	AK037499	chr5	-	124624925	124631254
CUST_10119_PI419771968	50.7512	5.35535	-2.04568	-4.11081	72.8219	73.127	6.30473	5.23813	5.82792	5	-1.3071	-1.05687	-3.77309	-4.76016	-4.10091	-3.47137	NRED	AK037506	chr11	+	96356596	96358310
CUST_1012_PI419771968	5.17075	25.6862	-4.68854	-2.07359	5.51226	5	5	43.8559	22.5115	10.6912	-5.03076	-4.92727	-4.1076	-1.69451	-2.1513	-2.37494	Fantom_stringent	AK080548	chr17	+	56381138	56382224
CUST_10122_PI419771968	482.639	34.3293	1.84615	-1.45576	548.184	404.653	495.08	43.7149	27.2314	32.0416	1.60512	1.41134	2.52199	-1.69916	-1.8767	-0.791426	NRED	AK037532	chr10	-	70745751	70747964
CUST_10124_PI419771968	21.1654	47.3885	-2.67257	-1.18497	24.945	21.734	16.8172	66.0028	58.9464	17.2164	-2.85272	-2.80732	-2.35766	-1.10476	-0.762561	-1.68759	NRED	AK037541	chr2	+	43848061	43850866
CUST_10125_PI419771968	5.22652	14.6009	-4.67416	-2.87282	5.67957	5	5	26.2721	9.53355	7.99704	-4.98761	-4.92727	-4.1076	-2.43375	-3.39088	-2.79383	NRED	AK037543	chr5	-	11136506	11138558
CUST_10126_PI419771968	258.503	91.4243	0.862078	-0.11789	363.388	264.474	147.647	118.399	107.447	48.4272	1.01197	0.797785	0.77648	-0.2617	0.103582	-0.195553	NRED	AK037544	chr4	-	128255538	128257268
CUST_10127_PI419771968	244.453	32.6414	0.873412	-1.51997	265.359	231.403	236.598	29.0791	40.5205	28.3248	0.558403	0.605064	1.45677	-2.2873	-1.30331	-0.969306	NRED	AK037549	chr15	+	81866861	81869996
CUST_10130_PI419771968	1524.47	416.255	3.23968	2.00859	2344.32	1741.25	487.848	571.012	497.033	180.72	3.70156	3.51671	2.50076	2.00816	2.31331	1.70431	NRED	AK037565	chr10	-	59458594	59461058
CUST_10131_PI419771968	621.434	763.145	2.21236	3.03454	721.472	548.185	594.645	834.374	626.194	828.868	2.0014	1.84932	2.78636	2.55534	2.64657	3.9017	NRED	AK037578	chr15	+	12074982	12078281
CUST_10132_PI419771968	105.905	51.2809	-0.783662	-1.25426	178.057	117.527	22.1325	97.9603	41.6775	14.2049	-0.0172033	-0.37235	-1.96143	-0.535089	-1.2627	-1.96498	NRED	AK037581	chr6	-	32899366	32903636
CUST_10134_PI419771968	197.912	257.52	0.56849	1.46278	206.963	180.595	206.178	310.815	214.75	246.993	0.199832	0.247414	1.25822	1.1307	1.10262	2.15503	NRED	AK037585	chr6	-	5227500	5230334
CUST_10135_PI419771968	130.481	74.4203	-0.0763802	-0.387549	168.273	133.295	89.8745	103.82	73.1172	46.3238	-0.0987396	-0.190716	0.0603151	-0.451275	-0.451755	-0.259616	NRED	AK037589	chr8	-	87943709	87945598
CUST_10136_PI419771968	211.621	31.2615	0.598413	-1.64793	283.544	219.629	131.69	43.3192	32.0318	18.4335	0.65403	0.529729	0.61148	-1.71228	-1.64246	-1.58904	NRED	AK037591	chrX	+	93125053	93127976
CUST_10137_PI419771968	104.977	41.2962	-0.67756	-1.46076	144.177	142.68	28.0727	48.5917	62.9577	12.3391	-0.321696	-0.092555	-1.61843	-1.54658	-0.667582	-2.16813	NRED	AK037592	chr16	-	56020958	56024069
CUST_1014_PI419771968	445.424	177.306	1.72511	0.89784	532.841	435.4	368.032	233.314	170.861	127.745	1.56416	1.517	2.09416	0.716917	0.772782	1.20382	Fantom_stringent	AK080604	chr9	+	83441935	83442618
CUST_10140_PI419771968	70.4025	10.4766	-0.985721	-3.27736	84.5251	83.6499	43.0326	14.5929	11.8368	5	-1.09209	-0.862907	-1.00217	-3.28202	-3.07869	-3.47137	NRED	AK037610	chr1	-	134371901	134373602
CUST_10141_PI419771968	69.9444	20.656	-1.09411	-2.43909	85.9745	93.7161	30.1427	33.6855	21.4518	6.83074	-1.06756	-0.698973	-1.51579	-2.07516	-2.22087	-3.02126	NRED	AK037625	chr13_random	-	52585	55066
CUST_10142_PI419771968	65.0326	23.7609	-1.04195	-2.04253	69.0017	70.2668	55.8293	34.8841	21.1072	15.2915	-1.38484	-1.11443	-0.626574	-2.02471	-2.24423	-1.85864	NRED	AK037645	chr4	-	116289588	116296527
CUST_10145_PI419771968	23.7454	7.20337	-2.59308	-3.72004	29.9684	28.8097	12.4582	7.8892	8.72091	5	-2.58803	-2.40072	-2.7905	-4.16933	-3.51941	-3.47137	NRED	AK037708	chr16	-	92609302	92612823
CUST_10148_PI419771968	54.5016	54.0762	-1.45849	-1.17205	76.6223	63.477	23.4056	89.7069	59.6666	12.855	-1.23371	-1.26104	-1.88074	-0.662066	-0.74504	-2.10904	NRED	AK037745	chr5	+	34530749	34533987
CUST_10149_PI419771968	20.9136	25.7244	-3.56066	-2.95758	5.50711	52.2337	5	5	67.1731	5	-5.0321	-1.54229	-4.1076	-4.82729	-0.574081	-3.47137	NRED	AK037752	chr11	-	34252131	34254173
CUST_1015_PI419771968	13.58	916.021	-3.34204	2.98353	14.392	17.1866	9.1616	1606.86	859.04	282.164	-3.6462	-3.14599	-3.23392	3.50081	3.10269	2.34709	Fantom_stringent	AK080629	chr8	+	124066021	124067381
CUST_10150_PI419771968	219.184	60.3725	0.627751	-0.914052	239.696	294.277	123.578	88.3969	74.9652	17.7553	0.411663	0.951831	0.519757	-0.683289	-0.415744	-1.64312	NRED	AK037771	chr2	-	120726800	120729389
CUST_10151_PI419771968	156.918	57.289	0.0882533	-0.873025	206.948	192.573	71.2339	93.24	52.401	26.2261	0.199729	0.340062	-0.275032	-0.606336	-0.932371	-1.08037	NRED	AK037783	chr9	+	95789163	95791491
CUST_10152_PI419771968	155.689	20.0063	0.219449	-2.34893	175.638	145.805	145.625	9.23714	25.7703	25.0114	-0.0369406	-0.0613065	0.756593	-3.94177	-1.95625	-1.14878	NRED	AK037793	chr18	-	10576619	10578266
CUST_10153_PI419771968	30.3823	100.055	-2.13348	0.0227262	31.2923	28.5989	31.2557	126.181	119.037	54.9471	-2.52566	-2.41131	-1.46348	-0.169862	0.251367	-0.0133262	NRED	AK037809	chr6	+	48031620	48035209
CUST_10154_PI419771968	100.789	23.2051	-0.403118	-2.01067	105.807	99.4058	97.1555	28.4049	21.6229	19.5873	-0.768113	-0.61394	0.172699	-2.32114	-2.2094	-1.50145	NRED	AK037817	chr5	+	117583649	117637457
CUST_10155_PI419771968	954.06	534.952	2.83411	2.5112	1079.56	864.259	918.361	667.06	503.608	434.19	2.58283	2.50612	3.41339	2.23246	2.33227	2.96888	NRED	AK037820	chr19	+	21732285	21735572
CUST_10156_PI419771968	99.9319	15.6279	-0.460106	-2.58921	118.716	114.029	67.0504	18.6517	16.4791	11.7531	-0.602027	-0.415939	-0.362351	-2.92798	-2.60133	-2.23833	NRED	AK037824	chr2	-	44885391	44886921
CUST_10158_PI419771968	15.31	32.2485	-3.15359	-2.42615	13.1987	12.6544	20.0769	12.8548	78.8908	5	-3.77108	-3.58763	-2.10206	-3.46498	-0.342108	-3.47137	NRED	AK037853	chr4	-	6694335	6696543
CUST_1016_PI419771968	33665.6	7126.47	7.8644	6.16048	45985.3	37816.3	17195.1	9991.9	7586.94	3800.56	7.99549	7.95752	7.64018	6.13733	6.24541	6.0987	Fantom_stringent	AK080649	chrX	+	33905026	33906851
CUST_10161_PI419771968	50.1788	5	-1.48585	-4.20687	74.4025	36.1576	39.9762	5	5	5	-1.27612	-2.07297	-1.10845	-4.82729	-4.32196	-3.47137	NRED	AK037895	chr3	-	51352604	51355242
CUST_10162_PI419771968	6638.52	3365.17	5.55777	5.08697	8606.85	7465.35	3843.37	4668.4	3575.2	1851.92	5.57787	5.61679	5.47863	5.0395	5.15991	5.06151	NRED	AK037904	chr5	-	66000707	66003123
CUST_10163_PI419771968	5.27026	10.2941	-4.66318	-3.51945	5.81079	5	5	20.8823	5	5	-4.95466	-4.92727	-4.1076	-2.765	-4.32196	-3.47137	NRED	AK037906	chr11	+	96423041	96426788
CUST_10166_PI419771968	474.463	79.4267	1.82134	-0.223763	428.277	561.073	434.039	89.2402	70.7902	78.2498	1.249	1.88285	2.33216	-0.669591	-0.498415	0.496716	NRED	AK037926	chr8	+	117533445	117534951
CUST_10168_PI419771968	128.485	38.4666	-0.0808586	-1.27227	134.22	95.6205	155.616	39.0318	33.006	43.3619	-0.424947	-0.669951	0.852322	-1.86263	-1.59924	-0.354941	NRED	AK037948	chr8	-	83343219	83344802
CUST_10169_PI419771968	110.175	38.8208	-0.295649	-1.30056	134.408	108.496	87.6206	48.8966	41.7884	25.7774	-0.422923	-0.487696	0.0236731	-1.53755	-1.25886	-1.10527	NRED	AK037949	chr3	-	33973063	33975808
CUST_1017_PI419771968	5.50664	113.509	-4.59977	0.193686	5.59122	5	5.92869	161.535	116.313	62.6782	-5.01024	-4.92727	-3.86181	0.186487	0.217978	0.176594	Fantom_stringent	AK080704	chr3	+	17693919	17695329
CUST_10171_PI419771968	1837.16	407.489	3.75928	2.12654	1950.1	1377.77	2183.61	469.593	422.499	330.374	3.43593	3.17892	4.66297	1.72605	2.07891	2.57466	NRED	AK037976	chr3	-	132705370	132708597
CUST_10172_PI419771968	343.995	31.8987	1.33709	-1.53676	449.76	296.361	285.863	34.7386	31.5548	29.4027	1.31961	0.962014	1.72966	-2.03074	-1.6641	-0.91542	NRED	AK038003	chr5	-	68024901	68026547
CUST_10173_PI419771968	28.0063	5	-2.41102	-4.20687	40.461	31.06	12.4978	5	5	5	-2.15494	-2.29221	-2.78592	-4.82729	-4.32196	-3.47137	NRED	AK038004	chr5	+	3463562	3467013
CUST_10174_PI419771968	12.7215	5	-3.52241	-4.20687	9.18364	20.8459	8.13494	5	5	5	-4.29433	-2.86751	-3.40539	-4.82729	-4.32196	-3.47137	NRED	AK038009	chr8	-	120313238	120315411
CUST_10179_PI419771968	39.7005	6.48747	-2.34598	-3.87726	28.3552	83.1168	7.62936	5.59561	5	8.8668	-2.66786	-0.872129	-3.49796	-4.66492	-4.32196	-2.64488	NRED	AK038040	chr17	+	45582666	45585406
CUST_10181_PI419771968	44.8632	17.1667	-1.57386	-2.43553	49.3404	43.9431	41.3061	19.2027	14.7987	17.4989	-1.8687	-1.79164	-1.06124	-2.88598	-2.7565	-1.6641	NRED	AK038069	chrX	-	9775333	9779118
CUST_10182_PI419771968	916.277	99.0302	2.77464	0.0575754	786.666	976.225	985.939	131.036	94.0629	71.9915	2.12621	2.68187	3.51583	-0.11539	-0.0883398	0.376456	NRED	AK038070	chr4	+	119808076	119810647
CUST_10183_PI419771968	567.285	88.0125	2.08506	-0.0955246	615.848	500.705	585.303	107.341	89.5665	67.13	1.77303	1.71862	2.76352	-0.403156	-0.159007	0.275589	NRED	AK038073	chr6	-	98979146	98982853
CUST_10184_PI419771968	449.992	50.0351	1.75481	-0.900081	447.093	425.803	477.08	60.0603	48.2272	41.8179	1.31103	1.48484	2.46856	-1.24087	-1.05212	-0.40725	NRED	AK038074	chr11	-	74731970	74734356
CUST_10185_PI419771968	6.82669	5	-4.37857	-4.20687	5.01974	5	10.4603	5	5	5	-5.16578	-4.92727	-3.04267	-4.82729	-4.32196	-3.47137	NRED	AK038076	chr13	+	114767664	114769083
CUST_10186_PI419771968	388.353	170.356	1.05492	0.330214	650.242	440.907	73.9104	266.328	217.77	26.9708	1.85144	1.53513	-0.221819	0.907848	1.12277	-1.03997	NRED	AK038077	chr15	-	8281253	8282998
CUST_10187_PI419771968	428.629	51.3535	1.45216	-0.949657	606.91	527.899	151.078	80.2175	37.9832	35.8599	1.75194	1.79492	0.809622	-0.823368	-1.3966	-0.628998	NRED	AK038091	chr11	-	52084887	52089239
CUST_10188_PI419771968	197.927	51.2405	0.530507	-1.01032	219.827	237.645	136.311	78.9377	50.7346	24.0491	0.286829	0.643464	0.66123	-0.846571	-0.978994	-1.20539	NRED	AK038094	chr14	-	11210210	11212462
CUST_10189_PI419771968	300.12	56.6391	0.980381	-0.897339	450.697	326.24	123.423	96.5527	45.842	27.5226	1.32262	1.10059	0.517938	-0.555969	-1.12529	-1.01075	NRED	AK038102	chr2	-	84472664	84476226
CUST_1019_PI419771968	43.7108	49.3005	-1.6088	-0.90758	42.0678	42.6855	46.3791	51.9943	50.3967	45.5105	-2.09875	-1.83352	-0.89412	-1.44893	-0.988636	-0.28517	Fantom_stringent	AK080749	chr8	-	74114795	74116363
CUST_10191_PI419771968	340.595	38.4817	1.15383	-1.6226	496.758	391.024	134.002	72.3213	31.1596	11.9643	1.463	1.36191	0.636587	-0.972864	-1.68229	-2.21264	NRED	AK038116	chr12	+	4619083	4622396
CUST_10193_PI419771968	102.544	79.064	-0.395729	-0.251794	115.118	80.4039	112.11	96.0312	59.3792	81.7816	-0.646426	-0.920005	0.379244	-0.563782	-0.752007	0.560406	NRED	AK038128	chr13	+	114771689	114773167
CUST_10196_PI419771968	19.1931	5	-2.86517	-4.20687	22.0588	23.9654	11.5551	5	5	5	-3.03011	-2.66632	-2.89907	-4.82729	-4.32196	-3.47137	NRED	AK038147	chr4	+	41308188	41310244
CUST_10197_PI419771968	45.7786	6.51027	-1.89846	-3.85111	81.0877	43.2435	13.0044	6.63376	7.89704	5	-1.15199	-1.81479	-2.72859	-4.41939	-3.66258	-3.47137	NRED	AK038162	chr19	-	45683744	45687665
CUST_10198_PI419771968	227.393	12.6469	0.642707	-3.37942	316.291	253.926	111.962	27.9406	5	5	0.811712	0.739063	0.377346	-2.34492	-4.32196	-3.47137	NRED	AK038166	chr2	-	165976115	165979246
CUST_10199_PI419771968	40.3461	5	-1.76623	-4.20687	50.0367	43.2833	27.7183	5	5	5	-1.84848	-1.81346	-1.63676	-4.82729	-4.32196	-3.47137	NRED	AK038172	chr4	-	6870763	6875475
CUST_10202_PI419771968	31.3791	5	-2.14017	-4.20687	33.9712	39.7248	20.4412	5	5	5	-2.40716	-1.93723	-2.07612	-4.82729	-4.32196	-3.47137	NRED	AK038200	chr11	-	82671378	82673106
CUST_10204_PI419771968	19.4445	5	-2.87675	-4.20687	28.7818	18.1141	11.4378	5	5	5	-2.64631	-3.07016	-2.91379	-4.82729	-4.32196	-3.47137	NRED	AK038215	chr2	-	44496306	44498368
CUST_10206_PI419771968	22.5603	5	-2.5777	-4.20687	19.9932	27.4566	20.2312	5	5	5	-3.17196	-2.47012	-2.09101	-4.82729	-4.32196	-3.47137	NRED	AK038223	chr17	+	47706530	47707528
CUST_10207_PI419771968	265.595	8.44837	0.983641	-3.5058	308.388	263.863	224.535	9.98353	5.40091	9.96066	0.775206	0.794446	1.38127	-3.82966	-4.21069	-2.47706	NRED	AK038224	chr15	+	85507171	85511265
CUST_10208_PI419771968	5	42.8647	-4.73545	-2.68422	5	5	5	118.594	5	5	-5.17147	-4.92727	-4.1076	-0.259326	-4.32196	-3.47137	NRED	AK038232	chr14	+	53562357	53564496
CUST_10210_PI419771968	41.1907	5	-2.03117	-4.20687	73.2871	37.7914	12.4937	5	5	5	-1.29791	-2.00921	-2.7864	-4.82729	-4.32196	-3.47137	NRED	AK038237	chr10	-	39330441	39332878
CUST_10211_PI419771968	23.6058	7.74485	-2.57817	-3.66411	20.4678	15.5988	34.7508	6.70105	5	11.5335	-3.13811	-3.28584	-1.31055	-4.40483	-4.32196	-2.26554	NRED	AK038238	chr13	+	114801087	114802930
CUST_10212_PI419771968	121.423	24.3802	-0.214098	-2.0153	171.67	117.628	74.9699	25.6615	33.7021	13.7771	-0.0699029	-0.371106	-0.201285	-2.46768	-1.56913	-2.0091	NRED	AK038240	chr5	-	90665438	90667453
CUST_10213_PI419771968	1529.09	1021.6	3.49968	3.39393	1896.26	1429.59	1261.42	1416.03	1008.47	640.292	3.39555	3.23218	3.87131	3.31843	3.33406	3.52929	NRED	AK038247	chr15	+	65667114	65670275
CUST_10214_PI419771968	2163.88	246.38	3.97489	1.32126	2578.91	2471.55	1441.19	357.333	236.396	145.41	3.83915	4.022	4.06353	1.33191	1.24117	1.39069	NRED	AK038251	chr2	-	6529250	6530406
CUST_10216_PI419771968	78.3589	39.1557	-0.863722	-1.36267	106.517	85.506	43.0535	50.5553	47.7278	19.1841	-0.758454	-0.831245	-1.00147	-1.48942	-1.06713	-1.53146	NRED	AK038292	chr5	+	93616451	93618257
CUST_10217_PI419771968	516.973	72.3315	1.92826	-0.36521	666.819	449.385	434.716	69.7682	85.4053	61.8209	1.88775	1.56261	2.3344	-1.02472	-0.22764	0.156723	NRED	AK038298	chr1	-	155325406	155327680
CUST_10218_PI419771968	268.963	7.16228	0.993738	-3.71833	304.952	293.393	208.543	9.30343	6.12367	6.05974	0.759041	0.947494	1.27468	-3.93145	-4.0295	-3.19404	NRED	AK038304	chr17	-	67595315	67596860
CUST_10219_PI419771968	64.0123	13.7023	-1.09635	-2.75966	80.7353	65.7924	45.5093	12.2674	15.574	13.2656	-1.15827	-1.20935	-0.921435	-3.53246	-2.68283	-2.06368	NRED	AK038308	chr12	+	107322579	107326864
CUST_1022_PI419771968	83.0134	52.5824	-0.686983	-0.883757	92.2691	81.0233	75.7477	75.2544	47.2571	35.2359	-0.965622	-0.908934	-0.186394	-0.91551	-1.08143	-0.654326	Fantom_stringent	AK081097	chr5	-	108551169	108553092
CUST_10220_PI419771968	69.3728	6.94123	-0.98863	-3.83017	85.5767	76.1072	46.4345	10.7186	5.10504	5	-1.07425	-0.999238	-0.892398	-3.72716	-4.29197	-3.47137	NRED	AK038312	chr10	+	5967881	5971393
CUST_10223_PI419771968	47.8398	63.5248	-1.49768	-0.627976	57.1671	48.5287	37.8235	90.0315	62.8464	37.6966	-1.65629	-1.64843	-1.18831	-0.656855	-0.670135	-0.556938	NRED	AK038358	chr9	+	109992260	109994962
CUST_10225_PI419771968	1612.31	137.217	3.59677	0.563676	1687.59	1574.97	1574.38	157.882	126.648	127.12	3.22735	3.37191	4.19104	0.153493	0.340782	1.19675	NRED	AK038360	chr10	-	12495586	12498167
CUST_10227_PI419771968	5.16319	13.2418	-4.69052	-3.34964	5.48957	5	5	5	29.7253	5	-5.0367	-4.92727	-4.1076	-4.82729	-1.75027	-3.47137	NRED	AK038383	chr4	+	114494324	114528771
CUST_10231_PI419771968	219.219	3052.58	0.661702	4.97102	277.221	239.603	140.832	4284.02	2955.59	1918.15	0.621496	0.655306	0.708303	4.91554	4.88534	5.1122	NRED	AK038433	chr5	+	110877007	110878965
CUST_10232_PI419771968	580.189	1371.01	2.06978	3.84504	751.564	603.581	385.421	1715.18	1473.42	924.431	2.06035	1.98821	2.16077	3.59493	3.88106	4.05912	NRED	AK038464	chr2	-	90729129	90730474
CUST_10233_PI419771968	14.7299	9.23755	-3.17882	-3.33602	13.777	14.6794	15.7333	10.1664	7.44252	10.1037	-3.7092	-3.37348	-2.45377	-3.80347	-3.7481	-2.45649	NRED	AK038467	chr5	+	82220585	82222620
CUST_10234_PI419771968	20.2235	5	-3.04671	-4.20687	5.7294	32.3385	22.6026	5	5	5	-4.97501	-2.23402	-1.93111	-4.82729	-4.32196	-3.47137	NRED	AK038490	chr10	-	84847701	84851094
CUST_10235_PI419771968	49.0762	9.61067	-2.07295	-3.38222	112.611	21.5379	13.0798	13.6765	10.1555	5	-0.678195	-2.82039	-2.72025	-3.37558	-3.29971	-3.47137	NRED	AK038499	chr1	+	192849229	192853660
CUST_10236_PI419771968	18.3624	20.0753	-2.87894	-2.20604	21.8019	14.4739	18.8113	18.6639	19.2084	22.3534	-3.04701	-3.39382	-2.196	-2.92703	-2.38022	-1.31088	NRED	AK038501	chr6	+	147556580	147561421
CUST_10237_PI419771968	788.878	104.508	2.36445	-0.129671	1154.66	902.247	309.723	180.134	100.025	33.3647	2.67986	2.56818	1.84531	0.343714	0.000322	-0.733048	NRED	AK038502	chr11	+	62138977	62141804
CUST_10238_PI419771968	155.406	8.21737	0.181372	-3.53894	131.44	124.886	209.892	9.74784	5.42598	9.47829	-0.455133	-0.284731	1.28398	-3.86413	-4.20401	-2.54867	NRED	AK038503	chr11	-	46809501	46812231
CUST_10239_PI419771968	324.769	292.735	1.2806	1.63096	307.161	302.394	364.751	235.138	258.95	384.115	0.769454	0.991089	2.08124	0.728153	1.37264	2.7921	NRED	AK038535	chr16	+	25059724	25069144
CUST_1024_PI419771968	43.0683	44.5038	-1.66937	-1.11478	40.4236	31.9763	56.8051	47.381	28.2744	57.856	-2.15627	-2.25027	-0.601576	-1.58298	-1.82247	0.0610962	Fantom_stringent	AK081188	chr13	+	77848013	77850351
CUST_10242_PI419771968	38.1472	5.92165	-1.88636	-3.9866	37.1049	23.3388	53.9981	5.28174	7.48321	5	-2.27986	-2.70454	-0.674689	-4.7482	-3.74024	-3.47137	NRED	AK038567	chr17	-	5488732	5492513
CUST_10245_PI419771968	49.3072	25.6949	-1.4428	-1.86162	57.292	46.0428	44.5866	31.1574	23.9244	22.0028	-1.65314	-1.72429	-0.950986	-2.18771	-2.06348	-1.33368	NRED	AK038597	chr1	+	42757993	42760021
CUST_10246_PI419771968	22.4412	7.32221	-2.64471	-3.70308	13.3691	29.2413	24.7133	9.31747	7.64917	5	-3.75256	-2.37927	-1.80231	-3.92927	-3.70859	-3.47137	NRED	AK038600	chr9	-	28846098	28848533
CUST_10249_PI419771968	53.6132	5	-1.32546	-4.20687	63.1361	51.8149	45.8886	5	5	5	-1.513	-1.5539	-0.909462	-4.82729	-4.32196	-3.47137	NRED	AK038647	chr2	+	67452659	67457055
CUST_10250_PI419771968	133.497	33.4971	-0.154812	-1.67989	174.618	167.225	58.6466	48.34	39.671	12.4802	-0.0453367	0.136451	-0.555549	-1.55407	-1.33388	-2.15173	NRED	AK038685	chr4	-	86494584	86496881
CUST_10252_PI419771968	248.689	60.4649	0.898055	-0.637149	267.026	249.624	229.419	77.26	53.6344	50.5004	0.567437	0.714414	1.41231	-0.877564	-0.898806	-0.135077	NRED	AK038692	chr5	+	81944506	81947165
CUST_10254_PI419771968	140.007	165.748	0.0709025	0.770435	145.657	132.762	141.601	236.152	152.835	108.256	-0.306964	-0.196495	0.716166	0.734361	0.611935	0.965008	NRED	AK038705	chr18	+	15353290	15373205
CUST_10255_PI419771968	16.6197	5.00845	-3.00578	-4.20444	15.304	16.527	18.0282	5.02535	5	5	-3.55756	-3.20244	-2.25734	-4.81999	-4.32196	-3.47137	NRED	AK038722	chr7	-	69008098	69073081
CUST_10256_PI419771968	5.02834	17.4546	-4.72734	-3.17926	5.08502	5	5	5	42.3638	5	-5.14714	-4.92727	-4.1076	-4.82729	-1.23913	-3.47137	NRED	AK038725	chr16	+	41085992	41088845
CUST_10257_PI419771968	807.312	71.5516	2.5985	-0.378202	794.254	776.43	851.252	83.9455	65.097	65.6124	2.14006	2.35151	3.30392	-0.757833	-0.619373	0.242598	NRED	AK038732	chrX	+	39013850	39017358
CUST_10259_PI419771968	928.236	91.9747	2.79993	-0.026559	962.6	880.171	941.938	108.371	95.8061	71.7472	2.41739	2.53244	3.44996	-0.389382	-0.0618482	0.371553	NRED	AK038765	chr2	-	52297453	52301979
CUST_10260_PI419771968	62.1149	23.7288	-1.17405	-2.03125	86.8936	60.0073	39.4439	33.3232	22.4688	15.3945	-1.05222	-1.34213	-1.12779	-2.09076	-2.15404	-1.84896	NRED	AK038766	chr13	-	62878195	62887144
CUST_10262_PI419771968	308.523	18.4915	1.20331	-2.3688	341.218	320.777	263.575	25.5905	14.7874	15.0968	0.921153	1.07623	1.61254	-2.47168	-2.75759	-1.87713	NRED	AK038787	chr16	+	72866640	72869027
CUST_10265_PI419771968	14.451	7.38207	-3.21831	-3.78004	15.3933	11.7376	16.222	12.1462	5	5	-3.54917	-3.69614	-2.40964	-3.54678	-4.32196	-3.47137	NRED	AK038802	chrX	+	91274192	91344643
CUST_10266_PI419771968	105.655	133.756	-0.41486	0.462955	93.9045	68.873	154.188	131.413	84.7456	185.111	-0.940275	-1.14333	0.839026	-0.111253	-0.238827	1.73895	NRED	AK038810	chr14	+	8895773	8897759
CUST_10268_PI419771968	204.923	5.8948	0.535067	-4.00021	248.868	250.664	115.238	5	7.6844	5	0.465839	0.720415	0.418946	-4.82729	-3.70196	-3.47137	NRED	AK038829	chr3	-	51861206	51864629
CUST_1027_PI419771968	15.6412	39.002	-3.17001	-1.31638	12.1146	23.3552	11.4537	51.8682	41.4072	23.7307	-3.89473	-2.70353	-2.91178	-1.45244	-1.27208	-1.22462	Fantom_stringent	AK081258	chr19	+	6367095	6368758
CUST_10270_PI419771968	36.1288	14.442	-1.89083	-2.68411	39.5098	30.7772	38.0994	16.3788	14.1666	12.7807	-2.18926	-2.30541	-1.17783	-3.11545	-2.81947	-2.1174	NRED	AK038845	chr6	+	134801175	134804595
CUST_10271_PI419771968	46.2731	6.75419	-1.61704	-3.86108	64.6256	47.5553	26.6383	10.2626	5	5	-1.47936	-1.67766	-1.6941	-3.78989	-4.32196	-3.47137	NRED	AK038847	chr2	-	126346937	126379398
CUST_10272_PI419771968	80.5402	11.2916	-0.755265	-3.11214	87.4172	95.107	59.0965	15.6288	11.4278	6.81812	-1.04355	-0.677718	-0.544524	-3.18308	-3.12941	-3.02393	NRED	AK038861	chr7	+	97535868	97537546
CUST_10276_PI419771968	458.74	140.032	1.72105	0.512182	548.577	543.867	283.776	197.264	140.338	82.4933	1.60615	1.83791	1.71908	0.474771	0.488868	0.572906	NRED	AK038884	chr2	-	157390087	157392070
CUST_10278_PI419771968	240.44	174.719	0.850372	0.905074	256.945	228.496	235.878	205.742	174.057	144.359	0.511916	0.586826	1.45237	0.535482	0.799525	1.38022	NRED	AK038897	chr11	+	30854447	30929760
CUST_10279_PI419771968	196.965	9.508	0.318597	-3.39989	170.556	341.695	78.643	5	9.64926	13.8747	-0.0792985	1.16737	-0.132278	-4.82729	-3.37347	-1.99891	NRED	AK038909	chr1	-	68133672	68137299
CUST_10280_PI419771968	162.832	27.0365	0.285774	-1.80706	167.006	175.121	146.37	35.7809	23.1173	22.2113	-0.109639	0.203007	0.763953	-1.9881	-2.113	-1.32008	NRED	AK038923	chr5	+	142577068	142579235
CUST_10281_PI419771968	29.1484	5	-3.07794	-4.20687	71.4615	5	10.9836	5	5	5	-1.3343	-4.92727	-2.97225	-4.82729	-4.32196	-3.47137	NRED	AK038935	chr12	+	90927239	90929757
CUST_10288_PI419771968	264.468	265.411	0.974933	1.50482	318.415	244.748	230.241	324.647	249.129	222.458	0.821366	0.685957	1.41748	1.19352	1.31686	2.00409	NRED	AK039032	chr17	-	64211349	64213677
CUST_10289_PI419771968	1807.78	250.035	3.7518	1.4262	2100.36	1763.3	1559.68	291.022	243.311	215.773	3.54303	3.53486	4.17751	1.03577	1.28276	1.96007	NRED	AK039045	chr10	-	67629265	67629908
CUST_1029_PI419771968	3018.63	5108.8	4.48342	5.73527	3243.37	3446.78	2365.74	6800.02	5084.44	3441.94	4.16988	4.50184	4.77855	5.58211	5.66798	5.95571	Fantom_stringent	AK081334	chr12	+	110986112	110987665
CUST_10290_PI419771968	21.2064	5	-2.77856	-4.20687	29.0493	24.14	10.43	5	5	5	-2.63297	-2.65584	-3.04686	-4.82729	-4.32196	-3.47137	NRED	AK039081	chr12	+	53669634	53672010
CUST_10291_PI419771968	100.416	85.0286	-0.491396	-0.180493	80.4477	70.1989	150.6	57.761	79.4187	117.906	-1.16342	-1.11582	0.805054	-1.29719	-0.332486	1.0882	NRED	AK039094	chr15	+	8449289	8450370
CUST_10292_PI419771968	36.5929	99.8757	-1.8825	-0.00586875	43.7085	36.6172	29.453	118.159	131.368	50.1001	-2.04356	-2.05475	-1.54918	-0.264627	0.393578	-0.146556	NRED	AK039095	chr4	+	108687021	108689670
CUST_10295_PI419771968	5.05677	16.4743	-4.71934	-3.21386	5.1703	5	5	39.423	5	5	-5.12315	-4.92727	-4.1076	-1.84825	-4.32196	-3.47137	NRED	AK039178	chr3	-	51062606	51064163
CUST_10296_PI419771968	30.6703	70.0379	-2.17953	-0.501984	37.0324	35.8143	19.1642	92.4258	80.3774	37.3105	-2.28268	-2.08673	-2.16919	-0.618989	-0.315175	-0.571787	NRED	AK039188	chr11	+	54673491	54675007
CUST_10298_PI419771968	13.6999	85.0746	-3.30428	-0.132245	13.9381	16.5089	10.6527	101.449	81.0759	72.6986	-3.69243	-3.20403	-3.01638	-0.4846	-0.302692	0.390557	NRED	AK039212	chr1	+	66735509	66738911
CUST_103_PI419771968	25.8191	13195	-2.4103	7.11181	35.0412	20.2645	22.1517	17510.9	12728.1	9346.01	-2.36242	-2.90831	-1.96018	6.94676	6.99184	7.39684	Fantom_stringent	AK005844	chr10	-	18538328	18551721
CUST_1030_PI419771968	7875.86	1318.5	5.88552	3.82477	8109.92	7791.74	7725.92	1549.75	1243.47	1162.29	5.49207	5.67853	6.48597	3.44861	3.63626	4.38945	Fantom_stringent	AK081363	chr13	+	63402580	63404179
CUST_10301_PI419771968	43.1601	5	-1.82456	-4.20687	72.3455	37.5727	19.562	5	5	5	-1.31657	-2.01759	-2.13954	-4.82729	-4.32196	-3.47137	NRED	AK039248	chr16	+	91868155	91869502
CUST_10303_PI419771968	2707.52	1902.26	4.27178	4.29078	3415.09	3097.44	1610.05	2420.52	2154.23	1132.03	4.24431	4.34766	4.22336	4.09189	4.42907	4.3514	NRED	AK039300	chr3	-	137805226	137806341
CUST_10304_PI419771968	138.723	5.8813	-0.0234596	-3.99184	195.649	135.857	84.6636	5.3886	7.2553	5	0.11873	-0.163253	-0.0258551	-4.7193	-3.78486	-3.47137	NRED	AK039302	chr13	+	14140980	14160778
CUST_10305_PI419771968	65.3069	25.1371	-1.15887	-1.93579	52.8717	38.343	104.706	23.1934	17.4151	34.8029	-1.76897	-1.98831	0.280674	-2.61357	-2.52163	-0.672164	NRED	AK039310	chr19	-	38388703	38389745
CUST_10308_PI419771968	257.969	125.583	0.906034	0.416006	310.724	291.565	171.618	155.088	125.909	95.7527	0.786091	0.938475	0.993535	0.127727	0.332348	0.787943	NRED	AK039334	chr5	-	22999903	23002176
CUST_10313_PI419771968	918.918	170.108	2.7776	0.869583	1032.96	934.909	788.884	200.658	161.365	148.3	2.51917	2.61948	3.19414	0.499382	0.690292	1.41908	NRED	AK039370	chr6	-	92106974	92108821
CUST_10314_PI419771968	591.689	84.4312	2.02261	-0.230972	821.286	662.443	291.339	122.273	83.0859	47.9345	2.18834	2.12245	1.75703	-0.215249	-0.267361	-0.210305	NRED	AK039385	chr12	+	100032657	100035279
CUST_10316_PI419771968	11.0304	5	-3.7777	-4.20687	8.0144	19.0905	5.98625	5	5	5	-4.4908	-2.99442	-3.84787	-4.82729	-4.32196	-3.47137	NRED	AK039409	chr8	+	87189015	87202875
CUST_10317_PI419771968	26.8711	9.40707	-2.31141	-3.29653	28.3809	24.9873	27.245	9.97527	8.94634	9.2996	-2.66655	-2.60608	-1.6616	-3.83086	-3.4826	-2.57613	NRED	AK039415	chr3	-	32933149	32935976
CUST_10319_PI419771968	35.4399	131.228	-2.06331	0.0955426	44.7735	45.7434	15.8029	203.166	161.197	29.3205	-2.00883	-1.73371	-2.4474	0.517299	0.688788	-0.919459	NRED	AK039441	chr2	-	74985174	75015715
CUST_1032_PI419771968	137.042	44.1863	0.0290004	-1.11443	162.766	123.105	125.254	61.3454	33.7532	37.4603	-0.146739	-0.305449	0.539188	-1.21033	-1.56694	-0.566006	Fantom_stringent	AK081392	chr3	+	110052932	110056617
CUST_10321_PI419771968	25.4829	5.23714	-2.84845	-4.1429	39.0847	32.364	5	5.71141	5	5	-2.20487	-2.23288	-4.1076	-4.63537	-4.32196	-3.47137	NRED	AK039454	chr7	-	67118675	67120155
CUST_10323_PI419771968	52.2621	5	-1.35261	-4.20687	48.0714	52.5322	56.1825	5	5	5	-1.90629	-1.53407	-0.617475	-4.82729	-4.32196	-3.47137	NRED	AK039502	chr14	-	94283639	94284448
CUST_10327_PI419771968	18.9016	20.0949	-2.83438	-2.20717	21.4722	20.2684	14.964	22.0678	20.7947	17.4223	-3.069	-2.90804	-2.5261	-2.68534	-2.26575	-1.67043	NRED	AK039590	chr6	-	127823580	127827264
CUST_1033_PI419771968	223.916	110.556	0.399201	0.0861715	326.878	287.129	57.7426	164.729	118.832	48.1076	0.859209	0.916356	-0.57796	0.214738	0.248881	-0.205104	Fantom_stringent	AK081423	chr1	+	82313216	82316305
CUST_10330_PI419771968	7.20797	25.8634	-4.26177	-2.47257	5.20349	9.96565	6.45477	57.4287	14.7123	5.44918	-5.11392	-3.93223	-3.73916	-1.30551	-2.76494	-3.34726	NRED	AK039598	chr3	+	34560550	34561467
CUST_10333_PI419771968	89.6892	12.6158	-0.631395	-3.21644	125.672	80.7724	62.6232	25.007	7.84033	5	-0.51988	-0.913408	-0.460898	-2.50496	-3.67298	-3.47137	NRED	AK039609	chr2	-	30057881	30061618
CUST_10334_PI419771968	38.6068	54.5121	-1.79243	-0.833423	43.216	34.7494	37.855	77.5098	50.4343	35.5923	-2.0599	-2.13028	-1.18711	-0.872907	-0.98756	-0.639803	NRED	AK039610	chr7	+	7074870	7076554
CUST_10335_PI419771968	11.1743	13.8783	-3.70867	-2.85016	14.3908	5.31846	13.8138	21.8303	8.53303	11.2716	-3.64632	-4.83819	-2.64149	-2.70095	-3.55083	-2.29868	NRED	AK039621	chr7	+	86655247	86656286
CUST_10336_PI419771968	46.666	5.8056	-2.25631	-4.01725	12.8944	14.9871	112.117	7.4168	5	5	-3.80472	-3.34355	0.379331	-4.25842	-4.32196	-3.47137	NRED	AK039625	chr8	+	81112514	81212655
CUST_10337_PI419771968	90.1253	11.3224	-0.604524	-3.20027	109.172	99.023	62.1806	19.5204	7.71363	6.73318	-0.722933	-0.619507	-0.471132	-2.8623	-3.69648	-3.04201	NRED	AK039661	chr6	-	147037831	147040372
CUST_1034_PI419771968	216.022	371.081	0.474475	1.86117	293.08	276.885	78.1002	495.49	447.516	170.237	0.701753	0.863943	-0.14227	1.8035	2.1619	1.6181	Fantom_stringent	AK081464	chr12	-	110028244	110030953
CUST_10340_PI419771968	16.2463	62.1529	-3.03575	-0.585462	16.7116	15.7591	16.2682	69.4201	66.7663	50.2722	-3.43062	-3.27108	-2.40554	-1.03193	-0.582844	-0.14161	NRED	AK039686	chr6	-	128137835	128150641
CUST_10341_PI419771968	14.2244	6.58483	-3.25352	-3.8855	16.2703	10.5841	15.8189	9.75448	5	5	-3.46923	-3.84537	-2.44595	-3.86315	-4.32196	-3.47137	NRED	AK039689	chr10	-	129805132	129979288
CUST_10342_PI419771968	9.21558	5.54269	-3.87336	-4.07132	10.7204	7.19725	9.72904	5	6.62808	5	-4.07111	-4.40175	-3.14723	-4.82729	-3.9153	-3.47137	NRED	AK039694	chr18	-	64548156	64549920
CUST_10343_PI419771968	527.072	34.374	1.96891	-1.44791	612.82	540.139	428.258	43.0846	31.1399	28.8975	1.76592	1.82799	2.31281	-1.72011	-1.6832	-0.940427	NRED	AK039696	chr16	+	23300396	23301779
CUST_10344_PI419771968	88.7583	145.078	-0.627177	0.550387	100.754	104.771	60.7492	190.451	167.082	77.7016	-0.838702	-0.538098	-0.50473	0.424064	0.740521	0.486575	NRED	AK039697	chr2	+	45212784	45259555
CUST_10345_PI419771968	75.9919	7.746	-0.893044	-3.73864	104.061	79.0857	44.8289	13.238	5	5	-0.79211	-0.943854	-0.943168	-3.4226	-4.32196	-3.47137	NRED	AK039736	chr9	-	81521903	81524404
CUST_10346_PI419771968	17.2847	5	-2.95522	-4.20687	16.1305	15.6223	20.1012	5	5	5	-3.48168	-3.28366	-2.10031	-4.82729	-4.32196	-3.47137	NRED	AK039739	chr2	-	106487864	106490520
CUST_10348_PI419771968	213.164	111.182	0.588081	0.0387265	279.092	241.128	119.272	172.272	120.003	41.2728	0.6312	0.664459	0.468584	0.279331	0.263028	-0.426179	NRED	AK039760	chr16	-	24391697	24393674
CUST_1035_PI419771968	13026.8	6438.2	6.52669	6.08496	17406.2	14160.9	7513.41	7768.2	7050.24	4496.15	6.59391	6.54042	6.44573	5.77415	6.13956	6.34117	Fantom_stringent	AK081493	chr14	+	65425774	65428452
CUST_10351_PI419771968	19.4484	9.92848	-2.77619	-3.33845	18.8193	19.8477	19.6782	14.6039	5.2379	9.94365	-3.25926	-2.9383	-2.131	-3.28093	-4.2549	-2.47952	NRED	AK039814	chr13	-	52825290	52852574
CUST_10352_PI419771968	575.769	162.567	2.10346	0.795872	665.876	524.327	537.103	200.916	135.767	151.019	1.88571	1.78513	2.63953	0.501233	0.441098	1.44529	NRED	AK039822	chr17	-	23700354	23701110
CUST_10354_PI419771968	462.444	70.5939	1.7815	-0.398724	536.708	380.479	470.146	82.0399	60.3513	69.3905	1.5746	1.32247	2.44744	-0.79096	-0.728581	0.323368	NRED	AK039844	chr11	-	85913555	85915401
CUST_10357_PI419771968	175.623	88.2348	0.351082	-0.141238	221.836	186.534	118.498	127.825	78.071	58.8081	0.299951	0.294096	0.459199	-0.151183	-0.357178	0.0846458	NRED	AK039868	chr13	-	36140006	36142368
CUST_10360_PI419771968	74.3989	9.23594	-0.878894	-3.34142	99.7493	62.611	60.8363	10.0348	7.17794	10.495	-0.853163	-1.28085	-0.502665	-3.82227	-3.80032	-2.40166	NRED	AK039909	chr1	+	191167309	191168769
CUST_10361_PI419771968	5.26445	85.8519	-4.66462	-0.234697	5.79334	5	5	118.801	96.6852	42.0688	-4.959	-4.92727	-4.1076	-0.256804	-0.0486693	-0.398618	NRED	AK039921	chr5	+	86495836	86496920
CUST_10364_PI419771968	18.841	17.8337	-2.8338	-2.44406	16.4608	22.2971	17.7652	23.8659	18.6734	10.9618	-3.45243	-2.77042	-2.27854	-2.57233	-2.42098	-2.33888	NRED	AK039934	chr13	+	58506426	58509402
CUST_10365_PI419771968	18.0728	5.24384	-3.15	-4.14121	26.5442	21.8489	5.82515	5.73153	5	5	-2.76307	-2.79971	-3.88723	-4.63029	-4.32196	-3.47137	NRED	AK039951	chr3	+	138540114	138541928
CUST_10367_PI419771968	154.591	149.656	0.205771	0.594348	173.115	158.831	131.827	215.833	148.748	84.3872	-0.0578074	0.0621471	0.612975	0.604561	0.57283	0.605653	NRED	AK039963	chrX	+	35571496	35573921
CUST_10368_PI419771968	8.87599	5	-3.99959	-4.20687	9.60176	5	12.0262	5	5	5	-4.2301	-4.92727	-2.84141	-4.82729	-4.32196	-3.47137	NRED	AK039980	chrX	-	48548053	48552022
CUST_10369_PI419771968	93.8538	48.5652	-0.529012	-0.966418	111.287	98.5927	71.6818	36.9254	64.3904	44.3799	-0.695257	-0.62579	-0.26599	-1.94267	-0.635119	-0.321465	NRED	AK039981	chr2	+	48809826	48812619
CUST_10370_PI419771968	43.2605	21.8311	-1.62401	-2.10108	42.7367	46.0037	41.0412	20.4655	26.9618	18.0659	-2.076	-1.72552	-1.07052	-2.79409	-1.89105	-1.6181	NRED	AK040007	chr11	+	54477834	54482005
CUST_10371_PI419771968	8.1252	6.25207	-4.11535	-3.93741	5.5381	6.81841	12.0191	8.75623	5	5	-5.02401	-4.47976	-2.84227	-4.0189	-4.32196	-3.47137	NRED	AK040015	chr14	-	69961512	69962053
CUST_10372_PI419771968	16.4155	16.9335	-3.05479	-2.48857	18.9624	18.622	11.6621	22.4657	15.7434	12.5913	-3.24833	-3.03026	-2.88576	-2.65956	-2.66722	-2.13894	NRED	AK040026	chr5	+	110943962	110944541
CUST_10373_PI419771968	29.3741	15.8573	-2.3496	-2.55593	26.9289	47.1328	14.0606	14.2622	19.0933	14.2165	-2.74232	-1.69054	-2.61594	-3.31509	-2.3889	-1.9638	NRED	AK040031	chr18	+	33119466	33121126
CUST_10375_PI419771968	331.849	37.6013	0.727225	-1.92149	508.204	439.328	48.0138	66.7031	40.7765	5.32423	1.49587	1.52996	-0.844147	-1.08953	-1.29423	-3.38073	NRED	AK040093	chr7	+	25688067	25688415
CUST_10379_PI419771968	203.691	136.152	0.445696	0.333091	319.255	196.812	95.0075	114.829	235.414	58.2134	0.825167	0.371475	0.140445	-0.30587	1.23516	0.0699801	NRED	AK040202	chr8	+	125394448	125425357
CUST_1038_PI419771968	4438.31	959.99	4.89798	3.03077	6250.8	5099.37	1964.77	1415.1	1214.94	249.927	5.11643	5.06691	4.51062	3.31748	3.60278	2.17206	Fantom_stringent	AK081556	chr5	+	106039499	106042034
CUST_10380_PI419771968	68.8582	37.4763	-0.976999	-1.32708	87.6933	59.1792	59.7021	46.0842	37.5074	28.8372	-1.039	-1.36218	-0.529816	-1.62301	-1.41479	-0.943438	NRED	AK040212	chr5	+	76981670	76984660
CUST_10381_PI419771968	88.4666	43.1633	-0.604995	-1.11239	103.028	72.6414	89.7306	51.9301	40.7508	36.809	-0.806509	-1.06648	0.0580044	-1.45071	-1.29514	-0.591311	NRED	AK040223	chr15	+	35778433	35781297
CUST_10384_PI419771968	45.784	21.8376	-1.5801	-2.095	45.3467	33.0906	58.9147	26.17	18.5743	20.7684	-1.99047	-2.20085	-0.548969	-2.43937	-2.42866	-1.41698	NRED	AK040277	chr6	+	33355630	33356772
CUST_10387_PI419771968	167.862	121.135	0.313574	0.321951	187.022	186.598	129.966	168.223	117.176	78.0047	0.0536647	0.294591	0.592466	0.245015	0.228645	0.492192	NRED	AK040305	chr18	+	70690338	70691879
CUST_10388_PI419771968	170.201	1202.2	0.123655	3.45544	207.762	242.085	60.7549	1876.27	1306.4	423.937	0.20539	0.670171	-0.504596	3.72444	3.70749	2.93441	NRED	AK040358	chr4	+	33334944	33336061
CUST_10389_PI419771968	90.4054	23.9171	-0.600483	-2.01698	111.72	96.838	62.6578	34.2953	20.8547	16.6015	-0.68965	-0.651698	-0.460102	-2.04928	-2.26159	-1.74006	NRED	AK040360	chr2	+	120330578	120333173
CUST_1039_PI419771968	182.868	36.0861	0.371981	-1.39205	223.483	221.808	103.313	38.4886	44.1341	25.6355	0.310623	0.543971	0.261348	-1.88285	-1.18007	-1.11322	Fantom_stringent	AK081596	chr6	+	83864388	83865890
CUST_10392_PI419771968	618.221	2852.83	2.06339	4.87054	795.939	781.269	277.454	3880.04	2965.93	1712.53	2.14312	2.36048	1.68658	4.77264	4.89037	4.94861	NRED	AK040401	chr4	+	116299546	116301290
CUST_10398_PI419771968	21.2159	5	-3.28379	-4.20687	47.9868	5	10.6608	5	5	5	-1.90883	-4.92727	-3.01528	-4.82729	-4.32196	-3.47137	NRED	AK040455	chr2	-	49577843	49585818
CUST_10399_PI419771968	234.747	49.2434	0.811048	-0.954936	251.261	203.93	249.049	67.9886	40.2664	39.4752	0.479648	0.422731	1.53076	-1.06199	-1.31239	-0.490425	NRED	AK040464	chr6	-	145161046	145163437
CUST_104_PI419771968	1596.47	337.959	3.57853	1.85282	1735.66	1627.53	1426.22	409.318	329.448	275.111	3.26787	3.41927	4.04846	1.52787	1.72002	2.31057	Fantom_stringent	AK005859	chr7	+	85992139	85992409
CUST_1040_PI419771968	683.656	80.3926	2.33666	-0.276175	810.955	714.156	525.858	105.874	87.397	47.9072	2.17008	2.2309	2.609	-0.423015	-0.194382	-0.211129	Fantom_stringent	AK081614	chr6	+	93191713	93194198
CUST_10400_PI419771968	182.044	138.152	0.443256	0.548512	193.501	156.504	196.125	181.409	117.609	115.439	0.102802	0.0408597	1.18611	0.353886	0.233964	1.05769	NRED	AK040472	chr11	+	29405419	29407950
CUST_10401_PI419771968	7.52976	5	-4.23417	-4.20687	5	6.2556	11.3337	5	5	5	-5.17147	-4.60405	-2.92698	-4.82729	-4.32196	-3.47137	NRED	AK040473	chr6	-	27791609	27794320
CUST_10402_PI419771968	331.742	56.3365	0.758354	-1.30288	416.445	526.635	52.1481	91.2413	69.5023	8.26589	1.20858	1.79146	-0.724982	-0.637598	-0.524905	-2.74613	NRED	AK040476	chr16	+	43553142	43555221
CUST_10403_PI419771968	5.2887	151.399	-4.65862	0.288331	5.86609	5	5	44.2745	303.068	106.854	-4.941	-4.92727	-4.1076	-1.68081	1.59961	0.946195	NRED	AK040480	chr12	+	102753334	102789203
CUST_10405_PI419771968	101.481	28.6293	-0.787076	-2.21847	151.137	129.877	23.4284	49.0361	31.8517	5	-0.253688	-0.228201	-1.87934	-1.53344	-1.65059	-3.47137	NRED	AK040499	chr5	-	63048037	63051346
CUST_10406_PI419771968	10.016	102.827	-3.74459	-0.0305389	11.8087	8.83628	9.40298	81.6898	175.162	51.6309	-3.93162	-4.10576	-3.19641	-0.79713	0.80865	-0.103137	NRED	AK040512	chr1	+	167802183	167805411
CUST_10407_PI419771968	6.21545	10.6227	-4.47206	-3.49726	8.64635	5	5	5	21.8681	5	-4.38131	-4.92727	-4.1076	-4.82729	-2.19314	-3.47137	NRED	AK040516	chr3	+	36102210	36104545
CUST_10409_PI419771968	151.223	21.3045	0.160242	-2.12657	189.897	126.393	137.378	24.3322	21.5608	18.0206	0.0756764	-0.26743	0.672481	-2.54442	-2.21356	-1.62172	NRED	AK040552	chr16	+	43406896	43410443
CUST_10411_PI419771968	12.3247	6.1109	-3.6181	-3.94756	5.41659	19.4299	12.1276	7.92066	5	5.41203	-5.05601	-2.96899	-2.8293	-4.16359	-4.32196	-3.35713	NRED	AK040598	chr3	-	50383661	50388298
CUST_10412_PI419771968	45.688	43.2369	-1.62029	-1.15909	59.9431	49.9771	27.1437	44.9091	57.3624	27.4392	-1.58788	-1.606	-1.66698	-1.66028	-0.801861	-1.01513	NRED	AK040634	chr4	+	46548237	46550392
CUST_10414_PI419771968	11.7441	16.6268	-3.65942	-2.48969	6.75756	19.6573	8.81742	20.0397	15.8707	13.9699	-4.7369	-2.9522	-3.28917	-2.82442	-2.6556	-1.98905	NRED	AK040649	chr8	-	111088004	111090963
CUST_10415_PI419771968	540.639	412.616	1.75407	1.78125	708.707	740.387	172.822	616.943	521.552	99.3532	1.97565	2.28294	1.00362	2.11978	2.38277	0.841197	NRED	AK040656	chr9	-	44187041	44187533
CUST_10418_PI419771968	64.63	59.3001	-1.05068	-0.661569	70.4764	67.7042	55.7095	74.2806	54.3678	49.2517	-1.35433	-1.16802	-0.629673	-0.934299	-0.879211	-0.171196	NRED	AK040707	chr3	+	52543645	52580576
CUST_10420_PI419771968	111.838	20.3277	-0.277038	-2.20235	138.787	108.635	88.0917	16.7068	24.7312	19.5451	-0.376664	-0.48586	0.0314102	-3.08685	-2.01563	-1.50457	NRED	AK040719	chr13	-	59876024	59878254
CUST_10422_PI419771968	113.227	48.3164	-0.308347	-0.969978	116.216	153.874	69.5899	59.0236	51.403	34.5226	-0.632734	0.0164108	-0.308719	-1.26599	-0.960113	-0.683828	NRED	AK040725	chr3	+	121234528	121237336
CUST_10423_PI419771968	72.656	23.164	-0.887073	-2.13482	86.6431	65.0952	66.2298	35.5227	22.168	11.8013	-1.05638	-1.22472	-0.380116	-1.99854	-2.17349	-2.23242	NRED	AK040744	chr4	+	13714792	13715616
CUST_10424_PI419771968	609.908	52.9976	2.18161	-0.861801	682.554	649.619	497.55	70.1993	54.5278	34.2657	1.9214	2.09425	2.52917	-1.01583	-0.874972	-0.694604	NRED	AK040785	chr1	-	16677783	16679061
CUST_10427_PI419771968	5.12906	13.8747	-4.69958	-3.31987	5.38718	5	5	31.6241	5	5	-5.06387	-4.92727	-4.1076	-2.16626	-4.32196	-3.47137	NRED	AK040811	chr8	-	87941236	87942848
CUST_10430_PI419771968	883.712	389.576	2.70915	1.9389	1071.91	873.583	705.645	641.554	281.367	245.807	2.57257	2.5216	3.03327	2.17621	1.49241	2.14808	NRED	AK040847	chr5	+	111791326	111792502
CUST_10431_PI419771968	184.986	33.1373	0.224109	-1.76523	260.275	232.442	62.2426	36.6508	52.3067	10.4543	0.530493	0.611526	-0.469693	-1.95344	-0.934969	-2.40728	NRED	AK040856	chr13	+	17817233	17819849
CUST_10433_PI419771968	25.933	5	-2.36932	-4.20687	29.9872	24.4306	23.3813	5	5	5	-2.58712	-2.63858	-1.88224	-4.82729	-4.32196	-3.47137	NRED	AK040893	chr2	-	158183305	158187249
CUST_10434_PI419771968	7.87902	13.9031	-4.09315	-3.01877	9.46097	7.14025	7.03584	24.7703	11.939	5	-4.25141	-4.41322	-3.6148	-2.51867	-3.06628	-3.47137	NRED	AK040926	chr2	+	43780602	43783742
CUST_10436_PI419771968	20.6966	9.97687	-2.76424	-3.30942	27.8169	21.9093	12.3637	14.8255	9.14739	5.95777	-2.69551	-2.79572	-2.80149	-3.25921	-3.45053	-3.21852	NRED	AK040963	chr4	+	11896983	11901081
CUST_10437_PI419771968	7.46459	87.3385	-4.29891	-0.526945	12.3938	5	5	105.792	138.228	17.9957	-3.86186	-4.92727	-4.1076	-0.424128	0.467011	-1.62372	NRED	AK040987	chr4	-	44537628	44539061
CUST_10438_PI419771968	686.03	132.866	2.34136	0.506253	853.049	652.611	552.431	131.205	159.815	107.576	2.24309	2.10088	2.68013	-0.113533	0.67637	0.955921	NRED	AK040997	chr4	+	150235944	150237053
CUST_10439_PI419771968	122.951	1198.17	-0.189904	3.56004	168.279	124.722	75.8522	1674.25	1347.94	572.321	-0.0986843	-0.286623	-0.184404	3.56008	3.75265	3.36738	NRED	AK041002	chr18	-	67560675	67562662
CUST_10440_PI419771968	14.9688	14.3708	-3.51385	-2.92317	30.1403	8.7653	6.00071	20.5916	17.5207	5	-2.57977	-4.1174	-3.84439	-2.78523	-2.5129	-3.47137	NRED	AK041006	chr11	-	111657660	111662190
CUST_10442_PI419771968	14.4463	5	-3.31872	-4.20687	9.46876	22.8996	10.9704	5	5	5	-4.25022	-2.73195	-2.97398	-4.82729	-4.32196	-3.47137	NRED	AK041031	chr13	-	23519395	23521836
CUST_10445_PI419771968	135.373	64.355	-0.019352	-0.595006	166.639	146.517	92.9609	90.7951	61.0804	41.1895	-0.112813	-0.0542712	0.109028	-0.644671	-0.711255	-0.429093	NRED	AK041069	chr2	-	70499207	70500166
CUST_10446_PI419771968	29.0596	32.8688	-2.19694	-1.52329	29.1274	29.9718	28.0795	41.2326	33.0528	24.3211	-2.62909	-2.34366	-1.61808	-1.7835	-1.59719	-1.18916	NRED	AK041096	chr2	+	79095582	79098009
CUST_1045_PI419771968	1958.02	212.04	3.86403	1.15406	2304.55	1925.97	1643.53	284.059	197.103	154.958	3.67687	3.66217	4.25306	1.00084	0.978911	1.48243	Fantom_stringent	AK082033	chr9	+	114318769	114320315
CUST_10451_PI419771968	30.8212	13.5252	-2.1297	-2.77625	34.5127	24.2115	33.7393	14.3634	14.2491	11.9632	-2.38434	-2.65158	-1.35317	-3.30489	-2.8111	-2.21276	NRED	AK041219	chrX	-	66609770	66614444
CUST_10452_PI419771968	1161.05	47.9956	3.11406	-0.985443	1074.77	1052.08	1356.32	62.8329	34.8966	46.2574	2.57641	2.78982	3.97596	-1.17576	-1.51888	-0.261687	NRED	AK041222	chr1	-	38474548	38478181
CUST_10453_PI419771968	11.932	5.98001	-3.56029	-3.98447	11.9047	7.27771	16.6137	7.94003	5	5	-3.91994	-4.38571	-2.37522	-4.16007	-4.32196	-3.47137	NRED	AK041234	chr1	+	62771013	62772740
CUST_10454_PI419771968	112.398	22.7788	-0.290691	-2.316	134.708	127.057	75.4279	33.1432	28.4254	6.76766	-0.419707	-0.259868	-0.192498	-2.09857	-1.81478	-3.03464	NRED	AK041255	chr18	-	84432771	84435893
CUST_10455_PI419771968	38.6678	18.8883	-2.64957	-3.13276	90.8114	5.29248	19.8995	5	46.6649	5	-0.988595	-4.84525	-2.11486	-4.82729	-1.09963	-3.47137	NRED	AK041257	chr8	+	41446341	41449498
CUST_10456_PI419771968	56.5797	49.2567	-1.28472	-0.923537	76.5604	52.6233	40.5553	59.0214	48.1861	40.5628	-1.23487	-1.53157	-1.08771	-1.26605	-1.05335	-0.451213	NRED	AK041260	chr10	-	88140555	88145768
CUST_10457_PI419771968	10.3159	5.30784	-3.81532	-4.12516	9.8145	5.53112	15.602	5.0136	5	5.90991	-4.19848	-4.78163	-2.46586	-4.82337	-4.32196	-3.23016	NRED	AK041275	chr11	-	44916367	44930430
CUST_10458_PI419771968	26.332	707.516	-2.47269	2.82249	34.0662	32.4205	12.5094	1002.14	749.359	371.054	-2.40313	-2.23037	-2.78458	2.81965	2.90562	2.74219	NRED	AK041283	chr17	+	79754038	79757362
CUST_10459_PI419771968	179.821	11.4897	0.285286	-3.12866	252.733	203.635	83.0936	17.5358	10.608	6.32526	0.488071	0.420644	-0.0528584	-3.01698	-3.23682	-3.13217	NRED	AK041313	chr19	-	47200639	47202971
CUST_1046_PI419771968	202.309	60.25	0.428782	-0.817111	250.946	271.342	84.6398	91.6779	64.8691	24.2029	0.477837	0.834771	-0.0262609	-0.630711	-0.624433	-1.19619	Fantom_stringent	AK082054	chr13	+	97907952	97908350
CUST_10460_PI419771968	306.079	99.5182	1.16152	0.0460927	352.873	353.095	212.27	124.438	111.889	62.2269	0.969607	1.21471	1.30023	-0.189927	0.162036	0.166169	NRED	AK041319	chr2	-	48748923	48751247
CUST_10461_PI419771968	5.11114	16.4688	-4.7044	-2.56744	5.33343	5	5	17.1387	22.4397	9.82803	-5.07833	-4.92727	-4.1076	-3.05002	-2.15591	-2.4964	NRED	AK041343	chr2	-	48455158	48457769
CUST_10465_PI419771968	10.2772	8.56249	-3.83346	-3.657	14.8387	5	10.993	5	5	15.6875	-3.60211	-4.92727	-2.97101	-4.82729	-4.32196	-1.82176	NRED	AK041417	chr15	-	99843463	99844669
CUST_10466_PI419771968	54.481	12.1817	-1.32001	-2.95451	61.7132	62.1335	39.5964	15.9497	10.0161	10.5792	-1.54589	-1.2919	-1.12223	-3.15375	-3.31965	-2.39014	NRED	AK041434	chr1	+	63163691	63168101
CUST_10468_PI419771968	18.6892	13.2848	-2.92252	-2.86507	24.6285	20.912	10.5272	19.1214	9.36138	11.3715	-2.87114	-2.86294	-3.03348	-2.89209	-3.41717	-2.28595	NRED	AK041448	chr17	+	17763543	17764806
CUST_10470_PI419771968	39.4439	6.87101	-1.78737	-3.80451	50.5265	37.418	30.3873	5	9.60202	6.011	-1.83443	-2.02354	-1.50413	-4.82729	-3.38055	-3.20569	NRED	AK041489	chr2	+	105812073	105814552
CUST_10471_PI419771968	12.7063	5.20162	-3.39789	-4.15196	14.3354	12.7096	11.0739	5	5	5.60485	-3.65189	-3.58135	-2.96043	-4.82729	-4.32196	-3.30662	NRED	AK041498	chr8	+	26147523	26152229
CUST_10472_PI419771968	970.908	954.972	2.86106	3.3353	1083.28	927.236	902.21	1237.81	902.804	724.301	2.58779	2.60759	3.38779	3.12436	3.17438	3.70715	NRED	AK041500	chr2	-	163549520	163552615
CUST_10473_PI419771968	155.776	14.9472	0.199878	-2.84115	198.605	139.318	129.406	26.615	7.47927	10.7472	0.140363	-0.126965	0.586236	-2.41504	-3.741	-2.36741	NRED	AK041509	chr14	-	21519333	21521135
CUST_10476_PI419771968	6.73286	9.73401	-4.33601	-3.47211	6.98104	5	8.21755	17.6887	6.51329	5	-4.68996	-4.92727	-3.39082	-3.00445	-3.94051	-3.47137	NRED	AK041530	chr13	+	93864787	93868923
CUST_10478_PI419771968	106.128	7.7017	-0.660222	-3.68114	166.056	123.021	29.3068	11.7639	6.34118	5	-0.11787	-0.306437	-1.55636	-3.59292	-3.97914	-3.47137	NRED	AK041557	chr2	-	160922636	160927326
CUST_1048_PI419771968	5647.17	822.232	5.38589	3.07429	6743.19	5719.5	4478.82	1212.74	699.298	554.656	5.22582	5.23248	5.69938	3.09484	2.80587	3.32215	Fantom_stringent	AK082166	chr6	+	35202653	35213490
CUST_10480_PI419771968	225.348	168.846	0.671487	0.79634	288.045	261.027	126.973	211.229	195.407	99.901	0.676755	0.778856	0.558849	0.573448	0.966445	0.849129	NRED	AK041653	chr4	+	114689955	114694009
CUST_10481_PI419771968	12.4251	28.3268	-3.57886	-1.77911	5.70496	18.32	13.2505	35.1442	33.0955	16.7407	-4.98118	-3.05385	-2.70155	-2.014	-1.59533	-1.72801	NRED	AK041685	chr13	-	94943442	94944910
CUST_10482_PI419771968	467.538	66.3218	1.76396	-0.515443	562.498	529.073	311.043	87.6342	60.4672	50.864	1.64231	1.79812	1.85145	-0.695791	-0.725812	-0.124726	NRED	AK041689	chr12	+	100631325	100632284
CUST_10483_PI419771968	50.9513	37.9323	-1.42262	-1.31289	67.5062	44.7013	40.6464	43.3408	42.7446	27.7114	-1.41645	-1.76695	-1.08447	-1.71156	-1.22622	-1.00089	NRED	AK041693	chr10	+	92106835	92114479
CUST_10484_PI419771968	16.3462	6.60128	-3.39981	-3.87472	33.3553	8.95654	6.72669	5	9.6181	5.18575	-2.43355	-4.08626	-3.67963	-4.82729	-3.37814	-3.41875	NRED	AK041699	chr11	+	52178371	52180699
CUST_10486_PI419771968	89.527	64.9065	-0.623051	-0.602392	119.137	87.1441	62.2998	92.6581	64.3129	37.7485	-0.596918	-0.803868	-0.468369	-0.615368	-0.636857	-0.554952	NRED	AK041722	chr4	+	33085391	33087483
CUST_10488_PI419771968	14.2022	7.6189	-3.74843	-3.74842	6.19813	31.4085	5	12.7829	5	5.07379	-4.86156	-2.27612	-4.1076	-3.47307	-4.32196	-3.45023	NRED	AK041792	chr3	+	138106075	138109800
CUST_10492_PI419771968	253.919	30.5057	0.923761	-1.67427	266.23	275.932	219.595	44.7131	25.8698	20.9341	0.563132	0.858972	1.34918	-1.66659	-1.9507	-1.40551	NRED	AK041851	chr17	-	67069476	67070358
CUST_10494_PI419771968	251.135	440.233	0.300061	1.74702	399.015	319.835	34.5549	723.433	517.785	79.4815	1.1469	1.07199	-1.3187	2.3495	2.37232	0.519249	NRED	AK041853	chr5	-	139623529	139626647
CUST_10497_PI419771968	7.22474	35.4671	-4.32767	-2.04427	11.6742	5	5	13.0649	82.9897	10.3468	-3.94814	-4.92727	-4.1076	-3.44159	-0.269033	-2.42219	NRED	AK041882	chr19	-	41103696	41105648
CUST_105_PI419771968	6.67674	45498.8	-4.37065	8.91881	9.27492	5.75531	5	51981	50554.8	33960.7	-4.28006	-4.72431	-4.1076	8.51648	8.98167	9.25828	Fantom_stringent	AK005929	chr2	+	130415172	130415742
CUST_1050_PI419771968	5368.98	1114.88	5.17444	3.41845	7149.48	6598.57	2358.88	1720.44	1128.69	495.507	5.31022	5.43874	4.77436	3.59935	3.49654	3.15946	Fantom_stringent	AK082289	chr10	-	70385585	70386553
CUST_10500_PI419771968	276.958	138.995	0.985277	0.532785	377.739	279.471	173.663	180.124	146.573	90.286	1.06785	0.877357	1.01062	0.343637	0.551585	0.703133	NRED	AK041907	chr11	-	87853081	87860862
CUST_10503_PI419771968	29.0276	5.63001	-2.55028	-4.05268	57.1039	19.3245	10.6545	5	6.89004	5	-1.65788	-2.97684	-3.01613	-4.82729	-3.85938	-3.47137	NRED	AK041981	chr18	-	10084366	10088206
CUST_10504_PI419771968	237.172	104.263	0.816126	0.174188	243.988	191.484	276.044	98.8371	105.474	108.477	0.437271	0.331879	1.67923	-0.522232	0.0768476	0.967948	NRED	AK041983	chr2	-	30884801	30886779
CUST_10505_PI419771968	25.8918	14.2905	-2.77108	-2.93833	33.6561	38.2484	5.77075	15.5985	22.233	5.04006	-2.4206	-1.99187	-3.90077	-3.18588	-2.16926	-3.45986	NRED	AK041988	chr3	-	151868353	151871370
CUST_10507_PI419771968	12.4497	5	-3.70464	-4.20687	7.01279	6.33396	24.0024	5	5	5	-4.68341	-4.58609	-1.84442	-4.82729	-4.32196	-3.47137	NRED	AK042002	chr4	-	56887369	56891006
CUST_10508_PI419771968	348.582	126.834	1.26299	0.340527	470.698	402.763	172.285	180.792	133.486	66.2229	1.38526	1.40459	0.99913	0.348974	0.416648	0.25596	NRED	AK042005	chr4	+	34521427	34522805
CUST_10509_PI419771968	36.6277	33.6603	-1.88779	-1.46364	41.4166	27.435	41.0317	38.6923	30.7222	31.5663	-2.12126	-2.47125	-1.07086	-1.87524	-1.70269	-0.812984	NRED	AK042027	chr3	-	146466783	146468323
CUST_10510_PI419771968	129.02	41.838	-0.15252	-1.21173	174.851	143.75	68.4588	60.9814	33.7384	30.7943	-0.043416	-0.0817852	-0.33236	-1.21892	-1.56757	-0.848706	NRED	AK042039	chr6	+	39068406	39069954
CUST_10511_PI419771968	155.46	139.871	0.199089	0.581637	187.82	158.422	120.138	147.141	161.297	111.175	0.0598111	0.0584326	0.479023	0.0518398	0.689682	1.00339	NRED	AK042040	chr7	-	134357291	134357928
CUST_10512_PI419771968	5.16352	183.918	-4.69044	0.897349	5.49057	5	5	248.757	201.51	101.487	-5.03644	-4.92727	-4.1076	0.809381	1.01082	0.87185	NRED	AK042044	chr10	+	37057291	37099458
CUST_10513_PI419771968	93.3698	51.3652	-0.549019	-0.921315	119.457	92.0165	68.6363	74.3371	45.4742	34.2842	-0.593055	-0.725379	-0.328625	-0.933202	-1.13692	-0.693825	NRED	AK042047	chr5	+	135075047	135077675
CUST_10515_PI419771968	7.19199	5	-4.26412	-4.20687	6.84822	5	9.72776	5	5	5	-4.71767	-4.92727	-3.14742	-4.82729	-4.32196	-3.47137	NRED	AK042096	chr4	+	44930571	44932668
CUST_10516_PI419771968	951.225	172.989	2.71921	0.651545	1191.07	1184.25	478.357	276.899	181.277	60.7904	2.72464	2.96056	2.47242	0.964004	0.858157	0.132474	NRED	AK042098	chr8	-	131208807	131210228
CUST_10517_PI419771968	23.2216	43.1998	-2.55406	-1.17178	28.9363	23.7652	16.9634	63.9348	33.9062	31.7583	-2.63859	-2.67842	-2.34517	-1.15068	-1.56042	-0.804237	NRED	AK042109	chr2	+	140738461	140739827
CUST_10518_PI419771968	807.526	108.649	2.59203	0.200266	823.168	698.117	901.292	142.721	86.3238	96.9023	2.19165	2.19813	3.38633	0.00784349	-0.212206	0.805161	NRED	AK042118	chr5	-	76568123	76569578
CUST_10519_PI419771968	5.55578	15.4588	-4.59705	-3.25254	6.66734	5	5	5	5	36.3763	-4.75629	-4.92727	-4.1076	-4.82729	-4.32196	-0.608372	NRED	AK042155	chr19	-	10811913	10813397
CUST_10520_PI419771968	130.669	90.5968	-0.0511632	-0.0624409	142.07	99.2018	150.736	119.708	78.6633	73.4194	-0.342937	-0.616905	0.806352	-0.24584	-0.346274	0.404791	NRED	AK042158	chr15	-	8310274	8314028
CUST_10521_PI419771968	818.585	366.339	2.59126	1.95316	1028.77	793.643	633.341	479.993	333.505	285.52	2.51331	2.38315	2.87731	1.75766	1.73767	2.36415	NRED	AK042161	chr9	-	50793873	50795925
CUST_10522_PI419771968	18.0591	6.40378	-3.32979	-3.91305	12.7696	36.4077	5	9.21135	5	5	-3.81875	-2.06303	-4.1076	-3.9458	-4.32196	-3.47137	NRED	AK042176	chr8	-	24249265	24260057
CUST_10523_PI419771968	9.29399	12.4972	-3.84565	-3.38721	10.3318	8.58579	8.96438	27.4915	5	5	-4.12438	-4.14725	-3.26532	-2.3683	-4.32196	-3.47137	NRED	AK042182	chr6	+	38548025	38552376
CUST_10524_PI419771968	308.114	60.6069	1.16721	-0.642127	383.731	327.927	212.683	78.7615	46.4557	56.6037	1.09056	1.10803	1.30303	-0.849795	-1.10611	0.0295253	NRED	AK042199	chrX	-	103086636	103089084
CUST_10525_PI419771968	331.607	16.319	0.929306	-2.77504	478.287	438.774	77.7608	26.9785	16.4463	5.53222	1.40834	1.52814	-0.148554	-2.39548	-2.6042	-3.32544	NRED	AK042238	chr4	+	3502043	3503929
CUST_10526_PI419771968	37.9242	10.1384	-1.88892	-3.31907	40.82	50.2978	22.6548	14.4694	10.9459	5	-2.14219	-1.59678	-1.92778	-3.29428	-3.19157	-3.47137	NRED	AK042246	chr9	+	123276047	123277645
CUST_10527_PI419771968	26.4049	5	-2.40444	-4.20687	30.5658	32.7356	15.9132	5	5	5	-2.55955	-2.21641	-2.43737	-4.82729	-4.32196	-3.47137	NRED	AK042250	chr2	-	169886957	169896278
CUST_10529_PI419771968	193.769	59.7156	0.524283	-0.671366	229.93	192.857	158.521	72.7966	65.4387	40.9115	0.351655	0.342192	0.879002	-0.963414	-0.611821	-0.438864	NRED	AK042265	chrX	-	159215697	159217497
CUST_10532_PI419771968	1290.84	85.0234	3.25383	-0.171179	1601.21	1229.81	1041.49	96.5087	103.186	55.3757	3.15155	3.01502	3.59491	-0.556626	0.0452061	-0.0021162	NRED	AK042305	chr17	+	47498212	47498903
CUST_10534_PI419771968	99.3777	71.2701	-0.623806	-0.54372	159.085	97.348	41.6998	92.5207	91.1568	30.1328	-0.179741	-0.644119	-1.04756	-0.617508	-0.133615	-0.880035	NRED	AK042307	chr9	-	123615278	123617287
CUST_10538_PI419771968	168.637	9.56051	0.327203	-3.31467	172.186	139.567	194.158	12.3833	6.78158	9.51669	-0.0655732	-0.124381	1.17156	-3.51889	-3.88227	-2.54284	NRED	AK042360	chr3	+	126481085	126487689
CUST_1054_PI419771968	717.668	41.0069	2.39922	-1.19517	830.454	801.299	521.252	47.0957	44.9427	30.9823	2.20436	2.397	2.59631	-1.59169	-1.15388	-0.839927	Fantom_stringent	AK082723	chr10	+	61246044	61247568
CUST_10540_PI419771968	1826.69	592.956	3.71514	2.50164	2269.5	2072.8	1137.79	918.915	601.067	258.885	3.65476	3.76817	3.72249	2.69457	2.58749	2.22287	NRED	AK042416	chr14	-	62238309	62301162
CUST_10541_PI419771968	1069.8	1737.5	2.7821	3.90847	1498.56	1322.96	387.893	2780.01	1937.64	494.848	3.05596	3.12036	2.16999	4.29166	4.27619	3.15754	NRED	AK042419	chr13	-	49639969	49641683
CUST_10542_PI419771968	1819.46	435.698	3.76112	2.22192	2111.62	1778.78	1567.98	523.907	419.66	363.528	3.55073	3.54747	4.18517	1.88395	2.06918	2.71262	NRED	AK042442	chr10	-	14376540	14380328
CUST_10545_PI419771968	805.587	145.604	2.16884	0.279656	1179.35	1066.62	170.785	212.901	188.895	35.0147	2.71038	2.80964	0.98651	0.584828	0.917549	-0.663409	NRED	AK042499	chr2	-	146111242	146114843
CUST_10546_PI419771968	23.1348	6.25403	-2.53733	-3.93709	20.753	27.4465	21.205	8.76208	5	5	-3.11815	-2.47065	-2.02319	-4.01794	-4.32196	-3.47137	NRED	AK042506	chr11	+	118122323	118125018
CUST_10547_PI419771968	18.5193	5	-2.8701	-4.20687	23.0621	17.5984	14.8974	5	5	5	-2.96595	-3.11183	-2.53253	-4.82729	-4.32196	-3.47137	NRED	AK042528	chr2	-	164616442	164617411
CUST_10549_PI419771968	16.9822	5	-3.02869	-4.20687	22.5473	17.1659	11.2332	5	5	5	-2.99851	-3.14772	-2.93983	-4.82729	-4.32196	-3.47137	NRED	AK042566	chr10	+	15020155	15021518
CUST_10553_PI419771968	18.9504	25.5803	-2.81981	-1.86105	21.4944	18.1456	17.2111	29.5721	24.5494	22.6193	-3.06751	-3.06765	-2.32425	-2.26305	-2.02628	-1.29382	NRED	AK042603	chr16	+	84515365	84524133
CUST_10554_PI419771968	36.6335	21.3109	-1.88376	-2.15204	40.0108	28.1573	41.7325	28.3773	17.4916	18.0637	-2.17108	-2.43376	-1.04643	-2.32255	-2.51531	-1.61828	NRED	AK042608	chr18	-	79164776	79166950
CUST_10559_PI419771968	14.8152	37.1039	-3.18479	-1.32154	17.6045	14.6859	12.1554	39.9757	38.9663	32.3696	-3.35553	-3.37284	-2.826	-1.82816	-1.35974	-0.77673	NRED	AK042687	chr13	-	48276820	48640402
CUST_1056_PI419771968	386.542	193.887	1.3799	0.709229	563.657	420.06	175.909	349.25	176.648	55.7632	1.64528	1.46525	1.02916	1.2989	0.82084	0.00794363	Fantom_stringent	AK082774	chr11	+	57539175	57540413
CUST_10562_PI419771968	18.2097	9.27184	-2.89564	-3.41691	13.6714	20.3992	20.5586	14.3346	7.33971	6.1412	-3.7203	-2.89876	-2.06785	-3.30778	-3.76817	-3.17478	NRED	AK042705	chrX	+	82412985	82416302
CUST_10563_PI419771968	75.4479	274.24	-0.959874	1.42601	106.424	84.0086	35.9109	390.877	302.81	129.033	-0.759716	-0.856733	-1.26317	1.46136	1.59837	1.2183	NRED	AK042711	chr7	-	119165416	119166928
CUST_10570_PI419771968	24.27	15.613	-2.62388	-2.78446	28.7815	33.5938	10.4346	20.2843	20.8684	5.6863	-2.64633	-2.17908	-3.04622	-2.80692	-2.26065	-3.28581	NRED	AK042785	chr6	+	17864995	17868788
CUST_10571_PI419771968	6.98216	5	-4.35862	-4.20687	5	5	10.9465	5	5	5	-5.17147	-4.92727	-2.97713	-4.82729	-4.32196	-3.47137	NRED	AK042795	chr9	+	32621319	32641689
CUST_10575_PI419771968	2147.17	419.281	3.9913	2.12295	2518.89	2232.12	1690.51	592.71	361.469	303.665	3.80517	3.875	4.29372	2.06197	1.85384	2.45304	NRED	AK042818	chr6	-	72825022	72828911
CUST_10576_PI419771968	193.43	37.2318	0.526088	-1.55581	214.851	206.086	159.354	68.5784	25.1709	17.9461	0.253793	0.437902	0.886569	-1.04953	-1.99021	-1.6277	NRED	AK042823	chr15	+	40739110	40740533
CUST_10577_PI419771968	87.8593	79.1306	-0.617455	-0.233684	90.1998	70.5559	102.822	80.8401	66.5683	89.9836	-0.998346	-1.1085	0.254485	-0.812215	-0.587131	0.698292	NRED	AK042824	chr7	-	106073404	106075290
CUST_10578_PI419771968	1086.81	166.067	2.96143	0.751374	1371.79	1223.22	665.411	220.964	185.732	91.5053	2.92845	3.00727	2.94858	0.638455	0.893182	0.722485	NRED	AK042829	chr4	+	24452211	24453480
CUST_10579_PI419771968	25.705	7.685	-2.47286	-3.74534	34.0583	29.1412	13.9156	13.055	5	5	-2.40346	-2.38421	-2.6309	-3.44268	-4.32196	-3.47137	NRED	AK042841	chr14	-	21512278	21514519
CUST_1058_PI419771968	691.29	43.9704	2.26513	-1.16798	911.295	804.651	357.925	60.2051	47.3797	24.3264	2.33838	2.40302	2.05399	-1.2374	-1.0777	-1.18885	Fantom_stringent	AK082938	chr1	-	173931091	173932524
CUST_10580_PI419771968	7.36374	5	-4.21692	-4.20687	7.90713	5.1357	9.04838	5	5	5	-4.51024	-4.88864	-3.25186	-4.82729	-4.32196	-3.47137	NRED	AK042842	chr14	-	122869505	122872801
CUST_10583_PI419771968	4159.31	654.478	4.96338	2.79677	4415.34	4065.66	3996.93	842.798	583.732	536.904	4.61491	4.74008	5.53515	2.56983	2.54527	3.27522	NRED	AK042874	chr13	-	24110042	24112680
CUST_10584_PI419771968	12.8857	5.60753	-3.39898	-4.05424	16.1918	12.5911	9.87417	6.68881	5.13379	5	-3.47621	-3.59486	-3.12587	-4.40746	-4.28387	-3.47137	NRED	AK042875	chr11	+	44446195	44448106
CUST_10587_PI419771968	16.4299	23.2626	-3.02078	-2.0827	17.0233	15.3309	16.9355	25.9822	30.9096	12.8962	-3.40396	-3.31083	-2.34755	-2.44976	-1.69391	-2.10443	NRED	AK042895	chr18	+	52928045	52930666
CUST_10588_PI419771968	23.8657	5	-2.55251	-4.20687	28.3262	14.2229	29.0481	5	5	5	-2.66933	-3.41906	-1.56915	-4.82729	-4.32196	-3.47137	NRED	AK042906	chr3	+	141154488	141154957
CUST_10589_PI419771968	10.882	7.65215	-3.65161	-3.65452	10.461	8.05184	14.1333	10.3066	5	7.64988	-4.10645	-4.23988	-2.6085	-3.78372	-4.32196	-2.85786	NRED	AK042923	chr14	-	94185711	94186873
CUST_10590_PI419771968	18.0307	5.0753	-3.09685	-4.18562	25.7066	21.5857	6.7998	5.22591	5	5	-2.80933	-2.81719	-3.66403	-4.76353	-4.32196	-3.47137	NRED	AK042949	chr6	+	21631300	21635526
CUST_10591_PI419771968	173.659	215.524	0.36861	1.18956	195.313	140.997	184.667	235.783	256.102	154.687	0.116248	-0.109679	1.09926	0.732103	1.35668	1.47991	NRED	AK042961	chr11	-	99086612	99091760
CUST_10592_PI419771968	83.2159	97.9993	-0.759014	-0.132841	109.006	92.0618	48.5798	158.306	96.6653	39.0266	-0.725134	-0.724668	-0.827239	0.157359	-0.0489674	-0.506913	NRED	AK042985	chr3	-	33961583	33963536
CUST_10593_PI419771968	18.2236	19.0942	-2.90345	-2.29068	15.1836	24.0193	15.4679	19.2394	22.5576	15.4855	-3.56895	-2.66307	-2.47832	-2.88322	-2.14835	-1.84045	NRED	AK042990	chr4	+	71862381	71876386
CUST_10594_PI419771968	45.34	5.51044	-1.60404	-4.07839	58.2709	47.1079	30.6411	6.53131	5	5	-1.6287	-1.6913	-1.49213	-4.44184	-4.32196	-3.47137	NRED	AK043012	chr4	-	97249023	97251315
CUST_10599_PI419771968	10.9161	27.6925	-3.70334	-1.85651	16.7231	8.53603	7.48901	44.1849	21.1767	17.716	-3.42962	-4.15563	-3.52475	-1.68373	-2.23949	-1.64632	NRED	AK043126	chr5	-	29536787	29539226
CUST_106_PI419771968	34.9652	9311.33	-1.9904	6.56692	44.6969	22.1429	38.0559	14169.6	6737.69	7026.68	-2.01129	-2.78043	-1.17948	6.6413	6.07414	6.98533	Fantom_stringent	AK005945	chr3	-	154371621	154374307
CUST_1060_PI419771968	48.7183	23.6818	-1.64382	-2.71124	65.972	60.9142	19.2686	10.0026	56.0428	5	-1.44962	-1.32049	-2.16135	-3.82691	-0.835436	-3.47137	Fantom_stringent	AK083048	chr5	-	46059940	46060947
CUST_10602_PI419771968	3840.08	1993.89	4.83019	4.41348	4213.33	4315.3	2991.61	2418.72	1935.99	1626.96	4.54735	4.82605	5.11718	4.09081	4.27496	4.87466	NRED	AK043196	chr14	-	73918686	73924951
CUST_10603_PI419771968	169.199	196.824	0.327768	1.06533	183.322	133.737	190.537	250.936	178.273	161.263	0.0248423	-0.185939	1.1444	0.821964	0.834054	1.53997	NRED	AK043226	chr10	-	63376263	63378428
CUST_10604_PI419771968	195.146	57.9504	0.538359	-0.708524	213.822	159.862	211.754	73.5209	58.092	42.2384	0.246867	0.0714874	1.29672	-0.94913	-0.783627	-0.392815	NRED	AK043246	chr8	-	13286218	13287466
CUST_10605_PI419771968	18.6093	12.3072	-3.32125	-3.12133	38.5528	12.2752	5	19.937	11.9847	5	-2.22463	-3.63152	-4.1076	-2.83184	-3.06077	-3.47137	NRED	AK043249	chr13	+	8202154	8340116
CUST_10606_PI419771968	35.037	10.6627	-2.06644	-3.23566	54.4824	32.4282	18.2004	14.9893	11.5658	5.43304	-1.72568	-2.23002	-2.24362	-3.24335	-3.1121	-3.35154	NRED	AK043280	chr4	-	90877414	90879463
CUST_10609_PI419771968	69.812	16.7872	-1.2702	-2.57502	81.6184	108.866	18.952	22.2086	19.6099	8.54325	-1.14258	-0.482794	-2.18524	-2.67617	-2.35038	-2.69851	NRED	AK043294	chr9	+	82869772	82871427
CUST_10611_PI419771968	121.765	11.5982	-0.136847	-2.99391	122.29	106.465	136.54	11.4307	11.1879	12.1759	-0.559238	-0.51496	0.663658	-3.63437	-3.16003	-2.18734	NRED	AK043302	chr10	+	89379106	89381359
CUST_10613_PI419771968	80.6222	12.6123	-0.777307	-2.94476	108.478	77.7292	55.6596	18.0023	11.5145	8.32021	-0.732142	-0.968814	-0.630965	-2.97911	-3.11851	-2.73668	NRED	AK043328	chr9	-	122289692	122307919
CUST_10618_PI419771968	390.457	29.3175	1.51335	-1.74211	441.236	458.29	271.843	43.7605	24.8698	19.3221	1.29201	1.59092	1.65711	-1.69766	-2.00757	-1.52112	NRED	AK043387	chr19	-	40408521	40415084
CUST_10619_PI419771968	399.867	19.9576	1.572	-2.26922	381.734	341.535	476.331	21.8602	12.6995	25.3131	1.08303	1.16669	2.4663	-2.69898	-2.9772	-1.13149	NRED	AK043397	chr2	-	63854825	63856582
CUST_1062_PI419771968	8255.83	936.541	5.95142	3.29918	8891.08	7732.38	8144.04	1237.85	890.942	680.826	5.62475	5.6675	6.562	3.12441	3.15529	3.61784	Fantom_stringent	AK083165	chr11	-	120486437	120490077
CUST_10622_PI419771968	167.439	15.0872	0.308825	-2.71932	205.641	135.479	161.198	15.1699	8.36068	21.7311	0.190587	-0.167277	0.903166	-3.22608	-3.58027	-1.35161	NRED	AK043413	chr8	+	111704654	111709534
CUST_10623_PI419771968	576.229	400.55	2.10503	2.04482	664.437	533.747	530.504	551.851	398.014	251.786	1.88259	1.81081	2.6217	1.95892	1.99278	2.18276	NRED	AK043415	chr11	-	76077672	76080729
CUST_10624_PI419771968	21.1964	5	-3.50717	-4.20687	52.4609	5	6.12835	5	5	5	-1.78023	-4.92727	-3.81402	-4.82729	-4.32196	-3.47137	NRED	AK043418	chr17	+	70318707	70430359
CUST_10626_PI419771968	809.075	162.561	2.23834	0.440359	1236.58	987.322	203.323	292.378	150.653	44.6537	2.77874	2.69818	1.2381	1.04248	0.591191	-0.312591	NRED	AK043421	chr6	+	71806333	71814739
CUST_10627_PI419771968	7.48625	5	-4.29639	-4.20687	5	5	12.4588	5	5	5	-5.17147	-4.92727	-2.79044	-4.82729	-4.32196	-3.47137	NRED	AK043429	chr16	+	17072774	17074754
CUST_10628_PI419771968	93.274	119.541	-0.68129	0.149611	139.409	98.816	41.5966	165.837	149.424	43.3616	-0.370215	-0.622525	-1.05113	0.224406	0.57938	-0.354953	NRED	AK043457	chr18	+	33317623	33321795
CUST_10629_PI419771968	19.2039	13.8705	-2.81247	-2.87536	23.6787	16.8936	17.0394	19.3892	15.6608	6.56165	-2.92788	-3.1708	-2.33872	-2.87203	-2.67481	-3.07924	NRED	AK043458	chr6	+	45107255	45108818
CUST_1063_PI419771968	111.9	84.6656	-0.464716	-0.518114	149.411	144.707	41.5806	131.477	102.662	19.8578	-0.270258	-0.0722036	-1.05169	-0.110548	0.0378652	-1.48166	Fantom_stringent	AK083181	chr9	-	8899519	8901819
CUST_10631_PI419771968	189.625	5	0.499255	-4.20687	183.728	164.912	220.237	5	5	5	0.028028	0.11635	1.35339	-4.82729	-4.32196	-3.47137	NRED	AK043471	chr14	+	121685910	121687349
CUST_10632_PI419771968	409.577	2562.31	1.60385	4.75211	440.411	462.699	325.619	3150.64	2772.9	1763.39	1.28931	1.60473	1.91752	4.47222	4.79329	4.99084	NRED	AK043475	chr19	-	8830857	8831410
CUST_10634_PI419771968	1015.52	513.548	2.78985	2.35377	1303.5	1271.57	471.491	733.788	542.965	263.89	2.85478	3.0632	2.45156	2.37001	2.44082	2.25049	NRED	AK043487	chr14	-	119381240	119382982
CUST_10635_PI419771968	1647	310.38	3.62272	1.71995	1650.41	1469.37	1821.21	401.692	260.46	268.988	3.19521	3.27178	4.40116	1.50073	1.38102	2.2781	NRED	AK043497	chr11	-	90374697	90377675
CUST_10636_PI419771968	57.2865	8.93484	-1.37884	-3.47458	83.745	62.4092	25.7052	8.84389	12.9606	5	-1.10547	-1.28551	-1.74554	-4.00453	-2.94783	-3.47137	NRED	AK043503	chr17	+	70778651	70779467
CUST_10637_PI419771968	5.33543	11.2123	-4.64726	-3.45986	6.00629	5	5	23.6368	5	5	-4.90692	-4.92727	-4.1076	-2.58625	-4.32196	-3.47137	NRED	AK043508	chr3	-	148955407	148958069
CUST_10639_PI419771968	33.457	40.5758	-2.08159	-1.2056	26.7063	23.0514	50.6133	42.8282	31.8372	47.0618	-2.75429	-2.72242	-0.76808	-1.72872	-1.65125	-0.236812	NRED	AK043556	chr6	-	51820226	51822669
CUST_1064_PI419771968	53.3943	5.50378	-1.34723	-4.07804	62.7067	58.0852	39.3911	6.42448	5.08687	5	-1.52285	-1.3891	-1.12973	-4.46563	-4.29712	-3.47137	Fantom_stringent	AK083217	chr4	-	129295345	129296354
CUST_10640_PI419771968	29.5141	5.5201	-2.21557	-4.06777	37.8678	29.7227	20.9519	5.62415	5.93615	5	-2.2505	-2.35571	-2.04052	-4.65758	-4.07437	-3.47137	NRED	AK043558	chr18	-	33347837	33350288
CUST_10643_PI419771968	87.9159	5.30249	-0.620698	-4.12386	97.451	98.765	67.5318	5.27242	5.63504	5	-0.886792	-0.623271	-0.35203	-4.75075	-4.14947	-3.47137	NRED	AK043575	chr14	+	55572562	55573802
CUST_10645_PI419771968	396.52	253.291	1.56671	1.38598	451.333	381.556	356.67	348.129	250.777	160.966	1.32465	1.32655	2.04892	1.29427	1.32637	1.53732	NRED	AK043593	chr17	+	70875221	70878328
CUST_10649_PI419771968	5.47785	24.7462	-4.60884	-2.02415	6.10696	5	5.3266	39.9583	18.1557	16.1246	-4.88294	-4.92727	-4.01631	-1.82879	-2.46154	-1.78211	NRED	AK043615	chr2	-	6176991	6178312
CUST_1065_PI419771968	388.906	359.054	1.5278	1.92498	465.581	385.608	315.528	455.107	356.03	266.024	1.36949	1.34179	1.8721	1.68085	1.83196	2.26212	Fantom_stringent	AK083292	chr3	+	90017631	90018393
CUST_10652_PI419771968	1058.35	195.3	2.9439	1.06553	1038.29	745.015	1391.76	221	207.575	157.325	2.5266	2.29193	4.01317	0.638691	1.05359	1.5043	NRED	AK043633	chr1	+	130072250	130074720
CUST_10653_PI419771968	6.473	17.1238	-4.38815	-2.60024	6.49934	5	7.91966	24.066	19.9531	7.35239	-4.7931	-4.92727	-3.44409	-2.56029	-2.32535	-2.91508	NRED	AK043640	chr4	+	77858006	77861126
CUST_10659_PI419771968	201.931	18.967	0.586987	-2.31603	241.768	179.988	184.036	24.8505	16.5318	15.5186	0.424083	0.242558	1.09432	-2.51401	-2.59672	-1.83737	NRED	AK043701	chr3	-	36528648	36529782
CUST_10660_PI419771968	32.7621	5	-2.10906	-4.20687	43.9317	35.4673	18.8872	5	5	5	-2.03621	-2.10078	-2.19019	-4.82729	-4.32196	-3.47137	NRED	AK043702	chr14	+	119105143	119106823
CUST_10661_PI419771968	111.763	200.041	-0.32635	0.993871	147.417	120.247	67.6233	274.685	224.693	100.746	-0.289636	-0.33934	-0.350075	0.95242	1.16792	0.861275	NRED	AK043703	chr15	+	36656433	36658914
CUST_10663_PI419771968	78.2639	10.4803	-0.785584	-3.1973	61.3302	87.4537	86.0078	11.4932	6.69957	13.2481	-1.55487	-0.79875	-0.003129	-3.6265	-3.89982	-2.06558	NRED	AK043752	chr15	-	53320224	53323216
CUST_10665_PI419771968	1240.4	449.507	3.20927	2.26467	1448.81	1110.98	1161.4	399.536	555.092	393.894	3.00726	2.86841	3.75213	1.49297	2.47269	2.82837	NRED	AK043779	chr17	-	8490373	8503945
CUST_10669_PI419771968	43.2098	17.3156	-1.63071	-2.43505	38.6832	42.1909	48.7552	20.9357	17.1368	13.8742	-2.21976	-1.85034	-0.82204	-2.76132	-2.54487	-1.99896	NRED	AK043855	chr9	+	41422319	41425855
CUST_1067_PI419771968	104.827	30.1594	-0.603971	-1.72351	132.092	147.953	34.4353	36.7373	38.142	15.599	-0.447996	-0.0402079	-1.32371	-1.95004	-1.39058	-1.82992	Fantom_stringent	AK083495	chr2	-	18688111	18689067
CUST_10671_PI419771968	60.4801	10.9219	-1.1829	-3.22898	73.2236	67.1518	41.0649	18.1255	8.26452	6.37575	-1.29916	-1.17985	-1.06969	-2.96926	-3.59696	-3.1207	NRED	AK043860	chr1	-	34222700	34235116
CUST_10679_PI419771968	35.0559	16.4448	-1.93457	-2.48973	34.7754	30.4686	39.9237	16.2257	16.0651	17.0436	-2.3734	-2.31995	-1.11035	-3.129	-2.63804	-1.70214	NRED	AK043950	chr14	+	29231497	29233493
CUST_1068_PI419771968	118.684	51.8656	-0.294155	-0.981493	158.105	140.071	57.8762	82.4595	46.4227	26.7146	-0.188655	-0.119185	-0.574626	-0.783599	-1.10714	-1.05374	Fantom_stringent	AK083508	chr11	-	5687935	5688396
CUST_10681_PI419771968	1518.8	141.789	3.50915	0.571885	1577.03	1401.86	1577.52	193.541	107.176	124.649	3.1296	3.20393	4.19392	0.447281	0.0999446	1.16843	NRED	AK043966	chr16	-	89908487	90144059
CUST_10682_PI419771968	19.1516	79.4792	-2.88682	-0.598856	24.0424	22.7237	10.6889	131.715	86.9317	19.7906	-2.90589	-2.74307	-3.01149	-0.107934	-0.202083	-1.48655	NRED	AK043980	chr18	+	35758881	35759662
CUST_10684_PI419771968	32.7794	11.4672	-2.02935	-3.02215	37.1526	29.5836	31.6019	9.4121	12.1549	12.8346	-2.27801	-2.36247	-1.44758	-3.9147	-3.04043	-2.11133	NRED	AK044006	chr16	-	29944465	29946840
CUST_10685_PI419771968	350.142	73.1808	1.36658	-0.364348	401.761	390.325	258.341	91.995	71.2383	56.3091	1.1568	1.35933	1.58361	-0.62573	-0.489311	0.0219979	NRED	AK044010	chr10	-	128318973	128319799
CUST_10686_PI419771968	20.3672	14.4783	-2.71282	-2.79832	19.5946	22.4155	19.0915	18.2828	18.0751	7.07686	-3.20101	-2.76277	-2.17467	-2.9568	-2.46796	-2.97019	NRED	AK044012	chr19	-	7547198	7550892
CUST_10688_PI419771968	19.1431	24.6392	-2.80462	-2.18745	17.6959	18.0847	21.6487	47.3729	12.7051	13.8396	-3.34805	-3.0725	-1.99332	-1.58322	-2.97655	-2.00257	NRED	AK044026	chr2	-	177876815	177877874
CUST_10690_PI419771968	402.534	68.7139	1.4737	-0.645703	522.593	485.49	199.518	115.456	61.9394	28.7464	1.53615	1.6741	1.21085	-0.298014	-0.691107	-0.947988	NRED	AK044029	chr15	+	81524553	81525965
CUST_10691_PI419771968	429.043	791.77	1.60811	2.93488	585.772	443.913	257.443	1212.56	799.761	362.985	1.7008	1.54493	1.57859	3.09463	2.99953	2.71047	NRED	AK044035	chr1	+	102293601	102295630
CUST_10692_PI419771968	30.8548	5	-2.12268	-4.20687	33.4921	33.8073	25.265	5	5	5	-2.42765	-2.16993	-1.77045	-4.82729	-4.32196	-3.47137	NRED	AK044039	chr13	-	119501507	119503302
CUST_10693_PI419771968	28.7777	14.5383	-2.28049	-2.69354	35.2204	33.8102	17.3026	17.9601	14.4484	11.2062	-2.35506	-2.16981	-2.31661	-2.98249	-2.79105	-2.30707	NRED	AK044048	chr1	-	182822231	182824167
CUST_10695_PI419771968	88.6442	101.836	-0.596283	0.120184	95.2224	95.559	75.151	123.602	100.706	81.1985	-0.920168	-0.670878	-0.197804	-0.199652	0.0101194	0.550084	NRED	AK044057	chr2	+	121115465	121118578
CUST_10698_PI419771968	3603.37	2650.12	4.72376	4.80297	4403.84	3804.07	2602.2	3374.35	2688.22	1887.79	4.61115	4.64413	4.91599	4.57118	4.74854	5.08918	NRED	AK044077	chr15	+	100430634	100433197
CUST_107_PI421760821	9.20887	30.656	-3.8778	-2.59064	8.4855	11.5563	7.58485	77.6968	9.27122	5	-4.4084	-3.7186	-3.5064	-0.869431	-3.43113	-3.47137	UCR	uc.109+	chr2	+	74976460	74976684
CUST_1070_PI419771968	14087.5	1125.28	6.5842	3.50405	19129.9	16533.4	6599.19	1476.98	1300.21	598.659	6.73015	6.7639	6.25855	3.37922	3.70064	3.43229	Fantom_stringent	AK083616	chr1	-	170083657	170085343
CUST_10702_PI419771968	45.284	6.65693	-1.72217	-3.87495	37.7161	23.3134	74.8225	5	9.97078	5	-2.25629	-2.70611	-0.204124	-4.82729	-3.32619	-3.47137	NRED	AK044111	chr11	-	46106100	46109118
CUST_10703_PI419771968	179.182	5.70706	0.422272	-4.02343	171.194	164.711	201.642	6.40757	5.71361	5	-0.0739112	0.114598	1.22613	-4.46944	-4.12949	-3.47137	NRED	AK044114	chr4	-	77852983	77857595
CUST_10704_PI419771968	17.2837	10.7583	-2.99209	-3.15325	16.0085	12.6198	23.2228	12.5995	7.00064	12.6747	-3.49264	-3.59158	-1.89205	-3.49392	-3.83641	-2.12942	NRED	AK044124	chr1	-	107784209	107787589
CUST_10705_PI419771968	88.2811	5	-0.597798	-4.20687	85.463	81.4403	97.9401	5	5	5	-1.07617	-0.901527	0.184303	-4.82729	-4.32196	-3.47137	NRED	AK044131	chr3	-	51804657	51807947
CUST_10708_PI419771968	80.0243	27.5081	-0.931097	-1.87086	119.73	87.9861	32.3564	43.7269	22.2898	16.5075	-0.589752	-0.789994	-1.41354	-1.69876	-2.16558	-1.74824	NRED	AK044183	chr7	-	121678421	121682555
CUST_10709_PI419771968	497.129	1437.64	1.89641	3.94249	543.113	456.115	492.158	1743.65	1381.99	1187.29	1.59171	1.58406	2.51345	3.61868	3.78864	4.42016	NRED	AK044196	chr13	+	12707169	12713966
CUST_10712_PI419771968	77.2858	29.6682	-0.999964	-1.91441	125.515	74.938	31.4041	35.9016	43.7457	9.3575	-0.521677	-1.02157	-1.45664	-1.98324	-1.19283	-2.56718	NRED	AK044252	chr6	-	149097893	149101089
CUST_10713_PI419771968	93.202	102.456	-0.597727	0.0720283	124.389	100.891	54.3259	141.009	104.016	62.3443	-0.534685	-0.592538	-0.665957	-0.00956964	0.056767	0.168888	NRED	AK044256	chr5	-	22249836	22252725
CUST_10715_PI419771968	4776.28	7219.8	5.1545	6.22734	5272.58	4022.99	5033.27	10312.1	5962.72	5384.55	4.87089	4.72485	5.86776	6.18284	5.89786	6.60131	NRED	AK044289	chr10	-	5274565	5277346
CUST_10716_PI419771968	14532.8	5075.63	6.76723	5.7736	15736.5	13913	13948.8	5080.62	5681.87	4464.41	6.44843	6.51494	7.33833	5.16158	5.82826	6.33096	NRED	AK044293	chr11	+	29404596	29405919
CUST_10717_PI419771968	24.1528	25.3299	-2.46623	-1.87308	23.9298	22.3675	26.1612	28.9343	23.3027	23.7527	-2.91266	-2.76587	-1.72017	-2.2945	-2.10147	-1.22328	NRED	AK044295	chr11	+	117269024	117272022
CUST_1072_PI419771968	84.2097	24.7848	-0.70052	-1.91096	89.8845	103.647	59.0972	29.1478	24.3555	20.851	-1.0034	-0.553659	-0.544506	-2.2839	-2.03772	-1.41125	Fantom_stringent	AK083707	chr5	-	65996961	66000619
CUST_10720_PI419771968	138.606	247.528	-0.0623306	1.22385	188.419	157.422	69.9783	408.525	224.863	109.196	0.0644021	0.0492945	-0.300688	1.52507	1.16901	0.97748	NRED	AK044348	chr3	+	65762238	65765473
CUST_10722_PI419771968	5.68068	28.5565	-4.57076	-2.9003	5	5	7.04204	75.6695	5	5	-5.17147	-4.92727	-3.61353	-0.907573	-4.32196	-3.47137	NRED	AK044354	chr2	-	105511264	105514605
CUST_10726_PI419771968	129.345	177.06	-0.0480447	0.878373	144.672	126.847	116.516	225.418	193.844	111.919	-0.316753	-0.262247	0.434866	0.667246	0.954857	1.01302	NRED	AK044377	chr5	-	64985101	65001938
CUST_10727_PI419771968	15.5096	46.4455	-3.21581	-1.48849	23.1464	8.62624	14.7562	59.1229	71.822	8.39159	-2.96068	-4.14047	-2.54628	-1.26357	-0.477539	-2.72435	NRED	AK044390	chr5	-	38708571	38712136
CUST_10728_PI419771968	6.18669	13.1311	-4.43438	-2.9465	5.55049	6.06415	6.94543	21.5003	9.28199	8.611	-5.02078	-4.64889	-3.63346	-2.72293	-3.42946	-2.68712	NRED	AK044402	chr1	-	163750533	163752856
CUST_10729_PI419771968	23.629	15.9297	-2.67503	-2.53615	30.8907	30.3076	9.68875	15.9217	16.6605	15.2071	-2.5443	-2.32759	-3.15321	-3.15629	-2.58554	-1.86663	NRED	AK044404	chr13	-	100179462	100182619
CUST_1073_PI419771968	25.0981	5	-2.68717	-4.20687	25.6027	41.3338	8.35791	5	5	5	-2.81517	-1.87995	-3.36638	-4.82729	-4.32196	-3.47137	Fantom_stringent	AK083789	chr4	-	77563427	77857756
CUST_10730_PI419771968	69.1936	23.8578	-1.11531	-2.15717	77.3677	100.252	29.9617	40.1259	20.8381	10.6095	-1.21974	-0.601718	-1.52448	-1.82275	-2.26274	-2.38602	NRED	AK044471	chr9	+	58884368	58886618
CUST_10732_PI419771968	567.464	49.3243	1.94579	-1.32668	744.292	698.072	260.029	82.1764	54.698	11.0986	2.04633	2.19803	1.59301	-0.788561	-0.870476	-2.32099	NRED	AK044494	chr12	-	5246589	5249503
CUST_10734_PI419771968	603.857	37.9707	2.17306	-1.30068	685.474	533.792	592.307	44.219	39.6887	30.0043	1.92756	1.81093	2.78068	-1.68262	-1.33324	-0.886199	NRED	AK044510	chr17	+	68153659	68155821
CUST_10736_PI419771968	16.0043	787.253	-3.06806	3.03215	15.4989	13.8442	18.6698	519.642	782.923	1059.19	-3.53931	-3.45799	-2.20689	1.87216	2.96883	4.25545	NRED	AK044555	chr14	+	49498260	49499768
CUST_10737_PI419771968	19.5068	5.41853	-3.58668	-4.09913	5.69834	47.8221	5	5	5	6.2556	-4.98286	-1.66959	-4.1076	-4.82729	-4.32196	-3.14815	NRED	AK044558	chr5	-	58107378	58109565
CUST_10739_PI419771968	5.85463	47.8705	-4.51826	-1.15264	6.71922	5.84467	5	70.4176	54.5403	18.6535	-4.7451	-4.70208	-4.1076	-1.01135	-0.874643	-1.57192	NRED	AK044580	chr17	+	15511979	15516439
CUST_1074_PI419771968	21.0518	627.367	-2.70778	2.55211	28.5245	18.9747	15.6561	1096.36	490.304	295.436	-2.65927	-3.00319	-2.46088	2.9493	2.29364	2.4134	Fantom_stringent	AK083834	chr5	+	144519193	144527843
CUST_10741_PI419771968	63.9438	458.503	-1.46109	2.13671	83.2721	94.1115	14.448	700.882	472.443	202.184	-1.11364	-0.6929	-2.57673	2.30381	2.2401	1.86622	NRED	AK044604	chr10	+	62801950	62803661
CUST_10742_PI419771968	18.1771	43.5075	-2.95731	-1.38085	14.8652	12.4796	27.1864	51.1059	66.2524	13.164	-3.59953	-3.60769	-1.66471	-1.47379	-0.593991	-2.07477	NRED	AK044609	chr18	-	34998113	35001282
CUST_10747_PI419771968	39.276	5	-1.77955	-4.20687	43.0448	43.8406	30.9426	5	5	5	-2.06563	-1.795	-1.478	-4.82729	-4.32196	-3.47137	NRED	AK044726	chr4	+	131630611	131632907
CUST_10748_PI419771968	6.09029	398.178	-4.46357	2.02726	6.4707	6.80016	5	538.551	420.571	235.413	-4.79948	-4.48363	-4.1076	1.92373	2.07231	2.08575	NRED	AK044736	chr14	+	35572587	35579200
CUST_10749_PI419771968	955.895	240.421	2.82947	1.34363	1125.5	940.425	801.756	312.331	229.083	179.849	2.64296	2.62797	3.21749	1.13772	1.19583	1.69735	NRED	AK044745	chr12	+	87589228	87592235
CUST_10750_PI419771968	101.729	13.958	-0.541536	-2.91049	136.22	123.369	45.5975	21.8797	13.908	6.08627	-0.403599	-0.302367	-0.918641	-2.69769	-2.84605	-3.18774	NRED	AK044751	chr2	+	29569389	29572834
CUST_10751_PI419771968	77.2892	30.4941	-0.801005	-1.64811	74.1518	64.9375	92.7784	31.7968	20.5441	39.1413	-1.28099	-1.22822	0.106193	-2.1584	-2.28324	-0.502678	NRED	AK044800	chr12	+	111425785	111428476
CUST_10752_PI419771968	8.26031	12.1568	-4.12099	-3.40542	5.71479	13.0529	6.01328	26.4703	5	5	-4.9787	-3.5429	-3.84137	-2.42291	-4.32196	-3.47137	NRED	AK044806	chr4	-	54957357	54958728
CUST_10753_PI419771968	99.3455	453.178	-0.436445	2.2568	113.958	81.8108	102.267	606.971	377.663	374.9	-0.661034	-0.894979	0.246678	2.09627	1.91706	2.75706	NRED	AK044811	chr13	+	46035181	46036067
CUST_10754_PI419771968	128.622	18.1717	-0.278395	-2.40364	183.363	156.286	46.2163	24.2905	18.2154	12.0093	0.0251589	0.0388489	-0.899194	-2.5469	-2.45681	-2.20722	NRED	AK044818	chr11	-	115719219	115721008
CUST_10755_PI419771968	1940.63	512.864	3.80772	2.42242	2340.8	2248.01	1233.08	634.444	567.071	337.077	3.69939	3.88524	3.83853	2.16014	2.50349	2.60364	NRED	AK044830	chr1	-	167859936	167932760
CUST_10756_PI419771968	78.4396	37.4656	-0.778349	-1.31645	79.134	64.6531	91.5318	43.0884	30.3815	38.9271	-1.18717	-1.23455	0.0866761	-1.71999	-1.71877	-0.510597	NRED	AK044838	chr9	-	16164261	16166304
CUST_10757_PI419771968	323.244	43.003	1.27503	-1.13261	355.418	318.083	296.23	49.8614	31.316	47.8315	0.979975	1.06406	1.78105	-1.50936	-1.67506	-0.213408	NRED	AK044847	chr10	+	28209045	28212392
CUST_10761_PI419771968	198.695	264.905	0.569092	1.50799	228.8	182.512	184.773	314.502	232.086	248.127	0.344545	0.262649	1.10008	1.14771	1.21462	2.16163	NRED	AK044890	chr16	-	18268801	18271901
CUST_10762_PI419771968	195.786	10.1649	0.288131	-3.33799	371.889	101.456	114.014	16.8606	7.96419	5.66993	1.04533	-0.584486	0.403548	-3.07362	-3.65036	-3.28997	NRED	AK044907	chr8	+	93889567	93891165
CUST_10763_PI419771968	7.70999	5	-4.27116	-4.20687	5	5	13.13	5	5	5	-5.17147	-4.92727	-2.71473	-4.82729	-4.32196	-3.47137	NRED	AK044916	chr11	+	63226670	63231390
CUST_10764_PI419771968	40.7276	5	-1.71362	-4.20687	39.064	37.9852	45.1335	5	5	5	-2.20563	-2.00183	-0.933398	-4.82729	-4.32196	-3.47137	NRED	AK044923	chrX	+	135461720	135463983
CUST_10765_PI419771968	11.8274	5.65333	-3.50655	-4.04782	13.2976	9.67899	12.5056	5	6.95998	5	-3.7603	-3.97434	-2.78502	-4.82729	-3.84481	-3.47137	NRED	AK044932	chr6	-	116121634	116124331
CUST_10768_PI419771968	622.843	287.13	2.19612	1.61429	773.582	623.662	471.285	308.867	332.631	219.89	2.10201	2.03542	2.45093	1.12163	1.73389	1.98734	NRED	AK044966	chr1	-	179116847	179120289
CUST_10769_PI419771968	2386.7	805.813	4.15292	3.12	2571.71	1992.5	2595.89	884.791	715.294	817.355	3.83512	3.71116	4.91249	2.63998	2.8385	3.88152	NRED	AK045006	chr9	+	47637321	47640251
CUST_1077_PI419771968	1298.77	1012.43	3.27063	3.39185	1488.51	1354.15	1053.65	1361.82	1020.12	655.351	3.04625	3.15397	3.61166	3.2621	3.35063	3.56283	Fantom_stringent	AK083953	chr11	-	29070910	29072820
CUST_10770_PI419771968	80.8863	15.4864	-0.737269	-2.59363	99.3658	71.4209	71.8722	12.9631	18.838	14.658	-0.85872	-1.09092	-0.262162	-3.45288	-2.40832	-1.91968	NRED	AK045009	chr14	-	49623764	49628238
CUST_10772_PI419771968	515.795	404.783	1.94649	2.09719	561.621	537.856	447.909	520.483	390.344	303.522	1.64006	1.82188	2.37754	1.8745	1.96471	2.45236	NRED	AK045014	chr1	-	193396978	193399378
CUST_10773_PI419771968	9639.9	2710.89	6.10318	4.77966	12351.3	10829	5739.38	3902.21	2656.94	1573.51	6.09898	6.15341	6.05715	4.78086	4.73166	4.82647	NRED	AK045015	chr5	-	143628626	143631942
CUST_10775_PI419771968	9.48484	9.25079	-3.8192	-3.32317	8.16773	9.98838	10.2984	8.51522	10.173	9.06413	-4.46346	-3.92895	-3.06518	-4.05917	-3.29722	-2.61313	NRED	AK045024	chrX	-	49684345	49685888
CUST_10777_PI419771968	5.24275	33.4414	-4.67006	-1.57631	5.72824	5	5	47.1579	35.3674	17.7988	-4.97531	-4.92727	-4.1076	-1.58979	-1.49954	-1.63959	NRED	AK045080	chr18	+	47637157	47654065
CUST_10778_PI419771968	29.2906	8.48459	-2.20239	-3.46225	25.9144	26.0402	35.9173	9.44324	6.65678	9.35374	-2.79772	-2.54653	-1.26292	-3.90993	-3.90907	-2.56775	NRED	AK045102	chrX	-	22939319	22942189
CUST_10779_PI419771968	820.436	122.56	2.60908	0.401011	984.893	747.297	729.12	116.582	140.274	110.825	2.45043	2.29634	3.08049	-0.284018	0.488213	0.998839	NRED	AK045105	chr2	-	146095773	146097470
CUST_1078_PI419771968	1071.64	122.169	2.97988	0.355898	1225.71	1201.19	788.023	163.938	115.189	87.3803	2.766	2.98105	3.19257	0.207795	0.20396	0.655938	Fantom_stringent	AK083983	chr4	-	56879900	56881095
CUST_10781_PI419771968	1813.76	912.525	3.76485	3.29925	1957.7	1696.26	1787.31	1000.82	929.56	807.191	3.44154	3.47894	4.37405	2.81776	3.21651	3.86347	NRED	AK045110	chr3	+	54496779	54500242
CUST_10782_PI419771968	33.1938	25.384	-2.01185	-1.91208	37.8195	29.7956	31.9662	35.1427	20.9696	20.0397	-2.25234	-2.35217	-1.43105	-2.01406	-2.25367	-1.46851	NRED	AK045114	chr16	+	72667128	72669240
CUST_10783_PI419771968	48.2978	33.1497	-1.48983	-1.53393	42.4767	40.6567	61.7601	30.8842	23.0777	45.4872	-2.0848	-1.90378	-0.48092	-2.20042	-2.11546	-0.28591	NRED	AK045115	chr4	-	150398619	150401279
CUST_10785_PI419771968	394.885	58.2094	1.29964	-0.868631	679.707	361.497	143.452	64.9324	86.7352	22.9608	1.91537	1.24864	0.734902	-1.12835	-0.205348	-1.2722	NRED	AK045144	chr10	+	58786111	58788327
CUST_10786_PI419771968	199.02	9.8033	0.558965	-3.42871	242.27	160.537	194.251	7.42286	5	16.987	0.427077	0.0775671	1.17225	-4.25724	-4.32196	-1.70694	NRED	AK045146	chr2	-	140492963	140497184
CUST_10787_PI419771968	47.9827	31.0556	-1.47333	-1.61174	49.2674	48.1411	46.5396	41.5585	27.3137	24.2946	-1.87084	-1.66	-0.889137	-1.77214	-1.87234	-1.19074	NRED	AK045147	chr9	+	69141577	69144757
CUST_10788_PI419771968	3780.41	294.199	4.8217	1.66102	3797.52	3378.85	4164.85	346.158	264.028	272.412	4.39744	4.47312	5.59452	1.28607	1.40065	2.29635	NRED	AK045150	chr11	+	49877355	49880914
CUST_10789_PI419771968	190.643	23.9299	0.491032	-1.98829	236.834	148.203	186.891	31.3328	22.8647	17.5923	0.394337	-0.0377698	1.11653	-2.17961	-2.12884	-1.65642	NRED	AK045155	chr14	-	61636972	61640166
CUST_1079_PI419771968	143.748	197.024	-0.0150247	0.38649	175.543	185.29	70.4108	382.547	183.471	25.054	-0.037713	0.284439	-0.2918	1.43028	0.875516	-1.14633	Fantom_stringent	AK083988	chr3	-	95974796	95976354
CUST_10791_PI419771968	2751.29	3249.51	4.36236	5.1168	2749.35	2441.71	3062.81	2516.1	3536.64	3695.78	3.93148	4.00448	5.15112	4.14776	5.14427	6.05837	NRED	AK045171	chr5	+	130256870	130258811
CUST_10794_PI419771968	1917.7	2776.14	3.84206	4.9029	2085.45	1688.26	1979.41	3156.32	2489.94	2682.15	3.53274	3.47212	4.52133	4.47481	4.638	5.59588	NRED	AK045212	chr2	+	75740313	75742051
CUST_10796_PI419771968	5	48.7183	-4.73545	-1.14907	5	5	5	75.7564	52.119	18.2795	-5.17147	-4.92727	-4.1076	-0.905917	-0.940157	-1.60114	NRED	AK045234	chr11	-	61716500	61719657
CUST_10797_PI419771968	88.2429	9.07171	-0.696093	-3.45541	131.687	80.8548	52.1866	9.08425	13.1309	5	-0.452425	-0.911938	-0.723917	-3.96585	-2.929	-3.47137	NRED	AK045246	chr10	+	28036840	28039714
CUST_10798_PI419771968	2368.57	672.351	4.08676	2.7689	3139.91	2472.91	1492.89	857.615	792.849	366.59	4.12311	4.0228	4.11437	2.59497	2.98701	2.72473	NRED	AK045247	chr6	+	51512005	51515151
CUST_108_PI419771968	180.746	28865.2	0.181697	7.99883	258.195	224.587	59.4563	42940.3	34851.4	8803.96	0.518921	0.561935	-0.535766	8.24083	8.44504	7.31064	Fantom_stringent	AK006091	chr19	+	29122021	29123219
CUST_1080_PI419771968	555.597	195.924	1.94623	0.898771	767.201	611.205	288.384	255.335	253.659	78.7781	2.09006	2.00631	1.74232	0.847034	1.34285	0.506425	Fantom_stringent	AK084066	chr14	+	71059190	71060480
CUST_10800_PI419771968	44.1966	5	-1.62077	-4.20687	54.1287	45.4154	33.0456	5	5	5	-1.73508	-1.74409	-1.38314	-4.82729	-4.32196	-3.47137	NRED	AK045275	chr2	-	73113247	73116038
CUST_10802_PI419771968	145.882	5.84754	0.0723534	-4.00916	178.6	166.913	92.1325	5	7.54261	5	-0.0128121	0.133758	0.0961146	-4.82729	-3.72883	-3.47137	NRED	AK045293	chr1	-	68947593	68949747
CUST_10804_PI419771968	39.1942	5.08463	-2.07419	-4.18305	61.546	44.4775	11.5591	5.2539	5	5	-1.5498	-1.7742	-2.89856	-4.75582	-4.32196	-3.47137	NRED	AK045304	chr4	+	100482543	100486357
CUST_10805_PI419771968	209.896	48.5368	0.231245	-1.48815	317.214	267.419	45.054	45.4543	91.5908	8.56514	0.815916	0.81376	-0.935943	-1.64287	-0.126762	-2.69482	NRED	AK045318	chr19	-	42046594	42048941
CUST_10807_PI419771968	184.897	60.2586	0.463795	-0.62116	196.247	156.089	202.356	54.3269	59.3285	67.1202	0.123131	0.0370245	1.23123	-1.38562	-0.75324	0.275378	NRED	AK045325	chr19	-	5956680	5964163
CUST_10808_PI419771968	19.9661	6.5532	-2.74967	-3.84894	16.6225	22.6116	20.6643	8.37919	5	6.28041	-3.43833	-2.75021	-2.06046	-4.0824	-4.32196	-3.14244	NRED	AK045327	chr14	-	45896576	45900651
CUST_1081_PI419771968	269.016	12.5219	0.973972	-3.12445	317.944	303.578	185.527	23.2861	7.08593	7.19353	0.819233	0.996726	1.10596	-2.60782	-3.81894	-2.9466	Fantom_stringent	AK084186	chr2	+	35030767	35034331
CUST_10810_PI419771968	52.156	6.98617	-1.38281	-3.75906	67.2448	47.5697	41.6534	7.49959	8.45891	5	-1.42205	-1.67723	-1.04916	-4.2424	-3.56342	-3.47137	NRED	AK045346	chr9	+	92496179	92497455
CUST_10812_PI419771968	1207.83	156.783	3.13916	0.717174	1556.99	1205.97	860.534	152.833	206.917	110.6	3.11115	2.98678	3.31956	0.106599	1.04902	0.995907	NRED	AK045358	chr8	-	23692419	23696593
CUST_10814_PI419771968	353.057	167.396	1.33777	0.825178	375.005	465.663	218.504	201.697	179.678	120.812	1.05737	1.61394	1.34199	0.506833	0.845376	1.12333	NRED	AK045418	chr6	+	11991517	11994918
CUST_10816_PI419771968	449.714	80.1524	1.60977	-0.313316	676.125	454.341	218.675	95.2685	103.623	41.566	1.90775	1.57843	1.34312	-0.575286	0.0513048	-0.415967	NRED	AK045463	chr11	+	62132891	62136646
CUST_10818_PI419771968	116.244	9.33944	-0.222519	-3.32991	148.029	95.7561	104.948	7.05441	10.1399	10.824	-0.283663	-0.667905	0.28401	-4.33069	-3.30192	-2.35713	NRED	AK045533	chrX	+	17851640	17855386
CUST_10820_PI419771968	2781.04	992.434	4.11724	3.12644	4210.45	3222.36	910.297	1474.69	1208.42	294.192	4.54636	4.40471	3.40067	3.37698	3.59501	2.40731	NRED	AK045549	chr12	-	103096860	103101145
CUST_10821_PI419771968	216.282	6.05725	0.549663	-3.94907	283.938	267.252	97.655	7.38656	5.78517	5	0.656034	0.812858	0.180098	-4.26431	-4.11153	-3.47137	NRED	AK045553	chr14	-	31997010	31999329
CUST_10822_PI419771968	141.657	218.927	-0.0223074	1.08854	192.483	158.592	73.8965	312.393	245.783	98.6029	0.0951886	0.059979	-0.22209	1.13801	1.29735	0.830259	NRED	AK045559	chr9	-	57387763	57389534
CUST_10823_PI419771968	901.176	661.118	2.66205	2.78595	1220.7	984.094	498.736	835.901	715.855	431.596	2.76009	2.69345	2.53261	2.55798	2.83963	2.96024	NRED	AK045566	chr11	-	72026708	72028564
CUST_10825_PI419771968	30.9957	19.2563	-2.19391	-2.29389	26.7131	19.9234	46.3505	25.1245	17.1636	15.4809	-2.75392	-2.93281	-0.89501	-2.49819	-2.54261	-1.84088	NRED	AK045591	chr18	-	61890659	61892829
CUST_10828_PI419771968	380.218	65.5379	1.49546	-0.556991	390.791	303.908	445.956	63.0887	43.5539	89.9712	1.11685	0.998292	2.37123	-1.1699	-1.19916	0.698094	NRED	AK045619	chr2	+	67493730	67496490
CUST_1083_PI419771968	85.8101	27.4046	-1.31649	-2.27697	162.018	84.2014	11.2111	48.976	28.2378	5	-0.153389	-0.853426	-2.94267	-1.53521	-1.82434	-3.47137	Fantom_stringent	AK084443	chr17	+	6079836	6082339
CUST_10830_PI419771968	196.802	11.2438	0.500566	-3.13184	230.234	238.124	122.047	10.5178	6.75031	16.4632	0.353559	0.646372	0.501767	-3.75445	-3.88894	-1.75212	NRED	AK045630	chr15	+	89355200	89358900
CUST_10833_PI419771968	6.68596	340.038	-4.34535	1.81866	8.46604	6.39858	5.19326	392.683	415.793	211.638	-4.41171	-4.57145	-4.05288	1.46801	2.05583	1.93216	NRED	AK045655	chr18	+	26372864	26374149
CUST_10836_PI419771968	13.1394	11.0829	-3.37661	-3.07864	13.9035	9.43057	16.0841	8.65345	11.7003	12.8948	-3.69602	-4.01185	-2.42196	-4.03594	-3.09542	-2.10458	NRED	AK045690	chr18	-	61556052	61558758
CUST_10838_PI419771968	130.92	25.8682	-0.189914	-2.07465	210.707	118.055	63.9983	33.138	35.5189	8.94782	0.225698	-0.365879	-0.429562	-2.0988	-1.49338	-2.63176	NRED	AK045737	chr5	+	65998325	66001704
CUST_10839_PI419771968	256.506	103.381	0.666736	-0.22566	376.191	313.062	80.2653	157.671	128.094	24.3795	1.06192	1.0411	-0.102819	0.151556	0.357167	-1.1857	NRED	AK045754	chr3	-	113296823	113298691
CUST_10840_PI419771968	9.92764	18.5504	-3.75569	-2.59777	10.0257	8.48017	11.2771	12.6655	8.0112	34.9746	-4.16777	-4.1651	-2.93421	-3.48638	-3.64188	-0.665064	NRED	AK045762	chr3	+	146759147	146791711
CUST_10841_PI419771968	313.851	642.223	1.18477	2.73246	403.394	329.004	209.154	865.372	651.339	409.957	1.16265	1.11276	1.27889	2.60796	2.70337	2.88603	NRED	AK045769	chr2	+	140657922	140661391
CUST_10842_PI419771968	18.1933	16.9981	-2.90972	-2.56953	17.8956	23.3712	13.3132	24.7409	17.6211	8.63234	-3.33187	-2.70254	-2.69474	-2.52039	-2.50466	-2.68355	NRED	AK045784	chr13	+	98329954	98353949
CUST_10843_PI419771968	98.842	130.434	-0.517062	0.434559	142.521	93.497	60.5081	167.741	141.944	81.6182	-0.338367	-0.702351	-0.510467	0.240876	0.505281	0.55752	NRED	AK045808	chr2	+	157764198	157768147
CUST_10844_PI419771968	507.356	70.0525	1.77623	-0.517483	671.134	624.287	226.646	96.776	77.68	35.7013	1.89706	2.03687	1.39478	-0.552636	-0.364421	-0.635392	NRED	AK045831	chr5	+	32773183	32776653
CUST_10846_PI419771968	22.5335	5.03913	-2.60332	-4.19571	30.2006	17.6827	19.7172	5.1174	5	5	-2.57689	-3.10493	-2.12814	-4.7938	-4.32196	-3.47137	NRED	AK045845	chrX	+	139283829	139286404
CUST_10849_PI419771968	141.322	162.941	0.0728855	0.817731	163.513	118.258	142.195	171.421	164.825	152.579	-0.140133	-0.363408	0.722198	0.272187	0.720896	1.46011	NRED	AK045906	chr1	-	178706014	178708389
CUST_1085_PI419771968	25.8853	8.71699	-2.66664	-3.51063	30.2441	39.73	7.6819	12.9204	8.23059	5	-2.57482	-1.93704	-3.48806	-3.45764	-3.6029	-3.47137	Fantom_stringent	AK084484	chr10	+	20672430	20673805
CUST_10852_PI419771968	15.9332	36.0942	-3.53313	-2.77456	33.7831	5	9.0165	98.2826	5	5	-2.41517	-4.92727	-3.25696	-0.53035	-4.32196	-3.47137	NRED	AK045928	chr4	+	154717998	154722024
CUST_10854_PI419771968	41.5677	45.196	-1.71067	-1.05493	47.978	46.5615	30.1635	47.6613	53.5029	34.4239	-1.9091	-1.70813	-1.51479	-1.57447	-0.902349	-0.687961	NRED	AK045955	chr7	+	130513636	130516864
CUST_10855_PI419771968	585.802	282.822	1.87292	1.37902	835.728	731.847	189.832	397.714	351.741	99.0101	2.21349	2.2662	1.13906	1.48638	1.81448	0.836206	NRED	AK045956	chr5	+	3818487	3819950
CUST_10856_PI419771968	269.536	72.1589	0.99182	-0.386629	319.278	285.334	203.996	92.6419	67.4633	56.3715	0.825273	0.907311	1.24288	-0.615621	-0.567863	0.0235958	NRED	AK045981	chr14	+	119104874	119106271
CUST_10857_PI419771968	47.1476	22.79	-1.52533	-2.09111	49.7437	35.332	56.367	31.5586	22.4404	14.3711	-1.85696	-2.10629	-0.612746	-2.16925	-2.15587	-1.9482	NRED	AK045984	chr12	+	84147976	84149107
CUST_10859_PI419771968	461.27	386.218	1.78721	1.99027	490.315	408.771	484.724	570.014	296.895	291.745	1.44417	1.42595	2.4915	2.00564	1.56991	2.39527	NRED	AK046018	chr1	-	137419664	137421915
CUST_10860_PI419771968	93.1106	5	-0.618844	-4.20687	128.226	100.446	50.6596	5	5	5	-0.49085	-0.598921	-0.766761	-4.82729	-4.32196	-3.47137	NRED	AK046037	chr14	+	87833226	87834833
CUST_10864_PI419771968	60.0511	74.0345	-1.23219	-0.392101	85.6145	57.5497	36.989	105.288	68.5614	48.2541	-1.07361	-1.40246	-1.2205	-0.431016	-0.544569	-0.20072	NRED	AK046061	chr11	+	77090261	77094146
CUST_10865_PI419771968	73.139	12.9425	-0.961628	-3.06653	88.9797	90.8765	39.5607	21.1914	12.6362	5	-1.01799	-0.743363	-1.12353	-2.74381	-2.98441	-3.47137	NRED	AK046066	chr2	-	25310660	25316472
CUST_10868_PI419771968	768.473	115.527	2.52823	0.291538	767.635	786.246	751.537	128.591	134.597	83.3943	2.09088	2.36964	3.12418	-0.142572	0.428608	0.588578	NRED	AK046177	chr13	-	117639650	117640255
CUST_10871_PI419771968	45.1002	18.8635	-1.6066	-2.62894	50.4796	54.296	30.5249	25.3697	26.2206	5	-1.83577	-1.48642	-1.49761	-2.48418	-1.93126	-3.47137	NRED	AK046211	chr19	-	54118640	54121374
CUST_10872_PI419771968	2624.97	31.3002	4.28669	-1.6631	2733.59	2997.01	2144.31	48.5422	24.6255	20.733	3.92318	4.30011	4.63677	-1.54804	-2.02181	-1.41944	NRED	AK046232	chr1	-	79854081	79855210
CUST_10873_PI419771968	211.767	49.8651	0.653098	-0.892745	230.005	169.23	236.067	45.9234	54.8091	48.8629	0.352127	0.153641	1.45353	-1.62806	-0.86755	-0.18263	NRED	AK046250	chr10	+	126923728	126927155
CUST_10874_PI419771968	16.36	5	-3.34388	-4.20687	16.1859	27.8942	5	5	5	5	-3.47673	-2.44731	-4.1076	-4.82729	-4.32196	-3.47137	NRED	AK046269	chr7	-	150783772	150785985
CUST_10875_PI419771968	6.25362	85.9445	-4.46573	-0.294038	8.76087	5	5	65.2157	148.52	44.0977	-4.36232	-4.92727	-4.1076	-1.12207	0.57062	-0.330668	NRED	AK046275	chr18	-	43096529	43100551
CUST_10876_PI419771968	46.816	5	-1.56316	-4.20687	57.325	52.9592	30.1639	5	5	5	-1.6523	-1.52239	-1.51477	-4.82729	-4.32196	-3.47137	NRED	AK046282	chr1	+	172519738	172520596
CUST_10877_PI419771968	54.0524	240.573	-1.44144	1.28817	89.3292	34.0453	38.7827	277.353	311.751	132.614	-1.01234	-2.15981	-1.15218	0.966366	1.64036	1.25779	NRED	AK046349	chr6	+	125444441	125449686
CUST_10878_PI419771968	23.1911	55.1185	-2.62432	-1.19932	35.1253	20.3387	14.1092	84.3034	70.0417	11.0103	-2.35896	-2.90305	-2.61096	-0.751695	-0.513751	-2.33251	NRED	AK046356	chr7	+	97625181	97627578
CUST_10879_PI419771968	246.131	36.181	0.868829	-1.36664	212.026	225.84	300.528	42.3489	36.4664	29.7279	0.234697	0.569958	1.80183	-1.74496	-1.4554	-0.899551	NRED	AK046360	chr12	+	90878579	90879207
CUST_10881_PI419771968	19.7626	5	-2.78247	-4.20687	23.5851	21.1791	14.5236	5	5	5	-2.93359	-2.84463	-2.5692	-4.82729	-4.32196	-3.47137	NRED	AK046435	chr11	+	117472560	117474731
CUST_10882_PI419771968	342.415	23.8631	1.35915	-2.11738	374.351	329.232	323.663	40.7754	14.3832	16.4307	1.05485	1.11376	1.90882	-1.79959	-2.79758	-1.75498	NRED	AK046449	chr3	+	132501780	132504545
CUST_10883_PI419771968	5.11855	69.0979	-4.7024	-0.708139	5.35564	5	5	125.404	56.3332	25.5569	-5.07234	-4.92727	-4.1076	-0.178777	-0.827981	-1.11766	NRED	AK046472	chr4	-	154238615	154242188
CUST_10885_PI419771968	84.0891	91.2467	-0.786829	-0.0734367	109.24	41.4763	101.551	128.871	70.6225	74.2467	-0.722046	-1.87498	0.23654	-0.139431	-0.501837	0.420958	NRED	AK046489	chr3	-	94762955	94765970
CUST_10887_PI419771968	798.351	99.3535	2.51386	-0.0232013	793.914	1094.51	506.63	139.386	109.547	49.1271	2.13944	2.84687	2.55527	-0.026269	0.131516	-0.17485	NRED	AK046545	chr8	-	37673778	37675870
CUST_10889_PI419771968	32.6266	6.16625	-2.10301	-3.95177	43.6736	34.3289	19.8772	8.49875	5	5	-2.04471	-2.14785	-2.11648	-4.06196	-4.32196	-3.47137	NRED	AK046559	chr19	-	11395994	11410636
CUST_10890_PI419771968	12.8151	21.3153	-3.40035	-2.18431	15.6942	10.1502	12.6011	28.5653	22.0986	13.2819	-3.52124	-3.90577	-2.77405	-2.31302	-2.17801	-2.0619	NRED	AK046568	chr8	-	59664597	59666450
CUST_10891_PI419771968	25.2796	219.244	-2.54246	1.22356	38.7141	24.5528	12.5719	247.435	244.781	165.516	-2.21861	-2.63139	-2.7774	0.80169	1.29146	1.57753	NRED	AK046572	chr3	-	60649614	60654247
CUST_10892_PI419771968	1412.39	216.72	3.38289	1.1963	1735.89	1388.28	1113.02	267.679	225.669	156.812	3.26806	3.18988	3.69073	0.915147	1.17417	1.49959	NRED	AK046573	chr1	-	59819058	59820692
CUST_10893_PI419771968	180.693	61.1983	0.352807	-0.679533	256.181	177.95	107.948	89.7808	55.0364	38.7778	0.50762	0.22613	0.32467	-0.660878	-0.861579	-0.516141	NRED	AK046580	chr9	+	57369063	57370522
CUST_10894_PI419771968	51.696	7.99346	-1.41471	-3.67993	39.1989	71.2334	44.6557	13.399	5.58135	5	-2.20066	-1.09472	-0.948753	-3.40516	-4.16328	-3.47137	NRED	AK046594	chr12	+	105134106	105136994
CUST_10895_PI419771968	20.8744	207.098	-2.71083	1.06333	27.4883	16.0509	19.084	284.63	223.965	112.699	-2.71265	-3.24462	-2.17523	1.00373	1.16324	1.02303	NRED	AK046601	chr11	+	64975633	64977568
CUST_10897_PI419771968	104.401	40.2354	-0.381849	-1.26048	135.475	92.4469	85.2799	54.1515	40.3608	26.1939	-0.41151	-0.718646	-0.0153913	-1.39028	-1.30901	-1.08214	NRED	AK046606	chr10	+	128256700	128257625
CUST_10898_PI419771968	1115.01	364.332	2.86652	1.8638	1417.26	1495.25	432.515	444.302	464.963	183.729	2.97549	3.29698	2.32708	1.64618	2.21708	1.72814	NRED	AK046615	chr1	-	4847347	4848444
CUST_10899_PI419771968	73.4508	12.8083	-0.858769	-2.87422	74.5474	72.4004	73.4047	16.2283	11.4207	10.7759	-1.27331	-1.07127	-0.231724	-3.12877	-3.13031	-2.36357	NRED	AK046626	chr4	+	84191276	84193270
CUST_109_PI421760821	142.726	93.2263	0.0406156	-0.0796773	198.605	129.948	99.6236	134.67	89.9368	55.0721	0.140363	-0.227407	0.208891	-0.0759287	-0.153053	-0.0100498	UCR	uc.111+	chr6	+	113055860	113056156
CUST_10900_PI419771968	115.67	857.018	-0.365922	3.06402	177.814	115.386	53.8103	1176.02	1005.74	389.299	-0.019176	-0.398876	-0.679715	3.05048	3.33015	2.81144	NRED	AK046652	chr14	+	70688985	70701091
CUST_10901_PI419771968	646.64	216.407	2.24601	1.17735	760.406	716.688	462.828	285.052	216.852	147.318	2.07723	2.236	2.42481	1.00587	1.11668	1.4095	NRED	AK046653	chr11	+	105805017	105806567
CUST_10902_PI419771968	30.6076	14.9505	-2.13566	-2.63643	31.4872	25.0929	35.2427	17.1916	12.9401	14.7199	-2.5167	-2.59999	-1.29027	-3.04558	-2.95012	-1.9136	NRED	AK046663	chr8	+	42106817	42109808
CUST_10903_PI419771968	141.169	39.0299	0.0790257	-1.24423	157.381	129.818	136.309	40.3049	36.2101	40.5747	-0.195277	-0.228857	0.661211	-1.81633	-1.46557	-0.450791	NRED	AK046691	chrX	-	160449816	160465913
CUST_10904_PI419771968	286.672	99.979	1.10451	0.083206	304.219	275.217	280.58	127.815	95.2289	76.8932	0.755569	0.855225	1.70274	-0.151302	-0.0705657	0.471486	NRED	AK046703	chr16	+	86196620	86199796
CUST_10905_PI419771968	54.6351	5.79626	-1.30139	-4.01907	57.4214	62.527	43.957	7.38878	5	5	-1.64988	-1.28279	-0.971502	-4.26388	-4.32196	-3.47137	NRED	AK046705	chr9	-	92436013	92437707
CUST_10906_PI419771968	26.3605	6.33708	-2.37046	-3.90994	26.2546	19.5733	33.2535	5.35541	5	8.65582	-2.7789	-2.95839	-1.37409	-4.72822	-4.32196	-2.67963	NRED	AK046710	chr1	+	62855875	62858431
CUST_10908_PI419771968	51.2287	13.8411	-1.38523	-2.86521	53.8923	44.4412	55.3527	22.1439	11.1018	8.27772	-1.74139	-1.77537	-0.638943	-2.68037	-3.17118	-2.74407	NRED	AK046743	chr3	+	55278872	55281353
CUST_10909_PI419771968	164.873	10.3166	-0.0980454	-3.334	195.694	261.227	37.6968	16.8231	9.12673	5	0.119054	0.779964	-1.19315	-3.07684	-3.4538	-3.47137	NRED	AK046760	chr6	-	39560909	39563414
CUST_10910_PI419771968	233.876	22.8191	0.592413	-2.22007	331.853	283.767	86.0079	38.883	19.0869	10.4875	0.881002	0.899364	-0.00312662	-1.86815	-2.38938	-2.40269	NRED	AK046762	chr9	+	21810011	21813689
CUST_10915_PI419771968	76.4924	61.8413	-0.828325	-0.612594	69.3125	62.0903	98.0744	74.891	44.3942	66.2387	-1.37835	-1.2929	0.186281	-0.922493	-1.17159	0.256304	NRED	AK046789	chr14	-	94030391	94033956
CUST_10917_PI419771968	64.4	47.3045	-1.06567	-1.04037	78.9036	57.7789	56.5176	70.0184	36.0698	35.8253	-1.19138	-1.39673	-0.608897	-1.01955	-1.47117	-0.630391	NRED	AK046819	chr14	-	65454691	65458096
CUST_10918_PI419771968	179.438	9.82122	0.384568	-3.2333	122.776	189.069	226.468	9.52336	10.0889	9.85145	-0.55351	0.313571	1.39364	-3.89774	-3.3092	-2.49296	NRED	AK046833	chr8	-	9474128	9478493
CUST_1092_PI419771968	547.913	589.811	1.96829	2.50305	668.639	648.7	326.401	850.793	665.269	253.37	1.89169	2.09221	1.92098	2.58345	2.7339	2.1918	Fantom_stringent	AK084737	chr4	-	8574110	8574599
CUST_10920_PI419771968	44.9584	14.4504	-2.08103	-2.67615	97.864	13.6375	23.3737	14.153	14.2798	14.9183	-0.880691	-3.47969	-1.88271	-3.32618	-2.80799	-1.89429	NRED	AK046848	chr7	+	86661767	86663647
CUST_10921_PI419771968	74.6413	44.5908	-0.843865	-1.10008	86.2789	68.5357	69.1092	59.1981	43.6412	30.933	-1.06246	-1.15041	-0.318719	-1.26173	-1.19627	-0.842221	NRED	AK046867	chr3	+	36917777	36922776
CUST_10922_PI419771968	1707.67	635.956	3.08992	2.1542	2507.24	2370.35	245.421	999.969	823.598	84.2996	3.79849	3.96169	1.50959	2.81653	3.0419	0.604156	NRED	AK046880	chr13	-	104615601	104620048
CUST_10923_PI419771968	817.676	194.633	2.57022	1.0337	991.472	917.336	544.22	236.34	214.002	133.555	2.46003	2.59211	2.65852	0.735506	1.09759	1.268	NRED	AK046886	chr2	-	37224415	37225801
CUST_10924_PI419771968	38.0086	5.38764	-1.82078	-4.10631	41.2867	41.3344	31.4047	6.16292	5	5	-2.12579	-1.87993	-1.45662	-4.5256	-4.32196	-3.47137	NRED	AK046893	chr2	-	6756916	6789449
CUST_10926_PI419771968	866.142	150.564	2.68329	0.482544	913.956	997.907	686.565	274.915	86.9078	89.871	2.34258	2.71356	2.99373	0.953626	-0.20248	0.696485	NRED	AK046899	chr16	+	43563614	43566171
CUST_10927_PI419771968	160.327	11.9597	0.221596	-3.12801	207.811	161.676	111.494	18.6787	11.8999	5.30064	0.20573	0.0877643	0.371294	-2.92589	-3.07102	-3.38713	NRED	AK046910	chr18	+	50115628	50119297
CUST_10928_PI419771968	5.30409	23.4672	-4.65485	-2.03952	5.91228	5	5	33.5652	17.1223	19.7142	-4.92968	-4.92727	-4.1076	-2.08032	-2.54609	-1.49214	NRED	AK046914	chr5	+	144527179	144529097
CUST_10930_PI419771968	65.8803	6.37423	-1.14095	-3.9177	48.5273	42.6432	106.47	5	5	9.1227	-1.89267	-1.83496	0.304784	-4.82729	-4.32196	-2.60384	NRED	AK046930	chr1	+	187051126	187053216
CUST_10932_PI419771968	30.5207	5	-2.16272	-4.20687	37.6669	32.1797	21.7155	5	5	5	-2.25817	-2.24112	-1.98887	-4.82729	-4.32196	-3.47137	NRED	AK046961	chr6	+	97847474	97850237
CUST_10933_PI419771968	115.092	13.8722	-0.245111	-2.79495	119.894	142.034	83.3486	18.1407	14.5588	8.91719	-0.587786	-0.0991096	-0.048439	-2.96806	-2.78007	-2.63671	NRED	AK046963	chr5	-	4819505	4822627
CUST_10934_PI419771968	1635.16	2251.97	3.59975	4.55783	1950.66	1632.97	1321.85	3017.63	2161.13	1577.17	3.43635	3.42408	3.93882	4.40998	4.43368	4.82982	NRED	AK046975	chr6	-	99224006	99226287
CUST_10936_PI419771968	844.213	71.4651	2.61602	-0.453549	1063.7	900.663	568.277	93.35	79.9938	41.0515	2.56148	2.56564	2.72093	-0.604636	-0.322078	-0.433934	NRED	AK047021	chr4	-	97441213	97443134
CUST_10937_PI419771968	171.444	8.03996	-0.474964	-3.57679	367.417	18.6785	128.235	5.53155	7.67788	10.9104	1.02788	-3.02589	0.573121	-4.68153	-3.70318	-2.34566	NRED	AK047035	chr4	-	11146082	11149260
CUST_10938_PI419771968	262.717	483.247	0.961599	2.25717	310.407	267.781	209.963	706.591	499.445	243.706	0.784621	0.81571	1.28447	2.31552	2.32029	2.1357	NRED	AK047048	chr8	-	128064867	128068500
CUST_10940_PI419771968	208.531	262.082	0.644062	1.49867	222.712	210.839	192.041	228.947	286.252	271.048	0.305641	0.470798	1.15575	0.689658	1.51725	2.28911	NRED	AK047073	chr12	+	102320660	102323217
CUST_10941_PI419771968	67.352	59.3139	-0.998377	-0.642708	71.5159	54.4903	76.0498	59.7892	53.5795	64.5729	-1.33321	-1.48127	-0.180652	-1.2474	-0.900283	0.219559	NRED	AK047083	chr13	-	20537156	20565359
CUST_10946_PI419771968	58.7902	8.1727	-1.21059	-3.58343	74.7071	45.1486	56.5149	11.7173	5	7.80076	-1.27022	-1.75259	-0.608965	-3.59864	-4.32196	-2.82968	NRED	AK047121	chr2	-	101944607	101946919
CUST_10947_PI419771968	20.7504	6.6398	-2.83328	-3.87743	30.0144	22.6248	9.61213	9.91938	5	5	-2.58582	-2.74936	-3.16467	-3.83896	-4.32196	-3.47137	NRED	AK047131	chr12	+	112951020	112953779
CUST_10948_PI419771968	4652.91	4254.64	5.10544	5.50547	4062.06	4081.11	5815.56	5224.64	3476.92	4062.34	4.4946	4.74555	6.07618	5.2019	5.1197	6.1948	NRED	AK047156	chr11	-	18651329	18652625
CUST_10949_PI419771968	161.888	355.668	0.138759	1.76263	236.164	171.767	77.7325	590.842	306.125	170.036	0.390246	0.175109	-0.149078	2.05742	1.61408	1.6164	NRED	AK047158	chr5	-	125329778	125331043
CUST_1095_PI419771968	4869.68	7556.76	5.18536	6.33614	5475.93	4820.88	4312.24	9084.31	7460.8	6125.17	4.92549	4.98588	5.6447	5.99995	6.22122	6.78724	Fantom_stringent	AK084753	chr2	-	174091929	174092558
CUST_10950_PI419771968	37.5853	25.4774	-1.93484	-2.04142	45.0397	48.2701	19.4461	37.425	28.3834	10.6238	-2.00027	-1.65614	-2.14812	-1.92328	-1.81692	-2.38406	NRED	AK047167	chr6	-	149094635	149096388
CUST_10952_PI419771968	5.06014	12.0945	-4.7184	-3.40882	5.18041	5	5	5	26.2834	5	-5.12033	-4.92727	-4.1076	-4.82729	-1.92781	-3.47137	NRED	AK047191	chr3	+	13471905	13474596
CUST_10953_PI419771968	5.81798	48.6848	-4.52574	-2.61817	6.74317	5.45612	5.25466	136.054	5	5	-4.73997	-4.80132	-4.03593	-0.0611749	-4.32196	-3.47137	NRED	AK047193	chrX	-	102576076	102587073
CUST_10954_PI419771968	20562.2	6953.71	7.26407	6.20143	21658.6	22100.5	17927.6	8549.82	7250.48	5060.83	6.90926	7.18259	7.70037	5.91247	6.17997	6.51186	NRED	AK047212	chr13	+	34994722	34997932
CUST_10955_PI419771968	219.121	98.5575	0.69233	-0.0536261	279.846	190.901	186.617	164.803	68.435	62.4342	0.635091	0.327486	1.11441	0.215387	-0.547231	0.170965	NRED	AK047214	chr2	+	136780146	136781906
CUST_10956_PI419771968	28.7337	38.7759	-2.2574	-1.34445	35.524	31.127	19.5501	56.9216	35.8395	23.5665	-2.34268	-2.2891	-2.14042	-1.31831	-1.48041	-1.23463	NRED	AK047219	chr14	+	122849602	122851636
CUST_10959_PI419771968	791.127	200.192	2.54681	1.07976	959.148	799.156	615.076	249.242	207.797	143.535	2.41221	2.39314	2.8351	0.812191	1.05514	1.37196	NRED	AK047244	chr12	-	76819185	76823459
CUST_10962_PI419771968	29.5328	5.04424	-2.955	-4.19428	68.8847	5	14.7135	5.13271	5	5	-1.38729	-4.92727	-2.55045	-4.78949	-4.32196	-3.47137	NRED	AK047289	chr14	-	7424365	7927523
CUST_10966_PI419771968	18.4148	6.06854	-3.60946	-3.96864	5.85504	44.3894	5	5	5	8.20563	-4.94372	-1.77706	-4.1076	-4.82729	-4.32196	-2.75668	NRED	AK047311	chr16	-	67100045	67103309
CUST_10969_PI419771968	8.65991	5	-4.02139	-4.20687	6.49374	6.58783	12.8982	5	5	5	-4.79435	-4.52939	-2.74043	-4.82729	-4.32196	-3.47137	NRED	AK047332	chr6	-	99472446	99474162
CUST_1097_PI419771968	216.284	87.7244	0.690834	-0.216798	249.002	192.434	207.417	145.912	58.1369	59.1239	0.466614	0.339024	1.26686	0.0397453	-0.782511	0.0923724	Fantom_stringent	AK084826	chr6	+	145199071	145200376
CUST_10972_PI419771968	243.894	133.126	0.863332	0.507658	229.162	218.867	283.652	132.727	106.295	160.356	0.346826	0.524714	1.71846	-0.0968957	0.0880351	1.53183	NRED	AK047367	chr16	-	45094125	45097023
CUST_10973_PI419771968	170.18	5.49307	0.296123	-4.08224	221.256	178.598	110.687	5	6.47921	5	0.296176	0.231374	0.36082	-4.82729	-3.94808	-3.47137	NRED	AK047377	chr1	-	108594400	108597146
CUST_10974_PI419771968	1775.95	493.537	3.59594	2.26825	2372.17	2128.27	827.427	697.857	555.882	226.873	3.71859	3.80627	3.26296	2.29757	2.47474	2.03245	NRED	AK047388	chr5	-	97520269	97523155
CUST_10976_PI419771968	16.7047	21.3878	-3.1735	-2.33968	27.7372	14.2195	8.15721	18.0982	37.0018	9.06354	-2.69964	-3.41939	-3.40145	-2.97144	-1.43437	-2.61322	NRED	AK047415	chr3	+	103681979	103683812
CUST_10978_PI419771968	152.422	49.4868	0.00211573	-1.16242	208.917	187.887	60.4622	87.8734	41.195	19.3919	0.213386	0.304524	-0.511563	-0.691858	-1.2795	-1.51591	NRED	AK047419	chr8	-	19970441	19972530
CUST_10979_PI419771968	2337.92	322.483	4.1051	1.71491	2834.97	2432.58	1746.22	458.12	318.415	190.915	3.97572	3.99907	4.34049	1.69037	1.67087	1.78349	NRED	AK047420	chr4	+	126370437	126371182
CUST_1098_PI419771968	143.844	67.889	0.100437	-0.45511	168.383	127.129	136.021	79.3987	58.6285	65.6398	-0.0977979	-0.259052	0.658162	-0.83817	-0.770362	0.243201	Fantom_stringent	AK084835	chr19	+	5388335	5389602
CUST_10980_PI419771968	244.861	21.7856	0.835419	-2.23224	266.84	300.1	167.643	35.5956	17.7497	12.0115	0.566431	0.980101	0.959724	-1.99559	-2.49417	-2.20696	NRED	AK047425	chr6	-	118857698	118859767
CUST_10982_PI419771968	209.349	295.725	0.532991	1.57808	298.511	221.071	108.465	445.96	261.644	179.57	0.728242	0.539165	0.331567	1.65156	1.38757	1.69511	NRED	AK047458	chr3	-	126628505	126631285
CUST_10987_PI419771968	712.664	42.9941	2.333	-1.21483	987.359	733.045	417.587	59.8857	46.4822	22.6143	2.45403	2.26856	2.27641	-1.24507	-1.10529	-1.29414	NRED	AK047489	chr12	-	100530817	100534830
CUST_10988_PI419771968	49.2198	5	-1.50127	-4.20687	71.0741	39.269	37.3162	5	5	5	-1.34215	-1.95388	-1.2078	-4.82729	-4.32196	-3.47137	NRED	AK047496	chr1	-	167446804	167448616
CUST_10989_PI419771968	666.856	2923.12	2.2835	4.935	795.714	744.69	460.165	3851.64	2900.89	2016.84	2.14271	2.2913	2.41648	4.76204	4.85839	5.18458	NRED	AK047499	chr4	+	116299447	116300820
CUST_10990_PI419771968	139.321	10.2949	-0.228997	-3.29574	164.636	211.096	42.2314	14.0595	11.8252	5	-0.130265	0.472554	-1.02928	-3.33574	-3.08009	-3.47137	NRED	AK047526	chr6	-	93968541	93972667
CUST_10991_PI419771968	26.3368	23.0525	-2.35871	-2.28686	32.3714	25.0095	21.6294	28.8813	33.2143	7.06178	-2.47675	-2.6048	-1.9946	-2.29715	-1.59016	-2.97327	NRED	AK047529	chr12	+	84529481	84532114
CUST_10992_PI419771968	527.112	20.718	1.89827	-2.19495	701.678	577.749	301.909	27.36	19.106	15.6881	1.96127	1.9251	1.80845	-2.37521	-2.38794	-1.8217	NRED	AK047541	chr2	-	126671200	126681020
CUST_10994_PI419771968	34.6643	6.18461	-1.9514	-3.93645	37.577	37.1785	29.2372	8.21139	5.34244	5	-2.26162	-2.0328	-1.55979	-4.11159	-4.2264	-3.47137	NRED	AK047549	chr1	+	63625365	63628753
CUST_10995_PI419771968	17.2498	13.7522	-3.00142	-2.79831	22.6431	17.4819	11.6243	15.3919	16.8445	9.02031	-2.9924	-3.12141	-2.89045	-3.20511	-2.56969	-2.62012	NRED	AK047551	chrX	-	10292906	10296053
CUST_10996_PI419771968	60.7523	23.2459	-1.22728	-2.05298	86.1751	61.1303	34.9513	31.2391	23.476	15.0227	-1.0642	-1.31538	-1.30225	-2.18393	-2.09078	-1.88423	NRED	AK047564	chr4	-	82218804	82220600
CUST_10998_PI419771968	11.9321	5	-3.58996	-4.20687	11.2402	6.76867	17.7875	5	5	5	-4.0028	-4.49033	-2.27674	-4.82729	-4.32196	-3.47137	NRED	AK047582	chr16	+	41733425	41736614
CUST_10999_PI419771968	333.683	32.1364	1.29099	-1.56512	439.551	273.148	288.349	42.9346	29.4194	24.055	1.28649	0.84434	1.74215	-1.72514	-1.7652	-1.20503	NRED	AK047585	chr4	+	149442647	149445106
CUST_110_PI419771968	26.0794	139.817	-2.53881	0.538316	30.0371	37.5155	10.6856	177.992	152.805	88.6555	-2.58473	-2.01979	-3.01193	0.326456	0.611651	0.67684	Fantom_stringent	AK006130	chr9	+	119892263	119893909
CUST_1100_PI419771968	66.9155	10.1936	-1.07022	-3.22269	95.5115	62.4307	42.8042	8.71439	8.01835	13.8482	-0.915795	-1.28501	-1.00984	-4.02581	-3.64059	-2.00167	Fantom_stringent	AK084964	chr10	-	68672509	68675680
CUST_11000_PI419771968	574.813	309.562	2.06985	1.65494	681.333	645.518	397.588	422.735	329.402	176.547	1.91882	2.08512	2.20561	1.5744	1.71981	1.67061	NRED	AK047588	chr14	-	78959156	78962636
CUST_11001_PI419771968	170.216	20.1524	0.349892	-2.2278	187.187	156.623	166.839	26.1879	18.1931	16.0761	0.0549402	0.0419512	0.952785	-2.43839	-2.45857	-1.78645	NRED	AK047590	chr10	-	85791248	85793931
CUST_11003_PI419771968	59.8686	5.26404	-1.18032	-4.13568	76.6728	52.5334	50.3996	5.0379	5	5.75421	-1.23275	-1.53404	-0.774184	-4.81639	-4.32196	-3.26868	NRED	AK047606	chr4	-	86748516	86750138
CUST_11004_PI419771968	244.293	30.4723	0.51984	-1.93092	347.669	323.234	61.9758	51.6002	30.9149	8.90181	0.948173	1.08724	-0.475892	-1.45991	-1.69366	-2.6392	NRED	AK047630	chr15	-	7077224	7079467
CUST_11006_PI419771968	25.9986	5	-2.41842	-4.20687	29.0599	32.6201	16.316	5	5	5	-2.63244	-2.22151	-2.40131	-4.82729	-4.32196	-3.47137	NRED	AK047637	chr2	-	124909209	124913575
CUST_11007_PI419771968	272.313	36.4868	1.00188	-1.41765	257.165	212.48	347.295	26.7402	28.4536	54.2665	0.513151	0.481985	2.01049	-2.40828	-1.81335	-0.0313077	NRED	AK047643	chr12	+	39573237	39576076
CUST_11008_PI419771968	35.3759	32.9833	-1.923	-1.57361	38.1131	29.5835	38.431	45.1795	19.0081	34.7622	-2.24118	-2.36248	-1.16532	-1.65162	-2.39535	-0.673852	NRED	AK047648	chr11	-	81325591	81327313
CUST_11009_PI419771968	25.6432	11.6125	-2.44308	-3.04935	36.223	23.2892	17.4174	15.7998	11.1876	7.84997	-2.31457	-2.70761	-2.30707	-3.16738	-3.16006	-2.82061	NRED	AK047679	chr11	-	115238960	115240484
CUST_1101_PI419771968	731.853	407.334	2.43737	2.13966	809.782	564.857	820.92	408.002	430.474	383.527	2.16799	1.89254	3.25157	1.52322	2.10589	2.78989	Fantom_stringent	AK084979	chr9	+	51088956	51092315
CUST_11010_PI419771968	33.8443	5	-2.02694	-4.20687	46.8763	28.7924	25.8643	5	5	5	-1.94261	-2.40158	-1.73663	-4.82729	-4.32196	-3.47137	NRED	AK047681	chr14	-	94282533	94283856
CUST_11011_PI419771968	46.0574	57.2914	-1.559	-0.734984	56.9003	45.9202	35.3517	69.3507	38.3867	64.1369	-1.66303	-1.72814	-1.28582	-1.03338	-1.38136	0.209785	NRED	AK047684	chr9	-	56352631	56354468
CUST_11012_PI419771968	558.176	161.522	2.05815	0.790257	570.106	477.469	626.953	181.293	128.51	174.763	1.66169	1.65006	2.86269	0.352964	0.361845	1.65596	NRED	AK047687	chr18	-	84700551	84702086
CUST_11013_PI419771968	697.971	200.898	2.38819	1.11001	680.312	671.061	742.539	232.014	200.5	170.18	1.91666	2.1411	3.1068	0.708856	1.00357	1.61762	NRED	AK047697	chr7	-	117658939	117660697
CUST_11014_PI419771968	105.304	5.94482	-0.342179	-3.97323	106.421	96.2443	113.246	5.68091	5	7.15356	-0.75976	-0.660569	0.393793	-4.64309	-4.32196	-2.95464	NRED	AK047699	chr3	-	25675829	25677795
CUST_11017_PI419771968	14.5785	66.6507	-3.20793	-0.514639	14.117	12.1339	17.4847	90.6975	57.3561	51.8986	-3.67404	-3.64823	-2.30151	-0.646223	-0.802018	-0.0956759	NRED	AK047741	chr8	-	87577087	87584327
CUST_11018_PI419771968	289.513	15.7875	1.09316	-2.7525	366.85	270.342	231.346	27.124	12.8693	7.36937	1.02565	0.829445	1.42438	-2.38772	-2.95803	-2.91176	NRED	AK047747	chr6	-	37218230	37219939
CUST_11019_PI419771968	277.193	306.675	1.0396	1.71192	264.838	230.487	336.255	299.952	247.971	372.101	0.555568	0.599342	1.96389	1.07937	1.31014	2.74625	NRED	AK047757	chr5	+	116456774	116458924
CUST_1102_PI419771968	257.005	104.445	0.808837	0.04128	365.5	282.482	123.032	142.129	121.559	49.6484	1.02033	0.892817	0.513366	0.00184202	0.28162	-0.159622	Fantom_stringent	AK085021	chr1	+	179917424	179920575
CUST_11020_PI419771968	23.6909	5.82275	-2.75265	-4.00666	30.619	32.7579	7.69568	5.25693	5	7.21133	-2.55704	-2.21543	-3.48548	-4.75499	-4.32196	-2.94303	NRED	AK047761	chr8	-	109373201	109375309
CUST_11024_PI419771968	52.1305	25.2396	-1.50752	-2.04531	78.4292	53.4277	24.5344	26.2868	38.3187	11.1134	-1.20008	-1.50968	-1.81279	-2.43295	-1.38392	-2.31908	NRED	AK047786	chr8	-	89239455	89241113
CUST_11025_PI419771968	24.7918	24.1468	-2.46944	-1.99739	28.5945	29.0166	16.7645	32.7464	23.877	15.8171	-2.65573	-2.39039	-2.36219	-2.11595	-2.06634	-1.80989	NRED	AK047799	chr2	-	172251303	172266047
CUST_11026_PI419771968	16.6212	26.8191	-3.31366	-2.08033	31.1605	12.5619	6.14116	51.9631	15.8842	12.6098	-2.53175	-3.59821	-3.81101	-1.4498	-2.65437	-2.13682	NRED	AK047800	chr8	+	97622590	97627049
CUST_11027_PI419771968	104.545	37.0994	-0.361614	-1.34008	120.991	104.738	87.9055	46.986	33.366	30.9462	-0.574643	-0.538556	0.0283566	-1.59506	-1.58359	-0.841609	NRED	AK047802	chr12	+	73648821	73650469
CUST_11029_PI419771968	1041.85	138.85	2.92084	0.553448	1349.32	1056.09	720.121	174.606	140.547	101.398	2.90462	2.79532	3.06257	0.298747	0.491013	0.870584	NRED	AK047823	chr11	+	115814058	115817575
CUST_11033_PI419771968	66.8775	9.9963	-1.02754	-3.32147	66.3119	49.7166	84.6041	7.48302	6.63485	15.871	-1.4422	-1.61354	-0.0268683	-4.24559	-3.91383	-1.80497	NRED	AK047865	chr10	-	109591323	109594885
CUST_11034_PI419771968	9.05625	11.3726	-3.90985	-3.06956	8.5961	11.5863	6.98632	14.413	7.6712	12.0335	-4.38972	-3.71485	-3.62499	-3.29991	-3.70444	-2.20432	NRED	AK047882	chr14	+	120098514	120100161
CUST_11036_PI419771968	410.219	467.94	1.60859	2.24722	483.79	404.097	342.77	698.481	414.025	291.312	1.42484	1.40936	1.99157	2.29886	2.04968	2.39312	NRED	AK047899	chr3	+	9281550	9285327
CUST_11037_PI419771968	391.627	37.1382	1.49687	-1.36112	465.909	462.412	246.559	50.7799	28.163	32.4719	1.37051	1.60384	1.51626	-1.48303	-1.82817	-0.772179	NRED	AK047900	chr4	-	90878233	90880506
CUST_11038_PI419771968	1289.79	151.577	3.2324	0.657914	1499.7	1494.5	875.161	188.27	169.655	96.8062	3.05706	3.29625	3.34388	0.407445	0.762567	0.803729	NRED	AK047905	chr17	-	67196991	67200829
CUST_11039_PI419771968	111.163	9.66431	-1.08976	-3.33787	127.883	195.82	9.78645	14.1616	6.31289	8.51842	-0.494719	0.364184	-3.13874	-3.3253	-3.98559	-2.70271	NRED	AK047909	chr6	+	83933595	83936567
CUST_11042_PI419771968	30.9222	39.0861	-2.1223	-1.3525	25.8711	36.929	29.9665	61.4021	31.0886	24.7677	-2.80013	-2.04252	-1.52424	-1.209	-1.68558	-1.16291	NRED	AK047920	chr13	+	119508003	119511743
CUST_11043_PI419771968	59.7328	30.6603	-1.17154	-1.68591	71.4203	56.9315	50.8466	46.0138	19.1654	26.8016	-1.33513	-1.41804	-0.761444	-1.62522	-2.38346	-1.04905	NRED	AK047924	chr15	+	32953504	32956146
CUST_11044_PI419771968	868.456	129.952	2.69713	0.432166	912.252	947.629	745.488	180.768	119.787	89.2997	2.33989	2.63898	3.11252	0.348784	0.260431	0.687284	NRED	AK047929	chr11	+	44498669	44500582
CUST_11046_PI419771968	6167.54	638.895	5.47454	2.71924	7724.1	6856.85	3921.68	794.301	739.822	382.562	5.42175	5.49413	5.50773	2.48433	2.88714	2.78625	NRED	AK047945	chr16	+	77646584	77649671
CUST_11049_PI419771968	27.2053	41.7404	-2.31444	-1.22802	31.9244	28.8328	20.8586	59.2621	40.3395	25.6196	-2.49681	-2.39956	-2.04695	-1.26018	-1.30977	-1.11412	NRED	AK047975	chr11	-	35928218	35931920
CUST_1105_PI419771968	1540.14	634.673	3.37013	2.61215	2116.11	1829.67	674.628	927.842	698.582	277.594	3.5538	3.58817	2.96842	2.70852	2.80439	2.32353	Fantom_stringent	AK085111	chr2	-	155917693	155920825
CUST_11050_PI419771968	26.2461	42.0653	-2.38801	-1.6884	24.9034	18.984	34.8509	16.8277	94.5969	14.7712	-2.85513	-3.00249	-1.3064	-3.07645	-0.0801721	-1.90858	NRED	AK048002	chr8	+	17535440	17536635
CUST_11055_PI419771968	26.9528	17.2459	-2.41287	-2.42447	39.5194	26.2659	15.073	16.2035	16.4854	19.0488	-2.18891	-2.53408	-2.51563	-3.13098	-2.60077	-1.54167	NRED	AK048047	chr10	-	55873968	55876729
CUST_11056_PI419771968	78.8608	18.4833	-0.802858	-2.3337	104.163	76.7575	55.6615	15.0954	20.273	20.0814	-0.790695	-0.986962	-0.630917	-3.23318	-2.3024	-1.46551	NRED	AK048052	chr13	-	32266452	32267876
CUST_11059_PI419771968	439.401	529.076	1.60329	2.48501	375.161	257.813	685.229	534.146	389.975	663.105	1.05797	0.760982	2.99092	1.91188	1.96335	3.5798	NRED	AK048115	chr17	-	50271423	50273854
CUST_11060_PI419771968	1670.19	2953.87	3.62399	4.95631	2033.71	1683.43	1293.45	3714.29	3104.56	2042.75	3.4965	3.46799	3.90748	4.70966	4.95628	5.203	NRED	AK048129	chr8	-	107829179	107832274
CUST_11061_PI419771968	124.631	9.06941	-0.487109	-3.61251	197.521	146.773	29.5992	17.2082	5	5	0.132466	-0.051755	-1.54204	-3.04419	-4.32196	-3.47137	NRED	AK048140	chr10	+	75383956	75385286
CUST_11064_PI419771968	153.28	34.6551	0.196102	-1.45992	169.284	156.227	134.329	38.83	23.2502	41.8851	-0.0900955	0.038301	0.640102	-1.87012	-2.10472	-0.404934	NRED	AK048169	chrX	+	7150725	7158140
CUST_11070_PI419771968	5.52919	23.6378	-4.60284	-2.00072	6.58758	5	5	31.1589	18.911	20.8434	-4.77365	-4.92727	-4.1076	-2.18764	-2.40274	-1.41178	NRED	AK048225	chr12	+	30213265	30216444
CUST_11071_PI419771968	19.7146	5	-2.75764	-4.20687	20.9135	19.4579	18.7725	5	5	5	-3.10703	-2.96692	-2.19898	-4.82729	-4.32196	-3.47137	NRED	AK048232	chr13	-	74466874	74469505
CUST_11073_PI419771968	43.535	29.8231	-1.61587	-1.73094	42.9732	46.9984	40.6334	45.8359	19.2861	24.3473	-2.06803	-1.69466	-1.08493	-1.63081	-2.3744	-1.18761	NRED	AK048251	chr3	-	127851719	127934471
CUST_11075_PI419771968	111.25	101.453	-0.292771	0.0438995	142.395	106.944	84.4104	140.026	106.501	57.8335	-0.339647	-0.508491	-0.0301747	-0.0196662	0.0908299	0.060535	NRED	AK048266	chr11	-	65589036	65591593
CUST_11077_PI419771968	15.2519	6.15608	-3.59591	-3.95349	7.13715	32.9318	5.68689	5	5	8.46825	-4.65805	-2.20779	-3.92188	-4.82729	-4.32196	-2.71123	NRED	AK048283	chr5	+	28649011	28653396
CUST_11078_PI419771968	18.9187	5	-2.83698	-4.20687	23.3895	15.5003	17.8664	5	5	5	-2.94561	-3.29497	-2.27035	-4.82729	-4.32196	-3.47137	NRED	AK048297	chr5	+	8851859	8854885
CUST_1108_PI419771968	4433.01	546.755	5.05326	2.54245	4817.21	4068.53	4413.3	661.639	553.927	424.699	4.74058	4.74109	5.67812	2.22069	2.46966	2.937	Fantom_stringent	AK085198	chr1	-	170085020	170085835
CUST_11084_PI419771968	46.5715	5	-1.63896	-4.20687	68.7547	46.488	24.472	5	5	5	-1.39001	-1.71041	-1.81646	-4.82729	-4.32196	-3.47137	NRED	AK048317	chr7	-	74429360	74431948
CUST_11085_PI419771968	5137.11	1956.98	5.26315	4.39292	5466.21	4478.68	5466.43	2304.85	1893.33	1672.75	4.92293	4.87966	5.98686	4.02124	4.24282	4.91471	NRED	AK048320	chr11	+	95630736	95633641
CUST_11086_PI419771968	51.3646	6.85124	-1.38263	-3.7725	53.1522	56.7597	44.1819	7.87908	5.33064	7.34401	-1.76134	-1.4224	-0.96414	-4.17119	-4.22959	-2.91673	NRED	AK048328	chr2	+	130972184	130975646
CUST_11087_PI419771968	33.9066	7.95453	-2.12365	-3.54892	32.3452	52.5916	16.783	9.34491	6.86675	7.65192	-2.47792	-1.53244	-2.3606	-3.92503	-3.86427	-2.85748	NRED	AK048329	chr6	+	92890575	93061743
CUST_11088_PI419771968	23.2569	5.8964	-2.58874	-3.97873	27.0455	28.7824	13.9429	6.06608	6.62312	5	-2.73608	-2.40208	-2.62807	-4.54845	-3.91638	-3.47137	NRED	AK048340	chr19	-	19181705	19185686
CUST_11092_PI419771968	302.11	23.6772	1.16117	-2.20633	297.77	242.4	366.16	8.21218	28.0457	34.7738	0.724658	0.672046	2.08681	-4.11145	-1.83419	-0.673368	NRED	AK048353	chr14	-	52874069	52877398
CUST_11093_PI419771968	5.10933	14.2174	-4.70489	-3.30448	5.32801	5	5	32.6521	5	5	-5.0798	-4.92727	-4.1076	-2.12011	-4.32196	-3.47137	NRED	AK048370	chrX	+	77753722	77757329
CUST_11094_PI419771968	16.519	5	-3.1073	-4.20687	25.0398	10.578	13.9392	5	5	5	-2.84725	-3.8462	-2.62845	-4.82729	-4.32196	-3.47137	NRED	AK048381	chr3	+	57604726	57608599
CUST_11095_PI419771968	189.851	39.5286	0.443724	-1.33702	261.277	185.823	122.452	62.7476	29.0781	26.76	0.536037	0.288585	0.50655	-1.17772	-1.78203	-1.05129	NRED	AK048401	chr1	-	153248887	153251737
CUST_11097_PI419771968	2519.52	379.132	4.23661	2.00995	2820	2368.73	2369.82	485.765	342.277	309.354	3.96808	3.9607	4.78104	1.7749	1.77513	2.47982	NRED	AK048430	chr18	-	56947861	56951208
CUST_11098_PI419771968	161.136	133.418	0.240239	0.507886	203.124	161.794	118.489	163.634	131.162	105.458	0.172822	0.0888133	0.45908	0.205116	0.39131	0.927233	NRED	AK048431	chr15	-	8289382	8292787
CUST_11099_PI419771968	742.107	498.288	1.91635	2.11687	1080.4	1031.93	113.984	810.265	536.936	147.662	2.58396	2.76194	0.403165	2.51304	2.42471	1.41286	NRED	AK048436	chr3	-	32943032	32946835
CUST_111_PI421760821	39.5516	38.9357	-1.84448	-1.45988	54.3484	41.907	22.3993	54.8125	47.4559	14.5387	-1.72923	-1.86008	-1.94414	-1.37278	-1.07538	-1.93147	UCR	uc.113+	chr17	+	52200481	52200728
CUST_11100_PI419771968	55.567	31.5899	-2.3591	-1.70534	144.143	8.86446	13.6937	33.9264	46.4336	14.4095	-0.322042	-4.10117	-2.65408	-2.06488	-1.10679	-1.94435	NRED	AK048438	chr9	+	122481618	122489765
CUST_11101_PI419771968	8.20561	7.97818	-4.16807	-3.68118	5.35517	5.53173	13.7299	5.58938	5	13.3452	-5.07246	-4.78147	-2.65027	-4.66652	-4.32196	-2.05505	NRED	AK048452	chr17	-	26046198	26049890
CUST_11104_PI419771968	5.06182	28.6307	-4.71793	-2.33941	5.18546	5	5	19.9206	60.9715	5	-5.11892	-4.92727	-4.1076	-2.83302	-0.71383	-3.47137	NRED	AK048473	chr15	-	50518408	50521357
CUST_11105_PI419771968	92.0882	5	-0.599176	-4.20687	127.537	88.517	60.21	5	5	5	-0.498621	-0.781315	-0.517592	-4.82729	-4.32196	-3.47137	NRED	AK048477	chr7	+	117173579	117177738
CUST_11106_PI419771968	32.4858	8.50567	-2.14153	-3.51586	28.9944	19.2957	49.1674	10.0506	5	10.4665	-2.6357	-2.97899	-0.809893	-3.82001	-4.32196	-2.4056	NRED	AK048478	chr9	+	34508415	34511515
CUST_11109_PI419771968	178.094	25.9424	0.400955	-1.85129	198.065	139.857	196.36	21.754	24.0723	32.0009	0.136429	-0.121393	1.18783	-2.70601	-2.05459	-0.793258	NRED	AK048505	chr10	+	118933938	118938725
CUST_1111_PI419771968	1234.65	13211.3	3.19728	7.12088	1455.6	1229.66	1018.7	17136.9	12879.1	9617.81	3.014	3.01484	3.56299	6.91561	7.00885	7.43819	Fantom_stringent	AK085506	chr5	+	137395015	137412976
CUST_11113_PI419771968	1691.16	233.706	3.59636	1.14806	2212.99	1825.63	1034.88	362.055	240.769	98.2927	3.61838	3.58498	3.58572	1.35085	1.26761	0.825715	NRED	AK048564	chr1	+	4874402	4877121
CUST_11114_PI419771968	10.0637	5	-3.75846	-4.20687	7.88454	9.28437	13.0222	5	5	5	-4.51437	-4.03439	-2.72663	-4.82729	-4.32196	-3.47137	NRED	AK048565	chr4	+	148178573	148213855
CUST_11115_PI419771968	15.5639	7.14595	-3.16448	-3.80893	10.2233	21.6731	14.7953	11.4379	5	5	-4.13962	-2.81136	-2.54246	-3.63347	-4.32196	-3.47137	NRED	AK048568	chr18	+	33956570	33958856
CUST_11119_PI419771968	5.3279	36.0412	-4.64907	-2.02839	5.98371	5	5	69.9892	33.1342	5	-4.91236	-4.92727	-4.1076	-1.02015	-1.59364	-3.47137	NRED	AK048625	chr3	-	51864138	51867141
CUST_1112_PI419771968	50.4887	2117.21	-1.43448	4.28279	63.4929	51.0632	36.91	3155.6	2442.95	753.076	-1.50488	-1.57499	-1.22358	4.47449	4.61052	3.76335	Fantom_stringent	AK085581	chr4	-	59592972	59594306
CUST_11122_PI419771968	839.174	1264.55	2.54402	3.65273	1178.29	894.526	444.71	1779.98	1372.66	641.006	2.70908	2.55578	2.3672	3.64843	3.77887	3.5309	NRED	AK048656	chr17	+	42471811	42474867
CUST_11123_PI419771968	718.639	144.762	2.42707	0.644271	792.125	713.372	650.421	129.362	155.726	149.198	2.13619	2.22931	2.9157	-0.133941	0.638972	1.42778	NRED	AK048660	chr10	+	42961360	42964401
CUST_11124_PI419771968	1363.94	738.195	3.34121	2.99562	1606.16	1127.5	1358.15	743.453	673.679	797.453	3.156	2.88972	3.9779	2.38889	2.75202	3.84596	NRED	AK048668	chr2	-	38675178	38679328
CUST_11126_PI419771968	1455.03	364.019	3.21565	1.58843	2292.1	1534.34	538.647	626.368	374.397	91.2913	3.66906	3.33421	2.64367	2.14165	1.90453	0.719107	NRED	AK048684	chr12	-	84575223	84576977
CUST_11128_PI419771968	24.9269	14.9987	-2.53404	-2.70468	39.7451	18.4626	16.573	21.9305	13.3885	9.67702	-2.18069	-3.04267	-2.37876	-2.69435	-2.90097	-2.51874	NRED	AK048703	chr1	-	167801621	167803743
CUST_1113_PI419771968	10.1012	11.0064	-3.74859	-3.12328	9.62339	12.7502	7.93017	14.1067	11.7085	7.20383	-4.22685	-3.57675	-3.44217	-3.33091	-3.0944	-2.94453	Fantom_stringent	AK085594	chr3	-	121340045	121346280
CUST_11130_PI419771968	33.8321	49.7683	-3.33632	-2.07959	5.01347	91.4828	5	128.02	5	16.285	-5.16759	-0.73377	-4.1076	-0.148989	-4.32196	-1.76783	NRED	AK048705	chr1	+	25887501	25888723
CUST_11131_PI419771968	43.4962	7.0712	-1.62399	-3.81846	44.8319	36.9664	48.6904	5	5	11.2136	-2.00694	-2.04106	-0.823958	-4.82729	-4.32196	-2.30612	NRED	AK048709	chr18	+	34430149	34433729
CUST_11132_PI419771968	59.8177	47.9543	-1.3314	-1.02505	103.83	36.5281	39.0953	66.884	47.702	29.2771	-0.795321	-2.05826	-1.1406	-1.08562	-1.06792	-0.921599	NRED	AK048712	chr15	+	55427414	55430141
CUST_11134_PI419771968	91.4206	17.7515	-0.599603	-2.497	111.343	104.616	58.3021	28.1919	13.8771	11.1856	-0.694525	-0.540235	-0.564049	-2.332	-2.84926	-2.30973	NRED	AK048726	chr12	-	104638106	104641056
CUST_11135_PI419771968	18.9786	5	-3.03795	-4.20687	27.2785	22.8001	6.85721	5	5	5	-2.72371	-2.73823	-3.6519	-4.82729	-4.32196	-3.47137	NRED	AK048733	chr17	+	13900323	13903361
CUST_11137_PI419771968	243.77	30.1699	0.47596	-1.90874	340.006	335.586	55.7171	42.8595	38.68	8.97013	0.916018	1.14134	-0.629476	-1.72767	-1.37038	-2.62817	NRED	AK048747	chr3	+	51363957	51371036
CUST_11139_PI419771968	42.8392	5	-1.63864	-4.20687	40.459	42.0282	46.0304	5	5	5	-2.15501	-1.85591	-0.905009	-4.82729	-4.32196	-3.47137	NRED	AK048761	chr7	+	119953226	119956349
CUST_11141_PI419771968	855.405	81.0483	2.67156	-0.197002	908.865	708.938	948.412	91.0936	69.4889	82.5623	2.33453	2.22032	3.45985	-0.639935	-0.525183	0.574114	NRED	AK048773	chr14	-	24242807	24246553
CUST_11145_PI419771968	12.8251	160.177	-3.55706	0.573396	22.3811	8.14954	7.94474	268.238	146.114	66.1777	-3.00919	-4.22248	-3.43952	0.918158	0.547056	0.254974	NRED	AK048826	chr4	+	126645375	126646623
CUST_11146_PI419771968	81.3737	41.1905	-0.740812	-1.18718	104.797	74.2854	65.0386	31.5539	47.9473	44.0703	-0.781943	-1.03419	-0.406301	-2.16947	-1.06051	-0.331565	NRED	AK048842	chr3	-	148846656	148848461
CUST_1115_PI419771968	148.787	67.0444	0.0778642	-0.532415	201.963	156.504	87.8951	84.2216	76.562	40.3496	0.164546	0.0408597	0.0281868	-0.753095	-0.385336	-0.458815	Fantom_stringent	AK085871	chr12	-	85744358	85749934
CUST_11151_PI419771968	20.2267	5	-3.30428	-4.20687	10.9633	44.717	5	5	5	5	-4.03879	-1.76645	-4.1076	-4.82729	-4.32196	-3.47137	NRED	AK048894	chr7	+	112630440	112631522
CUST_11152_PI419771968	5.12471	14.868	-4.70074	-2.88813	5.37413	5	5	22.8112	16.6993	5.09341	-5.06736	-4.92727	-4.1076	-2.63754	-2.58218	-3.44467	NRED	AK048895	chr12	-	53853535	53858977
CUST_11153_PI419771968	5.07407	5.99362	-4.71453	-3.982	5.22221	5	5	5	5	7.98086	-5.10874	-4.92727	-4.1076	-4.82729	-4.32196	-2.79675	NRED	AK048896	chr5	+	110566713	110568432
CUST_11156_PI419771968	24.9784	14.3752	-2.53385	-2.78065	36.2363	25.5671	13.1317	21.5663	12.7041	8.85524	-2.31403	-2.57298	-2.71454	-2.71851	-2.97667	-2.64677	NRED	AK048938	chr10	+	58008455	58010505
CUST_11157_PI419771968	494.302	20.6555	1.76989	-2.23057	723.118	501.224	258.565	28.7479	19.921	13.2975	2.00469	1.72011	1.58486	-2.30383	-2.32768	-2.06022	NRED	AK048940	chr7	+	114661045	114663063
CUST_11158_PI419771968	135.673	53.9906	-0.0319223	-0.945549	164.21	157.097	85.713	67.0809	72.1091	22.7819	-0.134001	0.0463171	-0.00808287	-1.08138	-0.471784	-1.28348	NRED	AK048947	chr7	+	99596280	99597749
CUST_11161_PI419771968	612.591	30.8446	2.18654	-1.59341	670.272	674.475	493.026	30.6517	35.7065	26.1756	1.89521	2.14842	2.516	-2.21132	-1.48578	-1.08315	NRED	AK048959	chr17	-	51896620	51901147
CUST_11162_PI419771968	23.22	27.6631	-2.52366	-1.7416	20.9656	24.6259	24.0686	29.95	27.165	25.8742	-3.10345	-2.62709	-1.84044	-2.24473	-1.88022	-1.09986	NRED	AK048962	chr5	+	68033639	68038015
CUST_11167_PI419771968	87.0209	10.6984	-0.617865	-3.13444	95.9378	83.8093	81.3156	13.2243	10.4927	8.37828	-0.909371	-0.860159	-0.0840635	-3.42409	-3.25258	-2.72664	NRED	AK048977	chr12	+	91444086	91445769
CUST_11169_PI419771968	43.1198	7.86352	-1.68981	-3.58101	61.8461	35.0521	32.4613	7.98007	9.63909	5.97139	-1.54279	-2.11777	-1.40888	-4.15281	-3.375	-3.21523	NRED	AK048991	chr18	+	50018063	50019769
CUST_11172_PI419771968	127.799	106.462	-0.0787291	0.182348	151.019	101.482	130.895	133.163	87.4303	98.7932	-0.254815	-0.584119	0.602747	-0.0921659	-0.193832	0.833041	NRED	AK049033	chr19	-	27902700	27905142
CUST_11174_PI419771968	1518.32	132.658	3.44614	0.447663	2002.7	1593.82	958.429	182.604	133.37	81.9984	3.47433	3.38908	3.475	0.363363	0.4154	0.564226	NRED	AK049046	chr3	+	145467225	145470233
CUST_11175_PI419771968	37.7969	5.46944	-1.93794	-4.08753	59.6988	30.9789	22.7129	5	5	6.40831	-1.59377	-2.29599	-1.92408	-4.82729	-4.32196	-3.11335	NRED	AK049060	chr11	+	49934171	49938178
CUST_11176_PI419771968	591.289	57.3856	2.14426	-0.690191	646.017	518.882	608.969	55.3013	53.4339	63.4217	1.84203	1.77006	2.8207	-1.35997	-0.904211	0.193607	NRED	AK049070	chr5	+	65195252	65196974
CUST_11178_PI419771968	311.625	168.084	1.09996	0.678623	421.186	360.377	153.312	234.22	201.703	68.331	1.22491	1.24416	0.830799	0.722506	1.01219	0.301169	NRED	AK049078	chr14	-	56177936	56179244
CUST_1118_PI419771968	75.0157	7.83318	-0.888684	-3.63291	95.7294	81.7407	47.5771	11.008	7.49155	5	-0.912507	-0.896216	-0.857329	-3.68873	-3.73863	-3.47137	Fantom_stringent	AK086186	chr7	+	134708982	134710450
CUST_11181_PI419771968	70.2671	12.3427	-0.923572	-3.14255	73.2842	66.9844	70.5326	22.5061	8.65009	5.87182	-1.29797	-1.18344	-0.289306	-2.65697	-3.53118	-3.23949	NRED	AK049241	chr4	+	140366907	140373426
CUST_11183_PI419771968	2436.68	221.971	4.03564	1.03426	3331.35	2899.7	1078.98	305.882	281.487	78.5434	4.20849	4.25249	3.64593	1.10762	1.49303	0.50212	NRED	AK049261	chr2	-	177803180	177813160
CUST_11184_PI419771968	2576.39	629.681	4.16889	2.60893	3654.29	2660.56	1414.32	1020.46	550.33	318.256	4.34198	4.12831	4.03637	2.84579	2.46026	2.52074	NRED	AK049304	chr14	-	63309158	63312247
CUST_11186_PI419771968	64.8993	25.6041	-1.16808	-1.98746	68.429	93.8401	32.4288	36.2924	28.1715	12.3484	-1.39686	-0.697066	-1.41032	-1.96762	-1.82773	-2.16705	NRED	AK049343	chr8	-	41633576	41636488
CUST_11187_PI419771968	156.929	21.7449	0.141242	-2.17622	211.505	172.317	86.9658	24.2504	28.7577	12.2264	0.231149	0.179724	0.0128522	-2.54927	-1.79802	-2.18137	NRED	AK049401	chr16	+	10193040	10214324
CUST_11188_PI419771968	366.504	40.6671	1.37752	-1.32681	461.583	428.284	209.644	65.7893	33.7518	22.4602	1.35705	1.49323	1.28228	-1.10943	-1.567	-1.304	NRED	AK049403	chr17	-	67301878	67303747
CUST_11190_PI419771968	33263.5	2094	7.9604	4.46877	35914.8	33803.2	30072.5	2734.67	1917.26	1630.08	7.63889	7.79567	8.44663	4.26794	4.26093	4.87743	NRED	AK049415	chr7	-	82913925	82916932
CUST_11193_PI419771968	300.759	50.148	0.860851	-1.13919	402.133	415.418	84.7256	60.2094	73.6124	16.6224	1.15813	1.44922	-0.0247989	-1.2373	-0.442017	-1.73824	NRED	AK049490	chr17	+	13900830	13904763
CUST_11194_PI419771968	209.843	118.375	0.158198	-0.363582	331.147	260.29	38.092	212.281	129.387	13.4569	0.87793	0.774775	-1.17811	0.58062	0.371655	-2.04302	NRED	AK049500	chr12	+	112812687	112870183
CUST_11195_PI419771968	22.4404	15.723	-2.61198	-2.61229	22.9383	15.7409	28.642	20.2379	10.1207	16.8105	-2.97371	-3.27276	-1.58946	-2.81023	-3.30465	-1.72201	NRED	AK049504	chr17	+	69507682	69511834
CUST_11197_PI419771968	43.3336	6.32783	-1.67267	-3.88874	58.5095	41.3476	30.1436	7.65538	6.32812	5	-1.6228	-1.87947	-1.51574	-4.21274	-3.98212	-3.47137	NRED	AK049553	chr14	-	24250587	24252137
CUST_11198_PI419771968	1709.89	305.491	3.6785	1.70735	1887.04	1603.34	1639.27	373.523	288.873	254.078	3.38851	3.39767	4.24932	1.39584	1.5304	2.19583	NRED	AK049599	chr2	+	112219382	112247675
CUST_11199_PI419771968	89.8345	29.8194	-0.621169	-1.68415	110.607	100.456	58.4405	41.7457	24.7861	22.9263	-0.7041	-0.598779	-0.560628	-1.76566	-2.01244	-1.27437	NRED	AK049614	chr2	+	31062151	31065582
CUST_112_PI419771968	336.638	6671.27	1.22489	6.00769	449.757	386.636	173.521	10532	6342.88	3138.93	1.31961	1.34563	1.00944	6.21328	5.98703	5.82276	Fantom_stringent	AK006165	chr14	+	77077374	77086899
CUST_11200_PI419771968	34.6503	9.79394	-2.01127	-3.33108	47.9713	33.6131	22.3665	14.9227	7.94263	6.51652	-1.9093	-2.17824	-1.94626	-3.24978	-3.65428	-3.0892	NRED	AK049623	chr7	+	99556693	99559016
CUST_11202_PI419771968	1041.93	20.3005	2.96647	-2.25508	1024.87	1000.21	1100.7	29.6517	15.8968	15.353	2.50783	2.71689	3.67468	-2.25917	-2.65323	-1.85285	NRED	AK049648	chr17	-	63208868	63212588
CUST_11203_PI419771968	485.925	206.403	1.83902	1.06025	609.468	472.825	375.483	306.309	190.688	122.211	1.75801	1.63596	2.12308	1.10963	0.931175	1.13993	NRED	AK049651	chr11	-	21978675	21983338
CUST_11204_PI419771968	201.809	26.1418	0.596135	-1.82856	207.261	183.188	214.977	29.6254	22.8751	25.925	0.20191	0.26798	1.31852	-2.26045	-2.12819	-1.09703	NRED	AK049654	chr6	+	149494403	149498718
CUST_11208_PI419771968	554.33	886.194	2.04865	3.24651	580.529	472.635	609.827	1077.88	772.515	808.189	1.68783	1.63538	2.82273	2.92476	2.94953	3.86525	NRED	AK049715	chr17	+	35804627	35805276
CUST_11209_PI419771968	68.2346	28.7567	-1.01142	-1.72244	85.6248	72.8222	46.2567	36.9157	28.62	20.7345	-1.07344	-1.06289	-0.897933	-1.94305	-1.80494	-1.41933	NRED	AK049733	chr9	+	47608612	47610522
CUST_1121_PI419771968	26.6936	24.179	-2.3794	-1.94773	21.4737	20.4968	38.1103	23.557	20.2879	28.6922	-3.0689	-2.89187	-1.17742	-2.59113	-2.30134	-0.95071	Fantom_stringent	AK086423	chr3	-	79445532	79447657
CUST_11211_PI419771968	1321.22	64.2941	3.30991	-0.561697	1311.9	1361.69	1290.07	86.2844	55.1734	51.4245	2.86405	3.16198	3.9037	-0.718185	-0.857992	-0.108914	NRED	AK049777	chr7	+	144166127	144169344
CUST_11212_PI419771968	5777.86	9203.43	5.35406	6.58342	5099.88	3726.33	8507.38	9616.94	6038.59	11954.8	4.82285	4.61434	6.62498	6.08215	5.9161	7.752	NRED	AK049812	chr4	-	151380867	151383728
CUST_11214_PI419771968	52.0248	10.3308	-1.4095	-3.36588	72.4029	44.8874	38.7843	18.0168	7.97551	5	-1.31542	-1.76096	-1.15212	-2.97794	-3.64832	-3.47137	NRED	AK049876	chrY	-	497515	499248
CUST_11215_PI419771968	37.1349	15.7157	-1.98604	-2.81482	57.4404	35.1281	18.8363	29.0309	11.1105	7.00589	-1.6494	-2.11464	-2.19408	-2.2897	-3.17005	-2.98473	NRED	AK049913	chr19	-	4761395	4765928
CUST_11217_PI419771968	39.7868	53.8194	-1.9156	-0.939843	55.9716	46.4715	16.9173	85.9783	49.0222	26.4577	-1.68678	-1.71093	-2.3491	-0.723313	-1.02853	-1.06769	NRED	AK049925	chr5	-	29550325	29553488
CUST_11218_PI419771968	8.92966	5.70755	-3.93206	-4.03671	6.38327	10.0983	10.3075	5	5	7.12266	-4.8191	-3.91316	-3.06391	-4.82729	-4.32196	-2.96088	NRED	AK049941	chr11	-	36647692	36650767
CUST_11219_PI419771968	1401.98	1937.82	3.34212	4.3401	1746.85	1547.54	911.56	2428.43	2106.5	1278.53	3.27714	3.34656	3.40267	4.09659	4.39674	4.52697	NRED	AK049961	chr6	+	115568813	115571700
CUST_1122_PI419771968	117.464	11098	-0.237336	6.85599	137.395	140.016	74.9827	14772.9	10970.7	7550.39	-0.391216	-0.119754	-0.201039	6.70145	6.77748	7.08904	Fantom_stringent	AK086441	chr15	+	89204347	89206149
CUST_11221_PI419771968	37.6275	165.691	-1.96297	0.791429	56.6505	37.4238	18.8083	218.143	166.664	112.265	-1.66938	-2.02332	-2.19622	0.619915	0.736902	1.01747	NRED	AK049966	chr4	-	82230951	82233223
CUST_11222_PI419771968	806.056	32.6242	2.5509	-1.51766	897.382	980.267	540.52	38.5923	32.7302	26.5499	2.31618	2.68783	2.64868	-1.87897	-1.61134	-1.06266	NRED	AK049981	chr9	-	97649751	97653268
CUST_11226_PI419771968	723.201	108.238	2.38898	0.128287	900.314	794.709	474.58	143.858	122.553	58.3032	2.32089	2.38508	2.46098	0.0192862	0.293371	0.0722046	NRED	AK050067	chr1	-	60539153	60540809
CUST_11228_PI419771968	814.156	321.059	2.59704	1.79784	973.283	691.111	778.075	320.41	324.677	318.089	2.43332	2.18358	3.17424	1.17456	1.69897	2.51999	NRED	AK050083	chr6	-	51866757	51869636
CUST_11229_PI419771968	15.0319	5	-3.24653	-4.20687	19.2583	17.7535	8.08406	5	5	5	-3.22599	-3.09917	-3.41444	-4.82729	-4.32196	-3.47137	NRED	AK050087	chr16	+	23203293	23206654
CUST_1123_PI419771968	469.295	509.006	1.53346	2.21313	661.559	602.53	143.796	753.597	599.799	173.621	1.87633	1.98569	0.738353	2.40844	2.58444	1.6465	Fantom_stringent	AK086470	chr15	+	89026579	89028861
CUST_11232_PI419771968	1184.67	178.509	3.1496	0.904875	1268.66	1206.97	1078.37	243.748	155.043	136.737	2.8157	2.98798	3.64512	0.780032	0.63263	1.30196	NRED	AK050118	chr10	+	87321812	87325532
CUST_11233_PI419771968	7.20143	20.418	-4.33056	-2.24167	5	11.6043	5	28.1109	19.7165	13.4265	-5.17147	-3.71261	-4.1076	-2.33616	-2.34256	-2.04629	NRED	AK050122	chr15	-	77237211	77241457
CUST_11234_PI419771968	53.7986	289.777	-1.66304	1.13766	80.8051	66.8095	13.7813	428.069	391.19	50.0725	-1.15702	-1.18722	-2.64489	1.59248	1.96783	-0.147352	NRED	AK050124	chr3	-	135094094	135096867
CUST_11235_PI419771968	187.41	42.1364	0.409688	-1.3766	257.424	193.754	111.053	67.6953	43.4127	15.3012	0.514605	0.348884	0.365575	-1.06823	-1.20385	-1.85773	NRED	AK050125	chr6	-	6061729	6063235
CUST_11236_PI419771968	117.678	55.1595	-0.363333	-1.1614	160.104	145.175	47.756	106.834	43.5117	15.1332	-0.170532	-0.0675526	-0.851915	-0.409993	-1.20056	-1.87365	NRED	AK050158	chr17	+	23701232	23702258
CUST_11237_PI419771968	21.885	720.02	-3.49788	2.95456	5.99677	54.6582	5	742.932	800.519	616.61	-4.90921	-1.47683	-4.1076	2.38787	3.0009	3.47492	NRED	AK050221	chr19	+	32024573	32026851
CUST_11238_PI419771968	637.123	2342.63	2.24189	4.62713	752.68	637.6	521.089	3050.42	2234.92	1742.54	2.06249	2.06731	2.59586	4.42558	4.48211	4.97368	NRED	AK050225	chr9	+	95466996	95468354
CUST_11239_PI419771968	9.67578	6.69815	-4.03042	-3.86902	6.01155	18.0158	5	10.0945	5	5	-4.90566	-3.07801	-4.1076	-3.81372	-4.32196	-3.47137	NRED	AK050245	chr8	+	10899921	10902463
CUST_11240_PI419771968	22.7799	5	-2.56293	-4.20687	25.3718	24.6754	18.2926	5	5	5	-2.82824	-2.6242	-2.23634	-4.82729	-4.32196	-3.47137	NRED	AK050254	chr3	-	120872088	120874307
CUST_11242_PI419771968	5.49498	18.8763	-4.60256	-2.70109	5.88001	5	5.60492	36.786	14.4618	5.38102	-4.93758	-4.92727	-3.94283	-1.94813	-2.78972	-3.36542	NRED	AK050412	chr7	+	72948918	72951333
CUST_11244_PI419771968	200.29	79.3996	0.264181	-0.690474	269.55	276.382	54.9382	136.4	85.7932	16.0055	0.581013	0.861319	-0.649788	-0.0575123	-0.221102	-1.79281	NRED	AK050470	chr5	+	3823157	3825071
CUST_11245_PI419771968	314.599	106.112	1.22734	0.144926	355.346	259.284	329.167	149.564	81.8407	86.9319	0.979682	0.769193	1.93315	0.0754085	-0.289146	0.648516	NRED	AK050490	chr9	+	114997830	114998832
CUST_11247_PI419771968	361.425	424.138	1.41823	2.17554	337.229	297.588	449.458	468.55	320.382	483.482	0.904186	0.967975	2.38252	1.72285	1.67975	3.12402	NRED	AK050538	chr2	-	62318623	62321702
CUST_11248_PI419771968	76.0154	23.8612	-0.812836	-2.00568	81.8266	77.3548	68.8649	33.0394	21.1407	17.4035	-1.1389	-0.97578	-0.323828	-2.1031	-2.24194	-1.672	NRED	AK050558	chr5	-	99985545	100158084
CUST_11249_PI419771968	12.3382	5.73167	-3.48519	-4.02022	9.87001	17.277	9.86766	5	6.66693	5.52809	-4.19035	-3.13842	-3.12682	-4.82729	-3.90687	-3.32652	NRED	AK050562	chr10	-	13271113	13272926
CUST_11251_PI419771968	27.3402	29.6991	-2.42155	-2.18845	39.2413	29.5099	13.2695	52.3252	31.7721	5	-2.1991	-2.36607	-2.69949	-1.43978	-1.6542	-3.47137	NRED	AK050588	chr9	-	21888986	21889879
CUST_11252_PI419771968	26.0741	5	-2.40489	-4.20687	36.4046	20.4517	21.366	5	5	5	-2.30735	-2.89505	-2.01228	-4.82729	-4.32196	-3.47137	NRED	AK050672	chr19	+	5485377	5487227
CUST_11253_PI419771968	38.8432	8.37203	-2.35285	-3.56824	42.821	67.5835	6.12501	7.44509	12.671	5	-2.07315	-1.1706	-3.81481	-4.25292	-2.98044	-3.47137	NRED	AK050680	chr2	+	32092132	32095657
CUST_11255_PI419771968	28.5027	16.8655	-2.2371	-2.67697	32.3036	23.4998	29.7049	26.5847	17.5669	6.44509	-2.47978	-2.69462	-1.5369	-2.41669	-2.50911	-3.1051	NRED	AK050698	chr15	-	13047530	13050253
CUST_11258_PI419771968	26.8942	5.86804	-2.31708	-4.00526	30.3581	27.2014	23.1232	5	7.60411	5	-2.56939	-2.48359	-1.89826	-4.82729	-3.71711	-3.47137	NRED	AK050709	chr15	+	60654507	60657164
CUST_11260_PI419771968	385.184	46.9492	1.36385	-1.1059	557.606	429.9	168.046	59.4548	58.8141	22.5788	1.6297	1.49866	0.963188	-1.25549	-0.765803	-1.2964	NRED	AK050725	chr9	+	96188775	96191926
CUST_11261_PI419771968	135.838	8.16627	-0.00776211	-3.56562	164.934	146.076	96.5037	9.30443	10.1944	5	-0.127654	-0.0586205	0.162988	-3.9313	-3.29419	-3.47137	NRED	AK050726	chr6	+	21992664	21995190
CUST_11264_PI419771968	30.0663	27.0572	-2.17973	-1.80802	38.6828	28.3428	23.1734	36.0888	22.7769	22.306	-2.21978	-2.42429	-1.89513	-1.97574	-2.1344	-1.31394	NRED	AK050748	chr2	+	69723715	69724697
CUST_11266_PI419771968	215.615	109.283	0.577561	-0.113797	263.318	275.131	108.396	157.259	142.952	27.6389	0.547262	0.854778	0.330643	0.147786	0.515493	-1.00467	NRED	AK050771	chr8	+	24780132	24782505
CUST_11268_PI419771968	14.5806	5.95345	-3.24449	-3.9657	20.3888	11.2286	12.1245	6.17156	5	6.68878	-3.14369	-3.7601	-2.82967	-4.52358	-4.32196	-3.05155	NRED	AK050786	chr6	-	87990532	87992461
CUST_11269_PI419771968	368.645	39.318	1.42258	-1.30846	478.573	371.031	256.332	45.6928	49.2259	23.0355	1.4092	1.2862	1.57234	-1.63532	-1.02255	-1.26751	NRED	AK050834	chr8	+	129090869	129114888
CUST_11270_PI419771968	5	6.86316	-4.73545	-3.78961	5	5	5	6.6883	5	8.90117	-5.17147	-4.92727	-4.1076	-4.40757	-4.32196	-2.6393	NRED	AK050852	chr5	+	98609887	98611819
CUST_11271_PI419771968	7284.76	3788.08	5.74155	5.32813	6870.78	5633	9350.49	3932.81	2805	4626.42	5.25286	5.21049	6.7613	4.79213	4.80989	6.38238	NRED	AK050856	chr5	-	30480461	30481530
CUST_11274_PI419771968	13.5088	12.6095	-3.40007	-2.96036	9.54781	10.0528	20.9257	16.8582	7.18398	13.7863	-4.23823	-3.91967	-2.04232	-3.07384	-3.79911	-2.00814	NRED	AK050892	chr16	-	85140044	85142316
CUST_11279_PI419771968	31.5696	16.7541	-2.12651	-2.49973	42.1281	22.1046	30.4761	12.119	16.9077	21.2356	-2.09669	-2.78292	-1.49992	-3.55002	-2.56428	-1.38489	NRED	AK050962	chr10	+	45527369	45529737
CUST_1128_PI419771968	363.644	183.076	1.41942	0.745357	427.004	397.573	266.355	340.403	101.779	107.045	1.24471	1.38588	1.62768	1.26189	0.0254025	0.948781	Fantom_stringent	AK086718	chr2	+	24814985	24816487
CUST_11282_PI419771968	77.6399	19.6607	-0.96405	-2.24127	116.273	84.0951	32.5514	20.1169	22.1524	16.7127	-0.632022	-0.855249	-1.40488	-2.81888	-2.1745	-1.73042	NRED	AK051030	chr6	+	52708540	52712201
CUST_11283_PI419771968	2579.65	616.051	4.27438	2.72595	2538.99	2474.73	2725.23	689.342	508.658	650.152	3.81664	4.02386	4.98264	2.27986	2.34666	3.55133	NRED	AK051033	chr10	-	42840734	42843821
CUST_11284_PI419771968	263.819	167.301	0.97715	0.85079	303.175	231.974	256.31	152.484	159.234	190.183	0.750607	0.608622	1.57222	0.103305	0.671115	1.77795	NRED	AK051065	chr1	+	196503195	196506759
CUST_11285_PI419771968	31.9951	25.3453	-2.08928	-1.87919	37.7397	23.1555	35.0902	29.49	20.9473	25.5987	-2.25539	-2.71592	-1.29653	-2.26706	-2.2552	-1.1153	NRED	AK051088	chr7	+	56894681	56897046
CUST_11286_PI419771968	746.396	274.804	2.44057	1.47892	524.822	977.638	736.727	420.129	218.925	185.358	1.54229	2.68396	3.09546	1.56548	1.1304	1.74087	NRED	AK051100	chr11	+	59320169	59323657
CUST_11287_PI419771968	25.7422	5.29636	-2.43298	-4.12817	34.5364	25.9432	16.7471	5.88908	5	5	-2.38335	-2.55191	-2.36368	-4.59117	-4.32196	-3.47137	NRED	AK051107	chr13	-	97417790	97419370
CUST_11291_PI419771968	5.22034	19.5085	-4.67573	-3.11396	5.66102	5	5	48.5254	5	5	-4.99233	-4.92727	-4.1076	-1.54855	-4.32196	-3.47137	NRED	AK051163	chr14	-	104695224	104698659
CUST_11292_PI419771968	5	18.7448	-4.73545	-2.93023	5	5	5	8.27586	42.9586	5	-5.17147	-4.92727	-4.1076	-4.1003	-1.21902	-3.47137	NRED	AK051188	chr6	+	45276400	45278664
CUST_11293_PI419771968	154.214	53.6203	0.205731	-0.799084	168.975	157.343	136.322	62.5186	43.9214	54.4208	-0.0927277	0.0485711	0.661351	-1.183	-1.18704	-0.0272117	NRED	AK051195	chr7	-	135590276	135592084
CUST_11294_PI419771968	460.446	45.5552	1.25694	-1.66505	751.783	551.806	77.7482	55.4871	75.2685	5.91013	2.06077	1.85882	-0.148787	-1.35513	-0.40992	-3.23011	NRED	AK051204	chr2	-	44863947	44866220
CUST_11295_PI419771968	16.4033	7.43083	-3.05044	-3.67218	13.1311	21.0329	15.046	8.69784	8.38311	5.21156	-3.77848	-2.85462	-2.51822	-4.02856	-3.57641	-3.41158	NRED	AK051205	chr8	-	4763467	4779567
CUST_11296_PI419771968	31.4375	5.1123	-2.83838	-4.17551	75.7481	8.3358	10.2285	5	5.33691	5	-1.25026	-4.18988	-3.075	-4.82729	-4.22789	-3.47137	NRED	AK051206	chr1	-	130271469	130276064
CUST_11297_PI419771968	5.57743	40.3359	-4.59239	-1.24544	6.73229	5	5	56.0178	33.7112	31.2786	-4.7423	-4.92727	-4.1076	-1.3414	-1.56874	-0.826194	NRED	AK051225	chr14	+	105038340	105040589
CUST_11299_PI419771968	5.1162	30.5605	-4.70303	-1.69914	5.34861	5	5	38.3332	37.2412	16.1073	-5.07423	-4.92727	-4.1076	-1.88869	-1.42507	-1.78366	NRED	AK051241	chr15	+	25388243	25390738
CUST_1130_PI419771968	19.1702	5.32067	-2.83744	-4.12225	23.413	20.8265	13.2711	5.96201	5	5	-2.94416	-2.86885	-2.69931	-4.57341	-4.32196	-3.47137	Fantom_stringent	AK086754	chr7	+	27992111	27995201
CUST_11302_PI419771968	1281.97	40.4169	2.90438	-1.54003	1625.34	1899.33	321.231	72.8808	36.2544	12.1155	3.17313	3.64208	1.89794	-0.961747	-1.46381	-2.19452	NRED	AK051309	chr11	+	44605903	44607782
CUST_11303_PI419771968	788.277	196.103	2.55824	1.05018	892.113	704.032	768.686	250.231	143.772	194.305	2.30769	2.2103	3.15673	0.817902	0.523745	1.80888	NRED	AK051314	chr19	-	60620064	60622579
CUST_11304_PI419771968	96.4426	17.2467	-0.473195	-2.46748	110.513	90.4145	88.4003	17.9456	22.0191	11.7754	-0.705326	-0.750716	0.0364556	-2.98365	-2.18321	-2.23559	NRED	AK051323	chr4	-	109960717	109962710
CUST_11307_PI419771968	28.0239	10.0915	-2.40283	-3.37706	41.015	30.1282	12.9286	17.0319	8.24269	5	-2.13532	-2.33616	-2.73703	-3.05905	-3.60078	-3.47137	NRED	AK051356	chr10	+	110682997	110686578
CUST_11309_PI419771968	5.93732	10.7596	-4.52086	-3.42938	7.81195	5	5	21.3928	5.88601	5	-4.52772	-4.92727	-4.1076	-2.73016	-4.0866	-3.47137	NRED	AK051370	chr1	+	4486631	4489459
CUST_1131_PI419771968	154.969	11.9047	0.211857	-2.95538	154.598	173.276	137.033	11.9701	11.7925	11.9514	-0.221019	0.187729	0.66886	-3.56785	-3.0841	-2.21419	Fantom_stringent	AK086859	chr5	-	100152483	100158075
CUST_11311_PI419771968	805.098	194.941	2.56705	0.864855	1034.84	725.532	654.925	350.731	129.002	105.091	2.52179	2.2537	2.92566	1.30501	0.367358	0.9222	NRED	AK051384	chr2	-	146227352	146229590
CUST_11312_PI419771968	88.1685	54.051	-0.599164	-0.832379	86.3819	81.1258	96.9979	76.9114	44.5089	40.7328	-1.06074	-0.907109	0.170357	-0.884089	-1.16787	-0.445178	NRED	AK051392	chr5	-	151960264	151963990
CUST_11313_PI419771968	1222.64	79.9688	3.16094	-0.27592	1440.03	1372.42	855.458	98.0582	93.4449	48.4034	2.99849	3.1733	3.31103	-0.533648	-0.0978498	-0.196262	NRED	AK051400	chr15	-	50557186	50559915
CUST_11314_PI419771968	47.1358	42.1818	-1.49998	-1.16841	49.3027	47.6877	44.417	55.8351	38.2382	32.472	-1.8698	-1.67365	-0.956483	-1.34611	-1.38695	-0.772175	NRED	AK051402	chr14	-	41616882	41618840
CUST_11316_PI419771968	20.8392	24.9128	-2.75969	-1.95445	28.4326	21.829	12.2559	33.0809	25.8362	15.8213	-2.66392	-2.80102	-2.81412	-2.10128	-1.95257	-1.8095	NRED	AK051435	chr10	-	87289133	87326126
CUST_11317_PI419771968	1583.44	280.313	3.5479	1.5877	1940.48	1565.31	1244.52	337.881	252.778	250.282	3.4288	3.36304	3.85185	1.25116	1.33783	2.17411	NRED	AK051442	chr2	+	22953588	22956947
CUST_11318_PI419771968	15.4975	5	-3.6437	-4.20687	7.02155	5	34.471	5	5	5	-4.68161	-4.92727	-1.32221	-4.82729	-4.32196	-3.47137	NRED	AK051450	chr8	-	118004247	118006092
CUST_1132_PI419771968	255.066	530.819	0.777905	2.40866	348.303	304.635	112.26	718.497	601.069	272.889	0.950801	1.00174	0.381178	2.33962	2.58749	2.29887	Fantom_stringent	AK086879	chr19	+	40942875	40948561
CUST_11320_PI419771968	13.2521	5	-3.67367	-4.20687	26.0143	5	8.74195	5	5	5	-2.79217	-4.92727	-3.30157	-4.82729	-4.32196	-3.47137	NRED	AK051461	chr7	-	4026073	4072046
CUST_11322_PI419771968	636.402	38.5922	2.04227	-1.46212	1016.73	637.872	254.6	60.0225	40.1247	15.6295	2.49633	2.06792	1.56256	-1.24178	-1.31747	-1.8271	NRED	AK051469	chr8	+	109885471	109887297
CUST_11323_PI419771968	818.269	118.145	2.52163	0.179457	1089.29	918.194	447.323	178.417	124.583	51.4356	2.59578	2.59346	2.37565	0.329898	0.317075	-0.108603	NRED	AK051489	chr13	+	18897452	18901870
CUST_11325_PI419771968	601.586	48.3868	2.1736	-0.946734	592.233	571.687	640.838	58.146	41.9826	45.032	1.71662	1.90988	2.89429	-1.28761	-1.25218	-0.300419	NRED	AK051507	chr1	+	196765098	196776955
CUST_11326_PI419771968	20.9159	11.0523	-2.68439	-3.10796	20.9933	17.3989	24.3555	13.386	7.44497	12.3258	-3.10154	-3.12827	-1.82335	-3.40656	-3.74763	-2.16969	NRED	AK051522	chr11	+	16658312	16662521
CUST_11329_PI419771968	160.195	143.908	0.258493	0.61465	161.137	139.458	179.99	183.111	120.008	128.605	-0.161258	-0.125511	1.06225	0.367358	0.26309	1.2135	NRED	AK051548	chr11	-	33023545	33025340
CUST_11332_PI419771968	5.21705	1116.25	-4.67657	3.53114	5.65116	5	5	1163.8	1477.68	707.254	-4.99485	-4.92727	-4.1076	3.03542	3.88523	3.67279	NRED	AK051554	chr3	+	118160576	118163628
CUST_11333_PI419771968	25.9266	5	-2.36449	-4.20687	28.052	23.6657	26.062	5	5	5	-2.68336	-2.68447	-1.72565	-4.82729	-4.32196	-3.47137	NRED	AK051558	chr10	+	36413263	36416253
CUST_11334_PI419771968	21.7766	11.7127	-2.64941	-3.0505	25.4453	15.2841	24.6003	14.3722	6.99332	13.7727	-2.82407	-3.31524	-1.80892	-3.30401	-3.83791	-2.00956	NRED	AK051563	chr17	+	17488819	17491700
CUST_11337_PI419771968	15.2313	11.2077	-3.15142	-3.28158	11.5732	17.0392	17.0814	8.23738	20.2546	5.13121	-3.96068	-3.15841	-2.33517	-4.10703	-2.30372	-3.434	NRED	AK051578	chr1	+	91826835	91829865
CUST_11338_PI419771968	21.0336	49.5975	-2.66834	-0.915975	22.575	18.4899	22.0357	60.1015	48.4287	40.2624	-2.99674	-3.04053	-1.96775	-1.23988	-1.0461	-0.461937	NRED	AK051612	chr6	-	83015364	83017315
CUST_11339_PI419771968	5.00697	9.16609	-4.73344	-3.60447	5.0209	5	5	17.4983	5	5	-5.16545	-4.92727	-4.1076	-3.02007	-4.32196	-3.47137	NRED	AK051615	chr4	+	9325733	9328122
CUST_1134_PI419771968	10922.7	3686.54	6.32462	5.22792	13389	11427.8	7951.31	5142.65	3792.36	2124.61	6.21536	6.23106	6.52745	5.17908	5.24499	5.25969	Fantom_stringent	AK087096	chr16	+	33769131	33771659
CUST_11340_PI419771968	5.17567	15.5771	-4.68726	-3.24787	5.527	5	5	36.7313	5	5	-5.0269	-4.92727	-4.1076	-1.95028	-4.32196	-3.47137	NRED	AK051619	chr12	-	52905327	52907700
CUST_11341_PI419771968	2334.14	105.328	4.12426	0.175261	2558.26	2024.75	2419.4	125.387	101.834	88.7617	3.82755	3.73433	4.81091	-0.178967	0.0261822	0.678566	NRED	AK051651	chr7	+	77509795	77513505
CUST_11342_PI419771968	14.2709	11.1343	-3.47891	-3.4228	22.9667	14.846	5	22.8055	5	5.59748	-2.97192	-3.3572	-4.1076	-2.6379	-4.32196	-3.30852	NRED	AK051666	chr6	-	85862610	85865941
CUST_11344_PI419771968	1414.58	26.9239	3.40689	-1.80593	1421	1323.15	1499.58	34.6041	23.9152	22.2522	2.97929	3.12056	4.12082	-2.03634	-2.06404	-1.31742	NRED	AK051693	chr4	+	18050134	18052524
CUST_11345_PI419771968	350.043	1021.35	1.28191	3.31504	412.642	457.559	179.929	1399.93	1203.52	460.591	1.19535	1.58862	1.06176	3.30192	3.58916	3.05404	NRED	AK051710	chr2	+	72817985	72819657
CUST_11349_PI419771968	20.7995	23.9871	-2.77486	-1.95691	17.511	13.3433	31.5443	23.9919	20.1732	27.7962	-3.36321	-3.51116	-1.45022	-2.56474	-2.30952	-0.996485	NRED	AK051781	chr6	-	127611379	127612870
CUST_1135_PI419771968	689.536	149.734	1.89318	0.220596	976.183	963.695	128.73	264.576	154.076	30.5512	2.43761	2.66323	0.578685	0.898326	0.623602	-0.860141	Fantom_stringent	AK087277	chr14	+	32042855	32043519
CUST_11350_PI419771968	73.2713	45.0082	-0.877368	-1.04312	64.982	66.1163	88.7156	48.6833	39.2002	47.1412	-1.47143	-1.20227	0.0415912	-1.54386	-1.35111	-0.234383	NRED	AK051785	chr18	-	58215360	58217567
CUST_11351_PI419771968	19.4992	5	-2.79703	-4.20687	20.9539	14.712	22.8316	5	5	5	-3.10425	-3.37028	-1.91656	-4.82729	-4.32196	-3.47137	NRED	AK051787	chr11	-	36487187	36489373
CUST_11352_PI419771968	1406.5	24.725	3.29523	-2.05636	1711.43	1770.29	737.79	33.1799	30.0069	10.9882	3.24759	3.54057	3.09754	-2.09697	-1.73667	-2.33542	NRED	AK051797	chr17	+	12956198	12956881
CUST_11354_PI419771968	221.631	360.224	0.730324	1.94041	238.84	227.408	198.646	429.513	374.294	276.864	0.406501	0.579939	1.20453	1.59735	1.90413	2.31974	NRED	AK051810	chr7	-	38444399	38447657
CUST_11355_PI419771968	17.7516	6.60512	-2.91601	-3.83046	20.4948	16.7673	15.9927	7.84064	6.97473	5	-3.13621	-3.18162	-2.43018	-4.17824	-3.84176	-3.47137	NRED	AK051814	chr19	+	21887110	21888872
CUST_11357_PI419771968	67.4921	5.01717	-0.983506	-4.20195	67.1604	72.7861	62.5297	5.05151	5	5	-1.42386	-1.06361	-0.463054	-4.8125	-4.32196	-3.47137	NRED	AK051822	chr1	-	188469924	188471364
CUST_11358_PI419771968	5836.14	1705.02	5.43696	4.17779	6788.09	6018.42	4701.91	2181.28	1577.83	1355.96	5.23539	5.30597	5.76951	3.94175	3.97983	4.6118	NRED	AK051825	chr1	-	167795284	167797110
CUST_11359_PI419771968	45.4092	52.3303	-1.61531	-0.948985	61.0394	45.795	29.3934	79.9285	49.2895	27.7728	-1.56173	-1.73208	-1.55211	-0.828575	-1.02068	-0.997695	NRED	AK051835	chr8	-	69008633	69010420
CUST_11360_PI419771968	145.163	18.1042	-0.0271724	-2.36673	201.46	168.082	65.9469	14.9448	21.5646	17.8031	0.160951	0.143824	-0.386292	-3.24764	-2.2133	-1.63924	NRED	AK051837	chr14	-	76316068	76318981
CUST_11362_PI419771968	110.339	37.4804	-0.278988	-1.3411	120.979	114.755	95.2819	48.6024	36.6887	27.15	-0.574781	-0.406789	0.144606	-1.54626	-1.44663	-1.03042	NRED	AK051856	chr18	+	47266568	47269021
CUST_11363_PI419771968	103.178	6.51277	-0.676208	-3.89627	169.985	108.007	31.5431	5	9.53832	5	-0.0841341	-0.494216	-1.45027	-4.82729	-3.39016	-3.47137	NRED	AK051857	chr18	+	13020937	13023795
CUST_11364_PI419771968	49.4032	7.8725	-1.49393	-3.70174	59.3507	30.567	58.292	13.2053	5	5.41217	-1.6022	-2.3153	-0.564299	-3.42616	-4.32196	-3.35709	NRED	AK051863	chr14	-	98210624	98213337
CUST_11365_PI419771968	25.782	5	-2.47332	-4.20687	39.826	16.4183	21.1018	5	5	5	-2.17776	-3.21197	-2.03023	-4.82729	-4.32196	-3.47137	NRED	AK051871	chr2	-	63924491	63927080
CUST_11366_PI419771968	42.0476	19.9183	-1.72217	-2.67838	51.5333	48.0272	26.5824	11.7629	41.9035	6.0886	-1.80596	-1.66342	-1.69713	-3.59305	-1.2549	-3.18719	NRED	AK051876	chr6	+	120328824	120330502
CUST_11367_PI419771968	24.8578	11.0518	-2.46838	-3.09794	25.9416	16.975	31.6568	14.5946	9.71509	8.84579	-2.7962	-3.16386	-1.44508	-3.28185	-3.36367	-2.64831	NRED	AK051879	chr18	+	69736380	69739026
CUST_11369_PI419771968	95.2982	5.69078	-0.483548	-4.04012	91.669	96.4697	97.7559	7.07235	5	5	-0.975035	-0.657195	0.181587	-4.32702	-4.32196	-3.47137	NRED	AK051886	chr14	+	27864001	27865451
CUST_1137_PI419771968	81.3047	30.969	-0.722249	-1.65311	91.6173	83.5406	68.7563	44.6779	28.0072	20.2219	-0.97585	-0.864793	-0.326104	-1.66772	-1.83617	-1.45545	Fantom_stringent	AK087321	chr10	+	119638645	119640271
CUST_11371_PI419771968	696.637	108.513	2.2235	0.0498058	953.362	833.737	302.812	166.517	112.353	46.669	2.40348	2.45425	1.81275	0.230316	0.168006	-0.248905	NRED	AK051902	chr3	+	136372496	136374168
CUST_11375_PI419771968	315.435	155.863	1.17794	0.734272	435.979	303.496	206.831	174.508	173.118	119.964	1.27472	0.996336	1.26278	0.297935	0.791718	1.11316	NRED	AK051915	chr16	+	91692038	91694562
CUST_11376_PI419771968	3153.47	292.173	4.52758	1.58477	3662.12	3598.16	2200.12	401.509	296.598	178.412	4.34506	4.56384	4.67384	1.50008	1.56847	1.68577	NRED	AK051921	chr6	+	108476603	108480237
CUST_11378_PI419771968	44.6927	25.8319	-1.58482	-1.83983	51.6144	39.2264	43.2373	27.142	23.92	26.4336	-1.8037	-1.95545	-0.995318	-2.38676	-2.06374	-1.06899	NRED	AK051933	chr1	-	178670612	178673235
CUST_11379_PI419771968	22.454	25.1494	-2.71592	-1.99055	30.4141	26.6809	10.2671	31.3556	31.3186	12.774	-2.56673	-2.51146	-3.06957	-2.17856	-1.67495	-2.11816	NRED	AK051942	chr2	-	106414949	106420997
CUST_1138_PI419771968	2726.06	1713.42	4.28524	4.10559	3504.47	3017.34	1656.37	2338.06	1896.39	905.802	4.28158	4.30986	4.26428	4.04188	4.24515	4.02975	Fantom_stringent	AK087360	chr7	+	140175993	140177154
CUST_11380_PI419771968	641.979	108	1.75719	-0.327848	1006.9	806.661	112.375	142.189	164.822	16.9879	2.48231	2.40662	0.382648	0.00244856	0.720872	-1.70686	NRED	AK051948	chr11	-	104299013	104301637
CUST_11382_PI419771968	51.0661	20.6392	-1.90302	-2.5343	75.9284	68.5977	8.67226	28.5764	28.3414	5	-1.24683	-1.14911	-3.31312	-2.31246	-1.81906	-3.47137	NRED	AK051961	chr10	+	39471727	39475293
CUST_11383_PI419771968	27.8185	5	-2.28368	-4.20687	21.3577	28.6637	33.4341	5	5	5	-3.07671	-2.40804	-1.36628	-4.82729	-4.32196	-3.47137	NRED	AK051986	chr1	+	172798775	172811852
CUST_11384_PI419771968	5.41448	17.9289	-4.62864	-2.43799	6.24343	5	5	25.5935	11.7703	16.4229	-4.85106	-4.92727	-4.1076	-2.47151	-3.08682	-1.75566	NRED	AK051990	chr8	+	10288187	10290397
CUST_11385_PI419771968	113.855	148.176	-0.250253	0.657109	107.752	91.7071	142.106	171.847	111.331	161.35	-0.741823	-0.730237	0.7213	0.275763	0.154812	1.54075	NRED	AK051999	chr10	-	114077231	114080932
CUST_11386_PI419771968	44.0674	23.2454	-1.59713	-2.32703	45.6062	41.3675	45.2284	46.2285	9.92129	13.5863	-1.98224	-1.87877	-0.930366	-1.6185	-3.33337	-2.02921	NRED	AK052029	chr8	-	49637683	49639901
CUST_11387_PI419771968	56.1654	55.6149	-1.25761	-0.783668	65.525	55.0347	47.9365	72.6687	56.7785	37.3974	-1.45942	-1.46693	-0.846473	-0.965951	-0.81662	-0.568433	NRED	AK052041	chr10	-	75814011	75816255
CUST_1139_PI419771968	58.7143	1112.67	-1.22016	3.53248	68.4766	66.8376	40.8287	1519.11	1065.05	753.847	-1.39586	-1.18661	-1.07801	3.41979	3.41282	3.76483	Fantom_stringent	AK087434	chr6	+	125181293	125189952
CUST_11390_PI419771968	65.1948	32.6854	-1.06223	-1.5331	82.4696	63.7697	49.3452	40.8365	33.4307	23.7891	-1.12761	-1.2544	-0.804687	-1.79743	-1.58079	-1.22107	NRED	AK052048	chr2	+	165569529	165573269
CUST_11392_PI419771968	38.4354	5.1216	-1.79477	-4.17301	37.3107	41.1361	36.8594	5	5.36481	5	-2.27188	-1.88687	-1.22556	-4.82729	-4.22037	-3.47137	NRED	AK052050	chr14	+	35860458	35863183
CUST_11394_PI419771968	5.05826	8.47419	-4.71892	-3.66519	5.17478	5	5	15.4226	5	5	-5.1219	-4.92727	-4.1076	-3.20224	-4.32196	-3.47137	NRED	AK052068	chr9	+	72154953	72157060
CUST_11395_PI419771968	5.46348	11.7029	-4.61745	-3.43081	6.39043	5	5	25.1086	5	5	-4.81749	-4.92727	-4.1076	-2.4991	-4.32196	-3.47137	NRED	AK052084	chr18	-	36672332	36675429
CUST_11396_PI419771968	1724.19	2792.03	3.62107	4.84947	1484.48	1184.12	2503.96	2620.48	1836.85	3918.77	3.04235	2.9604	4.86047	4.2064	4.19912	6.14289	NRED	AK052091	chr14	-	93675527	93677211
CUST_11397_PI419771968	36.1021	32.3579	-1.90547	-1.54434	40.1644	27.5961	40.5457	41.1113	24.6288	31.3337	-2.16555	-2.46281	-1.08805	-1.78775	-2.02162	-0.823655	NRED	AK052096	chr2	-	44909307	44913062
CUST_11398_PI419771968	53.4159	13.0725	-1.33633	-2.84852	65.6391	45.9609	48.6477	9.64739	15.248	14.3221	-1.45691	-1.72686	-0.825225	-3.87907	-2.71334	-1.95313	NRED	AK052101	chr13	+	95329848	95332440
CUST_11399_PI419771968	30.0855	5.19791	-2.16244	-4.15291	30.4898	24.4779	35.289	5	5	5.59373	-2.56314	-2.63579	-1.28838	-4.82729	-4.32196	-3.30949	NRED	AK052102	chr2	-	6803633	6805974
CUST_114_PI419771968	456.226	3327.81	1.74447	5.12794	544.801	492.757	331.12	4449.38	3070.14	2463.91	1.59619	1.69554	1.94169	4.97017	4.9402	5.47344	Fantom_stringent	AK006267	chr19	-	8831052	8831510
CUST_114_PI421760821	22.7147	26.2855	-2.62736	-1.83442	33.5997	17.747	16.7973	30.2661	28.396	20.1945	-2.42302	-3.09969	-2.35937	-2.22958	-1.81628	-1.45741	UCR	uc.116+	chr6	+	98460598	98460804
CUST_1140_PI419771968	18567.3	2360.57	7.07139	4.60097	22774.8	20782	12145.1	3283.56	2323.38	1474.76	6.98175	7.09384	7.13856	4.53183	4.53812	4.73297	Fantom_stringent	AK087447	chr5	-	114387110	114389958
CUST_11400_PI419771968	81.2459	7.15861	-0.742014	-3.80734	76.125	64.0838	103.529	11.4758	5	5	-1.2431	-1.24731	0.264367	-3.62869	-4.32196	-3.47137	NRED	AK052106	chr1	-	170253652	170254919
CUST_11402_PI419771968	52.5967	5.52443	-1.35575	-4.06678	63.4075	45.1857	49.1969	5.61204	5.96125	5	-1.50682	-1.75141	-0.80903	-4.66069	-4.06828	-3.47137	NRED	AK052114	chr16	+	72704827	72707258
CUST_11403_PI419771968	196.12	21.2415	0.529049	-2.5058	252.724	159.373	176.262	5	31.0358	27.6887	0.488023	0.0670662	1.03206	-4.82729	-1.68803	-1.00207	NRED	AK052134	chr9	-	82790771	82794720
CUST_11404_PI419771968	31.2413	9.11278	-2.10777	-3.36605	37.9587	27.6198	28.1453	7.7235	11.595	8.01989	-2.24704	-2.46157	-1.6147	-4.19996	-3.10847	-2.78972	NRED	AK052135	chr9	-	40162333	40165521
CUST_11406_PI419771968	355.757	70.9705	1.37847	-0.396828	437.388	380.106	249.776	77.4194	79.3331	56.1591	1.27937	1.32106	1.53497	-0.874591	-0.334043	0.0181489	NRED	AK052154	chr6	+	31369665	31372665
CUST_11407_PI419771968	1095.77	1572.63	2.88223	3.77137	1507.9	1294.1	485.303	2303.54	1973.41	440.933	3.06493	3.08854	2.49322	4.02042	4.30258	2.99112	NRED	AK052160	chr14	+	63948056	63964472
CUST_11408_PI419771968	16.3149	6.52428	-3.07792	-3.89453	22.4365	12.3896	14.1186	9.57285	5	5	-3.00562	-3.61814	-2.61	-3.89026	-4.32196	-3.47137	NRED	AK052170	chr4	+	31611072	31612183
CUST_1141_PI419771968	41.9195	166.56	-1.66792	0.809192	41.8081	42.5698	41.3806	214.48	166.866	118.335	-2.10769	-1.83744	-1.05864	0.595484	0.738656	1.09344	Fantom_stringent	AK087461	chr4	-	109335539	109339287
CUST_11411_PI419771968	5	10.9932	-4.73545	-3.2332	5	5	5	16.5137	11.466	5	-5.17147	-4.92727	-4.1076	-3.10362	-3.1246	-3.47137	NRED	AK052222	chr13	+	89052041	89055477
CUST_11412_PI419771968	66.2271	6.80622	-1.27869	-3.84934	46.77	28.7147	123.197	5	5.09146	10.3272	-1.94589	-2.40548	0.515294	-4.82729	-4.29581	-2.42492	NRED	AK052227	chr18	+	69739028	69742863
CUST_11413_PI419771968	42.278	35.3202	-1.6696	-1.42013	43.9923	34.5359	48.3058	45.3736	33.8164	26.7706	-2.03422	-2.13917	-0.835401	-1.64543	-1.56424	-1.05072	NRED	AK052254	chr8	+	107688486	107694267
CUST_11414_PI419771968	13.3142	5.08588	-3.45622	-4.18271	7.41866	11.409	21.1151	5	5.25764	5	-4.60224	-3.7371	-2.02932	-4.82729	-4.24948	-3.47137	NRED	AK052259	chr8	-	91562635	91565980
CUST_11415_PI419771968	27.4413	7.69482	-2.41406	-3.74426	38.6268	30.4106	13.2866	13.0845	5	5	-2.22187	-2.3227	-2.69762	-3.43943	-4.32196	-3.47137	NRED	AK052267	chr1	-	66737203	66738930
CUST_11416_PI419771968	18.8864	5.30198	-2.91278	-4.1268	24.6934	21.5857	10.38	5.90593	5	5	-2.86734	-2.8172	-3.05379	-4.58705	-4.32196	-3.47137	NRED	AK052280	chr6	+	120244381	120245450
CUST_11419_PI419771968	126.884	12.5684	-0.369595	-3.09622	179.943	163.459	37.2497	20.3106	12.3947	5	-0.00200081	0.103584	-1.21037	-2.80505	-3.01224	-3.47137	NRED	AK052308	chr18	-	44987399	44988577
CUST_11421_PI419771968	2739.6	841.405	4.2605	3.04678	3801.09	2917.59	1500.13	1231.09	885.711	407.409	4.3988	4.26136	4.12135	3.11651	3.1468	2.87703	NRED	AK052334	chr5	-	136742283	136743486
CUST_11422_PI419771968	402.99	50.203	1.56925	-0.947394	518.805	353.132	337.034	60.6823	59.5462	30.3807	1.52565	1.21487	1.96722	-1.22601	-0.747956	-0.868216	NRED	AK052336	chr8	+	46870095	46873921
CUST_11423_PI419771968	426.944	121.964	1.6013	0.345859	582.591	441.815	256.425	147.579	140.224	78.0889	1.69294	1.5381	1.57287	0.0561352	0.487693	0.493748	NRED	AK052364	chr17	+	83824477	83827725
CUST_11427_PI419771968	19.1848	83.6635	-2.98347	-0.414857	30.7294	18.3581	8.46685	115.649	108.982	26.3601	-2.55185	-3.05086	-3.3477	-0.29561	0.124053	-1.07301	NRED	AK052417	chr5	+	66690769	66691164
CUST_11428_PI419771968	1295.16	112.9	3.25315	0.15149	1437.11	1495.39	952.984	142.104	143.81	52.7846	2.99556	3.29711	3.46678	0.00159407	0.524128	-0.0712519	NRED	AK052455	chr4	-	141244566	141247619
CUST_11429_PI419771968	694.032	114.189	2.31905	0.259798	925.224	709.823	447.048	150.33	111.947	80.2896	2.36026	2.22212	2.37476	0.0827775	0.162774	0.533843	NRED	AK052461	chr2	+	35522392	35525813
CUST_1143_PI419771968	5933.41	3605.84	5.4498	5.19508	7471.14	5679.95	4649.14	5173.76	3516.67	2127.08	5.37371	5.22246	5.75322	5.18778	5.1361	5.26136	Fantom_stringent	AK087533	chr5	-	115258218	115263925
CUST_11433_PI419771968	704.824	22.8924	2.39937	-2.08875	633.542	715.43	765.499	33.7583	18.8298	16.0893	1.8139	2.23347	3.15073	-2.07204	-2.40895	-1.78527	NRED	AK052483	chr17	-	63148082	63152573
CUST_11434_PI419771968	65.6017	19.3571	-1.03622	-2.28126	61.0781	56.8847	78.8424	18.1062	15.4233	24.5417	-1.56081	-1.41923	-0.128624	-2.9708	-2.69685	-1.17613	NRED	AK052496	chr8	-	49582443	49584824
CUST_11436_PI419771968	13.3602	15.0939	-3.46614	-2.89348	14.8989	18.9961	6.1857	24.8202	15.4613	5	-3.59626	-3.00156	-3.80059	-2.51577	-2.6933	-3.47137	NRED	AK052503	chr2	-	105576705	105578629
CUST_11437_PI419771968	37.1866	5	-1.8624	-4.20687	43.7403	39.0252	28.7943	5	5	5	-2.04251	-1.96286	-1.58181	-4.82729	-4.32196	-3.47137	NRED	AK052510	chr18	-	56471644	56473330
CUST_11439_PI419771968	948.311	67.1345	2.82081	-0.499927	917.493	821.096	1106.34	87.4686	49.0413	64.8937	2.34816	2.43221	3.68206	-0.69852	-1.02797	0.226708	NRED	AK052513	chr13	+	15756347	15759954
CUST_1144_PI419771968	17.4539	14.7386	-3.06923	-2.89309	23.3362	20.7877	8.2378	20.2466	18.9693	5	-2.9489	-2.87154	-3.38726	-2.80961	-2.3983	-3.47137	Fantom_stringent	AK087598	chr15	-	38834833	38837731
CUST_11443_PI419771968	467.147	41.0122	1.80331	-1.18351	531.285	449.394	420.763	43.3342	45.9916	33.7106	1.55995	1.56264	2.28734	-1.71178	-1.12059	-0.718167	NRED	AK052537	chrX	+	126875264	126875917
CUST_11444_PI419771968	28.7312	24.3786	-2.23394	-1.94119	25.3573	24.9305	35.9059	29.963	23.0199	20.1528	-2.82907	-2.60936	-1.26338	-2.2441	-2.11908	-1.46039	NRED	AK052549	chr11	-	94741973	94743399
CUST_11448_PI419771968	860.244	41.2036	2.67141	-1.25379	963.888	948.995	667.848	46.6759	53.8312	23.1038	2.41932	2.64106	2.95385	-1.60461	-0.893522	-1.26324	NRED	AK052577	chr1	-	64160755	64164800
CUST_11449_PI419771968	276.558	28.8435	1.04364	-1.76466	313.559	282.172	233.942	42.3314	25.8916	18.3073	0.799196	0.891234	1.44048	-1.74556	-1.94948	-1.59895	NRED	AK052617	chr19	-	28591848	28594190
CUST_1145_PI419771968	9622.24	2246.85	6.15035	4.5836	11301.1	10269.3	7296.29	2611.05	2392.05	1737.46	5.97078	6.07685	6.40342	4.2012	4.58014	4.96947	Fantom_stringent	AK087977	chr16	+	17485627	17487528
CUST_11450_PI419771968	3410.63	307.794	4.66881	1.72381	3769.28	2878.2	3584.41	362.875	299.292	261.216	4.38668	4.24175	5.37799	1.35411	1.58151	2.2358	NRED	AK052630	chrX	-	49491065	49492701
CUST_11451_PI419771968	9.04401	6.80995	-4.14215	-3.79471	5.01557	17.1165	5	8.49843	5	6.93142	-5.16698	-3.15189	-4.1076	-4.06202	-4.32196	-3.00015	NRED	AK052646	chr6	-	54648392	54649548
CUST_11452_PI419771968	312.914	210.379	1.11044	1.06794	420.969	361.487	156.287	268.8	257.574	104.763	1.22417	1.2486	0.858532	0.921174	1.36495	0.917693	NRED	AK052648	chr12	+	74300921	74303742
CUST_11453_PI419771968	31.2129	831.062	-2.09621	3.13465	32.0336	33.0904	28.5147	1076.77	787.515	628.904	-2.49188	-2.20086	-1.59589	2.92328	2.97727	3.5034	NRED	AK052663	chr15	-	78856885	78859042
CUST_11454_PI419771968	349.148	35.3919	1.34996	-1.46953	410.257	240.443	396.746	43.3961	42.8432	19.9365	1.18699	0.66035	2.20255	-1.70972	-1.2229	-1.47596	NRED	AK052674	chr11	-	97505497	97521681
CUST_11455_PI419771968	672.284	393.017	2.33321	2.08723	726.556	651.69	638.606	423.493	387.155	368.402	2.01153	2.09884	2.88926	1.57698	1.95287	2.73184	NRED	AK052675	chr18	+	10480451	10482805
CUST_11456_PI419771968	1121.07	94.3495	2.99572	-0.0732724	1497.21	1196.82	669.173	128.151	104.348	50.5498	3.05466	2.9758	2.95671	-0.147515	0.0613642	-0.133666	NRED	AK052676	chrX	-	71326373	71329610
CUST_11458_PI419771968	1304.01	141.117	3.2833	0.590193	1494.57	1163.15	1254.3	176.584	119.752	127.016	3.05212	2.93463	3.86314	0.314994	0.260014	1.19557	NRED	AK052686	chr16	+	43363576	43578864
CUST_11459_PI419771968	33.6768	8.12286	-2.00068	-3.66866	33.8332	27.3413	39.8558	13.8348	5.53374	5	-2.41303	-2.47619	-1.11281	-3.35898	-4.17564	-3.47137	NRED	AK052700	chr3	+	86527954	86531316
CUST_11460_PI419771968	2975.84	510.537	4.36465	2.28267	4161.13	3228.69	1537.71	668.338	656.618	206.654	4.52936	4.40753	4.15705	2.23522	2.71502	1.89777	NRED	AK052706	chr10	-	122422132	122422887
CUST_11461_PI419771968	605.304	43.5786	2.13594	-1.14078	752.832	658.179	404.899	51.9002	51.205	27.6306	2.06279	2.11314	2.2319	-1.45155	-0.965681	-1.0051	NRED	AK052717	chr8	+	130961603	130964754
CUST_11462_PI419771968	328.478	29.8231	1.30168	-1.63935	334.708	335.498	315.229	28.6937	26.3943	34.3814	0.89336	1.14096	1.87073	-2.30655	-1.92174	-0.689742	NRED	AK052723	chr13	+	114861606	114865242
CUST_11464_PI419771968	18.8229	7.4324	-3.48318	-3.7741	7.00883	43.9778	5.48196	5	5	12.2972	-4.68422	-1.79049	-3.97483	-4.82729	-4.32196	-2.17304	NRED	AK052728	chr2	+	71658847	71661589
CUST_11466_PI419771968	19.6506	13.9829	-2.84949	-2.9833	29.0918	12.4863	17.3736	23.2626	5	13.686	-2.63086	-3.60692	-2.3107	-2.60927	-4.32196	-2.01867	NRED	AK052740	chr1	-	156384369	156385854
CUST_11468_PI419771968	27.8125	10.4175	-2.28052	-3.25763	34.6504	25.0595	23.7275	15.6547	5.97036	9.6275	-2.3786	-2.60191	-1.86104	-3.18069	-4.06607	-2.52614	NRED	AK052743	chr16	+	43478831	43481172
CUST_11469_PI419771968	26.0594	11.1489	-2.57542	-3.46375	44.8941	21.9712	11.3128	5	23.4467	5	-2.00494	-2.79166	-2.92965	-4.82729	-2.09258	-3.47137	NRED	AK052753	chr11	+	62138604	62140422
CUST_11470_PI419771968	5.22455	10.1643	-4.67466	-3.5285	5.67366	5	5	20.493	5	5	-4.98912	-4.92727	-4.1076	-2.79215	-4.32196	-3.47137	NRED	AK052756	chr1	+	108438521	108455569
CUST_11471_PI419771968	32.2256	6.8821	-2.05917	-3.74788	26.857	36.6853	33.1343	6.8504	6.4626	7.33328	-2.74617	-2.05207	-1.37927	-4.37303	-3.95178	-2.91884	NRED	AK052769	chr3	-	30333193	30337847
CUST_11472_PI419771968	5580.17	108.479	5.38305	0.145595	6183.04	4975.05	5582.41	129.135	135.324	60.9765	5.1007	5.0313	6.01715	-0.13648	0.436384	0.136882	NRED	AK052777	chr12	-	120396505	120397436
CUST_11473_PI419771968	5194.95	7551.35	5.13792	6.23879	3748.12	3178.32	8658.42	6709.38	4363.71	11581	4.37856	4.38485	6.65036	5.56275	5.44745	7.70617	NRED	AK052787	chr5	+	88109553	88111083
CUST_11476_PI419771968	929.551	763.513	2.78836	3.02087	1050.59	985.865	752.193	951.54	746.044	592.954	2.54359	2.69605	3.12543	2.74491	2.89922	3.41848	NRED	AK052807	chr2	-	173915159	173919459
CUST_11477_PI419771968	8130.41	1884.58	5.87679	4.24147	10347.8	8746.18	5297.21	2735.73	1884.81	1033.2	5.84364	5.84524	5.94149	4.2685	4.23631	4.21961	NRED	AK052836	chr15	-	98369275	98373057
CUST_11480_PI419771968	1011.69	834.999	2.7156	2.87641	1514.76	1128.58	391.744	1224.35	1034.56	246.087	3.07147	2.89109	2.18424	3.10859	3.3709	2.14973	NRED	AK052877	chr19	-	30638978	30640279
CUST_11481_PI419771968	7.79784	10.2515	-4.10606	-3.17508	8.64315	8.30231	6.44806	10.8836	9.19211	10.6788	-4.38184	-4.19569	-3.74066	-3.70513	-3.4435	-2.37662	NRED	AK052892	chr6	-	83057736	83059018
CUST_11485_PI419771968	15.8359	16.0528	-3.10877	-2.68042	18.4847	17.8961	11.1269	26.245	13.4436	8.46981	-3.28514	-3.08763	-2.95354	-2.43524	-2.89505	-2.71097	NRED	AK052948	chr9	+	68632207	68634459
CUST_11486_PI419771968	33.6373	16.6698	-1.98922	-2.5073	36.8965	30.9325	33.0828	21.6944	12.4265	15.8886	-2.28799	-2.29815	-1.38151	-2.70996	-3.00855	-1.80338	NRED	AK052949	chr11	+	22881345	22882848
CUST_11487_PI419771968	10.6845	5	-3.67121	-4.20687	7.97446	10.7631	13.3159	5	5	5	-4.49801	-3.82118	-2.69445	-4.82729	-4.32196	-3.47137	NRED	AK052952	chr4	-	141895759	141897447
CUST_11489_PI419771968	1310.16	70.4403	3.25505	-0.471444	1600.54	1434.24	895.691	101.852	64.5361	44.9333	3.15095	3.23687	3.37733	-0.478889	-0.631858	-0.303586	NRED	AK052957	chr2	-	84679007	84680490
CUST_11490_PI419771968	16.0524	11.0426	-3.06765	-3.06912	19.414	14.513	14.2301	10.9576	12.2453	9.92478	-3.21437	-3.38993	-2.59865	-3.69535	-3.02973	-2.48226	NRED	AK052958	chr9	-	105371436	105397435
CUST_11493_PI419771968	5.79401	27.1585	-4.53183	-1.84043	5.8036	6.57843	5	34.5613	30.8254	16.0888	-4.95645	-4.53146	-4.1076	-2.03813	-1.69785	-1.78531	NRED	AK052984	chr15	-	102953500	102977259
CUST_11494_PI419771968	38.4237	14.0715	-1.80652	-2.77151	44.3331	39.0455	31.8926	17.6143	15.6034	8.99678	-2.02309	-1.96211	-1.43438	-3.01053	-2.68011	-2.62389	NRED	AK052993	chr1	-	167927384	167931417
CUST_11495_PI419771968	3288.59	154.933	4.62434	0.72814	3309.83	3093.49	3462.46	188.538	148.172	128.087	4.19914	4.34582	5.32806	0.409501	0.56724	1.20768	NRED	AK053007	chr4	-	76081246	76083868
CUST_11496_PI419771968	6.72976	17.549	-4.34458	-2.63449	6.44385	8.74542	5	25.6794	20.817	6.15051	-4.80548	-4.12067	-4.1076	-2.46667	-2.26421	-3.17259	NRED	AK053012	chr2	+	92249048	92272465
CUST_11497_PI419771968	68.5386	5	-1.15493	-4.20687	87.5382	91.3002	26.7774	5	5	5	-1.04156	-0.736653	-1.68658	-4.82729	-4.32196	-3.47137	NRED	AK053030	chr9	-	36950568	36953400
CUST_11499_PI419771968	78.0384	5.23373	-0.781738	-4.1425	83.3142	65.2109	85.5902	5.56957	5	5.13161	-1.11291	-1.22216	-0.0101514	-4.67165	-4.32196	-3.43389	NRED	AK053038	chr4	+	100459719	100461992
CUST_115_PI419771968	75.3103	122622	-0.893449	10.1823	108.44	65.9367	51.5538	119132	195792	52942.5	-0.732639	-1.20619	-0.741517	9.71299	10.9351	9.89884	Fantom_stringent	AK006377	chr16	-	10796421	10796916
CUST_11500_PI419771968	28.9174	5	-2.4448	-4.20687	42.8505	33.7898	10.1119	5	5	5	-2.07216	-2.17068	-3.09155	-4.82729	-4.32196	-3.47137	NRED	AK053042	chr10	-	109118315	109119788
CUST_11501_PI419771968	231.793	99.8559	0.789696	0.0721881	270.511	213.972	210.896	131.126	95.0497	73.3918	0.586144	0.492079	1.29087	-0.1144	-0.0732837	0.404248	NRED	AK053052	chr11	-	104201817	104204761
CUST_11503_PI419771968	30.1818	26.8568	-2.24529	-2.0077	37.8431	36.771	15.9314	35.6843	35.2676	9.61847	-2.25144	-2.0487	-2.43573	-1.992	-1.50362	-2.52749	NRED	AK053064	chr7	-	35479290	35482469
CUST_11504_PI419771968	7.53444	12.696	-4.27379	-3.1429	12.2914	5.31192	5	23.2705	9.81746	5	-3.87382	-4.83997	-4.1076	-2.60879	-3.34854	-3.47137	NRED	AK053070	chr2	-	109854817	109858523
CUST_11506_PI419771968	532.843	90.9554	1.99881	-0.0285668	549.402	548.87	500.256	103.017	88.2813	81.568	1.60832	1.85112	2.537	-0.462476	-0.179858	0.556634	NRED	AK053082	chr11	-	109850208	109854172
CUST_1151_PI419771968	109.208	82.128	-0.317644	-0.265956	120.981	127.528	79.1149	126.912	60.4494	59.0228	-0.574761	-0.254524	-0.123646	-0.16153	-0.726237	0.089901	Fantom_stringent	AK088382	chr3	+	100797711	100800238
CUST_11510_PI419771968	25.6458	16.5384	-2.3883	-2.48336	28.0889	27.6369	21.2115	15.2615	16.9375	17.4163	-2.68147	-2.46067	-2.02275	-3.21739	-2.56175	-1.67093	NRED	AK053113	chr2	-	34552579	34555908
CUST_11511_PI419771968	1126.18	76.1565	3.03903	-0.528594	1418.31	1168.59	791.648	137.864	57.5523	33.0532	2.97655	2.94136	3.19919	-0.0421114	-0.797092	-0.74658	NRED	AK053118	chr3	-	95079406	95087323
CUST_11514_PI419771968	14.4248	25.271	-3.22882	-1.92392	12.6252	18.1012	12.5481	33.4855	25.3604	16.9672	-3.83517	-3.07118	-2.78013	-2.08375	-1.97939	-1.70862	NRED	AK053127	chr8	-	131707378	131710740
CUST_11515_PI419771968	199.241	19.1197	0.414624	-2.73951	259.294	253.188	85.2412	38.7017	13.6575	5	0.525047	0.734869	-0.0160456	-1.87489	-2.87227	-3.47137	NRED	AK053128	chr13	+	95793782	95796423
CUST_11517_PI419771968	70.0912	7.15274	-1.14052	-3.80808	109.094	73.7833	27.3964	11.4582	5	5	-0.723971	-1.04398	-1.65361	-3.6309	-4.32196	-3.47137	NRED	AK053153	chr4	+	83109195	83111697
CUST_11518_PI419771968	116.639	5.65054	-0.222896	-4.0484	150.955	106.513	92.4484	6.95162	5	5	-0.255424	-0.514315	0.101052	-4.35186	-4.32196	-3.47137	NRED	AK053161	chr10	-	94343944	94346426
CUST_11519_PI419771968	1031.85	2781.82	2.94583	4.90427	1185.56	971.891	938.109	3208.6	2661	2475.88	2.71795	2.67545	3.44409	4.49851	4.73386	5.48043	NRED	AK053168	chr2	+	152656577	152657718
CUST_11520_PI419771968	13.6722	12.9711	-3.39892	-3.0556	18.6636	15.3042	7.04873	13.2691	20.6442	5	-3.27124	-3.31334	-3.61216	-3.41921	-2.27623	-3.47137	NRED	AK053174	chrX	+	97269288	97272218
CUST_11523_PI419771968	69.6195	5	-0.990302	-4.20687	46.9254	69.4295	92.5036	5	5	5	-1.9411	-1.13172	0.101913	-4.82729	-4.32196	-3.47137	NRED	AK053200	chr8	-	118097580	118099141
CUST_11524_PI419771968	16.4144	13.9461	-3.03121	-2.79826	14.9848	19.3162	14.9422	20.4441	10.8452	10.5489	-3.58797	-2.97746	-2.5282	-2.7956	-3.20491	-2.39428	NRED	AK053202	chr3	+	115648530	115650146
CUST_11525_PI419771968	33.6681	7.80569	-1.99168	-3.59195	30.8518	38.6504	31.502	9.56546	5.91215	7.93946	-2.54611	-1.97679	-1.45215	-3.89138	-4.08021	-2.80426	NRED	AK053210	chr5	+	82006588	82009975
CUST_11526_PI419771968	105.087	7.98817	-0.386666	-3.70031	126.522	117.777	70.9614	13.752	5.21247	5	-0.510148	-0.369288	-0.280561	-3.36764	-4.26192	-3.47137	NRED	AK053216	chr2	+	75542826	75548081
CUST_11528_PI419771968	99.7895	12.8125	-0.518691	-3.37094	127.283	119.06	53.025	28.4376	5	5	-0.5015	-0.35365	-0.700923	-2.31949	-4.32196	-3.47137	NRED	AK053245	chr2	+	16665741	16666908
CUST_11530_PI419771968	18.9841	5	-2.99368	-4.20687	32.8681	13.6994	10.3849	5	5	5	-2.45478	-3.47315	-3.05311	-4.82729	-4.32196	-3.47137	NRED	AK053254	chr13	+	93152007	93154428
CUST_11531_PI419771968	20.5862	5	-2.70953	-4.20687	22.2817	16.4688	23.0083	5	5	5	-3.01561	-3.20754	-1.90544	-4.82729	-4.32196	-3.47137	NRED	AK053257	chr11	+	94153866	94156407
CUST_11532_PI419771968	261.887	72.8305	0.967542	-0.387164	291.808	267.453	226.4	96.127	70.2499	52.1148	0.695477	0.813941	1.39321	-0.562344	-0.50947	-0.0896778	NRED	AK053260	chr1	+	139863107	139866430
CUST_11534_PI419771968	81.6723	51.0602	-0.707395	-0.858569	85.345	83.6151	76.057	55.2212	46.1929	51.7666	-1.07816	-0.863507	-0.180516	-1.36206	-1.11429	-0.0993495	NRED	AK053288	chr11	-	5655009	5657384
CUST_11535_PI419771968	193.31	274.379	0.513486	1.5388	231.578	199.805	148.547	346.624	270.8	205.714	0.361956	0.393249	0.785253	1.28801	1.43719	1.8912	NRED	AK053293	chr9	-	77388322	77391879
CUST_11536_PI419771968	43.09	22.4321	-2.03762	-2.45504	65.6911	53.944	9.63483	27.2477	35.0485	5	-1.45577	-1.49581	-3.16127	-2.38115	-1.51261	-3.47137	NRED	AK053294	chr1	+	174108667	174112509
CUST_11537_PI419771968	833.44	220.791	2.61035	1.13789	1047.92	844.167	608.232	298.535	252.586	111.253	2.53992	2.47219	2.81895	1.07254	1.33674	1.0044	NRED	AK053298	chr2	+	121790047	121791613
CUST_11538_PI419771968	512.687	45.6946	1.88086	-1.35088	672.006	541.928	324.128	85.8018	35.8673	15.4148	1.89893	1.83276	1.9109	-0.726277	-1.4793	-1.84705	NRED	AK053304	chr15	+	99803786	99806473
CUST_1154_PI419771968	3475.85	1016.94	4.13805	2.86271	5418.74	4477.22	531.578	1643.16	1261.51	146.152	4.91035	4.87919	2.62461	3.53304	3.65704	1.39803	Fantom_stringent	AK088539	chr18	+	10813979	10817748
CUST_11540_PI419771968	5.57422	9.95917	-4.58262	-3.2278	5.80961	5	5.91306	9.2171	8.64508	12.0153	-4.95496	-4.92727	-3.86562	-3.9449	-3.53201	-2.20649	NRED	AK053313	chr11	+	77092483	77095021
CUST_11541_PI419771968	95.9211	110.792	-0.47452	0.233469	98.8508	97.7623	91.1501	142.352	101.425	88.599	-0.866216	-0.637991	0.0806475	0.00410461	0.0203824	0.67592	NRED	AK053316	chr2	+	141681776	141683592
CUST_11544_PI419771968	73.8704	15.8774	-0.857364	-2.73621	83.9023	71.1215	66.5873	28.1755	9.28624	10.1704	-1.10276	-1.09699	-0.37235	-2.33285	-3.4288	-2.447	NRED	AK053336	chr4	+	94406002	94408576
CUST_11545_PI419771968	5.13404	33.0424	-4.69825	-2.82158	5.40213	5	5	5	5	89.1273	-5.05987	-4.92727	-4.1076	-4.82729	-4.32196	0.684497	NRED	AK053341	chr16	-	74921711	74923463
CUST_11546_PI419771968	12.6484	6.44365	-3.4809	-3.90684	12.7932	17.6204	7.53154	9.33095	5	5	-3.8161	-3.11002	-3.51658	-3.92719	-4.32196	-3.47137	NRED	AK053343	chr6	+	37930926	37932764
CUST_11547_PI419771968	8958.39	7287.16	6.04998	6.25188	10655.5	9237.52	6982.17	8983.07	8075.28	4803.13	5.88591	5.92409	6.33994	5.98378	6.3354	6.43646	NRED	AK053349	chr14	+	115443718	115445948
CUST_1155_PI419771968	8940.42	11083	5.97757	6.8321	11986	9804.53	5030.72	15316	11058.2	6874.94	6.05567	6.01003	5.86702	6.75354	6.78894	6.95383	Fantom_stringent	AK088541	chr14	-	32511959	32513779
CUST_11552_PI419771968	29.2496	5.76719	-2.40425	-4.02478	40.5596	36.3998	10.7894	7.30158	5	5	-2.15143	-2.06334	-2.99798	-4.281	-4.32196	-3.47137	NRED	AK053410	chr1	+	6725330	6728268
CUST_11553_PI419771968	17.299	26.5889	-2.97531	-1.88332	19.8166	19.5229	12.5574	39.1776	23.7139	16.8752	-3.18476	-2.9621	-2.77906	-1.85726	-2.07623	-1.71647	NRED	AK053413	chr1	+	14745534	14748452
CUST_11554_PI419771968	22.6274	17.0677	-2.58642	-2.48689	24.2954	26.8976	16.6893	21.1858	18.7928	11.2246	-2.89079	-2.49979	-2.36868	-2.74419	-2.41178	-2.3047	NRED	AK053427	chr8	+	33309257	33312583
CUST_11558_PI419771968	25.4587	17.1111	-2.47604	-2.55031	37.4307	15.917	23.0285	22.9705	19.7125	8.65018	-2.26725	-3.25671	-1.90418	-2.6275	-2.34285	-2.68057	NRED	AK053473	chr7	-	38246644	38248973
CUST_11560_PI419771968	23.6428	5	-2.57427	-4.20687	31.9145	14.0257	24.9881	5	5	5	-2.49726	-3.4392	-1.78636	-4.82729	-4.32196	-3.47137	NRED	AK053491	chr4	+	54962447	54966315
CUST_11561_PI419771968	32.2096	5	-2.10893	-4.20687	38.7655	37.7464	20.1171	5	5	5	-2.2167	-2.01093	-2.09918	-4.82729	-4.32196	-3.47137	NRED	AK053493	chr3	-	25692047	25695545
CUST_11562_PI419771968	53.1386	59.2162	-1.33176	-0.654265	59.5853	47.6899	52.1408	51.3257	70.5624	55.7605	-1.59651	-1.67359	-0.725184	-1.4676	-0.503065	0.00787211	NRED	AK053499	chr4	+	102559205	102563673
CUST_11563_PI419771968	266.877	45.1674	0.979991	-1.07028	313.071	282.631	204.927	59.696	34.3845	41.4216	0.79695	0.893577	1.24944	-1.24965	-1.54021	-0.420989	NRED	AK053501	chr15	-	63949565	63951552
CUST_11565_PI419771968	11.7433	9.73865	-3.558	-3.34559	8.84171	16.4363	9.95193	9.53473	14.1112	5.56998	-4.34907	-3.21038	-3.11455	-3.89602	-2.82512	-3.31563	NRED	AK053519	chr11	+	49991198	49992650
CUST_11566_PI419771968	30.8925	25.5032	-2.14549	-1.93769	38.9751	31.4342	22.2682	35.2414	25.9687	15.2996	-2.20892	-2.27493	-1.95261	-2.01001	-1.94519	-1.85787	NRED	AK053535	chr18	-	24141740	24145721
CUST_11568_PI419771968	12.9955	5	-3.3594	-4.20687	13.967	12.5072	12.5124	5	5	5	-3.68945	-3.60451	-2.78424	-4.82729	-4.32196	-3.47137	NRED	AK053543	chr15	-	26645337	26648516
CUST_11569_PI419771968	1152.6	53.2722	3.09698	-0.859106	1360.52	1157.05	940.24	75.0929	48.5285	36.1951	2.91655	2.92703	3.44736	-0.918609	-1.04313	-0.615578	NRED	AK053547	chr11	+	110260435	110261743
CUST_11571_PI419771968	249.63	31.4045	0.906126	-1.58263	249.601	245.236	254.054	37.1185	23.4827	33.6124	0.470084	0.688827	1.55947	-1.93515	-2.09037	-0.722377	NRED	AK053561	chr10	-	20252187	20255222
CUST_11572_PI419771968	76.0216	14.526	-0.877362	-2.73834	89.7659	92.2903	46.0087	17.9935	16.8429	8.74168	-1.0053	-0.721091	-0.905691	-2.97981	-2.56982	-2.66539	NRED	AK053567	chr1	+	58770729	58774406
CUST_11573_PI419771968	1250.98	135.912	3.17379	0.541336	1104.02	1750.36	898.577	150.438	149.174	108.123	2.61515	3.52423	3.38197	0.0838151	0.576959	0.963234	NRED	AK053579	chr15	-	3295226	3533212
CUST_11575_PI419771968	16.4187	9.94376	-3.12363	-3.23895	20.3724	8.66342	20.2204	7.89251	12.311	9.6278	-3.14485	-4.13426	-2.09179	-4.16873	-3.02202	-2.52609	NRED	AK053589	chr2	+	28915770	28917254
CUST_11576_PI419771968	24.4654	5.40241	-2.4927	-4.10239	28.3551	28.8283	16.2128	5.02624	6.18098	5	-2.66786	-2.39978	-2.41046	-4.81973	-4.01606	-3.47137	NRED	AK053596	chr17	+	86676519	86678338
CUST_11579_PI419771968	61.4305	70.3222	-1.67566	-0.969221	83.636	91.1489	9.50662	101.939	98.5888	10.4384	-1.10735	-0.739045	-3.18059	-0.477646	-0.0205407	-2.40947	NRED	AK053637	chrX	-	72971740	73009988
CUST_11580_PI419771968	11.8935	14.881	-3.53428	-3.27602	9.02898	16.3744	10.277	34.6429	5	5	-4.31884	-3.21583	-3.06818	-2.03473	-4.32196	-3.47137	NRED	AK053656	chr8	-	118211623	118216217
CUST_11582_PI419771968	542.416	37.7425	2.01511	-1.30953	508.472	636.938	481.838	44.9143	38.1125	30.2008	1.49663	2.06581	2.48288	-1.66011	-1.3917	-0.876781	NRED	AK053676	chr9	+	68972982	68975945
CUST_11583_PI419771968	178.804	12.028	0.222247	-3.16087	247.148	220.4	68.8625	20.1763	10.9077	5	0.455833	0.534785	-0.323877	-2.81463	-3.19662	-3.47137	NRED	AK053683	chr8	-	74887806	74891802
CUST_11585_PI419771968	2090.84	186.118	3.96089	0.953973	2383.47	2138.78	1750.27	257.207	130.028	171.119	3.72545	3.81337	4.34384	0.857574	0.378787	1.62556	NRED	AK053707	chr8	-	75875065	75877400
CUST_11586_PI419771968	282.126	407.201	1.04223	2.05781	355.026	292.843	198.508	512.485	476.398	232.721	0.978381	0.944787	1.20353	1.85215	2.25213	2.06916	NRED	AK053720	chr13	+	54188079	54191593
CUST_11587_PI419771968	145.912	183.384	0.0887316	0.954728	160.008	177.9	99.8294	235.849	176.978	137.324	-0.171395	0.225722	0.211868	0.732507	0.823532	1.30814	NRED	AK053723	chr5	+	144076517	144077543
CUST_11591_PI419771968	38.4753	34.5864	-1.82874	-1.49238	36.5026	28.8261	50.0972	34.5313	21.4029	47.825	-2.30347	-2.39989	-0.782867	-2.03938	-2.22416	-0.213605	NRED	AK053784	chr15	-	97831256	97835105
CUST_11592_PI419771968	3543.22	12631.4	4.58531	6.95107	4818.61	4193.27	1617.77	18290.2	13616.2	5987.69	4.74101	4.78466	4.23027	7.00957	7.08915	6.75449	NRED	AK053789	chr17	+	25796435	25799767
CUST_11593_PI419771968	55.1177	86.2647	-1.27806	-0.104495	50.0621	53.9361	61.355	97.9546	81.0191	79.8204	-1.84775	-1.49602	-0.490415	-0.535172	-0.303703	0.525388	NRED	AK053806	chr6	+	125584365	125586680
CUST_11594_PI419771968	33.0559	10.6105	-2.01478	-3.27293	33.0241	36.1722	29.9715	15.7932	11.0383	5	-2.44795	-2.07239	-1.52401	-3.16798	-3.17945	-3.47137	NRED	AK053813	chr9	-	20779561	20781148
CUST_11595_PI419771968	1098.8	83.9283	2.53993	-0.585598	1567.85	1535.48	193.054	55.001	172.187	24.5966	3.12118	3.33527	1.16334	-1.36783	0.783943	-1.17291	NRED	AK053821	chr3	-	5572602	5576099
CUST_11597_PI419771968	105.751	23.2204	-1.42584	-2.42108	153.226	159.029	5	36.8468	27.8144	5	-0.233882	0.0639443	-4.1076	-1.94575	-1.84613	-3.47137	NRED	AK053842	chr2	+	155207582	155209866
CUST_11598_PI419771968	33.425	6.60666	-1.99708	-3.88228	36.28	31.9019	32.0932	9.81999	5	5	-2.3123	-2.25363	-1.42533	-3.85349	-4.32196	-3.47137	NRED	AK053854	chr2	+	12931512	12934113
CUST_11599_PI419771968	109.406	17.5991	-0.32743	-2.41923	135.402	117.888	74.929	22.6678	14.957	15.1725	-0.41229	-0.367928	-0.202072	-2.64664	-2.74115	-1.86992	NRED	AK053908	chr16	+	91689136	91691779
CUST_116_PI419771968	30.9386	1317.16	-2.15384	3.79968	36.0437	36.2532	20.5191	1689.04	1276.15	986.295	-2.32172	-2.06916	-2.07063	3.57278	3.67369	4.15258	Fantom_stringent	AK006404	chr15	-	78742395	78744090
CUST_1160_PI419771968	21137.8	3227.47	7.25048	5.07747	27877.1	21824.9	13711.4	4258.56	3200.18	2223.66	7.27339	7.16449	7.31357	4.90694	5.00004	5.32542	Fantom_stringent	AK088720	chr8	-	113677209	113679782
CUST_11600_PI419771968	523.035	76.1804	1.659	-0.667842	759.593	661.383	148.128	135.993	72.6878	19.8608	2.07568	2.12014	0.781172	-0.0618277	-0.460253	-1.48145	NRED	AK053912	chr4	+	132609407	132613089
CUST_11601_PI419771968	72.7195	13.2002	-0.925499	-2.82281	95.7988	73.1466	49.2131	11.0699	15.9175	12.6133	-0.911462	-1.05648	-0.808555	-3.68064	-2.65135	-2.13643	NRED	AK053919	chr19	+	55535706	55538730
CUST_11603_PI419771968	12.8094	10.5894	-3.40542	-3.16641	9.93526	15.9893	12.5036	14.2952	9.21985	8.25324	-4.18084	-3.25016	-2.78526	-3.31176	-3.43915	-2.74834	NRED	AK053932	chr3	-	30596868	30598690
CUST_11604_PI419771968	41.8832	230.799	-1.72136	1.27754	58.0211	31.0641	36.5644	305.025	220.96	166.411	-1.63489	-2.29202	-1.23716	1.10357	1.14375	1.58531	NRED	AK053940	chr6	-	4030317	4036948
CUST_11605_PI419771968	11.591	25.7526	-3.73969	-2.31621	19.7198	10.053	5	30.5892	41.6686	5	-3.19182	-3.91964	-4.1076	-2.21426	-1.26301	-3.47137	NRED	AK053947	chr7	+	97129264	97131330
CUST_11606_PI419771968	44.168	5.39958	-1.72635	-4.10352	54.7028	56.8164	20.9849	6.19875	5	5	-1.71986	-1.42096	-2.03824	-4.51724	-4.32196	-3.47137	NRED	AK053952	chr18	+	33424783	33427175
CUST_11607_PI419771968	863.846	127.199	2.68289	0.434953	1033.4	818	740.14	158.14	125.32	98.1373	2.51979	2.42676	3.10213	0.155841	0.325585	0.823431	NRED	AK053955	chr1	+	63165883	63168631
CUST_11609_PI419771968	54.1382	41.1738	-1.31313	-1.20525	56.0374	62.1641	44.2132	54.2253	38.6786	30.6175	-1.68508	-1.29119	-0.963119	-1.38832	-1.37043	-0.857012	NRED	AK054025	chr13	+	48972576	48973717
CUST_11610_PI419771968	510.157	264.706	1.79819	1.42461	625.706	666.38	238.385	395.59	234.071	164.457	1.79594	2.131	1.46763	1.47865	1.22691	1.56827	NRED	AK054041	chr12	+	99871219	99873133
CUST_11611_PI419771968	5043.06	1056.12	5.22305	3.49293	6155.33	4847.65	4126.18	1315.73	991.628	861.005	5.09422	4.99387	5.58107	3.21244	3.30976	3.95658	NRED	AK054043	chr4	+	40918054	40918796
CUST_11613_PI419771968	60.2107	5.33076	-1.28015	-4.11981	90.7799	30.7379	59.1143	5	5	5.99229	-0.989097	-2.30725	-0.544089	-4.82729	-4.32196	-3.21019	NRED	AK054058	chr6	-	52178277	52180531
CUST_11615_PI419771968	274.545	66.999	1.00309	-0.531131	338.506	293.895	191.234	91.3304	67.0916	42.5749	0.909638	0.949959	1.14967	-0.63619	-0.575833	-0.381369	NRED	AK054118	chr11	-	107039849	107046135
CUST_11617_PI419771968	83.3277	10.9175	-0.760478	-3.24058	107.597	94.6734	47.7128	16.344	11.4085	5	-0.743904	-0.684312	-0.853219	-3.11853	-3.13186	-3.47137	NRED	AK054167	chr1	+	55499150	55502774
CUST_11618_PI419771968	388.42	494.235	1.52246	2.34822	464.297	397.144	303.819	686.413	482.441	313.851	1.36551	1.38432	1.81754	2.27372	2.27032	2.50064	NRED	AK054186	chr8	+	26707483	26708461
CUST_11620_PI419771968	85.4999	6.95434	-2.38581	-3.83373	11.9062	5.82221	238.771	5	10.863	5	-3.91975	-4.70763	1.46996	-4.82729	-3.20254	-3.47137	NRED	AK054194	chr6	+	48696297	48698625
CUST_11622_PI419771968	11.5144	8.6321	-3.62753	-3.47441	6.25759	14.2206	14.0648	10.9833	5.61223	9.30083	-4.84779	-3.41928	-2.6155	-3.69198	-4.15532	-2.57594	NRED	AK054220	chr12	+	86401093	86403098
CUST_11624_PI419771968	3721.92	258.381	4.79546	1.46967	4004.23	3151.22	4010.31	310.64	242.409	222.093	4.47391	4.37249	5.53997	1.12989	1.27741	2.00172	NRED	AK054238	chr11	-	18797400	18799913
CUST_11629_PI419771968	1192.37	501.779	3.07441	2.34432	1549.87	1354.51	672.724	552.43	677.429	275.478	3.10453	3.15435	2.96435	1.96044	2.76003	2.31249	NRED	AK054319	chr8	-	125790199	125791730
CUST_11630_PI419771968	57.4898	5.86586	-1.22014	-4.00567	58.2786	64.3984	49.7924	5	7.59759	5	-1.6285	-1.24024	-0.79167	-4.82729	-3.71835	-3.47137	NRED	AK054328	chr13	+	83777784	83780561
CUST_11631_PI419771968	493.317	19.3076	1.88589	-2.36155	536.471	485.637	457.842	30.2127	13.8465	13.8636	1.57396	1.67454	2.40918	-2.23213	-2.85245	-2.00006	NRED	AK054342	chr13	+	94827786	94893929
CUST_11632_PI419771968	36.3345	20.0313	-1.8801	-2.30035	40.4364	36.2285	32.3387	30.8849	14.458	14.7509	-2.15581	-2.07015	-1.41433	-2.20038	-2.79009	-1.91057	NRED	AK054358	chr8	-	108333813	108336630
CUST_11633_PI419771968	641.46	93.362	2.14809	-0.102154	772.68	831.405	320.296	135.186	95.6924	49.2076	2.10033	2.45021	1.89374	-0.0704122	-0.0635605	-0.172488	NRED	AK054368	chr9	-	32328493	32331356
CUST_11634_PI419771968	90.0844	20.6272	-0.580769	-2.30147	94.6853	72.064	103.504	31.4289	19.9963	10.4564	-0.928329	-1.07799	0.264016	-2.17519	-2.32224	-2.40698	NRED	AK054375	chr8	+	93853330	93856784
CUST_11635_PI419771968	286.406	18.4146	0.784119	-2.58547	469.614	305.499	84.1053	24.8491	24.3869	6.00779	1.38193	1.00582	-0.0353994	-2.51409	-2.03586	-3.20646	NRED	AK054377	chr4	+	126378082	126381273
CUST_11636_PI419771968	94.5856	88.9022	-0.565859	-0.0918024	130.36	93.8546	59.5416	107.473	96.557	62.6769	-0.467035	-0.696844	-0.533697	-0.401385	-0.0505848	0.176563	NRED	AK054398	chr4	+	143002828	143005807
CUST_11637_PI419771968	9.54651	12.8642	-3.9083	-3.36833	12.1244	11.5152	5	5	28.5925	5	-3.89356	-3.72373	-4.1076	-4.82729	-1.80633	-3.47137	NRED	AK054411	chr14	+	60884100	60886316
CUST_11638_PI419771968	12.7884	19.4362	-3.90074	-2.80614	28.3653	5	5	42.4744	10.8343	5	-2.66734	-4.92727	-4.1076	-1.74069	-3.20636	-3.47137	NRED	AK054418	chr8	-	86105567	86109838
CUST_11639_PI419771968	23.9551	10.6982	-2.47627	-3.11388	24.6388	24.6166	22.61	10.8102	11.6494	9.63483	-2.87054	-2.62764	-1.93064	-3.71489	-3.10171	-2.52504	NRED	AK054421	chr4	+	9705208	9708479
CUST_11641_PI419771968	1826.1	692.328	3.71362	2.87176	2463	1834.3	1180.99	831.566	751.249	494.17	3.7728	3.59181	3.77625	2.55047	2.90925	3.15556	NRED	AK054429	chr6	-	119567284	119572123
CUST_11642_PI419771968	25.0027	5	-2.63168	-4.20687	39.4415	25.8183	9.74814	5	5	5	-2.19175	-2.55888	-3.1444	-4.82729	-4.32196	-3.47137	NRED	AK054441	chr12	-	86099969	86103072
CUST_11644_PI419771968	18.1855	7.73286	-2.92113	-3.74008	24.3224	17.3462	12.888	13.1986	5	5	-2.88919	-3.13265	-2.74157	-3.4269	-4.32196	-3.47137	NRED	AK054489	chr8	+	75072314	75075582
CUST_11645_PI419771968	1996.16	132.512	3.89353	0.477949	2318.97	1981.69	1687.81	172.427	130.832	94.2775	3.68587	3.70332	4.29141	0.280627	0.387676	0.765543	NRED	AK054505	chr13	+	83761110	83764562
CUST_11646_PI419771968	20.6003	12.4659	-2.84163	-2.91941	17.4386	11.0392	33.3232	14.0946	9.04945	14.2537	-3.36918	-3.78464	-1.37107	-3.33215	-3.46606	-1.96003	NRED	AK054523	chr9	-	110230481	110233068
CUST_11650_PI419771968	982.376	275.505	2.11749	0.775522	1378.06	1474.02	95.0505	435.199	366.564	24.7527	2.93502	3.27634	0.141098	1.61632	1.87403	-1.16378	NRED	AK075646	chr2	+	126501050	126503856
CUST_11652_PI419771968	21.7122	8.13259	-2.73442	-3.52386	30.645	11.2619	23.2298	8.48768	6.42631	9.48377	-2.55582	-3.75582	-1.89162	-4.06384	-3.9599	-2.54784	NRED	AK075842	chr6	+	125312125	125314087
CUST_11653_PI419771968	174.576	74.2691	0.385098	-0.329132	154.366	180.979	188.384	89.2442	70.036	63.527	-0.223189	0.250477	1.12801	-0.669527	-0.513868	0.196	NRED	AK075891	chr7	-	52661022	52662379
CUST_11654_PI419771968	16261.4	4595.99	6.92456	5.61787	18409.3	15938.7	14436.3	5579.71	4472.76	3735.51	6.67475	6.71105	7.38789	5.29676	5.48306	6.07379	NRED	AK076134	chr15	-	98369121	98371046
CUST_11655_PI419771968	651.236	630.421	2.28444	2.75878	637.657	590.699	725.352	709.042	519.136	663.086	1.82324	1.95708	3.07301	2.32051	2.37608	3.57975	NRED	AK076143	chr11	-	43494597	43496159
CUST_11656_PI419771968	14.401	5.09334	-3.39502	-4.18067	20.1046	17.2437	5.85473	5.28003	5	5	-3.16394	-3.1412	-3.87992	-4.74867	-4.32196	-3.47137	NRED	AK076241	chr7	-	138495187	138498153
CUST_11657_PI419771968	12.2455	5.9055	-3.66056	-3.99292	9.45159	5.73766	21.5473	5.16701	7.54948	5	-4.25284	-4.72874	-2.00009	-4.77988	-3.72752	-3.47137	NRED	AK076251	chr11	+	63698194	63701270
CUST_11660_PI419771968	978.605	84.7386	2.84486	-0.193363	1037.61	1186.47	711.733	121.584	74.4848	58.1471	2.52565	2.96326	3.04567	-0.223406	-0.42502	0.068336	NRED	AK076289	chr16	+	24508120	24511779
CUST_11661_PI419771968	491.12	34.3033	1.8809	-1.45422	505.543	509.563	458.253	42.5207	33.6291	26.7601	1.48829	1.74392	2.41048	-1.73912	-1.57226	-1.05129	NRED	AK076294	chr12	+	77010204	77014874
CUST_11664_PI419771968	230.646	5	0.731578	-4.20687	312.561	226.735	152.641	5	5	5	0.794597	0.575664	0.824473	-4.82729	-4.32196	-3.47137	NRED	AK076338	chr7	-	80347660	80383417
CUST_11665_PI419771968	40.5376	12.6027	-1.73732	-3.09338	46.8928	31.3374	43.3824	12.4223	5	20.3858	-1.9421	-2.27938	-0.990487	-3.51436	-4.32196	-1.44381	NRED	AK076380	chr8	+	23649250	23651772
CUST_11667_PI419771968	615.575	2265.54	2.18099	4.52559	726.109	662.815	457.802	3363.41	2011.5	1421.69	2.01064	2.12326	2.40906	4.5665	4.33017	4.68009	NRED	AK076393	chr1	-	193810716	193814002
CUST_11668_PI419771968	59.2517	9.74756	-1.42583	-3.27889	107.442	25.0583	45.2552	12.7666	8.89405	7.582	-0.745989	-2.60198	-0.929512	-3.47491	-3.49105	-2.87072	NRED	AK076415	chr7	+	37495192	37496352
CUST_11669_PI419771968	40.7244	21.9882	-1.71807	-2.09058	44.7922	34.7433	42.6376	26.5907	17.5856	21.7883	-2.00822	-2.13053	-1.01547	-2.41636	-2.50757	-1.34782	NRED	AK076447	chr1	-	72153728	72168575
CUST_11671_PI419771968	490.655	192.394	1.72307	0.932143	573.732	680.449	217.784	272.471	208.397	96.315	1.67083	2.16114	1.33723	0.940743	1.0593	0.796391	NRED	AK076489	chr12	-	4598734	4600520
CUST_11672_PI419771968	83.283	1012.45	-0.820335	3.27953	118.66	91.7865	39.4024	1539.4	1053.51	444.444	-0.602705	-0.728989	-1.12931	3.43894	3.3971	3.00256	NRED	AK076537	chr9	+	108469863	108471500
CUST_11673_PI419771968	66.7414	33.0463	-1.07017	-1.50577	92.2698	66.1037	41.8506	40.5617	32.5031	26.074	-0.965611	-1.20254	-1.04235	-1.80717	-1.62139	-1.08876	NRED	AK076545	chr16	-	31268956	31270947
CUST_11674_PI419771968	688.066	1909.48	2.25633	4.20215	925.307	783.375	355.517	2726.75	2173.24	828.443	2.36039	2.36436	2.04425	4.26376	4.44174	3.90096	NRED	AK076546	chr8	-	26706897	26707935
CUST_11675_PI419771968	18.7241	177.618	-2.86813	0.93485	14.9788	24.9457	16.2478	190.559	191.882	150.413	-3.58855	-2.60848	-2.40735	0.424877	0.940184	1.43949	NRED	AK076564	chr14	+	13207098	13217243
CUST_11676_PI419771968	36.2249	20.8476	-1.88595	-2.16632	41.4441	32.766	34.4645	25.7718	18.9319	17.8391	-2.1203	-2.21507	-1.32249	-2.46149	-2.40114	-1.63633	NRED	AK076599	chr5	-	31171136	31173201
CUST_11677_PI419771968	830.576	1573.36	1.97765	3.43994	1410.78	976.125	104.828	2538.79	1981.24	200.036	2.96888	2.68172	0.28236	4.16071	4.3083	1.85082	NRED	AK076601	chr2	+	179711557	179713718
CUST_11678_PI419771968	5.11027	22.5254	-4.70464	-2.05406	5.3308	5	5	27.0628	18.2186	22.2949	-5.07905	-4.92727	-4.1076	-2.39098	-2.45655	-1.31466	NRED	AK076620	chr11	+	63826116	63828726
CUST_11679_PI419771968	5.10726	266.774	-4.70545	1.44771	5.32177	5	5	371.174	269.318	159.831	-5.08149	-4.92727	-4.1076	1.38674	1.42927	1.52711	NRED	AK076684	chr2	+	166390021	166391890
CUST_11680_PI419771968	43.4963	5.04629	-1.62344	-4.1937	48.9609	44.1854	37.3426	5	5.13888	5	-1.87984	-1.7837	-1.20677	-4.82729	-4.28244	-3.47137	NRED	AK076695	chr16	+	43465496	43468364
CUST_11681_PI419771968	9.33112	676.041	-4.03908	2.73848	6.41709	16.5763	5	866.352	840.394	321.378	-4.81148	-3.19815	-4.1076	2.6096	3.07103	2.53483	NRED	AK076703	chr6	+	38670880	38730261
CUST_11682_PI419771968	6.28929	13.8346	-4.45989	-2.76954	8.86788	5	5	12.4026	11.1547	17.9466	-4.34481	-4.92727	-4.1076	-3.51664	-3.16431	-1.62766	NRED	AK076713	chr11	-	54110373	54112034
CUST_11684_PI419771968	35.9801	643.416	-2.04812	2.61697	47.2523	44.9668	15.7213	1046.33	589.053	294.87	-1.93108	-1.75841	-2.45488	2.8819	2.55836	2.41064	NRED	AK076721	chr5	-	30061907	30062476
CUST_11685_PI419771968	5.33026	12785.2	-4.64851	7.08702	5.99078	5	5	16089.1	12125.7	10140.8	-4.91065	-4.92727	-4.1076	6.82458	6.92188	7.51458	NRED	AK076741	chr7	-	80945358	80947456
CUST_11686_PI419771968	228.472	245.812	0.765774	1.41022	219.549	196.113	269.755	258.194	226.27	252.973	0.285002	0.36634	1.64598	0.863097	1.17801	2.18954	NRED	AK076762	chr18	+	53023842	53026286
CUST_11687_PI419771968	5	36.0914	-4.73545	-1.53714	5	5	5	50.7548	42.6381	14.8813	-5.17147	-4.92727	-4.1076	-1.48374	-1.22982	-1.89787	NRED	AK076825	chr5	+	68332907	68368309
CUST_11688_PI419771968	6.71508	575.733	-4.34441	2.60867	8.55792	5	6.58731	687.837	621.508	417.855	-4.39614	-4.92727	-3.70984	2.27671	2.63574	2.91356	NRED	AK076870	chr18	+	32294469	32295059
CUST_11689_PI419771968	9.42119	17750.8	-3.92342	7.408	11.7148	11.5488	5	24837.2	21033.2	7382.14	-3.94314	-3.71953	-4.1076	7.451	7.71649	7.05653	NRED	AK076893	chr14	+	58508658	58509673
CUST_11690_PI419771968	7.45259	18299.6	-4.30031	7.50622	12.3578	5	5	24430.5	21435.7	9032.73	-3.86605	-4.92727	-4.1076	7.42718	7.74383	7.34765	NRED	AK076915	chr6	-	81843811	81844623
CUST_11691_PI419771968	23.1505	2490.11	-2.75518	4.55844	34.319	26.7772	8.35535	3800.11	2646.04	1024.19	-2.39246	-2.50626	-3.36682	4.74261	4.72572	4.20697	NRED	AK076933	chr3	+	98853744	98857665
CUST_11692_PI419771968	1178.67	913.541	3.01079	3.12482	1678.51	1282.98	574.537	1174.88	1192.94	372.795	3.21956	3.07608	2.73673	3.04909	3.57642	2.74894	NRED	AK076941	chr9	-	21209685	21216164
CUST_11693_PI419771968	228.575	2924.41	0.646514	4.82362	306.144	269.88	109.7	4210.36	3260.88	1301.99	0.76467	0.826976	0.347894	4.89051	5.02715	4.55321	NRED	AK076950	chr14	-	27447892	27457668
CUST_11694_PI419771968	5	97.5519	-4.73545	-0.36978	5	5	5	160.392	111.941	20.3226	-5.17147	-4.92727	-4.1076	0.176246	0.162701	-1.44829	NRED	AK076971	chr15	+	53453214	53454812
CUST_11696_PI419771968	10.9192	2050.38	-3.99866	4.44247	5.10815	22.6494	5	2611.69	1953.13	1586.33	-5.1406	-2.7478	-4.1076	4.20155	4.28768	4.83818	NRED	AK077042	chr2	+	90319392	90325241
CUST_11697_PI419771968	48.3657	84.5803	-1.46733	-0.265433	54.6495	45.4186	45.0289	123.666	88.793	41.2814	-1.72126	-1.74399	-0.936746	-0.198905	-0.171519	-0.425877	NRED	AK077069	chr9	+	92613553	92690549
CUST_11698_PI419771968	64.1018	117.167	-1.37421	0.0288628	112.001	60.1795	20.1252	153.12	165.37	33.0121	-0.686036	-1.338	-2.09859	0.109303	0.72566	-0.748374	NRED	AK077083	chr7	-	142101597	142103591
CUST_117_PI419771968	5.94338	4467.7	-4.49847	5.45642	6.89642	5.93371	5	7157.15	3787.86	2458.09	-4.70755	-4.68026	-4.1076	5.65596	5.24327	5.47002	Fantom_stringent	AK006482	chr7	+	138289957	138294092
CUST_1170_PI419771968	7.70276	16.6801	-4.2709	-3.20639	5	13.0905	5.01776	5	40.0402	5	-5.17147	-3.53875	-4.10248	-4.82729	-1.32052	-3.47137	Fantom_stringent	AK089299	chr13	-	63354332	63356873
CUST_11701_PI419771968	22.4989	8833.28	-2.57504	6.55816	26.01	19.774	21.7128	10878.4	8484.1	7137.38	-2.7924	-2.94367	-1.98905	6.25996	6.40665	7.00788	NRED	AK077096	chr8	-	38166849	38168558
CUST_11702_PI419771968	5.2689	162.494	-4.66352	0.493495	5.80669	5	5	243.517	198.526	45.4379	-4.95568	-4.92727	-4.1076	0.778665	0.989294	-0.287474	NRED	AK077098	chr16	-	87001171	87024042
CUST_11703_PI419771968	5.05458	744.152	-4.71995	2.93616	5.16373	5	5	844.791	946.044	441.62	-5.12498	-4.92727	-4.1076	2.57324	3.24187	2.99336	NRED	AK077189	chr5	+	150244435	150246156
CUST_11704_PI419771968	53.7509	739.819	-1.3377	2.99935	64.2437	39.8622	57.1467	764.179	779.969	675.309	-1.48792	-1.93225	-0.592925	2.42855	2.96338	3.60611	NRED	AK077193	chr2	+	178141974	178143997
CUST_11705_PI419771968	65.9961	2734.57	-1.02819	4.84391	77.4197	66.3093	54.2591	3705.86	2410.87	2086.98	-1.21877	-1.19806	-0.66773	4.70638	4.59144	5.2339	NRED	AK077207	chr12	+	80292052	80293400
CUST_11706_PI419771968	18.5912	6373.79	-2.97442	6.08582	18.8356	9.37491	27.5633	8048.59	5586.69	5486.09	-3.25801	-4.02039	-1.64485	5.82531	5.80388	6.62826	NRED	AK077216	chr7	+	133539371	133541259
CUST_11707_PI419771968	29.7393	7.73972	-2.16391	-3.63189	30.1691	28.3469	30.7021	9.69467	8.52449	5	-2.5784	-2.42408	-1.48926	-3.87202	-3.55228	-3.47137	NRED	AK077254	chrX	+	166131464	166329665
CUST_11709_PI419771968	18.8429	10.2024	-2.8383	-3.30692	18.322	15.5854	22.6213	5	11.5802	14.027	-3.29789	-3.28708	-1.92992	-4.82729	-3.1103	-1.98317	NRED	AK077303	chr11	+	4907786	4909486
CUST_1171_PI419771968	555.659	229.484	2.02284	1.25896	697.402	572.149	397.425	301.809	233.562	153.079	1.95245	1.91105	2.20502	1.08828	1.22377	1.46484	Fantom_stringent	AK089301	chr13	-	38126725	38129003
CUST_11710_PI419771968	11.8805	8.30634	-3.53642	-3.55779	10.9691	16.1152	8.55713	5	11.6274	8.29166	-4.03802	-3.23885	-3.3324	-4.82729	-3.10444	-2.74164	NRED	AK077337	chr14	+	79504102	79505220
CUST_11714_PI419771968	51.4377	9.36941	-1.39231	-3.38447	53.6016	40.43	60.2814	6.48675	7.59939	14.0221	-1.74919	-1.91184	-0.515884	-4.45172	-3.71801	-1.98367	NRED	AK077441	chr14	-	31111291	31113367
CUST_11715_PI419771968	13.6023	5.78166	-3.31666	-4.02193	14.4542	16.0644	10.2883	7.34497	5	5	-3.63998	-3.2434	-3.06659	-4.27246	-4.32196	-3.47137	NRED	AK077483	chr3	-	107254242	107259218
CUST_11716_PI419771968	34.7573	24.8128	-1.97858	-1.91752	45.6962	25.6777	32.8981	29.7474	25.2548	19.4362	-1.9794	-2.56675	-1.38959	-2.25452	-1.98541	-1.51262	NRED	AK077491	chr1	-	176431653	176433739
CUST_11718_PI419771968	35.3484	46.0768	-1.93087	-1.07355	31.4459	43.272	31.3271	63.2225	45.9205	29.0872	-2.5186	-1.81384	-1.46018	-1.16685	-1.12283	-0.930984	NRED	AK077505	chr11	+	69048948	69050787
CUST_11719_PI419771968	767.138	244.341	2.51619	1.35913	894.727	719.626	687.062	328.465	223.659	180.9	2.31191	2.24191	2.99477	1.21038	1.16126	1.70575	NRED	AK077696	chr13	+	97902068	97903697
CUST_1172_PI419771968	70.0435	5.59385	-1.21797	-4.06031	102.337	86.6155	21.1776	6.78155	5	5	-0.816209	-0.812645	-2.02505	-4.3876	-4.32196	-3.47137	Fantom_stringent	AK089312	chr16	-	13901512	13903091
CUST_11720_PI419771968	252.892	270.754	0.817651	1.43219	321.763	305.141	131.771	340.077	337.336	134.849	0.836456	1.00413	0.612364	1.2605	1.75415	1.28191	NRED	AK077742	chr1	-	64735697	64737202
CUST_11723_PI419771968	14.4403	6.50292	-3.4439	-3.89776	19.8036	18.5174	5	5	5	9.50875	-3.18571	-3.03839	-4.1076	-4.82729	-4.32196	-2.54404	NRED	AK077819	chrX	+	6765418	6766208
CUST_11724_PI419771968	2507.18	230.686	4.21257	1.29271	2523.64	1971.78	3026.11	172.482	240.277	279.3	3.80789	3.69608	5.13373	0.28109	1.26466	2.33237	NRED	AK077830	chr9	-	58824487	58827277
CUST_11726_PI419771968	64.3235	5	-1.0536	-4.20687	70.6855	61.9043	60.3807	5	5	5	-1.35006	-1.29723	-0.513509	-4.82729	-4.32196	-3.47137	NRED	AK077879	chr4	-	56826234	56829634
CUST_11727_PI419771968	21.6184	5	-2.62752	-4.20687	22.1464	23.3272	19.3814	5	5	5	-3.0244	-2.70525	-2.15292	-4.82729	-4.32196	-3.47137	NRED	AK077881	chr7	-	141207002	141209202
CUST_11728_PI419771968	12.3933	5.42502	-3.4378	-4.09764	10.9227	11.5949	14.6623	5	5	6.27507	-4.04414	-3.71378	-2.55548	-4.82729	-4.32196	-3.14367	NRED	AK077885	chr1	-	73664661	73790523
CUST_11729_PI419771968	382.197	15.6015	1.51444	-2.6192	407.466	406.451	332.675	21.5984	13.9031	11.303	1.17714	1.41774	1.94844	-2.71636	-2.84656	-2.29467	NRED	AK077887	chr17	-	63156921	63159447
CUST_1173_PI419771968	88.7203	45.5939	-0.597342	-1.03814	104.725	80.8683	80.5674	55.962	43.3523	37.4673	-0.782931	-0.911696	-0.0973997	-1.34284	-1.20586	-0.565737	Fantom_stringent	AK089320	chr19	-	29313935	29316146
CUST_11730_PI419771968	235.906	8.21219	0.758122	-3.63433	291.801	271.766	144.149	13.5832	5	6.05339	0.695443	0.837024	0.741898	-3.38546	-4.32196	-3.19555	NRED	AK077891	chr19	-	17647852	17650295
CUST_11731_PI419771968	694.944	481.564	2.3793	2.37313	746.241	714.148	624.445	561.806	435.044	447.841	2.0501	2.23088	2.85691	1.98471	2.12112	3.01355	NRED	AK077892	chr16	-	34559625	34562789
CUST_11733_PI419771968	825.368	410.533	2.4261	1.96082	1184.04	974.003	318.058	623.267	438.351	169.981	2.71611	2.67858	1.88362	2.13449	2.13205	1.61593	NRED	AK077895	chr8	+	125566520	125568231
CUST_11734_PI419771968	64.2078	14.8516	-1.07418	-2.6532	74.9604	49.6577	68.0055	18.0372	12.5738	13.9437	-1.26534	-1.61525	-0.341945	-2.97631	-2.99154	-1.99176	NRED	AK077897	chr6	+	92094482	92096287
CUST_11735_PI419771968	1928.91	475.618	3.79553	2.30152	2349.01	2230.05	1207.66	640.514	478.822	307.519	3.70444	3.87366	3.80848	2.17387	2.25945	2.47123	NRED	AK077900	chr4	-	59530854	59533322
CUST_11736_PI419771968	330.11	188.414	1.29166	0.974207	388.158	337.678	264.493	251.964	185.733	127.546	1.1071	1.15031	1.61756	0.827858	0.893191	1.20157	NRED	AK077917	chr9	-	67075849	67079214
CUST_11737_PI419771968	360.379	29.0107	1.18627	-2.08553	653.409	269.742	157.986	7.03804	51.6949	28.2992	1.85844	0.826236	0.874128	-4.33404	-0.951943	-0.97061	NRED	AK077919	chr5	-	134734026	134735355
CUST_11738_PI419771968	1880.16	476.627	3.81201	2.34813	2013.74	2006.42	1620.33	535.776	523.93	370.175	3.48226	3.72121	4.23255	1.91627	2.38934	2.73877	NRED	AK077927	chr1	+	66756627	66759510
CUST_1174_PI419771968	8.42695	17.0318	-4.17249	-2.52712	5.42584	14.855	5	24.0611	16.9647	10.0696	-5.05355	-3.35632	-4.1076	-2.56059	-2.55943	-2.46136	Fantom_stringent	AK089397	chr17	+	15636881	15638446
CUST_11740_PI419771968	383.729	10.5537	1.33381	-3.26695	595.304	394.907	160.976	12.2396	14.4215	5	1.72409	1.37617	0.901178	-3.53573	-2.79375	-3.47137	NRED	AK077955	chr11	+	3201788	3204468
CUST_11741_PI419771968	1243.58	1810.79	3.16198	4.20478	1649.41	1276.8	804.541	2240.92	2181.88	1009.56	3.19434	3.06912	3.2225	3.98066	4.44746	4.18621	NRED	AK077959	chr2	-	155100371	155102740
CUST_11742_PI419771968	108.727	13.6632	-0.429555	-3.03803	148.36	126.137	51.6841	24.2944	11.6952	5	-0.280441	-0.270346	-0.737876	-2.54666	-3.09605	-3.47137	NRED	AK077974	chr10	-	20279842	20281966
CUST_11746_PI419771968	70.5466	12.5573	-1.10173	-2.9964	101.733	80.8406	29.0665	16.9465	14.3598	6.36571	-0.824758	-0.912189	-1.56824	-3.0663	-2.79993	-3.12298	NRED	AK078012	chr4	+	120078002	120121337
CUST_11747_PI419771968	34.1925	464.407	-2.14674	2.25125	37.3068	50.957	14.3137	597.075	525.275	270.872	-2.27203	-1.57799	-2.59019	2.07256	2.39303	2.28817	NRED	AK078013	chr18	-	31918149	31920135
CUST_11748_PI419771968	98.4239	36.259	-0.452934	-1.35676	113.349	78.8809	103.042	40.5018	37.0267	31.2487	-0.66877	-0.947595	0.257563	-1.8093	-1.4334	-0.827573	NRED	AK078017	chr8	+	124125056	124126157
CUST_11749_PI419771968	108.112	10.7112	-0.355702	-3.49146	143.741	107.847	72.7485	22.1337	5	5	-0.326069	-0.496359	-0.244679	-2.68104	-4.32196	-3.47137	NRED	AK078021	chr2	+	92190911	92193246
CUST_11750_PI419771968	29.9071	5	-2.22849	-4.20687	24.7043	21.2158	43.8013	5	5	5	-2.86671	-2.84213	-0.976622	-4.82729	-4.32196	-3.47137	NRED	AK078027	chr11	+	121157309	121159136
CUST_11751_PI419771968	67.8364	168.709	-1.08435	0.735597	97.2673	69.6671	36.5749	256.198	162.794	87.1347	-0.889515	-1.12679	-1.23674	0.851903	0.703012	0.651877	NRED	AK078028	chr5	-	34677772	34679831
CUST_11752_PI419771968	7112.92	10736.6	5.70967	6.84173	6989.75	5436.9	8912.12	10975.2	8498.43	12736.2	5.27763	5.15937	6.69203	6.27275	6.40909	7.84335	NRED	AK078075	chr13	-	44304438	44306707
CUST_11755_PI419771968	18.1661	20.4028	-3.46803	-2.1924	8.50861	40.9897	5	24.3917	17.479	19.3376	-4.40447	-1.89201	-4.1076	-2.5409	-2.51634	-1.51996	NRED	AK078197	chr17	-	44726954	44729556
CUST_11756_PI419771968	391.29	21.3463	1.51282	-2.12391	326.078	317.63	530.163	24.1665	17.9156	21.9568	0.855678	1.062	2.62077	-2.55428	-2.48075	-1.3367	NRED	AK078200	chr9	-	49489320	49491690
CUST_11757_PI419771968	1711.66	215.658	3.66652	1.18111	2073.47	1631.01	1430.51	279.174	214.628	153.172	3.52443	3.42235	4.05279	0.97581	1.1018	1.46571	NRED	AK078202	chr7	+	108356178	108359537
CUST_11758_PI419771968	23.2375	21.8449	-2.51941	-2.18328	22.4804	23.8142	23.418	21.5577	12.3068	31.6702	-3.0028	-2.67545	-1.87998	-2.71908	-3.02251	-0.808242	NRED	AK078235	chr11	+	98146695	98148758
CUST_11759_PI419771968	6.69599	5	-4.3979	-4.20687	5	5	10.088	5	5	5	-5.17147	-4.92727	-3.09496	-4.82729	-4.32196	-3.47137	NRED	AK078247	chr17	-	9340583	9360701
CUST_11765_PI419771968	5.69491	2614.51	-4.56785	4.67436	7.08472	5	5	3560.05	3093.43	1190.04	-4.66869	-4.92727	-4.1076	4.64847	4.9511	4.4235	NRED	AK078302	chr11	+	53244073	53244859
CUST_11767_PI419771968	107.126	21.7224	-0.647645	-2.52734	149.58	143.083	28.7145	39.2126	20.9546	5	-0.268627	-0.0884905	-1.58582	-1.85597	-2.2547	-3.47137	NRED	AK078313	chr4	+	128889487	128892970
CUST_11771_PI419771968	1075.67	155.521	2.98648	0.721322	1143.73	803.779	1279.51	180.121	112.792	173.649	2.66613	2.40146	3.89185	0.343613	0.173623	1.64673	NRED	AK078376	chr2	-	39013005	39016543
CUST_11773_PI419771968	45.1136	128.128	-1.62066	0.339049	47.0185	59.0638	29.2587	179.158	143.066	62.1607	-1.93824	-1.365	-1.55873	0.335873	0.516644	0.164632	NRED	AK078387	chr1	-	138022754	138027760
CUST_11774_PI419771968	26.3615	5	-2.82926	-4.20687	44.5059	29.5787	5	5	5	5	-2.01747	-2.36271	-4.1076	-4.82729	-4.32196	-3.47137	NRED	AK078414	chr7	-	52172038	52173664
CUST_11775_PI419771968	34.1501	6.27536	-2.48631	-3.93359	53.1752	43.4642	5.81086	8.82609	5	5	-1.76072	-1.80744	-3.89077	-4.00744	-4.32196	-3.47137	NRED	AK078483	chr11	-	95162843	95171522
CUST_11776_PI419771968	254.223	48.5094	0.924134	-0.940014	293.333	229.071	240.264	57.3497	44.3697	43.8088	0.703	0.590451	1.47895	-1.3075	-1.17239	-0.34015	NRED	AK078504	chr4	-	133296999	133298212
CUST_11778_PI419771968	314.324	44.8552	1.23635	-1.07466	328.86	289.212	324.9	40.8246	58.4073	35.3337	0.867931	0.926787	1.91433	-1.79785	-0.775815	-0.650323	NRED	AK078535	chr10	-	104942859	104945655
CUST_11779_PI419771968	141.472	12.2072	0.0774182	-2.9415	164.935	131.761	127.72	15.0705	9.83143	11.7197	-0.127646	-0.207417	0.567318	-3.23556	-3.34649	-2.24244	NRED	AK078537	chr19	+	11893060	11895596
CUST_11780_PI419771968	1173.49	82.7635	2.93946	-0.310626	1580.35	1485.85	454.266	100.5	110.701	37.09	3.13263	3.28787	2.39787	-0.498163	0.146625	-0.580341	NRED	AK078562	chr4	+	97557760	97560887
CUST_11781_PI419771968	219.735	5	0.200917	-4.20687	327.108	294.9	37.1983	5	5	5	0.860224	0.954885	-1.21236	-4.82729	-4.32196	-3.47137	NRED	AK078566	chr11	+	96113082	96124288
CUST_11783_PI419771968	1071.44	62.9845	2.89341	-0.648835	1477.55	1181.6	555.187	86.2752	67.7224	34.9559	3.03559	2.95732	2.68731	-0.718339	-0.562332	-0.665833	NRED	AK078589	chr5	+	17080583	17083996
CUST_11784_PI419771968	108.867	32.0923	-0.327592	-1.53896	125.174	125.032	76.3941	37.9237	26.8785	31.4746	-0.525601	-0.283039	-0.174136	-1.90419	-1.89551	-0.817181	NRED	AK078602	chr2	+	75542924	75543721
CUST_11785_PI419771968	8.82687	33.4213	-4.00868	-1.53161	12.1696	9.31103	5	42.3934	37.2296	20.6409	-3.88819	-4.03026	-4.1076	-1.74345	-1.42552	-1.42586	NRED	AK078603	chr9	-	20347813	20349873
CUST_11786_PI419771968	1175.94	235.236	3.12888	1.34451	1391.89	1002.79	1133.15	210.632	239.172	255.903	2.94944	2.72061	3.71659	0.569366	1.25801	2.20616	NRED	AK078608	chr3	-	32364715	32365548
CUST_11787_PI419771968	21140.7	28262.6	7.17426	8.10101	28991.7	24342.3	10088.1	38502.1	33744.2	12541.6	7.32995	7.32198	6.87084	8.08343	8.39846	7.82114	NRED	AK078618	chr17	+	35094563	35096764
CUST_11789_PI419771968	255.093	21.3467	0.822818	-2.29427	346.321	287.715	131.245	22.6975	32.2218	9.12079	0.942567	0.919297	0.606592	-2.64475	-1.63393	-2.60414	NRED	AK078629	chrX	-	143972631	143974576
CUST_1179_PI419771968	5.4441	23.369	-4.61533	-3.01103	5.55749	5.77479	5	60.1069	5	5	-5.01896	-4.71943	-4.1076	-1.23975	-4.32196	-3.47137	Fantom_stringent	AK089560	chr5	+	13525726	13528408
CUST_11791_PI419771968	519.439	69.4595	1.76506	-0.480845	201.783	694.067	662.467	101.274	50.7357	56.3684	0.163261	2.18973	2.94218	-0.487088	-0.978964	0.0235176	NRED	AK078635	chr9	+	57863549	57865144
CUST_11793_PI419771968	24.0405	20.1212	-2.55401	-2.32622	35.9793	19.5898	16.5524	25.7537	24.8612	9.74866	-2.3243	-2.95717	-2.38056	-2.46251	-2.00807	-2.50809	NRED	AK078693	chr15	-	83003625	83006875
CUST_11794_PI419771968	52.9881	49.8243	-2.59859	-1.37434	10.4858	141.302	7.17686	12.7108	101.871	34.8914	-4.10303	-0.106564	-3.58617	-3.48123	0.0267034	-0.668498	NRED	AK078701	chr15	-	85323165	85333657
CUST_11796_PI419771968	8.98234	17.3398	-3.89029	-2.72762	8.95933	8.9839	9.00378	29.8168	16.7917	5.41072	-4.33001	-4.08186	-3.25899	-2.25116	-2.57422	-3.35748	NRED	AK078728	chr8	-	87280276	87284225
CUST_11797_PI419771968	14.9083	5	-3.20107	-4.20687	18.0136	10.2376	16.4736	5	5	5	-3.32238	-3.89339	-2.38744	-4.82729	-4.32196	-3.47137	NRED	AK078736	chr17	+	86950720	86953046
CUST_11798_PI419771968	3114.52	277.775	4.54059	1.56388	3487.43	3109.34	2746.8	353.587	241.774	237.963	4.27455	4.35319	4.99401	1.31671	1.27362	2.1013	NRED	AK078742	chr16	+	43500957	43504167
CUST_11799_PI419771968	192.681	42.1178	0.0505338	-1.40388	277.868	264.459	35.7177	58.6367	54.3957	13.3209	0.624857	0.797701	-1.27096	-1.27548	-0.878471	-2.05768	NRED	AK078746	chr18	-	84619592	84622199
CUST_118_PI419771968	16.0922	40296.6	-3.11742	8.74298	13.6881	23.2083	11.3802	50254.4	39231.2	31404.1	-3.71855	-2.71263	-2.92108	8.46775	8.61582	9.14537	Fantom_stringent	AK006530	chr11	+	23397756	23399640
CUST_11800_PI419771968	228.551	35.9458	0.769774	-1.36541	265.564	205.86	214.228	32.211	38.7814	36.8452	0.559521	0.43632	1.31348	-2.13973	-1.3666	-0.589895	NRED	AK078749	chr19	-	16508380	16511500
CUST_11801_PI419771968	207.301	16.483	0.608824	-2.64599	252.948	214.498	154.459	27.979	10.0247	11.4451	0.489299	0.495621	0.841552	-2.34294	-3.3184	-2.27664	NRED	AK078757	chr7	+	117201685	117204328
CUST_11802_PI419771968	723.979	110.216	2.39005	0.0830067	919.474	774.747	477.718	54.3287	181.384	94.9359	2.35127	2.34838	2.47049	-1.38557	0.859007	0.775584	NRED	AK078763	chr12	+	25216382	25219572
CUST_11803_PI419771968	1453.13	235.251	3.42763	1.29652	1788.37	1366.11	1204.91	297.593	253.509	154.651	3.31104	3.16666	3.80519	1.06798	1.342	1.47958	NRED	AK078781	chr17	-	63823760	63827866
CUST_11805_PI419771968	2585.93	310.82	4.26649	1.73896	3003.56	2583.01	2171.22	367.057	295.265	270.137	4.05906	4.08564	4.65477	1.37065	1.56197	2.28425	NRED	AK078845	chr2	+	78724435	78726204
CUST_11806_PI419771968	275.675	19.9099	0.571709	-2.45559	479.89	291.719	55.4169	23.6078	29.2037	6.91811	1.41316	0.939235	-0.63727	-2.58802	-1.77581	-3.00292	NRED	AK078847	chr3	-	104742536	104744236
CUST_11807_PI419771968	2775.12	955.922	4.35178	3.31362	3334.74	2936.92	2053.71	1271.73	966.626	629.415	4.20996	4.27089	4.57449	3.16336	3.27292	3.50457	NRED	AK078961	chr13	-	115743353	115744983
CUST_11808_PI419771968	8.31515	9.72499	-4.16612	-3.56047	5.75624	14.1892	5	19.175	5	5	-4.96827	-3.42248	-4.1076	-2.88806	-4.32196	-3.47137	NRED	AK079013	chr11	-	120430536	120431135
CUST_11810_PI419771968	24.1843	35.2807	-3.25718	-1.47664	9.27833	58.2745	5	23.8631	53.2231	28.7559	-4.27953	-1.38441	-4.1076	-2.5725	-0.909914	-0.94751	NRED	AK079058	chr10	+	33344051	33382238
CUST_11813_PI419771968	144.363	74.763	-0.0308188	-0.397975	211.574	153.095	68.4206	79.5641	102.553	42.1717	0.231623	0.00908565	-0.333165	-0.835167	0.0363369	-0.395096	NRED	AK079094	chr10	-	59566092	59569636
CUST_11815_PI419771968	142.01	16.077	0.0805038	-2.62236	165.629	139.499	120.903	22.0744	17.3549	8.80149	-0.121584	-0.125083	0.488179	-2.68491	-2.52662	-2.65555	NRED	AK079108	chr2	+	49113712	49115468
CUST_11818_PI419771968	531.866	97.2983	1.91447	-0.0288626	755.136	514.894	325.567	149.006	82.7983	60.0902	2.06719	1.75893	1.91729	0.0700169	-0.272365	0.11576	NRED	AK079153	chr7	-	105739780	105742745
CUST_1182_PI419771968	5345.47	1192.63	5.30863	3.649	6330.95	5412.74	4292.72	1454.14	1304.48	819.281	5.13481	5.15294	5.63815	3.35673	3.70536	3.88492	Fantom_stringent	AK089573	chr3	-	129685682	129686488
CUST_11821_PI419771968	2411.61	326.042	4.16314	1.76121	2732.73	2559.55	1942.54	455.732	291.846	230.549	3.92273	4.07247	4.4942	1.68283	1.54517	2.05563	NRED	AK079240	chr17	+	3134730	3136632
CUST_11823_PI419771968	1563.8	242.665	3.46597	1.37019	1025.51	1332.01	2333.87	229.959	195.403	302.633	2.50873	3.13019	4.75898	0.696017	0.966417	2.44813	NRED	AK079264	chr11	-	5258531	5261566
CUST_11826_PI419771968	141.417	75.5876	0.0565314	-0.330537	159.887	161.339	103.025	82.6016	92.147	52.014	-0.172485	0.0847487	0.25733	-0.781116	-0.118027	-0.0924692	NRED	AK079356	chr4	-	56970045	56972481
CUST_11828_PI419771968	2955.62	1380.49	4.40232	3.80398	3789.88	3279.19	1797.79	1858.87	1526.82	755.771	4.39454	4.42993	4.38248	3.711	3.93242	3.76851	NRED	AK079365	chr11	+	93905518	93906365
CUST_11829_PI419771968	145.392	5.2762	-0.122671	-4.13313	220.082	165.969	50.1244	5.8286	5	5	0.288498	0.125572	-0.782084	-4.60607	-4.32196	-3.47137	NRED	AK079369	chr11	+	3200666	3203971
CUST_11830_PI419771968	50.1243	53.5891	-1.46347	-1.06566	65.2571	51.7582	33.3575	98.3728	41.2288	21.1656	-1.46533	-1.55548	-1.36959	-0.529026	-1.27831	-1.38965	NRED	AK079370	chr12	-	66175976	66177302
CUST_11831_PI419771968	15.6335	17.7273	-3.35689	-2.65441	26.3774	14.9519	5.57116	27.989	19.3764	5.81659	-2.77217	-3.34694	-3.95155	-2.34242	-2.36767	-3.25313	NRED	AK079392	chr13	+	71287324	71288563
CUST_11832_PI419771968	63.7774	12.3062	-1.54292	-3.26063	104.75	74.3125	12.2697	24.6683	7.25017	5	-0.78259	-1.03367	-2.8125	-2.52463	-3.78588	-3.47137	NRED	AK079412	chr11	+	93800236	93803808
CUST_11833_PI419771968	405.516	157.594	1.57612	0.746714	473.677	447.141	295.731	173.294	180.76	118.73	1.39436	1.55539	1.77862	0.287862	0.854035	1.09824	NRED	AK079472	chr2	-	22749895	22751052
CUST_11834_PI419771968	400.926	53.2422	1.5375	-0.842288	430.226	508.164	264.388	63.9165	60.4672	35.3428	1.25555	1.73995	1.61699	-1.1511	-0.725812	-0.649954	NRED	AK079493	chr8	+	117346549	117351689
CUST_11837_PI419771968	19.3933	23.8701	-2.82385	-2.36477	22.6093	22.4647	13.1059	38.0271	28.2136	5.36958	-2.99455	-2.75961	-2.71738	-1.90026	-1.82558	-3.36849	NRED	AK079524	chr8	+	63990304	63991953
CUST_11838_PI419771968	8.49181	7.17076	-4.02873	-3.75968	5.39989	9.68894	10.3866	10.4485	6.06373	5	-5.06047	-3.97286	-3.05287	-3.76398	-4.04369	-3.47137	NRED	AK079528	chr11	+	80279740	80281408
CUST_11839_PI419771968	46.3719	5.78843	-2.01672	-4.0206	94.2722	33.5792	11.2644	5	7.36528	5	-0.934638	-2.1797	-2.93583	-4.82729	-3.76315	-3.47137	NRED	AK079555	chr12	-	79323272	79327013
CUST_11842_PI419771968	43.3928	29.7756	-1.64328	-1.73708	54.5805	34.8899	40.7079	46.4836	22.7394	20.1038	-1.72308	-2.12446	-1.08229	-1.61056	-2.13677	-1.4639	NRED	AK079596	chrX	-	157240960	157245074
CUST_11844_PI419771968	8.02644	73.3594	-4.11533	-0.526269	5.57658	7.20198	11.3007	100.449	90.7059	28.9231	-5.01402	-4.4008	-2.93118	-0.498891	-0.140769	-0.939148	NRED	AK079625	chr6	-	134183175	134193729
CUST_11845_PI419771968	245.822	28.418	0.817325	-1.74585	269.901	151.613	315.951	36.4549	19.6071	29.1919	0.582891	-0.00494814	1.87403	-1.96117	-2.35059	-0.925801	NRED	AK079628	chr7	-	117128917	117129801
CUST_11853_PI419771968	9.10617	5	-3.9959	-4.20687	8.30151	5	14.017	5	5	5	-4.44003	-4.92727	-2.62042	-4.82729	-4.32196	-3.47137	NRED	AK079760	chr2	+	90613692	90615553
CUST_11854_PI419771968	8.10345	40.8553	-4.06458	-1.24546	8.05711	6.27167	9.98155	56.947	39.076	26.543	-4.48313	-4.60035	-3.11026	-1.31767	-1.35568	-1.06304	NRED	AK079790	chr2	+	44058048	44060469
CUST_11857_PI419771968	20.1525	5	-2.80465	-4.20687	15.0963	15.2306	30.1305	5	5	5	-3.57727	-3.3203	-1.51637	-4.82729	-4.32196	-3.47137	NRED	AK079826	chr17	+	43879480	43880759
CUST_11858_PI419771968	6.82469	5	-4.37984	-4.20687	5	5	10.4741	5	5	5	-5.17147	-4.92727	-3.04078	-4.82729	-4.32196	-3.47137	NRED	AK079833	chr4	+	106323718	106325024
CUST_11859_PI419771968	37.7677	6.32409	-1.82734	-3.92569	43.3982	33.0904	36.8144	8.97227	5	5	-2.05383	-2.20086	-1.22733	-3.98374	-4.32196	-3.47137	NRED	AK079838	chr1	+	52241906	52243687
CUST_11861_PI419771968	20.7072	6.91233	-2.89196	-3.77225	16.3058	9.85239	35.9633	8.30516	5	7.43182	-3.46609	-3.94872	-1.26107	-4.0952	-4.32196	-2.89958	NRED	AK079868	chr8	-	63394743	63396995
CUST_11862_PI419771968	30.6832	30.9586	-2.28572	-2.15822	39.5878	39.3919	13.0698	56.594	31.2817	5	-2.18641	-1.94937	-2.72136	-1.32664	-1.67664	-3.47137	NRED	AK079876	chr9	-	37103710	37106946
CUST_11864_PI419771968	312.274	30.4665	1.18095	-1.61039	306.606	217.775	412.441	26.5308	35.5371	29.3315	0.766845	0.517497	2.25852	-2.41961	-1.49264	-0.918921	NRED	AK079890	chr3	-	89820061	89821551
CUST_11868_PI419771968	60.3818	36.4356	-1.29625	-1.34966	87.9126	65.552	27.6808	31.2564	40.2091	37.8413	-1.0354	-1.21463	-1.63871	-2.18313	-1.31444	-0.551407	NRED	AK079990	chr2	+	44056889	44058721
CUST_11871_PI419771968	43.8915	12.0565	-1.63243	-3.15311	55.8222	42.1717	33.6808	19.9693	11.2002	5	-1.69063	-1.851	-1.35567	-2.8295	-3.15845	-3.47137	NRED	AK080053	chr11	-	58779249	58791552
CUST_11873_PI419771968	2807.02	3339.58	4.36212	5.04446	3530.29	2843.72	2047.05	5095.23	3173.87	1749.63	4.29217	4.22436	4.56981	5.16572	4.98814	4.97954	NRED	AK080082	chr19	+	55828175	55829293
CUST_11874_PI419771968	7.3688	12.1831	-4.30963	-3.21128	5.00993	12.0965	5	22.8925	5	8.65684	-5.16861	-3.65268	-4.1076	-2.63241	-4.32196	-2.67946	NRED	AK080085	chr13	+	15909148	15912512
CUST_11876_PI419771968	232.405	26.3867	0.580891	-2.05977	353.449	256.568	87.1988	38.9665	31.282	8.91154	0.971961	0.753998	0.0167127	-1.86505	-1.67663	-2.63762	NRED	AK080123	chr5	+	9155732	9158045
CUST_11879_PI419771968	52.0055	76.6057	-1.37785	-0.384062	63.4425	50.8151	41.7588	116.447	69.7784	43.5916	-1.50602	-1.58201	-1.04552	-0.28568	-0.519185	-0.347321	NRED	AK080195	chr10	-	44317694	44321980
CUST_11881_PI419771968	60.3367	31.6739	-1.1465	-1.58158	66.8144	56.4076	57.7881	40.3654	22.9207	31.7356	-1.43131	-1.43138	-0.576823	-1.81417	-2.12532	-0.805267	NRED	AK080217	chr15	-	58024586	58027106
CUST_11882_PI419771968	64.9243	52.7043	-1.10706	-0.962672	78.0802	77.75	38.9426	83.796	47.7257	26.5913	-1.20651	-0.968427	-1.14625	-0.760404	-1.0672	-1.06041	NRED	AK080263	chr10	+	59078811	59080164
CUST_11883_PI419771968	1029.44	374.578	2.93453	1.98956	1208.24	1039.12	840.948	477.52	357.104	289.11	2.74529	2.77195	3.28635	1.7502	1.83631	2.38217	NRED	AK080275	chr7	+	109060330	109062266
CUST_11884_PI419771968	43.48	7.75552	-1.84693	-3.62811	66.9012	47.6002	15.9387	9.48417	8.78238	5	-1.42944	-1.6763	-2.43506	-3.90369	-3.50928	-3.47137	NRED	AK080282	chr10	-	45183769	45186781
CUST_11886_PI419771968	4355.49	1098.43	5.02042	3.52201	5094.58	4161.05	3810.84	1525.78	910.231	859.29	4.82135	4.77353	5.46637	3.42612	3.1862	3.9537	NRED	AK080330	chr8	-	26309965	26311015
CUST_11887_PI419771968	8.96385	7.35258	-4.08714	-3.78355	5.39861	15.8787	5.61427	12.0577	5	5	-5.06081	-3.26018	-3.94042	-3.55733	-4.32196	-3.47137	NRED	AK080341	chr6	-	145813182	145813872
CUST_11889_PI419771968	188.319	33.2387	0.362989	-1.51691	247.555	228.574	88.8295	44.4083	30.5507	24.7571	0.458205	0.58732	0.0434423	-1.67646	-1.71076	-1.16353	NRED	AK080358	chr19	-	40905011	40906345
CUST_11890_PI419771968	14.1128	18.9079	-3.26149	-2.50964	17.5841	11.4698	13.2847	32.864	15.4823	8.37742	-3.3572	-3.72943	-2.69783	-2.11078	-2.69134	-2.72679	NRED	AK080386	chr16	-	57561172	57606949
CUST_11893_PI419771968	85.3676	5	-0.727816	-4.20687	123.154	52.5112	80.4378	5	5	5	-0.549082	-1.53464	-0.0997224	-4.82729	-4.32196	-3.47137	NRED	AK080436	chr16	-	96346925	96348629
CUST_11895_PI419771968	1652.18	425.654	3.61898	2.13137	1944.68	1386.3	1625.55	624.499	346.431	306.031	3.43192	3.18783	4.23719	2.13734	1.79253	2.46424	NRED	AK080468	chr2	+	60081125	60086012
CUST_11896_PI419771968	516.605	34.4552	1.94298	-1.43526	611.935	448.711	489.169	28.6574	39.8767	34.8315	1.76384	1.56044	2.50466	-2.30838	-1.32642	-0.670978	NRED	AK080477	chr4	+	104871912	104873525
CUST_11897_PI419771968	29.2277	5	-2.31862	-4.20687	26.2007	15.9575	45.5248	5	5	5	-2.78187	-3.25304	-0.920943	-4.82729	-4.32196	-3.47137	NRED	AK080487	chr3	+	141219087	141220364
CUST_11898_PI419771968	1359.22	226.273	3.33744	1.24906	1617.18	1297.2	1163.29	274.377	250.869	153.572	3.16587	3.09199	3.75447	0.950802	1.3269	1.46947	NRED	AK080495	chr12	+	18882357	18883061
CUST_11899_PI419771968	15.0234	7.62723	-3.27188	-3.66339	21.3099	16.1338	7.62643	7.34853	5	10.5332	-3.07994	-3.23718	-3.49852	-4.27176	-4.32196	-2.39643	NRED	AK080508	chr10	+	126507430	126511852
CUST_119_PI419771968	5087.44	75.6994	4.57937	-0.441708	11737.2	2359.07	1166.05	88.8355	104.379	33.884	6.0254	3.9548	3.75789	-0.676149	0.0617914	-0.710766	Fantom_stringent	AK006555	chrX	+	50788134	50796748
CUST_11901_PI419771968	134.791	126.868	-0.0243502	0.395927	122.937	101.602	179.833	139.232	79.6362	161.735	-0.55162	-0.58242	1.06099	-0.0278687	-0.32854	1.54419	NRED	AK080539	chr9	-	91275356	91276240
CUST_11902_PI419771968	16.9507	8.32948	-3.01796	-3.5712	19.3201	20.0613	11.4706	12.9516	5.85763	6.1792	-3.22137	-2.92285	-2.90965	-3.45415	-4.09358	-3.16588	NRED	AK080540	chr8	-	61365136	61366736
CUST_11903_PI419771968	6.9631	1019.67	-4.28197	3.07278	6.60763	8.69595	5.58573	1551.63	1269.28	238.093	-4.76926	-4.12885	-3.94778	3.45036	3.66591	2.10208	NRED	AK080546	chr6	+	125444445	125445987
CUST_11904_PI419771968	352.777	51.9182	1.20897	-1.4238	450.668	469.783	137.879	101.176	45.7768	8.80149	1.32252	1.62665	0.677738	-0.488485	-1.12735	-2.65555	NRED	AK080554	chr2	-	155998631	155999859
CUST_11906_PI419771968	403.825	37.4616	1.45838	-1.56064	504.107	520.492	186.877	66.8786	30.4428	15.0634	1.48419	1.77453	1.11642	-1.08574	-1.71587	-1.88032	NRED	AK080586	chr8	-	75547295	75550350
CUST_11909_PI419771968	158.883	185.833	0.243381	0.999323	184.779	155.141	136.728	212.103	185.911	159.486	0.036262	0.0282359	0.665644	0.579405	0.894578	1.52398	NRED	AK080602	chr14	+	64471552	64474322
CUST_1191_PI419771968	5.17609	6.14461	-4.68715	-3.95545	5.52826	5	5	5	5	8.43382	-5.02657	-4.92727	-4.1076	-4.82729	-4.32196	-2.71711	Fantom_stringent	AK089643	chr5	-	43535069	43539566
CUST_11910_PI419771968	702.729	6267.69	2.39381	6.05148	762.167	727.173	618.846	8025.93	6036.07	4741.08	2.08057	2.25696	2.84391	5.82124	5.9155	6.4177	NRED	AK080622	chr2	+	90910220	90911779
CUST_11911_PI419771968	125.649	15.5128	-0.133325	-2.57484	167.497	121.343	88.1084	14.7005	15.4528	16.3849	-0.105408	-0.326252	0.0316834	-3.27142	-2.69409	-1.759	NRED	AK080623	chr8	-	74887112	74887568
CUST_11912_PI419771968	20.0735	5	-2.73493	-4.20687	22.2091	19.7941	18.2175	5	5	5	-3.02032	-2.9422	-2.24228	-4.82729	-4.32196	-3.47137	NRED	AK080677	chr10	-	93496756	93498544
CUST_11914_PI419771968	25.6219	8.67395	-2.46062	-3.64056	26.5174	15.2002	35.1481	5	5.09671	15.9251	-2.76453	-3.32318	-1.29415	-4.82729	-4.29433	-1.80006	NRED	AK080689	chr7	-	66561054	66562271
CUST_11918_PI419771968	14.0461	8.72009	-3.26155	-3.51232	17.0935	12.2328	12.8118	13.0234	8.13682	5	-3.39802	-3.63651	-2.75012	-3.44617	-3.61943	-3.47137	NRED	AK080813	chr16	+	43640198	43642715
CUST_1192_PI419771968	12.0874	13.5971	-3.47771	-2.91359	10.6652	10.9127	14.6843	8.64693	9.32667	22.8177	-4.07855	-3.80126	-2.55333	-4.03703	-3.42253	-1.28121	Fantom_stringent	AK089645	chr2	-	115329482	115333077
CUST_11920_PI419771968	41.6914	5	-1.87447	-4.20687	68.2169	38.7019	18.1554	5	5	5	-1.40134	-1.97487	-2.2472	-4.82729	-4.32196	-3.47137	NRED	AK080831	chr7	-	52762538	52765755
CUST_11921_PI419771968	30.2695	5.57556	-2.166	-4.06422	34.0589	34.5037	22.246	6.72669	5	5	-2.40344	-2.14052	-1.95405	-4.39932	-4.32196	-3.47137	NRED	AK080850	chr19	+	10463619	10466223
CUST_11922_PI419771968	5.21098	24.3377	-4.67812	-2.38834	5.63294	5	5	26.302	41.7111	5	-4.99951	-4.92727	-4.1076	-2.43211	-1.26153	-3.47137	NRED	AK080862	chr10	-	127804143	127806239
CUST_11923_PI419771968	816.06	25.6382	2.58656	-2.20633	911.788	937.021	599.371	50.0213	17.9963	8.89701	2.33916	2.62274	2.79778	-1.50474	-2.47427	-2.63998	NRED	AK080872	chr8	+	71404453	71408407
CUST_11925_PI419771968	812.717	71.1955	2.58709	-0.420194	954.558	856.753	626.841	96.5877	63.0212	53.9776	2.40529	2.49354	2.86243	-0.555446	-0.666128	-0.0390091	NRED	AK080917	chr9	-	48502581	48505735
CUST_11927_PI419771968	1161.12	153.764	3.10186	0.729295	1422.93	1132.87	927.556	170.278	155.872	135.141	2.98125	2.89657	3.42777	0.262534	0.640326	1.28503	NRED	AK080924	chr6	+	51521428	51525708
CUST_11928_PI419771968	12.5509	10.5319	-3.597	-3.26853	5.1208	18.3038	14.2281	14.2458	12.3498	5	-5.13703	-3.05513	-2.59886	-3.31675	-3.01748	-3.47137	NRED	AK080931	chr8	-	97358362	97362165
CUST_11929_PI419771968	253.075	31.6234	0.702387	-2.09366	349.47	318.21	91.5458	66.7155	20.8912	7.26346	0.955627	1.06464	0.0868969	-1.08926	-2.25907	-2.93264	NRED	AK080938	chr5	-	132500872	132504496
CUST_1193_PI419771968	14.9967	13.892	-3.15217	-2.7685	15.4619	14.0821	15.4461	18.0409	13.1336	10.5015	-3.54275	-3.43341	-2.48035	-2.97601	-2.92871	-2.40078	Fantom_stringent	AK089650	chr3	-	146272948	146275312
CUST_11930_PI419771968	71.1152	44.468	-0.908471	-1.10995	76.6806	71.489	65.176	62.4679	33.3068	37.6292	-1.23261	-1.08955	-0.403255	-1.18417	-1.58615	-0.559516	NRED	AK080942	chr5	+	35925740	35930068
CUST_11932_PI419771968	44.047	57.0696	-1.61951	-0.718955	36.9768	39.7478	55.4164	61.761	43.0423	66.4054	-2.28485	-1.9364	-0.637284	-1.20059	-1.21621	0.259931	NRED	AK080994	chr1	-	36962625	36967292
CUST_11933_PI419771968	15.0638	5	-3.47847	-4.20687	12.1859	5	28.0054	5	5	5	-3.88626	-4.92727	-1.62189	-4.82729	-4.32196	-3.47137	NRED	AK081000	chr8	-	71890408	71893465
CUST_11935_PI419771968	808.309	212.503	2.56223	1.1953	1085.44	662.305	677.184	204.694	190.86	241.955	2.59066	2.12215	2.97388	0.528111	0.932478	2.1253	NRED	AK081020	chr2	-	34194032	34197476
CUST_11937_PI419771968	530.347	48.7376	1.56872	-1.2154	905.791	564.655	120.596	75.178	56.1363	14.8985	2.32964	1.89203	0.484509	-0.916976	-0.833032	-1.8962	NRED	AK081024	chr11	+	105996131	105999643
CUST_11939_PI419771968	1675.73	177.498	3.51801	0.876066	2512.31	1666.32	848.574	185.221	235.869	111.404	3.8014	3.45325	3.29937	0.383894	1.23795	1.00636	NRED	AK081027	chr19	-	59062769	59065092
CUST_1194_PI419771968	36.6989	7.15731	-2.6123	-3.72688	78.8994	5	26.1974	8.28414	5	8.18781	-1.19146	-4.92727	-1.71818	-4.09886	-4.32196	-2.75982	Fantom_stringent	AK089669	chr9	-	29471575	29473039
CUST_11940_PI419771968	6.46293	18.1665	-4.38794	-2.36752	7.70823	6.68057	5	22.6881	16.6267	15.1848	-4.547	-4.50923	-4.1076	-2.64535	-2.58846	-1.86874	NRED	AK081031	chr14	-	25886389	25893928
CUST_11941_PI419771968	17.657	8.8813	-2.94192	-3.46584	20.6861	19.1159	13.1689	10.1959	11.448	5	-3.12281	-2.9925	-2.71047	-3.7993	-3.12687	-3.47137	NRED	AK081038	chr5	+	124453599	124455459
CUST_11942_PI419771968	1172.79	2275.5	3.09993	4.59459	1037.82	918.817	1561.73	2830.39	1734.29	2261.82	2.52594	2.59444	4.1794	4.31757	4.11624	5.34997	NRED	AK081056	chr15	+	77970891	77974540
CUST_11943_PI419771968	27.2467	36.5279	-2.29723	-1.35163	24.8213	31.3283	25.5905	41.8583	37.753	29.9723	-2.85989	-2.27981	-1.75199	-1.76177	-1.40538	-0.887738	NRED	AK081058	chr4	-	9194469	9197062
CUST_11947_PI419771968	218.295	25.9905	0.461796	-1.9934	323.355	257.353	74.1784	35.7197	30.9841	11.2676	0.843577	0.758406	-0.216596	-1.99056	-1.69044	-2.29919	NRED	AK081084	chr17	-	66848465	66852271
CUST_11949_PI419771968	46.427	28.2646	-1.5938	-1.78995	66.6205	41.8247	30.8359	40.015	27.4417	17.3372	-1.4355	-1.86292	-1.48298	-1.82674	-1.8656	-1.6775	NRED	AK081116	chr2	+	164349704	164352597
CUST_11950_PI419771968	94.14	19.0249	-0.605753	-2.43582	103.266	128.707	50.4468	29.1565	18.8993	9.01889	-0.803174	-0.241251	-0.772834	-2.28347	-2.40363	-2.62035	NRED	AK081129	chr5	-	40025848	40029475
CUST_11952_PI419771968	13.3064	80.1421	-3.35872	-0.228991	10.4693	11.9413	17.5086	99.651	77.2757	63.4996	-4.1053	-3.67131	-2.29954	-0.510401	-0.37195	0.195377	NRED	AK081192	chr17	+	80787509	80790678
CUST_11953_PI419771968	337.827	332.712	1.07547	1.34992	445.93	459.662	107.89	358.188	576.848	63.0987	1.30728	1.59523	0.32389	1.33536	2.52815	0.186241	NRED	AK081202	chr1	-	196863022	196865102
CUST_11955_PI419771968	252.704	44.515	0.923127	-1.0944	248.782	264.499	244.832	56.7001	31.3432	45.5018	0.465341	0.797919	1.50612	-1.32393	-1.67381	-0.285448	NRED	AK081215	chr3	+	132503107	132504652
CUST_11956_PI419771968	68.7427	28.3148	-1.07655	-1.97468	98.9435	71.8537	35.4311	27.6275	47.4204	9.89637	-0.864865	-1.08221	-1.28258	-2.36118	-1.07646	-2.4864	NRED	AK081225	chr2	-	48766483	48767575
CUST_11957_PI419771968	979.816	1526.28	2.82445	3.97037	1207.85	1098.87	632.734	1991.5	1682.58	904.77	2.74482	2.8526	2.87593	3.81042	4.07256	4.02811	NRED	AK081249	chr3	-	105761508	105762164
CUST_11958_PI419771968	367.154	309.667	1.42329	1.69412	482.899	344.792	273.772	409.016	308.863	211.121	1.42218	1.18039	1.66731	1.5268	1.62693	1.92863	NRED	AK081260	chr13	+	34027483	34030211
CUST_11959_PI419771968	44.8829	5	-2.15218	-4.20687	96.7771	9.96068	27.9109	5	5	5	-0.896804	-3.93295	-1.62677	-4.82729	-4.32196	-3.47137	NRED	AK081269	chr6	-	77220268	77222831
CUST_11961_PI419771968	283.622	36.0756	1.08382	-1.42344	320.076	253.981	276.809	52.4182	27.2763	28.5322	0.828872	0.739377	1.68322	-1.43722	-1.87431	-0.958777	NRED	AK081284	chr2	-	6924199	6928888
CUST_11963_PI419771968	318.374	57.1851	1.25093	-0.723598	335.656	341.939	277.525	74.9552	47.6664	48.9336	0.897443	1.1684	1.68695	-0.921257	-1.06899	-0.180545	NRED	AK081327	chrX	-	48362964	48366227
CUST_11965_PI419771968	34.8524	56.8844	-2.07586	-0.868121	41.2867	47.0316	16.2388	82.5245	63.3785	24.7502	-2.12579	-1.69364	-2.40815	-0.782464	-0.65797	-1.16393	NRED	AK081341	chr9	-	65738898	65742576
CUST_11967_PI419771968	14.4491	5	-3.22123	-4.20687	17.603	13.3077	12.4364	5	5	5	-3.35565	-3.51501	-2.79302	-4.82729	-4.32196	-3.47137	NRED	AK081343	chr17	-	6307210	6308520
CUST_11969_PI419771968	4359.21	757.442	5.01126	3.01331	5227.11	4419.41	3431.1	944.602	709.062	618.663	4.8584	4.86044	5.31493	2.73435	2.82587	3.47971	NRED	AK081375	chr6	+	49029722	49031342
CUST_11970_PI419771968	125.586	31.6392	-0.0902123	-1.54601	113.012	124.238	139.507	30.3146	32.9662	31.6369	-0.673069	-0.292237	0.694669	-2.22727	-1.60098	-0.809763	NRED	AK081389	chr9	+	41383961	41387228
CUST_11972_PI419771968	44.3555	109.994	-1.65495	0.141844	50.9279	55.2477	26.891	145.008	128.021	56.9534	-1.82301	-1.46135	-1.68047	0.0307741	0.356346	0.0384111	NRED	AK081396	chr11	-	3793591	3795116
CUST_11973_PI419771968	170.284	137.669	0.330204	0.562925	208.25	132.693	169.908	164.74	126.15	122.118	0.208775	-0.197248	0.979087	0.214836	0.335108	1.13883	NRED	AK081425	chr4	+	106857595	106859728
CUST_11974_PI419771968	23.4407	5	-3.37732	-4.20687	58.0694	5	7.2527	5	5	5	-1.63369	-4.92727	-3.57101	-4.82729	-4.32196	-3.47137	NRED	AK081437	chr2	-	7127936	7129634
CUST_11977_PI419771968	715.307	136.47	2.23188	0.313723	947.059	916.771	282.091	206.613	155.859	46.9381	2.39391	2.59122	1.71049	0.541575	0.640203	-0.24061	NRED	AK081447	chr13	-	104551434	104554636
CUST_11978_PI419771968	96.8221	93.1098	-0.511388	-0.0671096	130.215	92.5612	67.6897	133.33	86.9173	59.0819	-0.46864	-0.716863	-0.34866	-0.0903511	-0.202322	0.0913448	NRED	AK081472	chr5	-	149155008	149156205
CUST_1198_PI419771968	35.9886	17.3654	-1.94752	-2.45847	50.2933	25.2593	32.4133	21.4756	19.0037	11.617	-1.8411	-2.59045	-1.41101	-2.72459	-2.39568	-2.25513	Fantom_stringent	AK089795	chr6	-	15586123	15588369
CUST_11981_PI419771968	401.239	59.1138	1.58768	-0.729707	430.62	365.915	407.181	89.4449	45.167	42.7295	1.25687	1.26617	2.24	-0.666285	-1.1467	-0.376138	NRED	AK081481	chr4	+	114158977	114163359
CUST_11982_PI419771968	5.07982	8.31572	-4.71295	-3.54281	5.23946	5	5	10.0848	5	9.86238	-5.10398	-4.92727	-4.1076	-3.81511	-4.32196	-2.49136	NRED	AK081500	chr5	+	144530908	144534614
CUST_11985_PI419771968	104	13.2522	-0.437824	-2.85361	126.672	125.549	59.7799	18.4	11.5349	9.82187	-0.508448	-0.277089	-0.527936	-2.94758	-3.11596	-2.4973	NRED	AK081553	chr17	+	71100016	71103004
CUST_11988_PI419771968	24.0154	20.965	-2.49122	-2.3294	20.9912	21.2429	29.8121	36.961	13.5828	12.3511	-3.10169	-2.84029	-1.5317	-1.94128	-2.88018	-2.16673	NRED	AK081571	chr16	-	17665082	17666515
CUST_11989_PI419771968	297.871	77.2369	1.09651	-0.4072	370.892	338.924	183.797	124.516	66.3119	40.8829	1.04146	1.15562	1.09244	-0.189028	-0.592698	-0.439873	NRED	AK081580	chr11	+	103564975	103566973
CUST_11991_PI419771968	366.68	39.0239	1.40006	-1.24608	415.754	229.922	454.365	42.3298	39.1079	35.6341	1.20619	0.5958	2.39818	-1.74561	-1.35451	-0.63811	NRED	AK081590	chr7	-	130426450	130429755
CUST_11993_PI419771968	354.872	97.1412	1.39883	0.0711667	410.539	364.828	289.248	102.14	99.1736	90.1101	1.18798	1.26187	1.74664	-0.47481	-0.0120096	0.700319	NRED	AK081609	chr13	+	78251742	78254031
CUST_11994_PI419771968	7.25049	18.2371	-4.26425	-2.6863	6.49087	10.2606	5	19.6225	30.0887	5	-4.79498	-3.89016	-4.1076	-2.85478	-1.73274	-3.47137	NRED	AK081660	chr4	-	61867593	61869362
CUST_11997_PI419771968	1513.67	435.11	3.49962	2.21984	1724.5	1430.8	1385.72	531.065	391.531	382.735	3.25857	3.23341	4.0069	1.90353	1.96909	2.7869	NRED	AK081716	chr12	+	79735706	79739160
CUST_11998_PI419771968	84.5044	52.9115	-0.676865	-0.83197	100.534	86.3946	66.5844	67.8058	48.4345	42.4942	-0.841855	-0.816329	-0.372411	-1.06588	-1.04593	-0.384104	NRED	AK081723	chr2	+	144556757	144558997
CUST_11999_PI419771968	33.7554	10.0945	-2.00469	-3.36907	40.6857	34.6324	25.9482	16.7736	8.50988	5	-2.14695	-2.13515	-1.73196	-3.08109	-3.55475	-3.47137	NRED	AK081726	chr5	-	3779349	3781244
CUST_12_PI421760821	13.4407	9.30817	-3.52183	-3.41231	17.4021	17.92	5	12.4197	10.5049	5	-3.37221	-3.0857	-4.1076	-3.51466	-3.25091	-3.47137	UCR	uc.13+	chr4	-	126137595	126137832
CUST_12000_PI419771968	58.9455	37.3823	-1.24598	-1.31812	73.317	35.5247	67.9946	43.991	36.7101	31.4458	-1.29732	-2.09845	-0.342175	-1.69008	-1.44579	-0.818502	NRED	AK081742	chr5	-	103412860	103415332
CUST_12001_PI419771968	94.0813	79.8074	-0.50516	-0.251314	92.1934	86.96	103.09	77.4172	57.9446	104.06	-0.966806	-0.806918	0.258243	-0.874631	-0.787292	0.90798	NRED	AK081752	chrX	-	147747877	147776422
CUST_12002_PI419771968	47.3526	40.989	-1.61055	-1.32097	60.7921	57.546	23.7199	56.4723	47.7888	18.7059	-1.56759	-1.40256	-1.8615	-1.32974	-1.06529	-1.56788	NRED	AK081759	chr2	-	72818454	72819035
CUST_12004_PI419771968	1326.17	214.705	3.3152	1.19078	1319.05	1288.11	1371.35	271.156	170.99	201.97	2.87189	3.08184	3.99186	0.933766	0.773875	1.8647	NRED	AK081767	chr3	+	52903723	52907097
CUST_12009_PI419771968	349.781	5	1.34668	-4.20687	442.253	368.72	238.368	5	5	5	1.29533	1.27718	1.46752	-4.82729	-4.32196	-3.47137	NRED	AK081837	chr16	-	74324565	74326059
CUST_12015_PI419771968	9.06873	8.30697	-3.96432	-3.48456	7.93526	5.82173	13.4492	8.38357	7.07975	9.45759	-4.50512	-4.70775	-2.68008	-4.08165	-3.8202	-2.55183	NRED	AK081899	chr11	+	97702606	97705413
CUST_12017_PI419771968	246.511	85.8958	0.819721	-0.375975	311.845	277.588	150.102	142.121	86.1444	29.4219	0.791285	0.867603	0.800273	0.00176477	-0.215209	-0.914481	NRED	AK081928	chrX	-	98326964	98328329
CUST_12018_PI419771968	67.7012	33.5433	-0.979849	-1.61087	73.8871	66.9947	62.2218	56.1805	23.7022	20.7472	-1.28615	-1.18322	-0.470177	-1.33722	-2.07695	-1.41846	NRED	AK081938	chr6	+	21392751	21393526
CUST_1202_PI419771968	182.847	42.0867	0.206662	-1.33967	188.713	294.482	65.3457	73.1927	32.9072	20.1601	0.0666528	0.952837	-0.399505	-0.955585	-1.60356	-1.45987	Fantom_stringent	AK089808	chr14	-	70189669	70191367
CUST_12020_PI419771968	7.39253	12.2469	-4.20537	-3.13919	9.31472	7.40995	5.45291	8.61511	22.0718	6.0538	-4.27388	-4.35974	-3.9825	-4.04234	-2.17976	-3.19546	NRED	AK081995	chr1	+	10049325	10051852
CUST_12023_PI419771968	198.116	22.6979	0.560127	-2.10126	236.115	181.9	176.332	32.8683	20.2642	14.961	0.389951	0.257803	1.03263	-2.11059	-2.30303	-1.89016	NRED	AK082022	chr6	-	101266075	101267223
CUST_12025_PI419771968	38.2066	17.4597	-1.96465	-2.42873	35.7962	60.4646	18.3589	21.2529	17.7763	13.3497	-2.33166	-1.33118	-2.23112	-2.73962	-2.49201	-2.05456	NRED	AK082049	chr1	-	133303461	133305790
CUST_12026_PI419771968	55.6897	33.7489	-1.261	-1.48978	56.5725	59.5107	50.9859	43.5098	32.9435	24.7933	-1.67137	-1.35412	-0.757498	-1.70594	-1.60197	-1.16142	NRED	AK082053	chr18	-	56292813	56295009
CUST_12027_PI419771968	1123.15	54.8693	3.05965	-0.808662	1261.52	1212.66	895.266	69.6906	59.7202	35.197	2.80754	2.99476	3.37665	-1.02632	-0.743746	-0.655917	NRED	AK082089	chr14	-	75162252	75163946
CUST_12028_PI419771968	66.2569	759.84	-1.10366	2.85806	98.0909	60.6783	40.0015	1084.86	880.582	314.075	-0.87735	-1.32609	-1.10754	2.93408	3.13842	2.50167	NRED	AK082127	chr17	+	81127469	81128808
CUST_12029_PI419771968	167.403	39.005	0.324962	-1.30078	184.407	166.966	150.837	55.3084	31.0782	30.6284	0.0333548	0.134211	0.807319	-1.35979	-1.68606	-0.856502	NRED	AK082130	chr5	+	115786615	115790425
CUST_1203_PI419771968	15.9801	5	-3.15334	-4.20687	24.4159	12.7297	10.7946	5	5	5	-2.88365	-3.57908	-2.99729	-4.82729	-4.32196	-3.47137	Fantom_stringent	AK089810	chr5	+	3566835	3569031
CUST_12030_PI419771968	27.8813	45.2816	-2.49265	-1.6597	41.8006	31.905	9.93842	87.0033	42.0131	6.82837	-2.10794	-2.25349	-3.11651	-0.706215	-1.25113	-3.02176	NRED	AK082140	chr8	+	83403009	83404975
CUST_12031_PI419771968	794.153	182.887	2.54818	0.889659	979.268	798.681	604.509	280.675	144.791	123.195	2.44216	2.39228	2.8101	0.983546	0.533935	1.1515	NRED	AK082143	chr7	-	17100515	17102177
CUST_12033_PI419771968	71.8066	33.8228	-1.40638	-1.74508	117.754	84.9887	12.677	47.9054	43.544	10.0189	-0.613763	-0.84	-2.76539	-1.5671	-1.19949	-2.46865	NRED	AK082159	chr16	-	37382934	37385009
CUST_12034_PI419771968	63.9487	5.76379	-1.08474	-4.02545	49.9461	79.6484	62.2516	5	5	7.29138	-1.8511	-0.933625	-0.469484	-4.82729	-4.32196	-2.92711	NRED	AK082168	chr12	+	109766966	109769718
CUST_12040_PI419771968	2016.48	580.35	3.86374	2.51553	2494.65	2263.97	1290.83	854.669	598.79	287.592	3.79122	3.89544	3.90455	2.59001	2.58201	2.37458	NRED	AK082219	chr1	-	162933054	162934552
CUST_12042_PI419771968	47.3368	33.3442	-1.66082	-1.74325	72.9223	47.5175	21.5706	30.3459	57.7067	11.98	-1.30511	-1.67881	-1.99853	-2.22578	-0.793225	-2.21074	NRED	AK082228	chr1	-	157136419	157139157
CUST_12043_PI419771968	401.668	362.084	1.31398	1.69779	556.209	524.254	124.54	588.573	376.353	121.327	1.62609	1.78493	0.530942	2.05186	1.91205	1.12945	NRED	AK082229	chr17	-	28727839	28729739
CUST_12044_PI419771968	85.4672	199.552	-0.718381	0.998855	109.736	96.644	50.0215	253.073	243.721	101.862	-0.715504	-0.654591	-0.785048	0.834195	1.28519	0.877178	NRED	AK082235	chr8	+	126383561	126384564
CUST_12053_PI419771968	94.7769	301.713	-0.696942	1.42227	125.701	122.653	35.9772	457.125	354.5	93.5145	-0.519548	-0.310764	-1.26051	1.68723	1.82575	0.75382	NRED	AK082312	chr8	+	89997055	90027871
CUST_12054_PI419771968	17.6264	18.9629	-2.9187	-2.40043	17.206	18.5575	17.1158	28.1857	18.3741	10.3289	-3.38856	-3.03527	-2.33227	-2.33232	-2.44429	-2.42468	NRED	AK082332	chr7	-	104096087	104099990
CUST_12055_PI419771968	15.1083	74.4082	-3.28286	-0.365117	18.8438	19.5103	6.97091	96.4796	77.4181	49.3269	-3.25738	-2.96303	-3.62818	-0.557061	-0.369293	-0.168997	NRED	AK082339	chr6	+	128306021	128308855
CUST_12057_PI419771968	2402.88	651.751	4.1599	2.79887	2435.22	1993.78	2779.66	770.929	511.311	673.011	3.75644	3.71209	5.01117	2.44124	2.35417	3.60119	NRED	AK082344	chr2	-	9928814	9931010
CUST_12058_PI419771968	476.266	835.064	1.8358	3.17232	502.631	487.723	438.443	930.498	777.854	796.841	1.47996	1.68072	2.34672	2.71265	2.95946	3.84485	NRED	AK082345	chr3	-	116274980	116277342
CUST_1206_PI419771968	104.793	425.494	-0.372875	2.00097	112.871	123.347	78.1617	575.841	537.55	163.09	-0.674869	-0.302622	-0.141134	2.02031	2.42636	1.55623	Fantom_stringent	AK090142	chr9	-	54544442	54546234
CUST_12061_PI419771968	22.7555	17.6677	-2.56814	-2.65782	17.9947	26.6385	23.6334	30.7494	15.8115	6.44219	-3.3239	-2.51376	-1.86677	-2.20672	-2.66099	-3.10575	NRED	AK082380	chr18	-	62069405	62071476
CUST_12063_PI419771968	33.8769	12.9641	-2.11991	-3.24037	26.6996	19.4093	55.5218	5	6.91471	26.9776	-2.75465	-2.97052	-0.634543	-4.82729	-3.85422	-1.03961	NRED	AK082390	chr5	-	21396359	21399714
CUST_12066_PI419771968	236.354	54.7014	0.805758	-0.801674	287.276	234.131	187.654	65.1872	62.3454	36.5717	0.672895	0.621971	1.12241	-1.1227	-0.681682	-0.600643	NRED	AK082400	chr2	+	154966800	154969025
CUST_12067_PI419771968	7.96302	5.67367	-4.2069	-4.03866	5.68101	5	13.2081	5	5.20024	6.82078	-4.98725	-4.92727	-2.70618	-4.82729	-4.26532	-3.02336	NRED	AK082404	chr5	+	120876868	120878207
CUST_12069_PI419771968	289.97	65.1634	1.10547	-0.5414	331.69	307.236	230.984	77.7409	72.343	45.4064	0.880295	1.014	1.42212	-0.868611	-0.467111	-0.288476	NRED	AK082418	chr13	-	103884256	103886924
CUST_12070_PI419771968	725.905	95.5168	2.43432	0.0374522	751.33	603.539	822.847	112.465	90.1758	83.9091	2.05991	1.9881	3.25496	-0.335875	-0.149224	0.597456	NRED	AK082420	chr4	-	56777214	56779425
CUST_12071_PI419771968	6.46402	118.088	-4.38365	0.321997	7.78897	6.35409	5.249	140.757	128.464	85.0423	-4.53196	-4.58151	-4.03748	-0.0121489	0.361328	0.61681	NRED	AK082424	chr11	+	20641786	20644967
CUST_12073_PI419771968	65.3667	25.4621	-1.03808	-1.89688	75.5791	55.6909	64.8302	17.8636	27.5329	30.9897	-1.25348	-1.44983	-0.41093	-2.99026	-1.86081	-0.839583	NRED	AK082454	chr6	-	28183080	28187013
CUST_12074_PI419771968	363.167	234.886	1.33803	1.28163	511.521	383.225	194.755	224.546	325.208	154.903	1.50525	1.33285	1.17599	0.661653	1.70133	1.48192	NRED	AK082465	chr7	-	30300746	30303967
CUST_12076_PI419771968	19.0591	7.89267	-2.88228	-3.72292	28.2199	15.3357	13.6215	13.678	5	5	-2.67475	-3.31037	-2.66171	-3.37543	-4.32196	-3.47137	NRED	AK082477	chr11	-	98858239	98861359
CUST_12077_PI419771968	460.431	46.3902	1.78728	-1.02379	481.786	474.196	425.312	60.4096	38.6532	40.1079	1.41885	1.64014	2.30285	-1.23251	-1.37138	-0.467485	NRED	AK082480	chr12	+	54479892	54482768
CUST_12078_PI419771968	12.3333	19.2421	-3.45454	-2.41786	14.8669	12.4206	9.71226	28.7797	19.9712	8.97551	-3.59936	-3.61453	-3.14972	-2.30223	-2.32404	-2.6273	NRED	AK082498	chr3	-	8732869	8736200
CUST_12079_PI419771968	92.1408	172.021	-0.567051	0.834548	107.245	104.064	65.1125	231.857	172.728	111.477	-0.748627	-0.547865	-0.404661	0.707878	0.788465	1.0073	NRED	AK082524	chr5	-	73303827	73306180
CUST_1208_PI419771968	1143.37	472.617	3.09287	2.34514	1325.63	1065.21	1039.27	552.943	448.385	416.523	2.87906	2.80772	3.59183	1.96177	2.1647	2.90896	Fantom_stringent	AK090164	chr1	+	59773381	59775888
CUST_12080_PI419771968	99.2587	6.78315	-0.613649	-3.82429	151.441	104.762	41.5736	9.54811	5.80135	5	-0.250789	-0.53823	-1.05193	-3.894	-4.1075	-3.47137	NRED	AK082536	chr17	-	25084489	25085582
CUST_12083_PI419771968	154.409	32.8826	0.196472	-1.52715	167.625	122.597	173.005	43.6219	29.2978	25.7279	-0.104303	-0.311422	1.00514	-1.70223	-1.77117	-1.10804	NRED	AK082557	chr9	-	49358326	49360095
CUST_12084_PI419771968	833.05	374.041	2.63686	2.0179	954.043	742.439	802.667	364.984	384.884	372.256	2.40451	2.28693	3.21913	1.36248	1.94439	2.74685	NRED	AK082583	chr2	-	142518714	142519512
CUST_12086_PI419771968	71.7922	26.9194	-0.981548	-1.82255	104.407	67.2735	43.6963	36.0644	24.8173	19.8765	-0.787327	-1.17723	-0.980085	-1.97671	-2.01062	-1.48031	NRED	AK082591	chr18	+	9958236	9961298
CUST_12089_PI419771968	38.6125	10.5243	-1.79123	-3.21207	42.5129	34.7744	38.5502	15.6581	8.33339	7.58129	-2.08357	-2.12925	-1.16086	-3.18038	-3.58499	-2.87085	NRED	AK082604	chr8	+	73285004	73287337
CUST_1209_PI419771968	72.2707	20.3153	-0.986715	-2.41915	102.171	75.0354	39.6056	32.9132	20.352	7.68089	-0.818554	-1.0197	-1.12189	-2.10862	-2.2968	-2.85203	Fantom_stringent	AK090205	chr17	+	15963666	15965893
CUST_12090_PI419771968	2598.3	702.666	4.22784	2.89055	3156.07	2993.62	1645.21	897.933	697.575	512.491	4.13052	4.29847	4.25453	2.66125	2.80231	3.20808	NRED	AK082609	chr2	-	44551776	44554118
CUST_12093_PI419771968	147.531	179.011	0.0862619	0.663199	193.978	94.6806	153.933	273.086	209.233	54.7134	0.10635	-0.684202	0.836638	0.943997	1.06508	-0.0194769	NRED	AK082626	chr8	-	8436608	8440624
CUST_12095_PI419771968	178.954	10.4123	0.348139	-3.25649	206.077	226.267	104.518	11.9928	13.7902	5.45377	0.193642	0.572687	0.278087	-3.56512	-2.85832	-3.34604	NRED	AK082632	chr1	+	51205152	51206337
CUST_12099_PI419771968	32.3136	28.5844	-2.09102	-1.74601	41.9537	32.7486	22.2384	37.2121	29.6113	18.9299	-2.10267	-2.21584	-1.95454	-1.93151	-1.75582	-1.5507	NRED	AK082647	chr2	+	102939311	102941173
CUST_121_PI419771968	5	12.5048	-4.73545	-3.07365	5	5	5	17.3437	15.1501	5.02057	-5.17147	-4.92727	-4.1076	-3.03287	-2.72263	-3.46545	Fantom_stringent	AK006584	chr16	+	5975679	5998589
CUST_121_PI421760821	28.9079	23.1116	-2.24619	-2.04795	33.8288	33.1831	19.7119	30.997	22.0465	16.2914	-2.41322	-2.19682	-2.12853	-2.19516	-2.18142	-1.76726	UCR	uc.123+	chr9	-	100172089	100172581
CUST_12100_PI419771968	48.8951	18.5781	-1.67474	-2.66494	69.7232	59.442	17.52	14.4402	35.2272	6.06687	-1.36983	-1.35579	-2.29859	-3.29719	-1.50527	-3.19234	NRED	AK082648	chr13	-	94996173	95000594
CUST_12101_PI419771968	9.38594	10.1733	-3.84775	-3.23083	9.43749	7.43113	11.2892	12.1264	6.72238	11.671	-4.25499	-4.35562	-2.93265	-3.54913	-3.89492	-2.24844	NRED	AK082657	chr10	+	122874555	122877656
CUST_12102_PI419771968	6.34186	5.86324	-4.45141	-3.98557	5	5	9.02559	6.16849	6.42122	5	-5.17147	-4.92727	-3.2555	-4.5243	-3.96104	-3.47137	NRED	AK082668	chr2	+	113839219	113841580
CUST_12104_PI419771968	31.1968	22.1777	-2.09938	-2.07224	29.9309	28.6809	34.9786	17.9428	23.7121	24.878	-2.58983	-2.40718	-1.30113	-2.98388	-2.07634	-1.1565	NRED	AK082671	chr12	+	53071845	53073348
CUST_12106_PI419771968	629.835	32.7357	2.21059	-1.53335	569.358	504.677	815.47	41.038	23.4746	33.6947	1.6598	1.73002	3.24196	-1.79033	-2.09087	-0.71885	NRED	AK082703	chr7	+	137836116	137838364
CUST_12107_PI419771968	17.478	19.3215	-3.21652	-2.6693	22.4835	24.64	5.31045	35.9504	17.014	5	-3.0026	-2.62627	-4.02069	-1.98128	-2.55524	-3.47137	NRED	AK082716	chr11	-	83631183	83662995
CUST_12108_PI419771968	758.01	275.362	2.45863	1.4792	879.317	897.295	497.42	344.778	332.509	148.8	2.28684	2.56024	2.5288	1.28031	1.73335	1.42393	NRED	AK082876	chr17	-	15368548	15377747
CUST_12109_PI419771968	32.5602	5	-2.0972	-4.20687	41.7948	35.6305	20.2554	5	5	5	-2.10815	-2.09416	-2.08929	-4.82729	-4.32196	-3.47137	NRED	AK082956	chr5	-	90696244	90699445
CUST_12112_PI419771968	49.5151	7.69917	-1.60163	-3.6996	63.5572	64.3048	20.6833	12.2254	5.87208	5	-1.50341	-1.24234	-2.05913	-3.5374	-4.09002	-3.47137	NRED	AK082968	chrX	+	151699982	151702992
CUST_12116_PI419771968	46.3783	56.8533	-1.54909	-0.723182	49.2509	34.6829	55.2011	71.8296	50.2731	48.4571	-1.87132	-2.13305	-0.6429	-0.982707	-0.992178	-0.194661	NRED	AK082991	chr12	-	107370187	107383610
CUST_12117_PI419771968	5.3647	21.1002	-4.64028	-2.66511	6.09411	5	5	13.8947	44.4058	5	-4.88598	-4.92727	-4.1076	-3.35275	-1.17122	-3.47137	NRED	AK082996	chr13	-	107777374	107779569
CUST_12118_PI419771968	156.496	13.1104	0.229648	-3.08249	161.034	142.763	165.692	24.8938	7.5044	6.93298	-0.162174	-0.0917215	0.942839	-2.5115	-3.73616	-2.99982	NRED	AK083002	chr13	+	110533583	110536453
CUST_12119_PI419771968	17.099	5.15039	-3.04548	-4.16533	12.6537	12.8778	25.7655	5	5	5.45117	-3.83191	-3.56239	-1.74215	-4.82729	-4.32196	-3.34673	NRED	AK083005	chr11	+	32626600	32630288
CUST_1212_PI419771968	84.9536	42.4954	-0.718161	-1.30092	104.237	99.4003	51.2236	65.5908	43.4107	18.4846	-0.789676	-0.61402	-0.750788	-1.11379	-1.20391	-1.58504	Fantom_stringent	AK090264	chr3	-	108182194	108186659
CUST_12121_PI419771968	24.5333	57.7122	-2.53389	-0.76057	33.934	25.7369	13.929	83.9585	52.3296	36.8486	-2.40874	-2.56343	-2.62951	-0.757609	-0.934338	-0.589762	NRED	AK083052	chr8	+	130882945	130885362
CUST_12125_PI419771968	705.63	25.0959	2.4004	-1.90039	725.345	764.517	627.028	28.6545	19.3649	27.2684	2.00913	2.32921	2.86286	-2.30852	-2.36852	-1.02414	NRED	AK083074	chr5	-	66983700	66986809
CUST_12127_PI419771968	64.0345	6.07019	-1.07825	-3.93991	56.5145	55.3593	80.2298	6.33172	5	6.87884	-1.67285	-1.45845	-0.103459	-4.48662	-4.32196	-3.01113	NRED	AK083087	chr9	-	66877726	66880632
CUST_12128_PI419771968	13.5708	9.01838	-3.42806	-3.51282	15.1313	6.59673	18.9842	6.65699	5.24827	15.1499	-3.57393	-4.52745	-2.18279	-4.41434	-4.25205	-1.87206	NRED	AK083104	chr4	+	133926662	133929940
CUST_1213_PI419771968	32.0347	5.25012	-2.45423	-4.13963	66.7192	13.8625	15.5224	5	5.75036	5	-1.43337	-3.45608	-2.47324	-4.82729	-4.12024	-3.47137	Fantom_stringent	AK090319	chr4	+	155367065	155369540
CUST_12130_PI419771968	236.04	137.663	0.76125	0.563655	323.077	230.612	154.43	162.201	132.708	118.08	0.842335	0.600128	0.841287	0.192425	0.408215	1.09032	NRED	AK083182	chr12	-	78337051	78339650
CUST_12131_PI419771968	146.274	25.655	0.129716	-1.91238	152.37	157.531	128.921	36.5434	22.3577	18.0639	-0.241964	0.0502954	0.580818	-1.95767	-2.16119	-1.61826	NRED	AK083187	chr14	+	78010888	78013837
CUST_12133_PI419771968	108.373	8.8037	-0.392759	-3.47471	115.034	149.285	60.8002	10.3578	11.045	5.00829	-0.647484	-0.0272727	-0.50352	-3.77657	-3.17857	-3.46898	NRED	AK083199	chr19	-	46834160	46837849
CUST_12136_PI419771968	22.2811	29.6939	-2.64157	-1.78301	22.4865	14.4701	29.8867	26.4929	47.1156	15.4733	-3.00241	-3.3942	-1.52809	-2.42168	-1.08576	-1.84158	NRED	AK083239	chr5	-	145002558	145007375
CUST_1214_PI419771968	156.855	29.2276	-0.224767	-2.18227	222.493	217.471	30.6014	46.3546	36.3281	5	0.304218	0.515479	-1.494	-1.61457	-1.46088	-3.47137	Fantom_stringent	AK090376	chr18	-	23908950	23910823
CUST_12141_PI419771968	6.85602	13.7107	-4.37554	-3.32741	10.568	5	5	31.1321	5	5	-4.09176	-4.92727	-4.1076	-2.18888	-4.32196	-3.47137	NRED	AK083318	chr13	+	91619785	91623026
CUST_12143_PI419771968	1830.76	295.488	3.76933	1.52512	2046.9	1924.97	1520.42	473.883	260.618	151.964	3.50583	3.66142	4.14072	1.73917	1.3819	1.45429	NRED	AK083336	chr7	+	104797512	104800827
CUST_12144_PI419771968	6.147	13.2315	-4.48362	-3.01709	8.44099	5	5	19.3863	15.3083	5	-4.41599	-4.92727	-4.1076	-2.87225	-2.70765	-3.47137	NRED	AK083346	chr11	-	48675469	48685185
CUST_12145_PI419771968	341.697	65.8799	0.80611	-1.03603	507.26	464.187	53.6426	133.552	50.5689	13.5186	1.49318	1.60936	-0.684218	-0.0879526	-0.983715	-2.03643	NRED	AK083369	chr4	-	41258703	41261859
CUST_12146_PI419771968	1833.71	2160.28	3.25186	3.78291	2734.46	2463.46	303.214	3667.93	2597.42	215.496	3.92364	4.01727	1.81467	4.69154	4.69897	1.95822	NRED	AK083381	chr14	-	79864218	79867226
CUST_12147_PI419771968	801.446	213.494	2.57075	1.15539	960.275	794.922	649.14	298.261	181.578	160.642	2.41391	2.38547	2.91286	1.07122	0.860552	1.53441	NRED	AK083404	chr14	-	76360155	76363810
CUST_12148_PI419771968	13.9219	5	-3.34513	-4.20687	16.5584	17.3864	7.821	5	5	5	-3.44391	-3.12931	-3.46217	-4.82729	-4.32196	-3.47137	NRED	AK083416	chr4	+	149702811	149707518
CUST_1215_PI419771968	594.287	224.362	2.15023	1.21989	675.238	578.797	528.824	304.564	220.13	148.392	1.90585	1.92772	2.61712	1.10139	1.13832	1.41997	Fantom_stringent	AK090394	chr10	-	107934709	107936442
CUST_12150_PI419771968	193.302	21.1962	0.51842	-2.14305	224.581	152.301	203.025	18.2184	26.3143	19.0559	0.317692	0.00158262	1.23599	-2.96189	-1.92612	-1.54114	NRED	AK083427	chr19	+	55900229	55903697
CUST_12151_PI419771968	21.3911	10.4125	-2.68598	-3.24519	25.4986	24.4564	14.2183	15.4582	6.30565	9.47349	-2.82105	-2.63706	-2.59984	-3.19891	-3.98725	-2.5494	NRED	AK083437	chr2	-	18291934	18293792
CUST_12152_PI419771968	58.883	43.4044	-1.18736	-1.13261	67.8795	51.149	57.6206	55.3698	44.5981	30.2454	-1.40849	-1.57256	-0.581012	-1.35819	-1.16498	-0.874654	NRED	AK083439	chr6	-	62994958	62998166
CUST_12155_PI419771968	733.695	41.5588	2.27549	-1.48221	927.644	977.782	295.66	76.8355	34.0363	13.8047	2.36403	2.68417	1.77827	-0.885513	-1.55489	-2.00621	NRED	AK083489	chr7	+	75253950	75258241
CUST_12156_PI419771968	52.194	62.9832	-1.36101	-0.569038	57.4877	44.1007	54.9936	76.4373	59.4946	53.0177	-1.64822	-1.78647	-0.648333	-0.893009	-0.749207	-0.0648966	NRED	AK083503	chr16	-	57535274	57538087
CUST_12158_PI419771968	14.109	1030.7	-3.47044	3.04098	17.5208	19.8061	5	1641.76	1233.65	216.705	-3.3624	-2.94133	-4.1076	3.53182	3.62482	1.96629	NRED	AK083519	chr1	+	16647632	16652359
CUST_12160_PI419771968	1441.09	28.2145	3.30778	-1.81596	1877.22	1746.07	699.989	38.7621	30.7507	15.1306	3.38098	3.5207	3.02166	-1.87264	-1.70135	-1.8739	NRED	AK083529	chr17	-	48038175	48041244
CUST_12161_PI419771968	10.8043	5	-3.77868	-4.20687	15.9564	5	11.4565	5	5	5	-3.49734	-4.92727	-2.91143	-4.82729	-4.32196	-3.47137	NRED	AK083542	chr5	-	120135103	120141227
CUST_12163_PI419771968	891.586	82.7135	2.66272	-0.248297	1292.58	807.044	575.133	120.921	76.3177	50.902	2.84264	2.4073	2.73823	-0.231297	-0.389947	-0.123647	NRED	AK083553	chr1	+	59858106	59861544
CUST_12164_PI419771968	229.748	31.0706	-0.135698	-2.13271	420.977	251.432	16.8352	52.9671	35.2446	5	1.2242	0.724824	-2.35612	-1.42219	-1.50456	-3.47137	NRED	AK083579	chr10	-	128319354	128320215
CUST_12165_PI419771968	23.8559	35.562	-2.74176	-1.52558	40.615	22.193	8.75962	44.9874	45.6279	16.0707	-2.14946	-2.77716	-3.29866	-1.65776	-1.13205	-1.78694	NRED	AK083595	chr14	+	13153892	13156987
CUST_12166_PI419771968	5.255	6.36035	-4.66406	-3.9199	5.29114	5.09294	5.38092	5	5	9.08106	-5.08982	-4.9007	-4.00167	-4.82729	-4.32196	-2.61044	NRED	AK083607	chr9	-	35372042	35377682
CUST_12167_PI419771968	98.712	74.1389	-0.607599	-0.497621	148.477	104.689	42.9701	109.452	81.6773	31.2877	-0.279302	-0.539233	-1.00426	-0.375061	-0.29203	-0.825773	NRED	AK083645	chr7	-	53938207	53940768
CUST_12169_PI419771968	211.976	286.437	0.365204	0.920004	265.674	308.68	61.5741	585.24	235.356	38.7152	0.560114	1.02077	-0.485273	2.04367	1.23481	-0.51847	NRED	AK083662	chr4	+	131742056	131742511
CUST_1217_PI419771968	184.675	5425.79	0.389453	5.82156	245.32	201.003	107.701	6904.33	5844.05	3528.99	0.445122	0.401875	0.321361	5.60407	5.86886	5.99174	Fantom_stringent	AK131672	chr7	+	53069391	53070289
CUST_12170_PI419771968	237.64	20.3159	0.744389	-2.40966	337.061	236.488	139.372	30.1684	23.3207	7.45871	0.903469	0.636422	0.693275	-2.23425	-2.10036	-2.89437	NRED	AK083676	chrX	-	105934084	105936951
CUST_12171_PI419771968	88.4586	231.279	-0.69146	1.21163	126.76	88.7403	49.876	351.992	208.765	133.08	-0.507447	-0.77768	-0.789252	1.31019	1.06184	1.26285	NRED	AK083680	chr15	-	100444570	100445541
CUST_12172_PI419771968	1872.79	498.791	3.8114	2.40516	1979.57	1904.31	1734.49	643.326	418.694	434.353	3.45757	3.64586	4.33077	2.18019	2.06586	2.96943	NRED	AK083690	chr4	+	146895250	146897232
CUST_12173_PI419771968	872.045	1104.74	2.69244	3.49552	1011.05	915.874	689.21	1543.24	1114.01	656.964	2.48824	2.58981	2.99927	3.44254	3.47765	3.56637	NRED	AK083692	chr17	+	21667988	21670148
CUST_12175_PI419771968	413.018	46.2512	1.60791	-1.02852	525.051	354.85	359.154	35.4288	58.836	44.4887	1.54292	1.22187	2.05893	-2.00236	-0.765265	-0.317931	NRED	AK083728	chr14	-	66446660	66450656
CUST_12176_PI419771968	245.865	86.5464	0.799654	-0.195427	301.795	296.552	139.249	118.314	94.3588	46.9666	0.744028	0.962941	0.691994	-0.26274	-0.0838089	-0.239734	NRED	AK083738	chr19	-	60269158	60272919
CUST_12177_PI419771968	319.543	90.6904	1.24763	-0.079058	293.409	385.634	279.585	87.6237	121.94	62.5072	0.70337	1.34189	1.69762	-0.695963	0.286138	0.172651	NRED	AK083742	chr7	+	138713110	138714276
CUST_12179_PI419771968	102.611	149.19	-0.380913	0.646581	113.426	100.923	93.4855	204.396	124.413	118.762	-0.667795	-0.592091	0.117147	0.52601	0.315103	1.09863	NRED	AK083770	chr15	+	30576286	30600879
CUST_1218_PI419771968	296.778	4137.23	1.07712	5.34913	353.575	364.639	172.122	6331.18	3947.08	2133.42	0.972474	1.26113	0.99776	5.47904	5.30268	5.26565	Fantom_stringent	AK131677	chr13	+	24853436	24854065
CUST_12180_PI419771968	13.8102	5.9077	-3.3091	-3.97725	18.5465	11.7128	11.1714	6.77214	5.95096	5	-3.28032	-3.69919	-2.94779	-4.3896	-4.07077	-3.47137	NRED	AK083775	chr11	-	36097704	36101021
CUST_12182_PI419771968	45.849	6.09911	-1.77128	-3.94716	59.1311	16.1288	62.287	5.50744	7.78989	5	-1.60755	-3.23763	-0.468666	-4.68783	-3.68229	-3.47137	NRED	AK083797	chr4	-	117914623	117918555
CUST_12183_PI419771968	21.9773	8.1263	-2.60058	-3.61018	23.0639	21.949	20.919	12.719	5.80372	5.85618	-2.96583	-2.79311	-2.04278	-3.4803	-4.10692	-3.24334	NRED	AK083806	chr6	-	36676999	36679910
CUST_12188_PI419771968	715.3	30.6558	2.42489	-1.63001	714.439	703.292	728.17	41.0349	24.2232	26.7093	1.98727	2.20878	3.07861	-1.79043	-2.04558	-1.05403	NRED	AK083863	chr4	+	97569249	97572379
CUST_12189_PI419771968	239.158	47.0066	0.840871	-0.990744	263.221	225.261	228.991	57.4311	41.5252	42.0636	0.546734	0.566255	1.40962	-1.30545	-1.26798	-0.398798	NRED	AK083864	chr8	-	67362139	67364366
CUST_1219_PI419771968	16.7442	143.272	-3.30224	0.38146	9.73206	7.71497	32.7857	256.715	113.244	59.8578	-4.21065	-4.30154	-1.39453	0.854812	0.179399	0.110169	Fantom_stringent	AK131683	chr11	+	97141441	97144209
CUST_12190_PI419771968	130.715	15.6968	-0.0950438	-2.61231	190.094	98.7365	103.315	22.0448	13.32	11.7256	0.0771747	-0.623686	0.26138	-2.68685	-2.90837	-2.2417	NRED	AK083865	chr4	-	91019655	91023912
CUST_12191_PI419771968	260.791	29.457	0.214571	-1.96328	374.394	382.179	25.8003	55.923	21.3051	11.1431	1.05501	1.3289	-1.74021	-1.34384	-2.23077	-2.31522	NRED	AK083868	chr17	-	23316133	23320511
CUST_12192_PI419771968	37.8183	5	-1.87102	-4.20687	52.953	32.098	28.4038	5	5	5	-1.76676	-2.24479	-1.60151	-4.82729	-4.32196	-3.47137	NRED	AK083870	chr6	+	33743247	33747720
CUST_12195_PI419771968	27.4085	5	-2.45505	-4.20687	41.7053	28.4342	12.0859	5	5	5	-2.11124	-2.41964	-2.83427	-4.82729	-4.32196	-3.47137	NRED	AK083890	chr15	+	85495711	85498235
CUST_12196_PI419771968	289.178	59.0367	1.10843	-0.711262	335.346	252.645	279.542	84.8532	49.8548	42.402	0.896108	0.731771	1.6974	-0.742317	-1.00423	-0.387238	NRED	AK083891	chr11	-	106346611	106349165
CUST_12197_PI419771968	80.2001	5	-0.751007	-4.20687	78.9259	64.8963	96.778	5	5	5	-1.19097	-1.22913	0.167083	-4.82729	-4.32196	-3.47137	NRED	AK083892	chr6	-	101235819	101238504
CUST_12198_PI419771968	27.0785	50.0416	-2.37765	-1.00931	40.1034	22.3474	18.7845	69.9881	55.1163	25.0205	-2.16774	-2.76716	-2.19805	-1.02018	-0.859487	-1.14826	NRED	AK083910	chr6	+	17015159	17018949
CUST_122_PI419771968	5.53185	4934.21	-4.60226	5.70309	6.59554	5	5	6420.36	4670.74	3711.54	-4.77191	-4.92727	-4.1076	5.49922	5.54554	6.0645	Fantom_stringent	AK006593	chr5	-	113011955	113019016
CUST_1220_PI419771968	6.01412	92.3008	-4.4817	-0.254479	6.91152	6.13084	5	173.501	52.0205	51.3809	-4.70439	-4.63312	-4.1076	0.289587	-0.942886	-0.110137	Fantom_stringent	AK131685	chr9	+	102595214	102596164
CUST_12200_PI419771968	2288.44	478.425	4.01877	2.15161	3003.26	2545.83	1316.22	699.626	559.117	176.533	4.05891	4.06472	3.93266	2.30123	2.48311	1.67049	NRED	AK083930	chr2	+	160471715	160475843
CUST_12201_PI419771968	501.188	5.50626	1.89968	-4.06896	536.539	412.783	554.242	5.19072	5.62854	5.6995	1.57414	1.44004	2.68485	-4.77328	-4.15113	-3.28246	NRED	AK083943	chr8	-	32955571	32959506
CUST_12202_PI419771968	24.3306	12.9583	-2.4795	-3.03239	28.3918	26.4857	18.1144	22.7979	9.29146	6.78567	-2.666	-2.52206	-2.25046	-2.63838	-3.42799	-3.03081	NRED	AK083945	chr15	+	100592190	100594048
CUST_12203_PI419771968	7428.89	4511.71	5.77358	5.57534	9458.91	6907.05	5920.71	4961.97	5371.46	3201.71	5.71406	5.50466	6.10203	5.12748	5.74721	5.85133	NRED	AK083955	chr11	-	3543899	3547520
CUST_12205_PI419771968	52.5076	37.0836	-1.52655	-1.32316	46.0696	24.7348	86.7183	36.6761	32.7985	41.7761	-1.96766	-2.62073	0.00874042	-1.95244	-1.60834	-0.408693	NRED	AK083961	chr9	-	9776700	9779746
CUST_12206_PI419771968	108.084	33.9766	-0.309643	-1.44682	124.815	100.082	99.354	34.0936	30.6502	37.1862	-0.529753	-0.604158	0.204981	-2.05779	-1.70607	-0.576603	NRED	AK083964	chr11	+	54484364	54488809
CUST_12207_PI419771968	63.2868	49.0944	-1.1597	-0.984155	76.0737	78.1395	35.6472	66.0046	51.164	30.1146	-1.24407	-0.961218	-1.27381	-1.10472	-0.966837	-0.880908	NRED	AK083966	chr14	-	13302680	13307041
CUST_12208_PI419771968	12.8031	18.935	-3.3819	-2.81347	11.6758	13.2248	13.5087	41.0201	10.5471	5.23781	-3.94795	-3.52402	-2.67371	-1.79095	-3.24511	-3.40434	NRED	AK083989	chr5	+	21299920	21304003
CUST_1221_PI419771968	7.53322	138.315	-4.17066	0.544401	8.65469	5.60383	8.34115	163.813	154.888	96.2438	-4.37992	-4.76279	-3.36928	0.206692	0.631188	0.795323	Fantom_stringent	AK131689	chr8	+	70892357	70896192
CUST_12210_PI419771968	1407.14	116.225	3.39412	0.315634	1582.81	1242.23	1396.39	139.173	96.4647	113.036	3.13488	3.02952	4.01796	-0.0284781	-0.0519638	1.02735	NRED	AK084102	chr16	-	84965476	84967317
CUST_12216_PI419771968	246.167	57.8539	0.761089	-0.709492	339.31	276.669	122.523	71.7613	59.9555	41.8447	0.913063	0.862818	0.507387	-0.984078	-0.738073	-0.406325	NRED	AK084161	chr11	+	95593856	95595573
CUST_12218_PI419771968	146.33	75.5182	-0.016054	-0.447893	217.097	153.168	68.7264	99.6782	93.6479	33.2284	0.268796	0.00977421	-0.326732	-0.510007	-0.0947189	-0.738954	NRED	AK084176	chr18	+	64111030	64114626
CUST_1222_PI419771968	118.812	379.437	-0.576199	1.80838	138.017	191.434	26.9855	591.052	406.466	140.792	-0.384696	0.331507	-1.67541	2.05793	2.0231	1.34412	Fantom_stringent	AK131699	chr17	+	34996002	34996691
CUST_12221_PI419771968	174.609	16.6374	0.389516	-2.47433	183.937	172.162	167.728	15.4481	17.2366	17.2275	0.0296664	0.178427	0.960456	-3.19985	-2.53649	-1.68665	NRED	AK084192	chr19	+	55847319	55849810
CUST_12222_PI419771968	828.318	81.4876	2.61226	-0.202413	889.865	627.158	967.93	100.367	78.5339	65.5615	2.30404	2.04349	3.48923	-0.500068	-0.34865	0.241479	NRED	AK084203	chr13	+	83668866	83670971
CUST_12224_PI419771968	6.22389	12.65	-4.47065	-3.11179	8.67166	5	5	21.7381	11.2118	5	-4.37709	-4.92727	-4.1076	-2.70706	-3.15694	-3.47137	NRED	AK084213	chr3	+	5218545	5331246
CUST_12228_PI419771968	258.223	118.872	0.897179	0.311159	351.288	248.572	174.808	147.237	132.047	77.3309	0.963114	0.708324	1.0201	0.0527811	0.40102	0.479675	NRED	AK084295	chr5	-	92390706	92391752
CUST_1223_PI419771968	168.636	22527.8	0.331162	7.9256	187.668	174.965	143.275	25178	20778	21627.4	0.0586405	0.201725	0.733119	7.47066	7.69887	8.60727	Fantom_stringent	AK131705	chr11	-	95685270	95685725
CUST_12231_PI419771968	300.956	25.4025	1.17436	-1.87102	318.823	283.278	300.767	23.2495	23.4233	29.5347	0.823215	0.896875	1.80298	-2.61009	-2.09402	-0.908958	NRED	AK084320	chr4	-	153846420	153849409
CUST_12232_PI419771968	17.1626	12.9067	-3.04525	-3.0922	21.3458	20.5799	9.562	22.9443	10.5145	5.26133	-3.07752	-2.88604	-3.17221	-2.62915	-3.24959	-3.39787	NRED	AK084330	chr11	+	6501453	6504571
CUST_12235_PI419771968	66.5108	5.95952	-1.00774	-3.96748	69.6615	71.5948	58.2761	5	5.85885	7.01971	-1.37111	-1.08742	-0.564692	-4.82729	-4.09328	-2.98189	NRED	AK084380	chr16	+	72798051	72802250
CUST_12236_PI419771968	120.118	93.7341	-0.158074	-0.00399637	117.247	105.18	137.928	75.295	87.7597	118.148	-0.619988	-0.532486	0.678252	-0.914731	-0.188406	1.09115	NRED	AK084390	chr10	-	20863846	20866567
CUST_12237_PI419771968	9.75635	5.78455	-3.88297	-4.02136	12.4229	5	11.8461	5	5	7.35364	-3.85846	-4.92727	-2.86318	-4.82729	-4.32196	-2.91484	NRED	AK084397	chr17	-	68350312	68353460
CUST_12238_PI419771968	89.4057	32.4789	-0.967813	-1.57157	132.646	114.839	20.7318	43.9461	20.99	32.5007	-0.441955	-0.405734	-2.05575	-1.69155	-2.25227	-0.770898	NRED	AK084426	chr19	-	19155472	19157494
CUST_12239_PI419771968	397.871	37.2833	1.54507	-1.35889	523.81	342.603	327.199	50.4345	34.9399	26.4755	1.5395	1.1712	1.9245	-1.49287	-1.51709	-1.06671	NRED	AK084437	chr19	+	22825159	22828026
CUST_1224_PI419771968	63.8901	1746.76	-1.30159	4.16277	101.427	67.0444	23.1991	2407.62	1773.06	1059.59	-0.829104	-1.18215	-1.89353	4.08418	4.14813	4.25599	Fantom_stringent	AK131765	chr14	-	33326471	33326938
CUST_12241_PI419771968	778.64	181.746	2.54517	0.974633	836.417	730.298	769.204	186.931	190.861	167.447	2.21468	2.26314	3.1577	0.397147	0.932486	1.59427	NRED	AK084442	chr6	-	98906985	98909742
CUST_12243_PI419771968	489.768	427.35	1.87161	2.14352	551.937	483.193	434.174	600.604	395.82	285.627	1.61496	1.66726	2.33261	2.08106	1.98481	2.36469	NRED	AK084485	chr3	-	40631373	40634888
CUST_12245_PI419771968	308.85	63.0355	1.20766	-0.566527	345.422	278.372	302.757	54.5627	76.4116	58.132	0.938817	0.87167	1.81249	-1.37937	-0.388174	0.0679631	NRED	AK084523	chr9	+	54434316	54440147
CUST_12246_PI419771968	8.4794	10.2615	-4.10121	-3.19145	6.90989	5	13.5283	12.2703	8.01618	10.4981	-4.70474	-4.92727	-2.67162	-3.53211	-3.64098	-2.40125	NRED	AK084583	chr3	-	124919832	124922471
CUST_12247_PI419771968	16.6298	13.6234	-3.02422	-2.79714	17.474	12.8082	19.6073	17.1423	13.8615	9.86619	-3.36626	-3.57021	-2.1362	-3.04972	-2.85088	-2.49081	NRED	AK084592	chr4	+	132046513	132050160
CUST_12248_PI419771968	1257.98	55.9901	3.20528	-0.745263	1152.87	1641.25	979.819	63.6865	61.8634	42.4204	2.67761	3.43138	3.50685	-1.1563	-0.692879	-0.386612	NRED	AK084616	chr11	+	44549546	44553501
CUST_12249_PI419771968	111.367	11.4879	-0.29867	-3.08708	146.697	104.867	82.5392	16.1842	11.2057	7.07384	-0.296706	-0.536787	-0.0625162	-3.1327	-3.15773	-2.9708	NRED	AK084637	chr1	-	60541725	60543229
CUST_1225_PI419771968	697.944	1597.94	2.35272	4.06813	851.27	748.088	494.475	2106.13	1548.65	1139.05	2.24008	2.29787	2.52023	3.89116	3.9529	4.36032	Fantom_stringent	AK131823	chr5	+	111208900	111210146
CUST_12250_PI419771968	28.9445	22.3051	-2.22921	-2.12168	37.1273	25.3678	24.3383	31.8047	20.3665	14.7442	-2.27899	-2.58427	-1.82437	-2.15805	-2.29577	-1.91122	NRED	AK084678	chr5	-	152170294	152171018
CUST_12253_PI419771968	12.3616	5.34569	-3.47301	-4.1123	9.86299	16.8159	10.4058	5.66417	5	5.37289	-4.19137	-3.17744	-3.0502	-4.64735	-4.32196	-3.3676	NRED	AK084692	chr3	+	40603963	40605545
CUST_12255_PI419771968	183.052	52.6309	0.449736	-0.836642	212.187	172.482	164.488	66.9175	43.5441	47.4311	0.235796	0.181101	0.932311	-1.0849	-1.19949	-0.225537	NRED	AK084731	chr11	+	103224892	103225963
CUST_12256_PI419771968	8.76506	13.2934	-4.08938	-3.01582	14.8386	6.45656	5	20.0097	14.8706	5	-3.60211	-4.55843	-4.1076	-2.82658	-2.7495	-3.47137	NRED	AK084736	chr1	-	135025252	135028359
CUST_12257_PI419771968	462.318	96.2007	1.74613	0.0313075	596.811	476.45	313.693	119.141	96.0146	73.4463	1.72773	1.64698	1.86368	-0.252686	-0.058712	0.40532	NRED	AK084755	chr6	+	21391013	21392947
CUST_12259_PI419771968	482.314	105.452	1.78555	0.131102	559.017	598.583	289.34	145.919	98.5089	71.9293	1.63335	1.97621	1.7471	0.0398068	-0.0217104	0.375209	NRED	AK084833	chr2	-	44565171	44568322
CUST_1226_PI419771968	214.113	66.5659	0.647218	-0.518793	258.268	233.656	150.415	73.1227	81.8595	44.7154	0.519329	0.619043	0.803282	-0.956966	-0.288816	-0.310597	Fantom_stringent	AK131913	chr9	-	45203729	45204233
CUST_12262_PI419771968	40.2944	5	-1.74368	-4.20687	43.5773	45.7471	31.5589	5	5	5	-2.04789	-1.73359	-1.44955	-4.82729	-4.32196	-3.47137	NRED	AK084864	chr6	+	82714275	82717282
CUST_12263_PI419771968	326.25	36.101	1.05139	-1.67506	430.505	436.238	112.007	67.5074	28.011	12.7844	1.25649	1.51977	0.377915	-1.07224	-1.83597	-2.11698	NRED	AK084869	chr9	+	103207560	103208314
CUST_12266_PI419771968	9.17679	5.63355	-3.8912	-4.05194	9.01271	6.92016	11.5975	6.90064	5	5	-4.32144	-4.45839	-2.89378	-4.36248	-4.32196	-3.47137	NRED	AK084888	chr11	-	102416582	102417450
CUST_12267_PI419771968	35.2912	110.387	-2.03594	0.0464517	43.3903	44.8958	17.5877	161.715	127.341	42.1043	-2.0541	-1.76069	-2.29303	0.188096	0.348662	-0.397402	NRED	AK084893	chr17	+	79281381	79291840
CUST_12269_PI419771968	717.916	86.5558	2.38201	-0.108425	670.808	515.914	967.025	82.6028	73.3177	103.747	1.89636	1.76179	3.48789	-0.781095	-0.447804	0.903625	NRED	AK084899	chr18	-	55142088	55144765
CUST_12271_PI419771968	115.015	89.322	-0.241397	-0.0631237	147.926	91.8791	105.239	100.513	95.6237	71.8292	-0.284662	-0.727534	0.288005	-0.497973	-0.0645971	0.373199	NRED	AK084916	chr6	+	97865397	97869118
CUST_12272_PI419771968	79.0196	52.4416	-0.796154	-0.978399	98.9175	83.5135	54.628	71.6786	62.771	22.8752	-0.865244	-0.865262	-0.657955	-0.985743	-0.671867	-1.27759	NRED	AK084919	chr16	+	44738632	44741514
CUST_12274_PI419771968	764.374	152.113	2.51866	0.686386	719.468	754.064	819.59	171.103	108.47	176.765	1.99739	2.30934	3.24923	0.269507	0.11726	1.67239	NRED	AK084936	chr15	-	75890719	75892589
CUST_12275_PI419771968	35.7576	194.07	-2.01945	0.910348	56.1187	30.3062	20.8478	307.245	180.96	94.0058	-1.68299	-2.32766	-2.0477	1.11403	0.855634	0.76138	NRED	AK084937	chr6	-	4543803	4546651
CUST_12277_PI419771968	654.581	491.237	2.26033	2.33519	795.149	705.153	463.44	711.239	437.099	325.374	2.14168	2.21259	2.42672	2.32498	2.12792	2.55266	NRED	AK084954	chr15	+	75472563	75477865
CUST_12279_PI419771968	13.9033	279.023	-3.43675	1.30197	19.6051	16.2706	5.83417	380.107	373.942	83.0196	-3.20024	-3.225	-3.885	1.42105	1.90278	0.582082	NRED	AK084991	chr9	-	20950331	20954023
CUST_1228_PI419771968	764.883	1297.58	2.49521	3.77442	923.916	791.956	578.776	1612	1361.99	918.748	2.35822	2.38008	2.74734	3.50542	3.76761	4.05023	Fantom_stringent	AK132322	chr7	+	125999265	126002153
CUST_12280_PI419771968	248.681	16.6748	0.816762	-2.94656	334.956	266.328	144.76	35.2849	9.73939	5	0.894431	0.807864	0.747992	-2.00824	-3.36006	-3.47137	NRED	AK084995	chr7	+	37512195	37514581
CUST_12281_PI419771968	17.241	26.2293	-3.01318	-1.85736	17.2927	11.1572	23.2732	34.3066	19.0157	25.3654	-3.38131	-3.76929	-1.88893	-2.0488	-2.39477	-1.12851	NRED	AK085001	chr4	+	97688176	97692174
CUST_12283_PI419771968	443.548	210.62	1.72958	1.15188	419.257	409.852	501.533	279.963	165.518	186.379	1.2183	1.42976	2.54068	0.979879	0.726954	1.7488	NRED	AK085028	chrX	-	49928329	49931338
CUST_12285_PI419771968	37.6049	7.16108	-2.01707	-3.74273	47.5194	50.4243	14.871	9.75627	6.72697	5	-1.92295	-1.59315	-2.5351	-3.86288	-3.89394	-3.47137	NRED	AK085051	chr19	-	5212501	5215045
CUST_12286_PI419771968	31.8199	5	-2.35948	-4.20687	52.7084	32.5659	10.1855	5	5	5	-1.77344	-2.22391	-3.08108	-4.82729	-4.32196	-3.47137	NRED	AK085056	chr15	-	34541372	34544301
CUST_12288_PI419771968	381.878	179.849	1.47152	0.888266	501.95	378.324	265.36	236.287	194.81	108.45	1.478	1.31428	1.62228	0.735183	0.96203	0.967586	NRED	AK085064	chr2	+	118932848	118936500
CUST_12289_PI419771968	165.581	21.5933	0.248073	-2.15942	233.424	151.095	112.223	15.5802	30.7987	18.4011	0.373414	-0.00988817	0.380695	-3.18757	-1.6991	-1.59158	NRED	AK085072	chr2	-	130001828	130002478
CUST_1229_PI419771968	10.0325	77.101	-3.74964	-0.289981	9.75411	12.1523	8.19102	94.9446	78.745	57.6134	-4.20739	-3.64604	-3.39548	-0.5802	-0.344778	0.0550332	Fantom_stringent	AK132559	chr4	-	136714997	136720981
CUST_12290_PI419771968	463.994	65.4797	1.73005	-0.61461	600.491	509.58	281.911	88.2952	75.0487	33.0954	1.7366	1.74397	1.70957	-0.684951	-0.414139	-0.744741	NRED	AK085079	chrX	+	17769156	17772928
CUST_12291_PI419771968	406.152	95.345	1.47471	-0.217957	592.51	424.051	201.896	171.061	76.9779	37.9966	1.7173	1.4789	1.22794	0.26915	-0.377521	-0.545499	NRED	AK085083	chr2	+	105799108	105799991
CUST_12292_PI419771968	65.238	48.3855	-1.04883	-1.1242	78.4991	64.5683	52.6465	81.6657	40.5262	22.9647	-1.19879	-1.23645	-0.711258	-0.797555	-1.30311	-1.27195	NRED	AK085090	chr3	+	36919100	36923006
CUST_12295_PI419771968	11.0321	13.5402	-3.59534	-3.33537	11.5831	11.1742	10.3391	5	30.6206	5	-3.95944	-3.7671	-3.05949	-4.82729	-1.70746	-3.47137	NRED	AK085106	chr12	+	41186266	41187793
CUST_12296_PI419771968	17.8372	18.3325	-3.23387	-3.15026	28.8166	19.6951	5	44.9974	5	5	-2.64457	-2.94944	-4.1076	-1.65744	-4.32196	-3.47137	NRED	AK085118	chr16	-	14109382	14110179
CUST_12297_PI419771968	871.935	158.441	2.62608	0.577842	1190.83	914.451	510.523	254.573	153.957	66.7921	2.72435	2.58756	2.56631	0.842725	0.622494	0.268308	NRED	AK085124	chr11	-	80581698	80585485
CUST_12298_PI419771968	188.761	306.415	0.494958	1.69607	217.139	170.342	178.803	404.888	256.823	257.533	0.269076	0.163094	1.0527	1.51217	1.36074	2.21531	NRED	AK085132	chr4	+	111479022	111482405
CUST_12299_PI419771968	27.112	16.142	-2.30551	-2.58475	31.1858	23.8271	26.3231	9.77394	19.996	18.656	-2.53058	-2.67467	-1.71127	-3.86027	-2.32225	-1.57173	NRED	AK085138	chr17	+	6117514	6120035
CUST_123_PI419771968	14.3272	153.664	-3.22067	0.716054	13.2765	13.8998	15.8052	184.033	123.799	153.16	-3.7626	-3.45221	-2.4472	0.374605	0.307959	1.4656	Fantom_stringent	AK006620	chr13	-	75837609	75844620
CUST_1230_PI419771968	10.0819	2926.37	-3.72519	4.79121	10.4795	10.3235	9.4428	4185.37	3429.56	1164.18	-4.1039	-3.88134	-3.19031	4.88192	5.09991	4.3918	Fantom_stringent	AK132715	chr11	+	81400860	81407639
CUST_12300_PI419771968	38.8888	5	-2.03877	-4.20687	51.6768	52.415	12.5747	5	5	5	-1.80195	-1.53729	-2.77707	-4.82729	-4.32196	-3.47137	NRED	AK085150	chr9	-	116803134	116805271
CUST_12301_PI419771968	453.588	49.7086	1.7002	-0.973173	592.958	487.126	280.68	64.1007	56.0821	28.9431	1.71839	1.67895	1.70326	-1.14694	-0.834426	-0.938149	NRED	AK085151	chr2	-	105799908	105803653
CUST_12302_PI419771968	11.3403	19.0264	-3.63907	-2.38712	6.50352	14.9489	12.5684	17.426	28.6308	11.0226	-4.79218	-3.34723	-2.77779	-3.02604	-1.8044	-2.33091	NRED	AK085155	chr7	+	89215272	89226644
CUST_12305_PI419771968	62.9789	65.7753	-1.08298	-0.512952	68.1508	59.9166	60.8695	82.2881	53.5194	61.5185	-1.40274	-1.34431	-0.501877	-0.786602	-0.901904	0.14965	NRED	AK085184	chrX	+	6036488	6037780
CUST_12306_PI419771968	589.354	125.273	2.1282	0.420383	658.263	465.462	644.336	107.572	112.94	155.307	1.86912	1.61332	2.90214	-0.400055	0.175524	1.48568	NRED	AK085217	chr3	+	87464032	87466999
CUST_12307_PI419771968	979.611	1373.28	2.77352	3.86657	685.696	717.313	1535.82	1270.58	1098.05	1751.2	1.92803	2.23726	4.15527	3.16205	3.45684	4.98083	NRED	AK085252	chr2	+	17977253	18026405
CUST_12308_PI419771968	49.3549	15.735	-1.44715	-2.6129	53.6987	54.6432	39.7227	20.5845	16.4884	10.132	-1.74658	-1.47723	-1.11763	-2.78573	-2.60052	-2.45245	NRED	AK085260	chr13	-	120184433	120187488
CUST_12309_PI419771968	35.025	5	-2.01299	-4.20687	43.7898	41.5203	19.765	5	5	5	-2.04087	-1.87345	-2.12465	-4.82729	-4.32196	-3.47137	NRED	AK085265	chr13	-	76235262	76236080
CUST_1231_PI419771968	173.819	4490.28	0.355704	5.41397	209.112	182.899	129.445	6690.05	4931.63	1849.16	0.214737	0.265704	0.586672	5.55859	5.62396	5.05936	Fantom_stringent	AK132795	chr5	-	125202368	125205449
CUST_12310_PI419771968	111.195	6.09938	-0.380563	-3.96325	157.761	118.575	57.249	8.29814	5	5	-0.191799	-0.359544	-0.590345	-4.09642	-4.32196	-3.47137	NRED	AK085278	chr2	-	127095193	127095768
CUST_12311_PI419771968	56.6889	7.01244	-1.41208	-3.82608	94.815	47.2908	27.9609	5	11.0373	5	-0.926354	-1.68571	-1.62419	-4.82729	-3.17958	-3.47137	NRED	AK085296	chr13	-	30003949	30006884
CUST_12312_PI419771968	73.6369	15.4699	-0.897407	-2.66753	89.2078	81.2829	50.4199	22.5612	14.4012	9.44739	-1.0143	-0.904319	-0.773602	-2.65344	-2.79578	-2.55338	NRED	AK085301	chr14	-	102126817	102129032
CUST_12313_PI419771968	64.6942	8.21669	-1.10018	-3.54064	77.0768	76.1424	40.8635	10.5595	5.51956	8.57099	-1.22517	-0.998571	-1.07679	-3.74874	-4.17934	-2.69384	NRED	AK085312	chr15	+	94077632	94086037
CUST_12314_PI419771968	133.752	5.7613	0.000326	-4.01057	117.586	144.737	138.933	6.59625	5.11305	5.5746	-0.61583	-0.0719104	0.688719	-4.42757	-4.28971	-3.31443	NRED	AK085324	chr9	+	118574653	118576612
CUST_12318_PI419771968	70.5313	20.0357	-0.939756	-2.22791	88.7755	61.5021	61.3163	18.2219	25.2265	16.6588	-1.02131	-1.30663	-0.491325	-2.96162	-1.98703	-1.73508	NRED	AK085374	chr12	+	66144978	66146670
CUST_12319_PI419771968	275.095	147.102	1.02935	0.582552	309.933	297.272	218.079	215.331	135.106	90.8678	0.782413	0.966444	1.33918	0.601202	0.434055	0.712399	NRED	AK085375	chr19	+	10109862	10112855
CUST_1232_PI419771968	42.957	2207.21	-1.80003	4.02012	61.4467	48.7405	18.6838	2852.6	3424.9	344.14	-1.55213	-1.64215	-2.20581	4.32885	5.09795	2.63355	Fantom_stringent	AK132855	chr1	-	134313030	134314575
CUST_12320_PI419771968	40.4459	19.4998	-1.74388	-2.32332	44.2495	46.5723	30.516	26.3002	20.6202	11.579	-2.02581	-1.7078	-1.49803	-2.43221	-2.27791	-2.25986	NRED	AK085401	chr11	+	115960254	115961182
CUST_12322_PI419771968	229.423	16.1765	0.766855	-2.58946	278.997	192.292	216.981	15.7971	10.0978	22.6345	0.630707	0.337955	1.3319	-3.16762	-3.30792	-1.29284	NRED	AK085453	chr5	-	68224588	68228067
CUST_12324_PI419771968	31.97	12.5773	-2.07136	-3.08548	38.099	29.2134	28.5975	19.5932	5	13.1388	-2.24172	-2.38064	-1.59171	-2.85693	-4.32196	-2.07754	NRED	AK085490	chr4	-	144833407	144836773
CUST_12325_PI419771968	33.4206	5	-3.07207	-4.20687	86.0257	5	9.23607	5	5	5	-1.0667	-4.92727	-3.22225	-4.82729	-4.32196	-3.47137	NRED	AK085497	chr1	+	34327414	34329137
CUST_12326_PI419771968	61.1076	32.5022	-1.13659	-1.68991	72.1444	52.6917	58.4866	49.0357	34.6918	13.779	-1.32058	-1.52969	-0.55949	-1.53345	-1.52737	-2.0089	NRED	AK085504	chrX	+	126603517	126605573
CUST_12328_PI419771968	20.8077	233.282	-2.68413	1.33591	19.4289	19.4973	23.497	243.458	235.906	220.483	-3.21327	-2.96399	-1.87512	0.778318	1.23817	1.99123	NRED	AK085521	chr10	-	39743658	39745001
CUST_1233_PI419771968	14.1121	262.243	-3.30136	1.38115	14.5838	18.7187	9.03377	406.159	234.495	146.074	-3.6271	-3.02279	-3.2542	1.51669	1.22952	1.39725	Fantom_stringent	AK132893	chr1	+	135506987	135510999
CUST_12330_PI419771968	404.731	100.257	1.53525	0.0654645	544.28	415.521	254.391	129.471	104.861	66.44	1.59481	1.44958	1.56138	-0.132726	0.0684371	0.260682	NRED	AK085538	chr17	+	71553325	71557036
CUST_12332_PI419771968	22.0572	6.68299	-3.37458	-3.87119	6.06636	53.5907	6.51446	5	5	10.049	-4.89257	-1.50529	-3.72588	-4.82729	-4.32196	-2.46432	NRED	AK085551	chr8	+	107235148	107236616
CUST_12334_PI419771968	20.7009	18.5934	-2.69528	-2.34956	23.9398	18.1749	19.9879	23.9034	18.235	13.6417	-2.91206	-3.06532	-2.10847	-2.57007	-2.45526	-2.02334	NRED	AK085576	chr5	+	136254505	136256111
CUST_12337_PI419771968	11.3951	23.741	-3.71392	-2.19938	17.3782	11.6347	5.17226	38.6132	23.7487	8.86102	-3.37419	-3.70883	-4.05873	-1.87819	-2.07412	-2.64583	NRED	AK085606	chr4	+	3173151	3185239
CUST_12338_PI419771968	22.7464	12.0903	-2.64555	-3.05266	34.8859	17.9646	15.3889	19.2449	7.58308	9.4429	-2.36883	-3.08211	-2.48571	-2.88281	-3.72111	-2.55407	NRED	AK085614	chr8	-	8629174	8630976
CUST_1234_PI419771968	7.62358	302.423	-4.18624	1.22531	7.706	10.1647	5	610.048	223.39	73.8303	-4.54742	-3.9037	-4.1076	2.10356	1.15952	0.412844	Fantom_stringent	AK132899	chr4	-	137548032	137549201
CUST_12341_PI419771968	318.492	33.1705	1.22167	-1.61436	368.676	362.578	224.223	46.9309	36.6226	15.958	1.03281	1.25295	1.37926	-1.59675	-1.44923	-1.79709	NRED	AK085648	chr16	+	29641464	29643534
CUST_12342_PI419771968	1287.87	461.171	3.27211	2.30797	1234.5	1363.22	1265.89	546.889	432.511	404.113	2.77632	3.16361	3.87641	1.94589	2.1127	2.86532	NRED	AK085718	chr1	-	163912588	163915557
CUST_12343_PI419771968	68.4472	90.5759	-0.978161	-0.121748	81.5434	68.3083	55.4899	135.156	80.1669	56.4047	-1.1439	-1.15521	-0.635371	-0.0707307	-0.318958	0.024446	NRED	AK085721	chr5	-	24834115	24836485
CUST_12348_PI419771968	30.9352	21.6623	-2.20218	-2.10777	28.6441	18.5658	45.5957	19.1704	26.3698	19.4468	-2.65323	-3.03462	-0.918698	-2.88841	-1.92308	-1.51184	NRED	AK085789	chr18	+	15228595	15229890
CUST_12349_PI419771968	28.5626	9.00876	-2.22591	-3.44083	30.3824	25.4172	29.8882	13.5576	6.65928	6.80938	-2.56823	-2.58147	-1.52802	-3.38818	-3.90853	-3.02577	NRED	AK085799	chr9	+	32443825	32459061
CUST_1235_PI419771968	6.05759	371.016	-4.47526	1.91654	7.24622	5.92656	5	462.658	444.382	206.008	-4.63617	-4.682	-4.1076	1.70459	2.15176	1.89326	Fantom_stringent	AK133065	chr9	+	72980495	72982728
CUST_12350_PI419771968	79.0799	20.8864	-0.769939	-2.32241	91.8308	82.5217	62.8873	30.5332	23.2718	8.85417	-0.972492	-0.882496	-0.454828	-2.21691	-2.10339	-2.64694	NRED	AK085801	chr4	-	123592560	123594540
CUST_12352_PI419771968	70.3694	26.4193	-0.992119	-1.94365	93.779	74.1553	43.174	39.7447	26.2661	13.2472	-0.942205	-1.03672	-0.997432	-1.83652	-1.92876	-2.06568	NRED	AK085816	chr11	-	87136344	87137937
CUST_12355_PI419771968	178.572	59.0034	0.421574	-0.657844	173.44	172.417	189.86	67.7939	59.6389	49.5774	-0.055109	0.180563	1.13927	-1.06613	-0.745712	-0.161688	NRED	AK085840	chr3	+	52902921	52906631
CUST_12356_PI419771968	1149.38	159.527	3.04801	0.748653	1514.97	1194.37	738.795	125.505	214.118	138.958	3.07168	2.97284	3.09951	-0.177616	1.09837	1.32521	NRED	AK085847	chr1	-	99774958	99776642
CUST_1236_PI419771968	7.61981	13.8675	-4.17682	-3.2606	10.5477	5.98425	6.32743	30.7944	5.80817	5	-4.09454	-4.66803	-3.7679	-2.20462	-4.10581	-3.47137	Fantom_stringent	AK133172	chr2	-	180322369	180324419
CUST_12361_PI419771968	393.829	112.432	1.53376	0.201215	464.705	429.258	287.523	154.124	116.62	66.5528	1.36677	1.4965	1.73801	0.118734	0.221779	0.26313	NRED	AK085902	chr5	-	134770880	134773044
CUST_12362_PI419771968	53.3658	10.8522	-1.41061	-3.23451	81.4462	40.8862	37.7649	12.7724	14.7842	5	-1.14562	-1.89566	-1.19055	-3.47426	-2.75791	-3.47137	NRED	AK085916	chr18	-	55144153	55147328
CUST_12363_PI419771968	45.9214	6.10823	-1.61278	-3.94843	56.3581	54.5303	26.8757	5.39862	7.92608	5	-1.67685	-1.48021	-1.68129	-4.71662	-3.65729	-3.47137	NRED	AK085973	chr7	-	19926316	19927864
CUST_12364_PI419771968	5.57589	18.7579	-4.59272	-3.13681	6.72767	5	5	5	46.2736	5	-4.74329	-4.92727	-4.1076	-4.82729	-1.11177	-3.47137	NRED	AK086002	chr7	+	97334436	97336708
CUST_12367_PI419771968	6.59005	5.0902	-4.4133	-4.18153	5	5	9.77014	5	5	5.27061	-5.17147	-4.92727	-3.14115	-4.82729	-4.32196	-3.39533	NRED	AK086067	chr8	-	124169868	124171528
CUST_12368_PI419771968	196.823	58.3891	0.461256	-0.691561	261.846	223.05	105.573	75.3379	53.2269	46.6025	0.539179	0.552022	0.292566	-0.913909	-0.909809	-0.250964	NRED	AK086070	chr8	+	108619074	108621937
CUST_1237_PI419771968	14.7625	114.623	-3.28459	0.261032	10.3222	23.3872	10.5782	154.874	108.02	80.9741	-4.12572	-2.70155	-3.02651	0.125741	0.111264	0.54609	Fantom_stringent	AK133189	chr11	-	78112201	78115004
CUST_12373_PI419771968	1148.79	879.661	3.10506	3.22341	1155.47	1048.47	1242.45	1134.71	773.583	730.686	2.68086	2.78487	3.84944	2.9989	2.95152	3.71981	NRED	AK086099	chr11	+	85533349	85534384
CUST_12374_PI419771968	208.084	16.6778	0.642576	-2.59394	201.256	219.432	203.563	11.5167	11.4943	27.0225	0.159491	0.528429	1.23981	-3.62356	-3.12105	-1.03721	NRED	AK086137	chr8	+	119833147	119836587
CUST_12376_PI419771968	16.6023	5	-3.03336	-4.20687	21.1601	15.6186	13.0283	5	5	5	-3.09012	-3.28401	-2.72595	-4.82729	-4.32196	-3.47137	NRED	AK086143	chr19	+	22767090	22774797
CUST_12377_PI419771968	368.926	460.941	1.10298	1.98177	568.785	445.599	92.3933	710.791	547.348	124.684	1.65834	1.5504	0.100192	2.32407	2.45242	1.16883	NRED	AK086162	chr6	-	8675127	8677827
CUST_1238_PI419771968	5.56329	20.1032	-4.59543	-2.45124	6.68987	5	5	35.3259	16.942	8.04164	-4.75142	-4.92727	-4.1076	-2.00656	-2.56136	-2.78581	Fantom_stringent	AK133312	chr4	+	154674737	154678421
CUST_12381_PI419771968	132.101	41.8265	-0.0317508	-1.16439	161.084	127.641	107.579	45.0673	48.2841	32.1279	-0.161733	-0.25325	0.31973	-1.6552	-1.05042	-0.787542	NRED	AK086189	chr4	+	19536562	19538634
CUST_12382_PI419771968	26.1966	13.1981	-2.35613	-2.81241	25.0346	23.0642	30.491	14.8905	12.1365	12.5672	-2.84755	-2.72161	-1.49921	-3.25289	-3.04261	-2.14171	NRED	AK086200	chrX	-	83003858	83007321
CUST_12384_PI419771968	30.9059	7.08118	-3.38605	-3.81717	5	82.7178	5	5	5	11.2435	-5.17147	-0.879073	-4.1076	-4.82729	-4.32196	-2.30227	NRED	AK086205	chr8	-	117114690	117115268
CUST_12388_PI419771968	605.918	120.258	2.17654	0.372549	703.346	547.008	567.4	138.422	115.602	106.751	1.96469	1.84622	2.7187	-0.0362868	0.209128	0.944806	NRED	AK086268	chr14	-	52706256	52709363
CUST_12389_PI419771968	48.1678	29.7535	-1.46838	-1.63831	46.4563	47.3803	50.6668	26.7986	32.5138	29.9483	-1.9556	-1.68298	-0.766556	-2.40513	-1.62091	-0.888896	NRED	AK086284	chr11	-	62346721	62349948
CUST_1239_PI419771968	113.391	8116.64	-0.369947	6.41649	140.768	146.212	53.1936	9745.49	9027.44	5576.98	-0.356219	-0.0572801	-0.696342	6.10131	6.49621	6.65197	Fantom_stringent	AK133346	chr6	-	116210451	116214113
CUST_12390_PI419771968	21.82	5	-2.89712	-4.20687	38.1007	7.58767	19.7716	5	5	5	-2.24165	-4.32554	-2.12417	-4.82729	-4.32196	-3.47137	NRED	AK086289	chr13	+	8516882	8519798
CUST_12391_PI419771968	6.95905	5	-4.36168	-4.20687	5	5	10.8771	5	5	5	-5.17147	-4.92727	-2.9863	-4.82729	-4.32196	-3.47137	NRED	AK086297	chr8	+	73018744	73021417
CUST_12394_PI419771968	6.8679	56.1131	-4.31183	-0.723455	8.53913	5	7.06458	52.3112	53.2718	62.7565	-4.39931	-4.92727	-3.60892	-1.44017	-0.908594	0.178395	NRED	AK086314	chr3	-	89818289	89824512
CUST_12399_PI419771968	95.1066	11.449	-0.569092	-3.08676	113.299	117.808	54.2126	16.6893	9.8424	7.81515	-0.669406	-0.368904	-0.668967	-3.08836	-3.34488	-2.82702	NRED	AK086371	chr9	-	92435049	92437610
CUST_1240_PI419771968	5.51607	301.999	-4.60468	1.23201	5.04715	5	6.50107	513.962	332.296	59.7389	-5.15793	-4.92727	-3.72885	1.8563	1.73243	0.107301	Fantom_stringent	AK133453	chr13	-	26375027	26404275
CUST_12402_PI419771968	711.612	51.9977	2.39623	-1.23046	834.052	748.962	551.823	84.4421	59.4028	12.1481	2.2106	2.29955	2.67854	-0.749323	-0.751434	-2.19063	NRED	AK086405	chr2	-	59873161	59876561
CUST_12405_PI419771968	375.166	47.21	1.49339	-1.02101	389.536	373.263	362.7	66.1341	38.5131	36.9829	1.11221	1.29485	2.07311	-1.10189	-1.37661	-0.584512	NRED	AK086410	chr10	-	13486664	13489436
CUST_12409_PI419771968	43.5304	5	-1.69419	-4.20687	56.2999	49.0288	25.2624	5	5	5	-1.67834	-1.63364	-1.77061	-4.82729	-4.32196	-3.47137	NRED	AK086422	chr3	-	51676911	51679758
CUST_1241_PI419771968	387.28	162.732	1.38457	0.69267	564.842	419.509	177.488	223.798	183.433	80.9665	1.64831	1.46336	1.04205	0.656841	0.875214	0.545955	Fantom_stringent	AK133534	chr7	-	97087135	97089673
CUST_12410_PI419771968	69.9427	43.9834	-0.932466	-1.10011	73.1929	63.4697	73.1656	48.4605	51.4226	32.067	-1.29977	-1.2612	-0.236431	-1.55048	-0.959562	-0.790279	NRED	AK086430	chr1	+	136484553	136487263
CUST_12413_PI419771968	57.5725	29.5602	-1.24585	-1.69153	66.8216	65.2952	40.6006	40.8518	24.141	23.6877	-1.43116	-1.22029	-1.0861	-1.79688	-2.05048	-1.22723	NRED	AK086443	chr19	-	5802107	5802613
CUST_12415_PI419771968	67.9778	6.40032	-1.11474	-3.91359	89.0067	83.6935	31.2331	9.20096	5	5	-1.01756	-0.862155	-1.46452	-3.94743	-4.32196	-3.47137	NRED	AK086447	chr1	-	22770614	22771366
CUST_12417_PI419771968	33.4011	5	-2.01087	-4.20687	29.9313	29.7874	40.4846	5	5	5	-2.58982	-2.35257	-1.09022	-4.82729	-4.32196	-3.47137	NRED	AK086466	chr7	+	75251580	75254500
CUST_12419_PI419771968	396.467	37.4316	1.54631	-1.30991	383.166	308.98	497.255	42.2847	33.0784	36.9318	1.08843	1.02217	2.52832	-1.74715	-1.59607	-0.586508	NRED	AK086488	chr2	-	71165481	71169071
CUST_1242_PI419771968	1212.97	300.551	3.1729	1.67733	1373.64	1277.77	987.481	377.985	282.258	241.409	2.9304	3.07022	3.51808	1.41297	1.49698	2.12204	Fantom_stringent	AK133612	chr18	+	61886060	61887905
CUST_12420_PI419771968	525.276	207.549	1.96404	1.16212	496.078	447.212	632.538	211.277	182.266	229.105	1.46103	1.55562	2.87548	0.573781	0.86601	2.04656	NRED	AK086532	chr6	-	47496664	47501703
CUST_12423_PI419771968	84.1707	10.132	-0.927175	-3.38269	137.182	86.3034	29.0266	17.4394	7.95654	5	-0.39345	-0.817853	-1.57022	-3.02494	-3.65175	-3.47137	NRED	AK086575	chr2	+	3345369	3347234
CUST_12426_PI419771968	5.31993	16.0454	-4.651	-2.8367	5	5	5.9598	27.3413	15.7948	5	-5.17147	-4.92727	-3.85426	-2.3762	-2.66252	-3.47137	NRED	AK086593	chr5	-	23120547	23122000
CUST_12427_PI419771968	9.34226	81.9642	-3.95253	-0.279232	9.23016	13.7966	5	128.496	62.8882	54.5085	-4.28704	-3.46296	-4.1076	-0.143635	-0.669175	-0.024888	NRED	AK086609	chr10	-	102526323	102528527
CUST_12428_PI419771968	36.0611	36.2012	-1.89219	-1.41173	34.7553	41.0343	32.3937	51.6603	29.6983	27.2451	-2.37424	-1.89044	-1.41188	-1.45823	-1.75159	-1.02537	NRED	AK086623	chr11	-	92958130	92960399
CUST_12429_PI419771968	11.3796	19.0198	-3.62782	-3.06905	16.7185	9.73554	7.68483	5	46.307	5.75237	-3.43002	-3.96594	-3.48751	-4.82729	-1.11073	-3.26914	NRED	AK086651	chr14	-	40197169	40198713
CUST_1243_PI419771968	55.2505	16.6103	-1.59082	-2.76989	70.195	80.1994	15.3573	24.9144	19.9164	5	-1.3601	-0.923679	-2.48867	-2.5103	-2.32801	-3.47137	Fantom_stringent	AK133687	chr17	+	24591809	24594046
CUST_12430_PI419771968	129.344	9078.75	-0.0900105	6.58537	156.805	145.103	86.1233	11816.2	8382.63	7037.45	-0.20057	-0.0682697	-0.00119209	6.37926	6.38929	6.98754	NRED	AK086661	chr15	+	89204056	89205863
CUST_12431_PI419771968	67.1196	21.6365	-1.01431	-2.16089	62.8062	53.968	84.5847	16.9037	16.5611	31.4446	-1.52056	-1.49517	-0.0271997	-3.06994	-2.59416	-0.818557	NRED	AK086664	chr8	-	49570623	49573907
CUST_12432_PI419771968	24.7854	9.45935	-2.44604	-3.49016	21.1097	22.4981	30.7485	5.88125	5.57507	16.9217	-3.09356	-2.75746	-1.48708	-4.59309	-4.1649	-1.71249	NRED	AK086671	chr19	+	22627151	22629686
CUST_12434_PI419771968	90.2944	5	-0.798033	-4.20687	137.92	100.548	32.415	5	5	5	-0.38571	-0.597455	-1.41093	-4.82729	-4.32196	-3.47137	NRED	AK086698	chr12	+	25578307	25581014
CUST_12436_PI419771968	109.635	64.8407	-0.297381	-0.527916	125.234	87.5405	116.131	79.1946	60.6455	54.6821	-0.524913	-0.797319	0.430089	-0.841883	-0.721564	-0.0203023	NRED	AK086720	chr8	+	96848211	96848793
CUST_12438_PI419771968	5.33993	53.0088	-4.64233	-0.832398	5.37575	5	5.64404	69.0391	47.187	42.8004	-5.06693	-4.92727	-3.9328	-1.03987	-1.08358	-0.373747	NRED	AK086739	chr14	+	99921763	99976121
CUST_12440_PI419771968	17.3519	7.77531	-2.96807	-3.62548	20.1918	12.8369	19.0271	5	8.70656	9.61936	-3.1577	-3.56697	-2.17954	-4.82729	-3.52179	-2.52736	NRED	AK086770	chr5	+	82124301	82126229
CUST_12442_PI419771968	13.8247	5.04014	-3.40244	-4.19543	15.3681	19.4037	6.70232	5.12042	5	5	-3.55153	-2.97093	-3.68486	-4.79295	-4.32196	-3.47137	NRED	AK086790	chr14	+	20590809	20592934
CUST_12448_PI419771968	5.63361	15.1727	-4.57285	-2.72434	5.35864	5	6.5422	20.7377	17.0796	7.70067	-5.07153	-4.92727	-3.71975	-2.77503	-2.54969	-2.84831	NRED	AK086882	chr6	+	30759277	30761274
CUST_12449_PI419771968	36.8937	5.64111	-2.0849	-4.04813	45.0289	52.5829	13.0694	6.83548	5.08785	5	-2.00062	-1.53268	-2.72141	-4.37617	-4.29684	-3.47137	NRED	AK086900	chr2	-	120700598	120701945
CUST_12451_PI419771968	25.4655	5.64973	-2.40477	-4.03779	29.8179	26.2491	20.3294	6.3773	5.57189	5	-2.59529	-2.535	-2.08403	-4.47627	-4.16573	-3.47137	NRED	AK086910	chr7	-	148059739	148062252
CUST_12452_PI419771968	419.569	237.386	1.50998	1.08434	589.394	473.866	195.447	363.792	272.721	75.6451	1.70969	1.63914	1.18111	1.35776	1.44739	0.447876	NRED	AK086922	chr18	+	77386005	77389046
CUST_12453_PI419771968	30.1726	17.6655	-2.27367	-2.44719	30.2569	15.3946	44.8664	17.0985	11.7598	24.1382	-2.5742	-3.30485	-0.941961	-3.05342	-3.08811	-1.20005	NRED	AK086939	chr1	+	82583495	82639428
CUST_12455_PI419771968	100.236	25.7135	-0.414502	-1.88888	111.095	97.1083	92.5036	35.1243	20.6683	21.3481	-0.697744	-0.647676	0.101913	-2.01482	-2.27455	-1.37726	NRED	AK086944	chr2	+	12222651	12232925
CUST_12457_PI419771968	49.9317	6.01589	-1.56321	-3.95251	69.8373	56.9256	23.0321	6.88776	6.1599	5	-1.36747	-1.41819	-1.90395	-4.36518	-4.02099	-3.47137	NRED	AK087003	chr2	-	60441142	60442004
CUST_12459_PI419771968	8.64805	8.34255	-4.03017	-3.52091	11.6147	9.32949	5	10.835	5.57254	8.62008	-3.95552	-4.0274	-4.1076	-3.71158	-4.16556	-2.6856	NRED	AK087050	chr8	+	126477460	126478830
CUST_12461_PI419771968	31.1598	7.346	-2.12097	-3.69934	37.2004	32.6214	23.6575	9.38275	7.65524	5	-2.27615	-2.22145	-1.8653	-3.9192	-3.70745	-3.47137	NRED	AK087072	chr7	-	134984325	134986049
CUST_12462_PI419771968	212.09	6.77105	0.561256	-3.79853	264.059	262.834	109.377	7.22884	8.08431	5	0.55132	0.788811	0.343637	-4.29545	-3.62877	-3.47137	NRED	AK087080	chr10	+	27955225	27956846
CUST_12463_PI419771968	87.8389	42.9701	-0.62056	-1.12473	99.0877	96.2759	68.1529	49.6554	46.0607	33.1942	-0.862763	-0.660095	-0.338821	-1.51533	-1.11843	-0.74044	NRED	AK087089	chr5	+	111587329	111589707
CUST_12465_PI419771968	5.10239	10.5047	-4.70677	-3.50511	5.30717	5	5	5	5	21.514	-5.08546	-4.92727	-4.1076	-4.82729	-4.32196	-1.3661	NRED	AK087147	chr5	+	67819232	67821642
CUST_12466_PI419771968	50.2944	13.6618	-1.83834	-2.9932	93.6863	44.9182	12.2789	14.5501	21.4354	5	-0.943632	-1.75997	-2.81142	-3.28625	-2.22197	-3.47137	NRED	AK087152	chr1	+	66858888	66861067
CUST_12467_PI419771968	14.9585	5	-3.37436	-4.20687	14.411	24.4513	6.01308	5	5	5	-3.6443	-2.63736	-3.84142	-4.82729	-4.32196	-3.47137	NRED	AK087158	chr16	+	91547335	91550504
CUST_12469_PI419771968	11.0813	19.6989	-3.60482	-2.98305	13.5932	9.93507	9.71567	47.3726	5	6.72407	-3.72859	-3.93667	-3.14921	-1.58323	-4.32196	-3.04396	NRED	AK087168	chr10	+	115751108	115752831
CUST_12471_PI419771968	6.35398	5.84555	-4.44948	-4.00954	5	5	9.06193	5	5	7.53665	-5.17147	-4.92727	-3.24971	-4.82729	-4.32196	-2.87938	NRED	AK087181	chr5	-	120280938	120281800
CUST_12472_PI419771968	37.4891	8.39216	-1.83026	-3.47876	36.5003	39.7383	36.2285	9.94393	6.68201	8.55054	-2.30356	-1.93674	-1.25047	-3.8354	-3.90361	-2.69728	NRED	AK087190	chr13	-	12739975	12742655
CUST_12474_PI419771968	521.436	151.028	1.96709	0.67454	557.866	512.416	494.028	200.047	129.069	123.969	1.63038	1.75197	2.51892	0.494984	0.368101	1.16053	NRED	AK087194	chr13	-	99694760	99696308
CUST_12475_PI419771968	129.544	16.894	-0.0749013	-2.86933	158.461	137.083	93.0883	35.5044	6.71494	8.46268	-0.185412	-0.150295	0.111003	-1.99929	-3.89652	-2.71218	NRED	AK087211	chr12	-	114193759	114196609
CUST_12478_PI419771968	14.4581	5	-3.74887	-4.20687	6.00938	5	32.3648	5	5	5	-4.90618	-4.92727	-1.41317	-4.82729	-4.32196	-3.47137	NRED	AK087245	chr12	+	35799510	35803195
CUST_12479_PI419771968	148.239	23.1045	0.0670393	-2.28829	193.978	166.769	83.9688	34.5386	27.7205	7.0544	0.106349	0.132512	-0.0377431	-2.03908	-1.85101	-2.97478	NRED	AK087250	chr5	+	36256338	36258371
CUST_12480_PI419771968	589.297	27.0272	1.50803	-2.24259	980.031	709.694	78.1663	46.5665	29.0185	5.49654	2.44329	2.22186	-0.14105	-1.60799	-1.78499	-3.33477	NRED	AK087259	chr9	+	69301502	69302617
CUST_12485_PI419771968	19.3624	10.2539	-2.80124	-3.32019	23.1087	15.5025	19.4759	15.6921	5	10.0696	-2.96304	-3.29477	-2.14591	-3.17725	-4.32196	-2.46137	NRED	AK087306	chr12	-	88232353	88233517
CUST_12486_PI419771968	13.529	5.13428	-3.37008	-4.16912	16.5248	15.9528	8.10938	5.31545	5.08739	5	-3.44684	-3.25346	-3.40993	-4.73902	-4.29697	-3.47137	NRED	AK087307	chr7	+	25446312	25448128
CUST_12488_PI419771968	46.2818	44.1679	-1.52621	-1.12189	48.2587	46.8341	43.7525	62.3224	37.5267	32.6545	-1.90068	-1.69971	-0.978231	-1.18753	-1.41405	-0.764089	NRED	AK087346	chr5	-	152015284	152018162
CUST_1249_PI419771968	122.052	20.7621	-0.142641	-2.20731	117.628	101.689	146.84	29.0078	17.7909	15.4875	-0.615315	-0.581182	0.768575	-2.29084	-2.49083	-1.84026	Fantom_stringent	AK134096	chrX	+	12619140	12622336
CUST_12491_PI419771968	15.831	5.8499	-3.22857	-3.98886	19.9509	20.5406	7.00136	6.45985	5	6.08986	-3.17502	-2.88879	-3.62189	-4.45771	-4.32196	-3.18689	NRED	AK087371	chr7	+	151609440	151611947
CUST_12492_PI419771968	1042.83	133.858	2.83288	0.399436	1441.28	1188.16	499.072	174.007	164.435	63.1339	2.99973	2.96531	2.53358	0.293786	0.71748	0.187044	NRED	AK087385	chr17	+	21877465	21879333
CUST_12495_PI419771968	33.1183	9.3464	-2.31679	-3.40961	43.0321	46.8446	9.47817	12.7443	10.2949	5	-2.06606	-1.69939	-3.18492	-3.47743	-3.28004	-3.47137	NRED	AK087418	chr18	-	16929905	16966971
CUST_12496_PI419771968	1442.23	55.9607	3.43616	-0.786559	1440.33	1394.24	1492.12	80.2745	40.9572	46.6504	2.99878	3.19606	4.11362	-0.822344	-1.28785	-0.249482	NRED	AK087429	chr16	+	37791794	37794628
CUST_12497_PI419771968	520.548	76.9624	1.9347	-0.278574	640.122	538.568	382.953	71.728	93.1281	66.0311	1.82881	1.82379	2.1515	-0.984748	-0.102749	0.251776	NRED	AK087437	chr2	+	131340597	131342902
CUST_12498_PI419771968	353.209	196.176	1.3905	1.03851	426.588	297.232	335.805	271.217	154.761	162.55	1.2433	0.966248	1.96196	0.93409	0.630003	1.55144	NRED	AK087502	chr10	-	39398821	39451683
CUST_12499_PI419771968	60.8722	17.3513	-1.61855	-2.72748	114.171	55.5865	12.8595	26.927	20.1271	5	-0.658349	-1.45253	-2.74477	-2.39823	-2.31283	-3.47137	NRED	AK087515	chr8	-	108810779	108861860
CUST_125_PI419771968	7.74742	48389.5	-4.10522	8.95992	7.38486	7.61298	8.24441	67611.9	46902.8	30654	-4.60883	-4.32074	-3.38611	8.89578	8.87349	9.11049	Fantom_stringent	AK006669	chr9	+	57023081	57033910
CUST_1250_PI419771968	102.899	1228.31	-0.403576	3.66644	121.773	112.211	74.7119	1748.6	1093.77	842.571	-0.565347	-0.439123	-0.206258	3.62277	3.4512	3.92536	Fantom_stringent	AK134149	chr15	+	98723783	98725606
CUST_12500_PI419771968	542.612	42.0709	2.01908	-1.15395	584.862	467.479	575.493	48.8649	44.4678	32.8801	1.69856	1.61956	2.73913	-1.53849	-1.1692	-0.754155	NRED	AK087528	chr7	-	77503506	77504782
CUST_12501_PI419771968	164.388	14.6212	0.0344038	-2.90706	222.526	218.415	52.2214	21.5599	17.3038	5	0.304435	0.521731	-0.722955	-2.71894	-2.53087	-3.47137	NRED	AK087552	chr4	+	154975727	154976569
CUST_12502_PI419771968	85.3692	19.2046	-0.658005	-2.29881	101.45	84.4794	70.1786	22.2965	21.5906	13.7266	-0.82878	-0.848671	-0.296566	-2.67047	-2.21156	-2.01439	NRED	AK087558	chr1	-	36602175	36604062
CUST_12504_PI419771968	15.599	5.48571	-3.22019	-4.0821	12.9468	24.7321	9.118	6.36949	5.08763	5	-3.79887	-2.62089	-3.24081	-4.47804	-4.2969	-3.47137	NRED	AK087644	chr11	-	43043064	43045766
CUST_12505_PI419771968	40.0534	8.09655	-3.01181	-3.70188	5	106.721	8.43895	5	5	14.2897	-5.17147	-0.511497	-3.35246	-4.82729	-4.32196	-1.9564	NRED	AK087645	chr10	+	82335095	82337964
CUST_12506_PI419771968	970.211	53.4562	2.85041	-0.790648	1100.04	787.869	1022.73	49.4117	55.2217	55.7353	2.60994	2.37261	3.56868	-1.52243	-0.856731	0.00722027	NRED	AK087671	chr8	-	80032594	80035554
CUST_12508_PI419771968	53.3851	16.3314	-1.51392	-2.58131	74.6246	64.4323	21.0985	21.6202	17.8677	9.50626	-1.27182	-1.23949	-2.03046	-2.7149	-2.48461	-2.54442	NRED	AK087694	chr6	+	108365271	108368995
CUST_12509_PI419771968	1400.45	141.783	3.38478	0.613726	1632.73	1271.36	1297.25	145.701	153.672	125.976	3.17967	3.06296	3.91171	0.0376501	0.619817	1.18371	NRED	AK087704	chrX	-	91333085	91336120
CUST_1251_PI419771968	2217.06	434.016	3.77379	1.8627	2931.98	3041.05	678.159	732.817	455.877	113.355	4.02426	4.32115	2.97596	2.36809	2.18861	1.0314	Fantom_stringent	AK134159	chr12	+	112503916	112505366
CUST_12510_PI419771968	41.4379	5.56786	-1.76568	-4.06587	50.3263	50.1966	23.7909	6.70359	5	5	-1.84016	-1.59968	-1.85719	-4.40428	-4.32196	-3.47137	NRED	AK087705	chr11	-	83275039	83276492
CUST_12511_PI419771968	28.0171	5	-2.26003	-4.20687	30.5337	30.2087	23.3087	5	5	5	-2.56107	-2.3323	-1.88673	-4.82729	-4.32196	-3.47137	NRED	AK087708	chr3	-	29971422	29973199
CUST_12512_PI419771968	288.753	89.1406	1.10574	-0.0828989	295.879	243.559	326.819	109.971	91.8691	65.5818	0.715467	0.678931	1.92282	-0.368237	-0.122386	0.241926	NRED	AK087748	chr6	-	98885933	98889850
CUST_12513_PI419771968	591.615	69.685	1.99158	-0.530866	853.026	656.445	265.372	99.3007	74.4453	35.3091	2.24305	2.10933	1.62235	-0.515482	-0.425785	-0.651331	NRED	AK087769	chrX	+	95344107	95344738
CUST_12514_PI419771968	111.157	139.822	-0.269033	0.553624	124.249	95.9844	113.237	190.967	110.021	118.478	-0.536306	-0.664471	0.393677	0.427964	0.137735	1.09517	NRED	AK087776	chr4	+	62073378	62075164
CUST_12515_PI419771968	23.3299	5.73602	-3.47871	-4.03098	5.75882	59.2308	5	5	5	7.20807	-4.96762	-1.36092	-4.1076	-4.82729	-4.32196	-2.94368	NRED	AK087777	chr7	-	87483160	87485061
CUST_12517_PI419771968	3177.49	953.436	4.5704	3.3497	3591.41	2976.08	2964.97	1170.6	881.04	808.672	4.31694	4.29	5.10428	3.04381	3.13917	3.86611	NRED	AK087791	chr16	+	36847080	36851458
CUST_12519_PI419771968	3404.06	1460.46	4.64927	3.95612	4299.5	3192.09	2720.58	1764.34	1518.33	1098.71	4.57655	4.39109	4.98018	3.6357	3.92438	4.30829	NRED	AK087847	chr12	+	56365056	56368692
CUST_1252_PI419771968	10.3823	5	-3.85783	-4.20687	6.39735	18.0267	6.7229	5	5	5	-4.81592	-3.07713	-3.68044	-4.82729	-4.32196	-3.47137	Fantom_stringent	AK134478	chr9	+	44426349	44429101
CUST_12520_PI419771968	397.236	78.1348	1.53167	-0.276024	491.181	430.402	270.124	101.204	73.9548	59.2456	1.44671	1.50034	1.64795	-0.488088	-0.435322	0.0953374	NRED	AK087892	chr10	+	74499833	74502453
CUST_12522_PI419771968	436.511	65.3883	1.66702	-0.540886	578.883	417.757	312.894	48.3318	87.1234	60.7099	1.68373	1.45732	1.86	-1.55431	-0.198905	0.130561	NRED	AK087916	chr3	-	5564763	5567186
CUST_12526_PI419771968	639.875	66.9643	2.14421	-0.621418	909.398	680.323	329.904	104.748	63.7808	32.3641	2.33537	2.16088	1.93638	-0.438435	-0.648844	-0.776975	NRED	AK088223	chr2	-	144092764	144096573
CUST_12528_PI419771968	52.7388	803.25	-1.56219	2.72311	81.2198	57.27	19.7266	1282.82	938.739	188.192	-1.14964	-1.40949	-2.12745	3.17589	3.23069	1.76276	NRED	AK088235	chr8	+	12672185	12673497
CUST_12529_PI419771968	138.118	40.2167	-0.140449	-1.38556	205.429	152.664	56.2608	64.1231	38.775	17.7519	0.189099	0.00501967	-0.615466	-1.14644	-1.36684	-1.64339	NRED	AK088293	chr19	+	42625494	42626652
CUST_1253_PI419771968	5431.9	843.892	5.14723	2.97175	7657.11	6537.97	2100.64	1324.17	882.14	325.363	5.40919	5.42543	4.60709	3.22166	3.14097	2.55261	Fantom_stringent	AK134627	chr16	-	4284888	4286151
CUST_12530_PI419771968	1134.28	79.1617	3.07288	-0.232158	1388.54	1029.71	984.605	83.1715	87.7642	66.5493	2.94596	2.75882	3.51388	-0.771195	-0.188333	0.263053	NRED	AK088394	chr2	+	103425948	103429427
CUST_12531_PI419771968	45.3354	244.803	-1.88555	1.03835	57.3818	66.3152	12.3093	344.055	330.344	60.0099	-1.65088	-1.19793	-2.80785	1.27728	1.72393	0.113831	NRED	AK088428	chr2	+	38921134	38921886
CUST_12532_PI419771968	49.366	14.76	-1.4388	-2.65384	55.484	43.6979	48.9161	12.9465	14.4396	16.894	-1.6994	-1.79971	-0.817286	-3.45472	-2.79194	-1.71486	NRED	AK088445	chr12	-	52744873	52747892
CUST_12533_PI419771968	409.705	154.145	1.61496	0.737521	443.567	358.364	427.185	148.254	165.207	148.973	1.29961	1.23608	2.30919	0.0627108	0.724242	1.42561	NRED	AK088487	chr19	-	59367720	59371421
CUST_12534_PI419771968	637.503	94.6372	2.15458	-0.122344	867.26	703.336	341.912	159.132	69.9227	54.857	2.26692	2.20887	1.98796	0.164867	-0.516204	-0.0156932	NRED	AK088510	chr5	-	137018171	137019926
CUST_12535_PI419771968	251.137	81.888	0.906789	-0.177533	258.141	216.043	279.227	80.5421	90.2725	74.8495	0.518621	0.505976	1.69577	-0.817543	-0.147679	0.432621	NRED	AK088542	chr9	+	56266621	56270793
CUST_12537_PI419771968	110.582	7.94605	-0.272078	-3.59769	119.925	100.695	111.126	11.2717	5.94014	6.62626	-0.587414	-0.595343	0.366524	-3.65457	-4.0734	-3.0651	NRED	AK088568	chrX	-	90673663	90676738
CUST_12538_PI419771968	556.664	29.5968	1.61397	-2.25554	824.792	733.134	112.066	59.4792	24.3112	5	2.19449	2.26873	0.378678	-1.2549	-2.04034	-3.47137	NRED	AK088570	chr12	-	52729396	52732389
CUST_1254_PI419771968	1255.54	487.928	3.18669	2.34871	1559.39	1375.89	831.329	609.358	535.733	318.693	3.11337	3.17695	3.26975	2.10193	2.42148	2.52273	Fantom_stringent	AK134686	chr1	-	183017272	183020178
CUST_12544_PI419771968	87.5038	35.8506	-0.652675	-1.62189	118.489	79.2898	64.733	12.5469	57.7226	37.2823	-0.604793	-0.940136	-0.413095	-3.49995	-0.792829	-0.57288	NRED	AK088718	chr16	-	62785062	62786592
CUST_12546_PI419771968	22.0491	5.23419	-2.64217	-4.14365	29.4076	21.05	15.6897	5.70257	5	5	-2.61528	-2.85345	-2.45778	-4.6376	-4.32196	-3.47137	NRED	AK088841	chr2	+	91773055	91819331
CUST_12547_PI419771968	25.8059	26.3659	-2.37877	-1.86095	25.0316	22.3078	30.0784	35.0208	26.1246	17.9522	-2.84772	-2.76972	-1.51887	-2.01907	-1.93656	-1.62721	NRED	AK088901	chr19	+	39008997	39014997
CUST_12549_PI419771968	43.9264	41.7376	-1.69355	-1.39392	59.3151	47.8751	24.589	30.275	76.1139	18.8238	-1.60307	-1.668	-1.80958	-2.22916	-0.393805	-1.55881	NRED	AK088949	chr5	-	46115684	46118817
CUST_12550_PI419771968	24.3103	13.6226	-2.47417	-2.86148	30.2473	21.6628	21.0207	20.5858	11.9348	8.34718	-2.57466	-2.81205	-2.03578	-2.78564	-3.06679	-2.73201	NRED	AK089038	chr1	+	55109712	55110937
CUST_12551_PI419771968	6.24511	25.0261	-4.46713	-1.88765	8.73533	5	5	23.84	23.4745	27.7637	-4.36653	-4.92727	-4.1076	-2.5739	-2.09087	-0.998171	NRED	AK089117	chr12	+	85764759	85766775
CUST_12553_PI419771968	9.79351	5	-3.82833	-4.20687	6.36048	13.2054	9.81468	5	5	5	-4.82426	-3.52614	-3.13458	-4.82729	-4.32196	-3.47137	NRED	AK089136	chr11	+	102303800	102306112
CUST_12554_PI419771968	78.0497	5.87457	-0.849861	-4.00402	98.2699	90.4964	45.3827	7.6237	5	5	-0.87472	-0.749411	-0.925454	-4.21872	-4.32196	-3.47137	NRED	AK089140	chr12	-	71128156	71129806
CUST_12555_PI419771968	37.0735	5	-1.8495	-4.20687	34.6867	41.2425	35.2912	5	5	5	-2.37709	-1.88314	-1.28829	-4.82729	-4.32196	-3.47137	NRED	AK089149	chr10	-	109327172	109328452
CUST_12556_PI419771968	295.292	9.04023	1.06845	-3.47443	370.811	344.41	170.656	13.8304	8.2903	5	1.04114	1.17879	0.985426	-3.35944	-3.59247	-3.47137	NRED	AK089213	chr10	+	83903593	83907119
CUST_12557_PI419771968	60.9674	21.5139	-1.16367	-2.17167	73.3629	66.3931	43.1464	31.4472	16.2404	16.8542	-1.29642	-1.19624	-0.998356	-2.17435	-2.62238	-1.71826	NRED	AK089238	chr6	+	83745052	83755990
CUST_12558_PI419771968	1768.44	1077.02	3.6664	3.50675	2317.8	1874.06	1113.46	1347.55	1111.88	771.616	3.68514	3.62275	3.69131	3.24691	3.4749	3.79844	NRED	AK089240	chr9	-	55578036	55580426
CUST_12563_PI419771968	94.4073	72.424	-0.629021	-0.487611	82.4524	52.1217	148.648	52.3368	45.8045	119.13	-1.12791	-1.54539	0.78623	-1.43946	-1.12647	1.1031	NRED	AK089314	chr10	+	51200491	51204495
CUST_12565_PI419771968	337.007	20.7347	0.733918	-2.54193	508.578	455.524	46.9212	33.1769	24.0271	5	1.49693	1.58218	-0.877355	-2.09711	-2.0573	-3.47137	NRED	AK089321	chr2	+	180701983	180704235
CUST_12571_PI419771968	5	21.9399	-4.73545	-3.04662	5	5	5	55.8198	5	5	-5.17147	-4.92727	-4.1076	-1.34651	-4.32196	-3.47137	NRED	AK089448	chr12	+	119881265	119883924
CUST_12573_PI419771968	35.2519	28.6124	-1.94558	-1.83659	33.3166	27.7973	44.6419	46.9967	22.5032	16.3374	-2.43523	-2.45233	-0.949198	-1.59473	-2.15184	-1.76319	NRED	AK089471	chr16	+	58674248	58678094
CUST_12574_PI419771968	389.799	383.354	1.41927	1.91352	520.865	459.778	188.754	526.659	443.003	180.402	1.53137	1.59559	1.13084	1.89151	2.14728	1.70177	NRED	AK089488	chr1	-	187185287	187186744
CUST_12575_PI419771968	719.238	1423.11	2.4106	3.88763	892.71	679.453	585.549	2022.49	1123.49	1123.36	2.30865	2.15903	2.76412	3.8327	3.48987	4.3403	NRED	AK089495	chr4	+	139631071	139635560
CUST_12576_PI419771968	67.363	38.7506	-1.05272	-1.3081	62.4535	44.5925	95.0429	27.222	35.7505	53.2793	-1.52869	-1.77047	0.140982	-2.38251	-1.484	-0.0577955	NRED	AK089517	chr7	+	124525375	124527276
CUST_12577_PI419771968	24.3681	26.8747	-2.56647	-1.92468	30.8625	29.9382	12.3038	38.6019	29.3051	12.717	-2.54562	-2.34528	-2.8085	-1.87861	-1.77081	-2.12461	NRED	AK089534	chr5	-	115994905	116005990
CUST_1258_PI419771968	85.2486	136.022	-0.648978	0.505963	91.2006	89.2677	75.2777	177.604	139.418	91.0445	-0.982427	-0.769132	-0.195374	0.323304	0.479384	0.715202	Fantom_stringent	AK134798	chr13	-	51518761	51520955
CUST_12582_PI419771968	22.4364	24.415	-2.60796	-2.00139	29.2592	21.3762	16.6737	34.4387	23.9137	14.8925	-2.62258	-2.83126	-2.37002	-2.04325	-2.06413	-1.89678	NRED	AK089562	chr4	+	34007608	34009549
CUST_12584_PI419771968	705.719	48.0041	2.35745	-0.956191	887.236	755.519	474.402	47.106	56.1681	40.7383	2.29978	2.31213	2.46044	-1.59137	-0.832215	-0.444985	NRED	AK089571	chr5	-	149202992	149205224
CUST_12586_PI419771968	330.835	49.1025	1.27221	-1.0917	428.589	324.596	239.321	82.1668	41.0048	24.136	1.25005	1.0933	1.47328	-0.78873	-1.28617	-1.20018	NRED	AK089612	chr8	-	89389398	89393422
CUST_12587_PI419771968	47.8472	18.6091	-1.51075	-2.5152	61.9954	44.6796	36.8665	28.9196	19.3961	7.51163	-1.53931	-1.76765	-1.22528	-2.29524	-2.3662	-2.88417	NRED	AK089626	chr5	-	147113306	147114122
CUST_12589_PI419771968	165.608	5.28176	0.30707	-4.13176	186.383	164.495	145.947	5	5	5.84529	0.0487299	0.1127	0.759779	-4.82729	-4.32196	-3.24602	NRED	AK089646	chr3	-	100877858	100882644
CUST_12590_PI419771968	18.4681	13.4416	-2.94447	-2.92442	15.8443	11.76	27.8	9.25945	8.6803	22.3851	-3.50751	-3.69338	-1.63251	-3.93829	-3.52615	-1.30883	NRED	AK089647	chr2	-	78311663	78315318
CUST_12601_PI419771968	7.22231	12.5976	-4.20543	-2.92258	7.2463	6.97427	7.44634	16.3299	12.8683	8.5948	-4.63615	-4.44716	-3.53299	-3.11977	-2.95815	-2.68983	NRED	AK089761	chr19	+	13422526	13425494
CUST_12602_PI419771968	20.6195	5.04888	-3.61058	-4.19297	51.8586	5	5	5	5.14665	5	-1.79689	-4.92727	-4.1076	-4.82729	-4.28026	-3.47137	NRED	AK089766	chr1	-	135540112	135550715
CUST_12605_PI419771968	127.535	34.0072	-0.065148	-1.44813	135.618	117.571	129.418	38.7565	30.793	32.4722	-0.409996	-0.371815	0.586367	-1.87285	-1.69936	-0.772166	NRED	AK089834	chr15	+	79878685	79880524
CUST_12607_PI419771968	57.199	19.3805	-1.21957	-2.27333	56.4849	56.9131	58.1991	24.1026	16.2548	17.7841	-1.6736	-1.41851	-0.566599	-2.5581	-2.6211	-1.64078	NRED	AK089851	chrX	-	137732969	137735746
CUST_12609_PI419771968	97.7535	12.9185	-0.644921	-3.03711	124.01	131.29	37.9607	17.3132	16.4424	5	-0.539083	-0.212591	-1.18309	-3.03542	-2.60455	-3.47137	NRED	AK089859	chr18	-	5162877	5165729
CUST_12611_PI419771968	9156.44	1112.22	5.9144	3.44684	12719.5	11067.1	3682.79	1659.88	1135	541.793	6.14135	6.18479	5.41706	3.54765	3.50458	3.2883	NRED	AK089870	chr6	-	86211548	86213908
CUST_12612_PI419771968	9.98255	48.5659	-3.83268	-1.05823	8.46304	6.39866	15.086	77.9616	39.2336	28.5024	-4.41222	-4.57143	-2.51439	-0.864522	-1.34987	-0.960286	NRED	AK089876	chr9	+	25685634	25688054
CUST_12614_PI419771968	138.782	59.0389	0.0485473	-0.678494	162.818	122.897	130.63	77.5583	51.2308	48.3276	-0.146277	-0.307895	0.599814	-0.872004	-0.964955	-0.198522	NRED	AK089953	chr19	+	5388783	5390069
CUST_12617_PI419771968	391.032	56.1143	1.30273	-0.952249	593.531	445.361	134.205	85.1673	62.884	20.2916	1.71978	1.54963	0.638771	-0.736985	-0.669272	-1.45049	NRED	AK089957	chr3	+	89014346	89017086
CUST_12619_PI419771968	7.99924	5	-4.24038	-4.20687	5	5	13.9977	5	5	5	-5.17147	-4.92727	-2.6224	-4.82729	-4.32196	-3.47137	NRED	AK090007	chr11	+	90110836	90113256
CUST_12623_PI419771968	41.5516	28.2815	-1.70993	-1.7234	31.213	51.2689	42.173	29.8282	22.637	32.3792	-2.52932	-1.56919	-1.03128	-2.25061	-2.14328	-0.776301	NRED	AK090161	chr5	+	120075950	120084471
CUST_12625_PI419771968	749.515	1230.31	2.4633	3.67469	877.155	821.271	550.12	1630.85	1266.22	793.875	2.28329	2.43252	2.67408	3.5222	3.66241	3.83947	NRED	AK090214	chr6	-	85172312	85174807
CUST_12626_PI419771968	6.09421	20.6451	-4.49273	-2.34179	5	5	8.28262	30.7512	22.4187	8.76543	-5.17147	-4.92727	-3.37944	-2.20664	-2.15726	-2.66147	NRED	AK090221	chr11	+	27079452	27081692
CUST_12627_PI419771968	14.4123	6.16921	-3.36461	-3.94257	7.96515	23.926	11.3459	8.27027	5	5.23736	-4.4997	-2.66869	-2.92543	-4.10128	-4.32196	-3.40446	NRED	AK090227	chrX	-	140301088	140303286
CUST_12628_PI419771968	31.0753	22.6999	-2.11526	-2.12017	35.3841	32.8413	25.0005	35.0078	16.8656	16.2264	-2.34837	-2.21176	-1.78564	-2.01961	-2.56788	-1.77303	NRED	AK090235	chr12	+	80635611	80638000
CUST_12630_PI419771968	396.031	273.943	1.45328	1.35694	504.017	486.017	198.059	438.812	272.304	110.714	1.48393	1.67567	1.20026	1.62825	1.44518	0.997389	NRED	AK090238	chr9	+	96071334	96073882
CUST_12631_PI419771968	157.972	43.5458	0.237429	-1.1242	162.924	135.074	175.917	58.2983	38.2952	34.044	-0.145343	-0.171594	1.02922	-1.28383	-1.3848	-0.70397	NRED	AK090243	chr1	-	36500589	36502102
CUST_12635_PI419771968	48.3719	5.83829	-1.50305	-4.01093	65.3495	41.5542	38.2121	5	7.51487	5	-1.46329	-1.87227	-1.17357	-4.82729	-3.73414	-3.47137	NRED	AK090292	chr17	+	21653676	21667959
CUST_12636_PI419771968	57.5795	75.5637	-1.21704	-0.35727	65.8555	53.6154	53.2674	109.766	60.9332	55.9922	-1.45217	-1.50462	-0.694343	-0.370931	-0.714736	0.0138569	NRED	AK090298	chr13	+	30636701	30639272
CUST_12637_PI419771968	132.934	147.576	-0.00678603	0.652031	127.412	124.394	146.996	162.06	111.253	169.414	-0.500038	-0.290425	0.770105	0.191173	0.153812	1.61111	NRED	AK090299	chr5	+	93279209	93281175
CUST_12639_PI419771968	527.643	47.4706	1.90293	-1.06614	710.645	563.878	308.405	72.1191	41.9387	28.3539	1.97959	1.89004	1.83916	-0.976904	-1.25368	-0.967822	NRED	AK090328	chr7	-	125589776	125591570
CUST_1264_PI419771968	16017.5	9972.07	6.90634	6.75202	15296.2	15107.3	17649	10870.7	9507.26	9538.25	6.40749	6.63376	7.67778	6.25894	6.57092	7.42621	Fantom_stringent	AK134899	chr13	+	9172257	9173650
CUST_12640_PI419771968	11.5986	10.9989	-3.66732	-3.11652	6.38952	18.8297	9.57661	13.2922	12.3593	7.34534	-4.81769	-3.01426	-3.17001	-3.41671	-3.01637	-2.91647	NRED	AK090335	chr18	-	20756464	20823761
CUST_12642_PI419771968	6.05596	820.466	-4.46714	3.06047	6.92546	5.87652	5.36591	1040.48	966.34	454.578	-4.70149	-4.69424	-4.0057	2.87382	3.27249	3.03509	NRED	AK131727	chr1	-	23262523	23263246
CUST_12644_PI419771968	7.10818	314.104	-4.25736	1.75737	5.46266	6.90053	8.96135	311.96	357.882	272.469	-5.04379	-4.46249	-3.26581	1.136	1.83945	2.29665	NRED	AK131761	chr8	+	128108537	128140570
CUST_12645_PI419771968	24.9434	2782.46	-2.50599	4.70531	28.6089	32.2478	13.9737	4151.27	3115.36	1080.74	-2.65501	-2.23807	-2.62488	4.87012	4.96129	4.28451	NRED	AK131796	chr19	+	56896451	56897029
CUST_12646_PI419771968	99.8062	523.795	-0.445748	2.47325	88.6507	81.7878	128.98	669.659	406.218	495.507	-1.02334	-0.895385	0.58148	2.23807	2.02222	3.15946	NRED	AK131801	chr7	+	96658516	96659878
CUST_12647_PI419771968	17.5874	13.369	-3.0007	-3.05831	22.9481	19.5335	10.2805	23.5309	11.576	5	-2.97309	-2.96132	-3.06769	-2.59273	-3.11083	-3.47137	NRED	AK131816	chr3	-	105251107	105255873
CUST_12649_PI419771968	5	374.483	-4.73545	1.92415	5	5	5	529.221	380.589	213.639	-5.17147	-4.92727	-4.1076	1.89851	1.9282	1.94574	NRED	AK131883	chr3	-	92408639	92411414
CUST_1265_PI419771968	164.391	24.1642	0.297162	-1.97756	170.783	179.022	143.369	27.5351	28.5809	16.3764	-0.0773773	0.234798	0.734065	-2.36601	-1.80691	-1.75975	Fantom_stringent	AK134916	chr1	+	134097539	134102360
CUST_12650_PI419771968	26.0704	138.9	-2.57291	-0.166588	31.2663	37.3364	9.60868	229.891	172.792	14.0154	-2.52686	-2.02669	-3.16519	0.695594	0.789001	-1.98436	NRED	AK131967	chr8	+	20020266	20021248
CUST_12651_PI419771968	1890.17	312.264	3.8202	1.73158	2135.08	1844.06	1691.37	395.814	288.479	252.5	3.56668	3.59947	4.29446	1.47947	1.52843	2.18684	NRED	AK132049	chr4	+	59772744	59774310
CUST_12653_PI419771968	118.33	11.2765	-0.194536	-3.08658	140.583	123.841	90.565	15.7641	8.6797	9.38561	-0.358114	-0.296852	0.0713572	-3.17064	-3.52625	-2.56285	NRED	AK132080	chr19	-	40532702	40533455
CUST_12654_PI419771968	63.8591	8.64025	-1.0921	-3.59629	79.4101	64.6968	47.4703	14.9801	5.94064	5	-1.18215	-1.23358	-0.86057	-3.24424	-4.07327	-3.47137	NRED	AK132110	chr2	+	164737389	164738433
CUST_12657_PI419771968	889.185	48.0887	2.67408	-0.983259	1099.61	1020.55	547.396	58.7424	52.4612	33.0624	2.60938	2.74593	2.66692	-1.27288	-0.930714	-0.74618	NRED	AK132411	chr2	-	59860433	59864168
CUST_12658_PI419771968	140.79	119.677	-0.0195516	0.275525	171.123	175.858	75.3905	172.695	117.579	68.7561	-0.0745087	0.209068	-0.193214	0.282867	0.233592	0.310117	NRED	AK132475	chr10	-	7398768	7400956
CUST_12660_PI419771968	12.216	14.684	-3.47468	-2.66137	11.8259	9.47792	15.3443	16.425	12.5804	15.0465	-3.92952	-4.00463	-2.4899	-3.11139	-2.99079	-1.88194	NRED	AK132706	chr10	+	9954788	9957125
CUST_12661_PI419771968	208.514	33427.2	0.538608	8.46145	265.09	252.08	108.374	42313.1	34008.6	23959.7	0.556941	0.728538	0.330345	8.2196	8.40972	8.75503	NRED	AK132914	chr5	+	125869691	125870924
CUST_12663_PI419771968	5.17388	409.842	-4.68679	1.63757	5.38016	5.14147	5	619.24	539.282	71.0056	-5.06575	-4.88702	-4.1076	2.12514	2.431	0.356562	NRED	AK133004	chr3	+	138189388	138189796
CUST_12665_PI419771968	250.091	1177.51	0.562828	3.47318	336.926	348.48	64.8658	1721.21	1345.93	465.411	0.902891	1.19573	-0.410139	3.59999	3.75049	3.06906	NRED	AK133080	chr11	-	79805811	79806303
CUST_12667_PI419771968	14.9806	391.248	-3.25101	1.98421	23.2145	11.1099	10.6174	539.426	418.193	216.125	-2.95645	-3.77542	-3.02117	1.92607	2.06413	1.96242	NRED	AK133162	chr15	+	82683285	82689885
CUST_12669_PI419771968	6.35399	1282.65	-4.43193	3.67113	5.46885	8.59311	5	1868.81	1318.98	660.171	-5.04216	-4.14602	-4.1076	3.71869	3.72131	3.5734	NRED	AK133239	chr17	-	43725288	43728458
CUST_1267_PI419771968	73.8864	61.2961	-0.885716	-0.740477	81.3597	87.9489	52.3507	102.174	45.0036	36.7104	-1.14716	-0.790605	-0.719388	-0.474326	-1.15193	-0.59518	Fantom_stringent	AK135063	chr13	+	93300857	93302761
CUST_12670_PI419771968	5.06999	362.755	-4.71566	1.58294	5.20997	5	5	490.687	513.59	83.9866	-5.11212	-4.92727	-4.1076	1.78945	2.36058	0.598788	NRED	AK133257	chr13	+	26861261	26864596
CUST_12672_PI419771968	6.6255	76.044	-4.36103	-0.350373	8.37016	5	6.50634	98.8126	82.9945	46.325	-4.42814	-4.92727	-3.72768	-0.522591	-0.268949	-0.25958	NRED	AK133305	chr4	-	39345077	39397282
CUST_12673_PI419771968	35.9435	44.528	-1.89671	-1.10028	40.2499	35.9672	31.6134	61.4999	36.4404	35.6438	-2.16248	-2.08059	-1.44706	-1.2067	-1.45643	-0.637719	NRED	AK133322	chr12	-	83574162	83577999
CUST_12674_PI419771968	5.25917	19.8108	-4.66594	-2.45247	5.77752	5	5	36.4265	10.777	12.2288	-4.96295	-4.92727	-4.1076	-1.9623	-3.21401	-2.18108	NRED	AK133349	chr13	+	78454743	78458660
CUST_12675_PI419771968	15.4896	198.169	-3.10843	0.939319	16.9552	15.4762	14.0373	268.971	239.285	86.2508	-3.40974	-3.29722	-2.61833	0.922096	1.25869	0.637167	NRED	AK133367	chr5	+	97821465	98017144
CUST_12676_PI419771968	6.00156	65.512	-4.50914	-0.826366	8.00468	5	5	125.945	46.4621	24.1286	-4.49255	-4.92727	-4.1076	-0.17256	-1.10591	-1.20063	NRED	AK133430	chr15	+	73476303	73478032
CUST_12677_PI419771968	241.039	26.1179	0.849339	-2.05551	269.817	239.068	214.231	47.2736	18.6489	12.4311	0.582438	0.65208	1.3135	-1.58625	-2.42288	-2.15742	NRED	AK133561	chr13	+	110583691	110588730
CUST_12678_PI419771968	1991.62	434.951	3.82796	2.15882	2711.18	2040.19	1223.51	591.331	450.231	263.289	3.91131	3.74529	3.82728	2.05861	2.17063	2.24721	NRED	AK133634	chr1	-	20986381	20988153
CUST_12679_PI419771968	566.937	97.3016	2.07252	0.0310265	621.524	630.75	448.538	132.969	78.9654	79.9699	1.78627	2.05173	2.37956	-0.0942626	-0.340744	0.528086	NRED	AK133659	chr1	-	63115382	63118365
CUST_12680_PI419771968	103.174	22.1836	-0.598548	-2.51445	146.748	125.948	36.8244	43.0235	18.1116	5.41574	-0.2962	-0.272513	-1.22693	-1.72216	-2.46505	-3.35614	NRED	AK133696	chr2	-	158179440	158182579
CUST_12682_PI419771968	16.643	8.40458	-3.15454	-3.67175	21.693	20.8296	7.4065	15.2138	5	5	-3.05424	-2.86864	-3.54073	-3.22191	-4.32196	-3.47137	NRED	AK133970	chr17	-	3111791	3114795
CUST_12683_PI419771968	543.809	75.6605	1.90954	-0.618978	766.356	586.134	278.936	134.249	69.4108	23.322	2.08847	1.94589	1.69426	-0.0804491	-0.526804	-1.24968	NRED	AK134035	chr18	-	10150973	10152889
CUST_12684_PI419771968	15.2093	8.02567	-3.19432	-3.59332	12.4133	11.3535	21.8611	10.7385	5	8.33854	-3.85959	-3.74413	-1.97923	-3.7245	-4.32196	-2.7335	NRED	AK134141	chr14	+	53830527	53833161
CUST_12685_PI419771968	619.3	49.382	2.18077	-0.977881	720.133	702.349	435.419	59.6503	59.4325	29.0633	1.99872	2.20685	2.33674	-1.25076	-0.750714	-0.932174	NRED	AK134157	chr12	-	113180201	113182695
CUST_12686_PI419771968	126.821	23.7199	-0.569885	-2.38118	219.451	136.978	24.0324	17.5307	46.85	6.77902	0.284359	-0.151398	-1.84262	-3.0174	-1.09391	-3.03222	NRED	AK134229	chr15	-	8287857	8291923
CUST_12687_PI419771968	654.113	27.1526	2.28623	-1.86516	759.909	625.528	576.903	37.0287	29.5492	14.8799	2.07628	2.03973	2.74266	-1.93864	-1.75884	-1.898	NRED	AK134354	chr6	-	128291370	128294993
CUST_12689_PI419771968	922.574	407.339	2.76677	2.09136	1151.48	886.688	729.553	524.486	422.792	274.74	2.67588	2.54308	3.08135	1.88555	2.07991	2.30862	NRED	AK134458	chr1	+	10061263	10066272
CUST_12690_PI419771968	236.354	346.923	0.80813	1.86084	288.958	225.082	195.021	266.522	478.386	295.863	0.681317	0.565111	1.17796	0.908897	2.25814	2.41548	NRED	AK134482	chr8	-	108383202	108384214
CUST_12691_PI419771968	31.7301	215.149	-2.20231	1.18339	50.6819	18.1373	26.3712	277.761	208.312	159.373	-1.83	-3.06831	-1.70863	0.968489	1.05871	1.52297	NRED	AK134561	chr16	+	11178268	11192385
CUST_12693_PI419771968	47.8902	10.2883	-1.48964	-3.17212	51.976	38.8402	52.8546	10.9032	10.9939	8.96772	-1.79362	-1.96972	-0.705568	-3.70254	-3.18526	-2.62856	NRED	AK134743	chr11	+	83106931	83108431
CUST_12695_PI419771968	13.8973	44.7954	-3.51851	-1.74902	23.0966	13.5953	5	58.4155	70.9706	5	-2.96379	-3.48416	-4.1076	-1.28093	-0.494744	-3.47137	NRED	AK135037	chr13	-	63914618	63916868
CUST_12696_PI419771968	319.552	85.1878	1.22331	-0.295412	419.337	301.227	238.093	142.665	70.6317	42.2662	1.21857	0.98551	1.46586	0.00727844	-0.501648	-0.391867	NRED	AK135053	chr5	-	65867744	65869298
CUST_12697_PI419771968	1204.04	129.649	3.09999	0.368112	1674.07	1191.13	746.932	173.402	150.835	64.7107	3.21575	2.96892	3.11531	0.288766	0.592938	0.222633	NRED	AK135056	chr11	-	51807068	51810930
CUST_12698_PI419771968	178.034	8.27305	0.308057	-3.59013	253.516	184.964	95.6211	12.9081	5.21246	6.69861	0.492534	0.281904	0.149733	-3.45901	-4.26193	-3.04944	NRED	AK135255	chr11	-	11859614	11863548
CUST_12699_PI419771968	64.7904	6.24868	-1.43566	-3.93797	104.201	74.8684	15.302	8.74604	5	5	-0.790176	-1.02291	-2.49388	-4.02058	-4.32196	-3.47137	NRED	AK135267	chr1	-	167633985	167636545
CUST_127_PI419771968	6.12754	3213.12	-4.46426	5.08599	7.60527	5.77735	5	4112.82	3131.62	2394.93	-4.5664	-4.71879	-4.1076	4.8567	4.9688	5.43247	Fantom_stringent	AK006696	chr18	+	49682942	49684089
CUST_127_PI421760821	1489.64	155.943	3.29638	0.676989	1980.58	1889.67	598.67	193.715	183.713	90.4012	3.45831	3.63472	2.79609	0.448576	0.87742	0.704971	UCR	uc.129+	chr3	+	60418498	60418710
CUST_1270_PI419771968	24.7471	14.9282	-2.52378	-2.68061	16.1053	20.4914	37.6447	12.4522	11.5348	20.7975	-3.48394	-2.89225	-1.19515	-3.51089	-3.11597	-1.41496	Fantom_stringent	AK135470	chr15	+	38314735	38316053
CUST_12700_PI419771968	38.0027	11.0888	-1.84575	-3.23435	50.4771	32.773	30.7579	17.4279	10.8385	5	-1.83584	-2.21476	-1.48664	-3.02589	-3.20579	-3.47137	NRED	AK135315	chr16	-	4871550	4874483
CUST_12701_PI419771968	624.717	168.709	2.20947	0.753315	773.48	575.504	525.165	268.115	128.972	109.041	2.10182	1.91948	2.6071	0.917495	0.367024	0.975426	NRED	AK135403	chr2	-	106812016	106814554
CUST_12703_PI419771968	349.331	33.2231	1.13663	-1.72769	524.287	405.609	118.099	48.2442	40.2726	11.1527	1.54081	1.41475	0.454326	-1.55693	-1.31217	-2.31398	NRED	AK135606	chr2	-	34193103	34195572
CUST_12705_PI419771968	5.68825	8.9524	-4.55496	-3.62242	5.97048	6.09428	5	16.8572	5	5	-4.91555	-4.64174	-4.1076	-3.07392	-4.32196	-3.47137	NRED	AK136091	chr4	+	115146400	115169506
CUST_12706_PI419771968	7575.46	3334.11	5.77022	5.12604	9722.11	8165.73	4838.53	4205.36	3553.56	2243.41	5.75366	5.74617	5.81083	4.8888	5.15116	5.33818	NRED	AK136099	chr4	-	142717596	142718291
CUST_12707_PI419771968	5.03268	115.255	-4.72611	0.248492	5.09803	5	5	142.467	134.337	68.9595	-5.14346	-4.92727	-4.1076	0.00527239	0.425823	0.31438	NRED	AK136184	chr10	-	16670900	16675819
CUST_12708_PI419771968	738.395	403.089	2.30239	1.96923	1022.98	875.579	316.629	583.943	442.379	182.946	2.50516	2.5249	1.87712	2.04047	2.14525	1.72198	NRED	AK136633	chr12	+	32612094	32613664
CUST_12709_PI419771968	12005.9	22216.4	6.48515	7.90289	11231.6	10862.3	13923.8	24970.8	22278.6	19399.8	5.96187	6.15784	7.33574	7.45874	7.79948	8.45045	NRED	AK136657	chr16	-	57561504	57606980
CUST_1271_PI419771968	1695.81	288.045	3.5735	1.45123	2161.15	2007.18	919.106	422.956	323.576	117.602	3.58419	3.72176	3.41456	1.57515	1.69407	1.08447	Fantom_stringent	AK135560	chr17	-	86564806	86566817
CUST_12710_PI419771968	123.782	264.994	-0.262308	1.42906	148.842	167.611	54.8947	378.115	261.319	155.549	-0.275764	0.139771	-0.650929	1.41347	1.38578	1.48793	NRED	AK136697	chr10	+	80657435	80673620
CUST_12712_PI419771968	473.443	87.7662	1.80503	-0.200744	592.771	447.412	380.146	129.606	88.4641	45.2287	1.71793	1.55626	2.14089	-0.131224	-0.176874	-0.294133	NRED	AK136789	chr11	+	62142974	62145401
CUST_12717_PI419771968	975.346	372.527	2.8573	2.00516	1149.3	971.077	805.659	353.842	425.509	338.231	2.67314	2.67424	3.2245	1.31775	2.08915	2.60857	NRED	AK136865	chr5	-	65922806	65926998
CUST_1272_PI419771968	19.2896	33.3985	-2.81172	-1.7767	18.0234	15.6627	24.1828	63.5501	23.5939	13.0516	-3.3216	-3.27994	-1.83362	-1.15939	-2.08355	-2.08714	Fantom_stringent	AK135589	chr16	+	23127885	23128988
CUST_12720_PI419771968	174.402	64.5913	0.375327	-0.552645	189.431	141.832	191.943	82.056	46.9111	64.8069	0.0721302	-0.101156	1.15501	-0.790677	-1.09203	0.224777	NRED	AK136909	chr10	+	18139266	18143174
CUST_12721_PI419771968	1640	278.272	3.6114	1.57298	1897.88	1612.57	1409.53	326.584	287.199	221.033	3.39678	3.40595	4.03148	1.2021	1.52201	1.99482	NRED	AK136920	chr18	+	36744753	36748490
CUST_12722_PI419771968	25.1896	12.1786	-2.42891	-3.2393	30.3232	26.1928	19.0528	23.6209	7.91496	5	-2.57105	-2.5381	-2.17759	-2.58722	-3.65931	-3.47137	NRED	AK137012	chr8	-	17359407	17361872
CUST_12724_PI419771968	51.203	11.9929	-1.47474	-3.09322	69.748	55.3559	28.5052	17.0936	13.3237	5.56136	-1.36932	-1.45853	-1.59637	-3.05383	-2.90798	-3.31786	NRED	AK137335	chr11	+	75411830	75414014
CUST_12725_PI419771968	848.355	210.917	2.66134	1.12964	969.356	847.632	728.078	282.852	213.067	136.831	2.42748	2.4781	3.07843	0.994689	1.09127	1.30296	NRED	AK137339	chr3	-	115588921	115591015
CUST_12726_PI419771968	394.962	163.304	1.53397	0.793218	496.782	397.622	290.481	162.184	203.757	123.972	1.46307	1.38606	1.75278	0.192273	1.02681	1.16057	NRED	AK137378	chr4	-	116289251	116292004
CUST_12727_PI419771968	46.0757	748.176	-1.66694	2.74188	58.5162	57.9471	21.7638	1215.95	780.177	248.4	-1.62263	-1.39253	-1.98567	3.09865	2.96377	2.16322	NRED	AK137467	chr11	+	98412406	98416287
CUST_12728_PI419771968	17.0516	10.2904	-3.56879	-3.20323	6.91861	38.9945	5.2418	9.61	7.7741	13.4871	-4.70292	-1.964	-4.03946	-3.88468	-3.68522	-2.03979	NRED	AK137633	chr17	-	13682133	13746960
CUST_12729_PI419771968	45.5413	19.7397	-1.55308	-2.25363	50.8943	42.8472	42.8824	25.1352	18.3213	15.7627	-1.82397	-1.82807	-1.00721	-2.49757	-2.44845	-1.81486	NRED	AK137685	chr14	-	62150687	62175571
CUST_12730_PI419771968	211.571	127.512	0.192618	-0.351338	327.934	266.408	40.3701	293.467	70.8285	18.2405	0.863866	0.808296	-1.09431	1.04784	-0.497635	-1.60422	NRED	AK137785	chr5	-	33989965	33991643
CUST_12731_PI419771968	512.89	138.091	1.93369	0.576288	605.3	478.527	454.842	145.398	123.165	145.709	1.74811	1.65326	2.3997	0.0346541	0.300556	1.39365	NRED	AK137808	chr2	-	44564399	44566018
CUST_12732_PI419771968	239.417	33.1803	0.835227	-1.50215	235.528	277.144	205.58	41.1376	32.4886	25.9148	0.386356	0.865296	1.25403	-1.78683	-1.62203	-1.09759	NRED	AK137938	chr14	-	56283881	56286994
CUST_12733_PI419771968	29.7419	93.9431	-2.37885	-0.140889	53.8722	16.812	18.5416	85.8813	150.513	45.4346	-1.74193	-3.17778	-2.21683	-0.724942	0.589855	-0.28758	NRED	AK138007	chr11	-	75338139	75341410
CUST_12734_PI419771968	858.813	212.591	2.47963	1.12065	1268.8	976.855	330.787	281.81	232.363	123.6	2.81585	2.6828	1.94023	0.989368	1.21634	1.15624	NRED	AK138021	chr4	-	154996367	154998879
CUST_12735_PI419771968	37.6991	7.01703	-1.9768	-3.82548	41.1297	54.7676	17.2001	5	11.0511	5	-2.13129	-1.47395	-2.32518	-4.82729	-3.17778	-3.47137	NRED	AK138065	chr13	-	103567766	103571997
CUST_12736_PI419771968	164.497	5	0.29659	-4.20687	186.747	162.239	144.505	5	5	5	0.0515404	0.0927758	0.745454	-4.82729	-4.32196	-3.47137	NRED	AK138072	chr6	+	134897963	134902429
CUST_12737_PI419771968	104.726	52.6062	-0.36178	-0.814582	126.409	96.114	91.6555	56.8591	48.6368	52.3227	-0.51144	-0.662524	0.0886254	-1.31989	-1.03992	-0.0839338	NRED	AK138110	chr7	+	116662709	116664667
CUST_12738_PI419771968	35.9302	153.274	-1.99606	0.712799	47.7018	41.1042	18.9845	178.448	159.935	121.44	-1.91742	-1.88798	-2.18278	0.330144	0.677449	1.13081	NRED	AK138158	chr18	+	31769134	31773701
CUST_12739_PI419771968	133.315	506.736	-0.078921	2.35517	162.705	160.411	76.8312	674.593	572.667	272.947	-0.147287	0.0764279	-0.165904	2.24866	2.51766	2.29918	NRED	AK138162	chr6	-	129481967	129483835
CUST_1274_PI419771968	35.9255	54.154	-1.94378	-0.995563	45.2043	39.0839	23.4884	88.9134	52.1162	21.4325	-1.99501	-1.9607	-1.87565	-0.674884	-0.940233	-1.37157	Fantom_stringent	AK135877	chr3	+	31184508	31215813
CUST_12740_PI419771968	23.1622	11.6005	-2.53527	-3.05884	22.4603	19.9358	27.0903	16.791	8.7371	9.27351	-3.00409	-2.93191	-1.66982	-3.0796	-3.51674	-2.58018	NRED	AK138242	chr5	-	45633184	45642665
CUST_12741_PI419771968	23.393	5	-3.53903	-4.20687	60.1789	5	5	5	5	5	-1.58221	-4.92727	-4.1076	-4.82729	-4.32196	-3.47137	NRED	AK138262	chr12	-	57589307	57594311
CUST_12744_PI419771968	27.4083	73.1534	-2.32353	-0.343168	23.9382	21.2507	37.0361	83.6574	66.9915	68.8112	-2.91215	-2.83976	-1.21866	-0.762792	-0.577987	0.311274	NRED	AK138516	chr10	+	19890585	19892483
CUST_12746_PI419771968	7.95485	9.53736	-4.1435	-3.38509	5	7.59973	11.2648	5	10.6584	12.9537	-5.17147	-4.32325	-2.93577	-4.82729	-3.22998	-2.098	NRED	AK138605	chr9	+	52487967	52606877
CUST_12747_PI419771968	276.443	160.492	1.03945	0.744247	326.988	269.463	232.877	224.994	127.588	128.895	0.859696	0.824743	1.4339	0.664527	0.351458	1.21676	NRED	AK138789	chr8	+	71794992	71817625
CUST_12748_PI419771968	248.888	83.9757	0.857495	-0.352504	330.82	235.232	180.614	126.204	93.759	31.9645	0.876504	0.62874	1.06724	-0.169605	-0.093008	-0.794899	NRED	AK138918	chr7	-	85320850	85323271
CUST_12750_PI419771968	34.4997	5	-2.33752	-4.20687	71.4975	15.729	16.2728	5	5	5	-1.33358	-3.27385	-2.40514	-4.82729	-4.32196	-3.47137	NRED	AK138959	chr17	+	12964432	12966325
CUST_12751_PI419771968	93.3871	27.4912	-0.578724	-1.79649	112.266	110.958	56.9372	35.1203	28.7596	18.5935	-0.68262	-0.455326	-0.598226	-2.01498	-1.79792	-1.57657	NRED	AK138978	chr12	+	86401862	86405164
CUST_12752_PI419771968	19.1223	13.9145	-3.14672	-3.31806	28.4774	23.8895	5	5	31.7434	5	-2.66165	-2.6709	-4.1076	-4.82729	-1.65551	-3.47137	NRED	AK139082	chr7	-	67121625	67125562
CUST_12754_PI419771968	617.022	160.065	2.18463	0.683982	748.651	636.582	465.834	251.713	123.332	105.15	2.05475	2.065	2.43415	0.826421	0.302514	0.923011	NRED	AK139147	chr15	-	36180260	36182512
CUST_12755_PI419771968	8.18538	5.22049	-4.15064	-4.14713	5.31799	5.98277	13.2554	5	5	5.66146	-5.08252	-4.66838	-2.70102	-4.82729	-4.32196	-3.29213	NRED	AK139153	chr6	+	16727523	16738512
CUST_12756_PI419771968	770.881	182.6	2.46512	0.880397	1001.27	836.319	475.059	265.598	178.77	103.432	2.47421	2.45871	2.46244	0.903888	0.838067	0.899237	NRED	AK139237	chr7	+	132854350	132856820
CUST_12757_PI419771968	282.83	607.998	1.05287	2.66412	333.981	312.06	202.45	708.28	725.707	390.006	0.890223	1.03648	1.2319	2.31896	2.85935	2.81405	NRED	AK139286	chr4	-	40667091	40669900
CUST_12759_PI419771968	890.501	162.56	2.68545	0.779074	1187.68	886.246	597.577	207.02	162.162	118.497	2.72053	2.54236	2.79346	0.544416	0.697399	1.09541	NRED	AK139402	chrM	-	15762	16188
CUST_12760_PI419771968	620.443	790.927	2.17383	3.0526	806.106	622.922	432.299	1056.2	745.635	570.943	2.16143	2.03371	2.32636	2.89546	2.89843	3.36391	NRED	AK139430	chr2	+	84527048	84528551
CUST_12764_PI419771968	201.464	39.3446	0.55726	-1.31859	256.293	204.369	143.73	51.4072	44.3992	22.2275	0.508254	0.425832	0.737692	-1.46531	-1.17143	-1.31903	NRED	AK139702	chr14	+	75374892	75386911
CUST_12765_PI419771968	18.2208	5.45035	-2.89841	-4.09185	19.54	21.642	13.4803	6.35104	5	5	-3.20504	-2.81343	-2.67675	-4.48222	-4.32196	-3.47137	NRED	AK139872	chr8	+	11948338	12000216
CUST_12766_PI419771968	207.548	28.7875	0.319453	-1.94802	323.814	239.67	59.16	43.8749	33.0314	9.4562	0.845624	0.65571	-0.542974	-1.69389	-1.59813	-2.55204	NRED	AK139967	chr16	-	4760391	4761721
CUST_12767_PI419771968	40.7465	5	-1.80555	-4.20687	51.8605	48.2898	22.0892	5	5	5	-1.79683	-1.65555	-1.96425	-4.82729	-4.32196	-3.47137	NRED	AK140063	chr12	-	84627827	84630729
CUST_12768_PI419771968	119.068	64.7217	-0.18743	-0.609457	144.661	121.494	91.0479	83.2868	75.7371	35.1412	-0.316866	-0.324452	0.0790291	-0.769197	-0.400966	-0.658208	NRED	AK140076	chr9	-	13551723	13553536
CUST_1277_PI419771968	13.1013	1271.81	-3.55044	3.59026	17.7471	16.5569	5	1932.15	1359.79	523.491	-3.34389	-3.19984	-4.1076	3.76678	3.76527	3.23872	Fantom_stringent	AK135931	chr1	+	80183524	80188603
CUST_12770_PI419771968	33.9404	45.2899	-2.21662	-1.56851	42.082	48.1187	11.6206	78.435	49.694	7.74065	-2.09827	-1.66067	-2.89091	-0.855787	-1.00889	-2.84084	NRED	AK140106	chr3	+	102173084	102174860
CUST_12774_PI419771968	11.416	5	-3.57469	-4.20687	10.9617	8.79259	14.4937	5	5	5	-4.039	-4.11291	-2.57217	-4.82729	-4.32196	-3.47137	NRED	AK140402	chr18	-	67480612	67483100
CUST_12775_PI419771968	34.4055	5.55895	-1.98657	-4.06779	42.2371	36.0341	24.9452	6.67686	5	5	-2.09296	-2.07791	-1.78883	-4.41004	-4.32196	-3.47137	NRED	AK140446	chr3	-	13470439	13471829
CUST_12776_PI419771968	42.8869	5.30003	-1.71417	-4.12727	62.6239	37.7107	28.3262	5.90009	5	5	-1.52476	-2.0123	-1.60546	-4.58848	-4.32196	-3.47137	NRED	AK140518	chr5	-	143765525	143767880
CUST_12778_PI419771968	63.137	5	-1.11043	-4.20687	69.7026	74.5005	45.2079	5	5	5	-1.37026	-1.03002	-0.93102	-4.82729	-4.32196	-3.47137	NRED	AK140693	chr7	-	28034281	28042951
CUST_1278_PI419771968	291.355	161.746	1.1205	0.804505	284.335	255.721	334.008	179.486	154.838	150.914	0.65805	0.749229	1.95422	0.338512	0.630722	1.44428	Fantom_stringent	AK136312	chrX	-	159173009	159174545
CUST_12780_PI419771968	2820.9	136.02	4.35747	0.498416	3174.01	3405.95	1882.72	176.76	144.283	87.0184	4.13869	4.48464	4.44908	0.316434	0.528864	0.64995	NRED	AK140807	chr11	+	44469289	44473606
CUST_12782_PI419771968	410.805	41.2487	1.61124	-1.23893	440.811	334.143	457.462	58.6643	26.3511	38.7307	1.29062	1.13512	2.40798	-1.2748	-1.9241	-0.517894	NRED	AK140834	chr11	-	5326174	5330255
CUST_12783_PI419771968	56.6751	24.642	-1.26358	-1.99057	66.8852	61.9061	41.234	35.3858	23.3743	15.1658	-1.42978	-1.29719	-1.06376	-2.00411	-2.09704	-1.87055	NRED	AK140926	chr4	+	34514774	34519068
CUST_12784_PI419771968	64.0238	24.2182	-1.07804	-1.98389	74.2174	68.3545	49.4994	33.7644	18.2607	20.6295	-1.27971	-1.15423	-0.800187	-2.07178	-2.45322	-1.42666	NRED	AK141020	chr2	-	173950538	174009419
CUST_12785_PI419771968	16.1557	19.3453	-3.08968	-2.31411	19.8011	17.7992	10.8667	25.889	19.4069	12.7401	-3.18589	-3.09546	-2.98769	-2.45495	-2.3654	-2.122	NRED	AK141051	chr18	+	33623816	33634364
CUST_12786_PI419771968	11.4461	13.9427	-3.64455	-2.74075	6.29107	11.8711	16.1761	16.1422	11.5621	14.1239	-4.84009	-3.67982	-2.41373	-3.13645	-3.11256	-1.97323	NRED	AK141100	chr2	-	135402757	135409034
CUST_1279_PI419771968	22998.1	3821.69	7.3615	5.23369	29895.9	25086.8	14011.6	5201.58	4452.93	1810.56	7.37426	7.36544	7.34481	5.19552	5.47664	5.02892	Fantom_stringent	AK136368	chr7	-	74376124	74378928
CUST_12790_PI419771968	23.4099	8.85341	-2.64576	-3.57971	33.0107	25.9768	11.2421	15.689	5.87121	5	-2.44853	-2.55005	-2.93869	-3.17753	-4.09023	-3.47137	NRED	AK141469	chr12	-	112080485	112083426
CUST_12791_PI419771968	17.6795	6.40044	-2.92021	-3.90868	18.6725	15.3141	19.0519	5	5.11497	9.08635	-3.27055	-3.31241	-2.17766	-4.82729	-4.28917	-2.6096	NRED	AK141538	chr18	+	40690809	40694829
CUST_12793_PI419771968	45.8003	5.25583	-1.83796	-4.1382	59.412	64.4924	13.4963	5	5.7675	5	-1.60071	-1.23814	-2.67503	-4.82729	-4.11595	-3.47137	NRED	AK141715	chr13	+	114763093	114765960
CUST_12794_PI419771968	82.9463	28.7876	-0.725898	-1.75125	80.4759	108.611	59.7518	38.9506	18.0265	29.3857	-1.16291	-0.486168	-0.528613	-1.86564	-2.47184	-0.916254	NRED	AK141825	chr11	-	16836725	16851096
CUST_12796_PI419771968	76.9755	43.4348	-1.01421	-1.36916	128.574	70.8914	31.4608	79.3325	34.0808	16.8912	-0.48694	-1.10166	-1.45404	-0.839374	-1.55301	-1.7151	NRED	AK141875	chr5	-	46114461	46117861
CUST_12798_PI419771968	624.872	351.166	2.22322	1.92292	697.667	549.631	627.317	371.601	313.652	368.244	1.953	1.85312	2.86353	1.3884	1.64913	2.73122	NRED	AK141983	chr5	+	48784075	48789480
CUST_128_PI419771968	19.8815	12865.2	-2.75297	6.99609	22.0878	20.6218	16.9348	17263.6	15014.3	6317.67	-3.02822	-2.8831	-2.3476	6.92623	7.23016	6.83188	Fantom_stringent	AK006712	chr13	+	24997468	24999149
CUST_12800_PI419771968	133.096	17.929	-0.0434922	-2.48268	165.919	141.287	92.0804	28.1399	14.8811	10.7661	-0.119059	-0.106715	0.0952973	-2.33467	-2.74848	-2.36488	NRED	AK142037	chr8	-	49634769	49639449
CUST_12801_PI419771968	22.7636	5.04726	-2.55708	-4.19343	25.9931	20.0103	22.2875	5.14177	5	5	-2.79334	-2.92652	-1.95136	-4.78695	-4.32196	-3.47137	NRED	AK142062	chr2	-	90358497	90362585
CUST_12803_PI419771968	8.00299	27.9566	-4.06726	-2.09053	7.8337	6.91243	9.26285	42.947	33.93	6.99264	-4.5237	-4.46001	-3.21807	-1.72473	-1.5594	-2.98746	NRED	AK142077	chr3	-	95971386	95976337
CUST_12805_PI419771968	294.725	1107.01	1.13252	3.5677	343.91	293.942	246.325	1320.99	1081.04	918.991	0.932488	0.950188	1.51489	3.21819	3.43431	4.05061	NRED	AK142189	chr8	-	93430430	93432315
CUST_12807_PI419771968	50.4939	13.9071	-1.61008	-2.90073	55.164	76.6816	19.636	19.5694	16.1841	5.96774	-1.70774	-0.98839	-2.13409	-2.85869	-2.62739	-3.21611	NRED	AK142265	chr18	+	80559519	80562565
CUST_12809_PI419771968	1423.13	481.261	3.39182	2.33715	1689.26	1506.1	1074.03	627.84	476.312	339.632	3.22878	3.3074	3.63929	2.14504	2.25187	2.61453	NRED	AK142303	chr1	+	189061045	189062597
CUST_1281_PI419771968	303.363	23.3384	0.766314	-2.40787	430.567	414.345	65.1765	34.3291	30.6861	5	1.25669	1.44549	-0.403244	-2.04785	-1.70438	-3.47137	Fantom_stringent	AK136560	chr11	+	83037951	83040080
CUST_12811_PI419771968	43.0494	8.35855	-1.64728	-3.55665	48.9871	46.1714	33.9898	12.7018	6.6739	5.69996	-1.87907	-1.72027	-1.3425	-3.48225	-3.90536	-3.28235	NRED	AK142495	chr19	+	16238587	16244160
CUST_12813_PI419771968	81.5807	72.924	-0.712912	-0.363594	80.3692	73.3315	91.0415	68.1786	59.5338	91.0596	-1.16483	-1.05284	0.078928	-1.05797	-0.748257	0.715441	NRED	AK142550	chr16	+	24893448	24897271
CUST_12816_PI419771968	2319.65	509.794	4.121	2.45462	2182.32	2371.91	2404.71	589.042	439.765	500.576	3.59825	3.96264	4.80212	2.05301	2.1367	3.17415	NRED	AK142663	chr11	+	120494714	120495671
CUST_12817_PI419771968	14.7967	10.9306	-3.2121	-3.46086	15.6776	18.4448	10.2677	22.5652	5.22655	5	-3.52277	-3.04406	-3.06948	-2.65318	-4.25803	-3.47137	NRED	AK142665	chr3	+	135535076	135538921
CUST_12819_PI419771968	181.55	19.4353	0.0719274	-2.39773	367.887	107.147	69.6154	32.5944	12.3727	13.3389	1.02972	-0.505748	-0.30819	-2.12266	-3.01481	-2.05573	NRED	AK142855	chr16	-	64761981	64764995
CUST_1282_PI419771968	21.8747	5.59194	-2.61486	-4.06072	24.069	22.923	18.6321	5	5	6.77583	-2.9043	-2.73047	-2.20981	-4.82729	-4.32196	-3.0329	Fantom_stringent	AK136643	chr9	-	96630269	96653104
CUST_12820_PI419771968	14.2049	16.661	-3.23462	-2.53269	15.4957	14.5679	12.5512	23.016	15.7806	11.1865	-3.5396	-3.38448	-2.77977	-2.62465	-2.66382	-2.30962	NRED	AK142897	chr12	-	74137915	74142780
CUST_12823_PI419771968	17.2928	13.3357	-3.14118	-2.89818	22.9492	22.1643	6.7648	20.0604	12.1525	7.79413	-2.97302	-2.77903	-3.67148	-2.82293	-3.04071	-2.83091	NRED	AK142918	chr8	-	26413451	26416677
CUST_12824_PI419771968	673.096	45.3722	2.29433	-1.02944	855.538	694.125	469.624	50.3404	42.0411	43.7352	2.24729	2.18985	2.44584	-1.49557	-1.25017	-0.342577	NRED	AK142969	chr7	-	74427442	74429566
CUST_12825_PI419771968	101.585	99.7824	-0.406269	0.0739369	106.751	81.9269	116.077	128.576	97.6551	73.1158	-0.75529	-0.892932	0.429414	-0.142732	-0.0342698	0.398813	NRED	AK143090	chr5	-	132463879	132469254
CUST_12828_PI419771968	409.384	561.295	1.54017	2.52262	548.903	436.852	242.398	760.154	591.584	332.148	1.60701	1.5218	1.49171	2.42093	2.56455	2.58238	NRED	AK143353	chr7	-	134620706	134621927
CUST_12832_PI419771968	15.9456	17.9406	-3.33726	-2.43854	20.4214	22.4153	5	26.0785	12.1601	15.5832	-3.14139	-2.76279	-4.1076	-2.44442	-3.03981	-1.83138	NRED	AK143492	chrY	+	2554377	2578055
CUST_12834_PI419771968	4357.31	8043.47	4.93777	6.33208	5621.14	5058.15	2392.63	11494.4	8343.67	4292.33	4.96325	5.0552	4.79486	6.33943	6.38257	6.27425	NRED	AK143696	chr11	+	84684402	84685132
CUST_12836_PI419771968	14.4361	15.6484	-3.44797	-2.89767	20.9601	17.3481	5	13.2636	28.6816	5	-3.10382	-3.1325	-4.1076	-3.41981	-1.80184	-3.47137	NRED	AK143763	chr7	+	26455889	26458086
CUST_12838_PI419771968	238.334	197.839	0.411735	0.783353	369.759	294.09	51.1537	279.649	258.303	55.5637	1.03705	0.950917	-0.752758	0.97826	1.36903	0.00277138	NRED	AK144341	chr12	+	84973375	84974783
CUST_1284_PI419771968	480.591	95.6415	1.72579	-0.0911784	662.432	540.557	238.783	125.803	116.799	44.3222	1.87823	1.8291	1.47003	-0.174191	0.223995	-0.323339	Fantom_stringent	AK136760	chr2	+	117005120	117007287
CUST_12841_PI419771968	48.8193	5.96309	-1.46735	-3.98755	50.3521	57.5122	38.5935	7.88926	5	5	-1.83942	-1.4034	-1.15924	-4.16932	-4.32196	-3.47137	NRED	AK144510	chr5	-	149770464	149771256
CUST_12843_PI419771968	134.504	47.6361	-0.356817	-1.17787	208.061	162.089	33.3626	69.4888	55.9281	17.4914	0.207468	0.0914464	-1.36937	-1.0305	-0.838392	-1.66473	NRED	AK144564	chr16	+	36071712	36073306
CUST_12844_PI419771968	1009.07	1081.32	2.72345	3.35147	1491.25	1133.13	402.846	1491.06	1331.13	421.753	3.04891	2.8969	2.22456	3.39291	3.73454	2.92696	NRED	AK144670	chr1	-	121549045	121551453
CUST_12845_PI419771968	32.4029	26.5461	-2.03938	-1.80832	32.004	32.4969	32.7077	30.8299	23.3068	25.5018	-2.49322	-2.22697	-1.39797	-2.20296	-2.10122	-1.12077	NRED	AK145005	chr11	-	96574295	96608750
CUST_12846_PI419771968	6.36731	23.5433	-4.44736	-2.09141	9.10194	5	5	36.1529	21.2172	13.2597	-4.30722	-4.92727	-4.1076	-1.97317	-2.23673	-2.06433	NRED	AK145034	chr2	-	18609149	18611941
CUST_12849_PI419771968	1320.77	5372.77	3.29422	5.80929	1512.93	1384.47	1064.92	7216.15	5210.49	3691.66	3.06973	3.18592	3.627	5.6678	5.70331	6.05675	NRED	AK145188	chr6	+	72389044	72390604
CUST_12850_PI419771968	48.5957	23.9037	-1.4653	-2.01724	47.8585	41.7367	56.1918	34.6667	17.6566	19.3878	-1.91269	-1.86595	-0.617237	-2.03373	-2.50176	-1.51622	NRED	AK145496	chr10	-	67566118	67568496
CUST_12851_PI419771968	8.34291	144.168	-4.08144	0.0799022	8.31526	11.7135	5	245.709	163.683	23.1116	-4.43764	-3.6991	-4.1076	0.791594	0.710864	-1.26275	NRED	AK145513	chr18	+	18987738	18990627
CUST_12856_PI419771968	103.775	145.746	-0.425248	0.449011	127.623	119.958	63.7454	208.224	173.619	55.394	-0.497654	-0.342814	-0.435275	0.552781	0.795892	-0.00163937	NRED	AK147007	chr3	-	36623617	36624785
CUST_12858_PI419771968	5113.06	1263.67	4.97974	3.46551	6640.81	7130.77	1567.61	2232.98	1141.87	416.161	5.20375	5.55064	4.18483	3.97554	3.51329	2.9077	NRED	AK147270	chr2	+	119420055	119433230
CUST_1286_PI419771968	62.9068	47.2953	-1.15989	-0.998389	68.285	83.114	37.3213	60.2238	46.0989	35.5633	-1.3999	-0.872178	-1.2076	-1.23695	-1.11723	-0.640983	Fantom_stringent	AK136824	chr2	+	156023571	156026283
CUST_12863_PI419771968	17.29	9.73948	-3.02259	-3.55938	17.0845	24.084	10.7015	19.2184	5	5	-3.39878	-2.65919	-3.00979	-2.88479	-4.32196	-3.47137	NRED	AK147974	chr10	+	22026525	22032748
CUST_12865_PI419771968	38.036	5	-1.88321	-4.20687	45.8736	45.8615	22.3728	5	5	5	-1.97381	-1.72999	-1.94585	-4.82729	-4.32196	-3.47137	NRED	AK148051	chr5	-	149801631	149806790
CUST_12866_PI419771968	613.735	632.082	2.18051	2.75196	494.672	582.022	764.512	790.9	518.191	587.156	1.45693	1.93573	3.14887	2.47814	2.37345	3.4043	NRED	AK148567	chr15	-	65818443	65821839
CUST_12868_PI419771968	47.4916	5	-1.58702	-4.20687	65.2677	51.0574	26.1496	5	5	5	-1.4651	-1.57515	-1.72081	-4.82729	-4.32196	-3.47137	NRED	AK148585	chr18	-	67481042	67503237
CUST_12869_PI419771968	515.705	37.6184	1.73467	-1.79803	646.118	711.55	189.448	49.0817	57.093	6.68054	1.84226	2.22562	1.13613	-1.5321	-0.808651	-3.05333	NRED	AK148658	chr15	-	26672986	26675892
CUST_12870_PI419771968	13.3345	6.54306	-3.5459	-3.88242	14.3888	20.6148	5	5	9.41656	5.21262	-3.64652	-2.88359	-4.1076	-4.82729	-3.40869	-3.41129	NRED	AK148661	chr10	-	108074056	108077135
CUST_12871_PI419771968	1003.35	1374.36	2.26958	3.42023	1209.88	1668.98	131.185	2309.21	1542.78	271.084	2.74725	3.45555	0.605936	4.02397	3.94742	2.2893	NRED	AK148839	chr14	-	79863520	79865132
CUST_12872_PI419771968	260.764	339.969	0.897024	1.78704	341.658	282.583	158.052	461.477	367.804	190.627	0.923012	0.893333	0.874728	1.7009	1.8789	1.78131	NRED	AK148886	chr3	-	152480045	152482306
CUST_12873_PI419771968	6.44559	5	-4.43511	-4.20687	5	5	9.33676	5	5	5	-5.17147	-4.92727	-3.2066	-4.82729	-4.32196	-3.47137	NRED	AK148908	chr5	-	116906106	116907493
CUST_12874_PI419771968	264.529	59.9546	0.794716	-0.724928	406.734	277.607	109.245	80.0669	67.5708	32.2261	1.17455	0.867702	0.341902	-0.82608	-0.565564	-0.783139	NRED	AK148985	chr11	-	6034373	6038773
CUST_12875_PI419771968	8.95832	5.53374	-3.93164	-4.07327	10.8052	6.29855	9.77121	5	5	6.60121	-4.05975	-4.59418	-3.14099	-4.82729	-4.32196	-3.07057	NRED	AK149017	chr3	-	88622951	88624970
CUST_12876_PI419771968	264.205	13.4066	0.858746	-2.90263	297.632	365.413	129.57	20.186	12.6768	7.35693	0.723989	1.26419	0.588065	-2.81393	-2.97977	-2.91419	NRED	AK149068	chr2	-	75520476	75522078
CUST_12879_PI419771968	648.209	597.914	2.27292	2.65808	669.518	547.773	727.337	731.643	638.014	424.085	1.89358	1.84824	3.07696	2.36578	2.67355	2.93491	NRED	AK149257	chr15	+	33766193	33767387
CUST_12881_PI419771968	1296.69	251.799	3.26399	1.32427	1598.42	1194.96	1096.68	396.532	211.45	147.416	3.14903	2.97355	3.6694	1.48208	1.08028	1.41045	NRED	AK149418	chr16	+	43635730	43639104
CUST_12882_PI419771968	77.3617	116.99	-0.808136	0.319993	70.3425	64.0608	97.6818	130.063	89.8129	131.095	-1.35707	-1.24783	0.180493	-0.126146	-0.155043	1.24117	NRED	AK149452	chr3	-	98561430	98566273
CUST_12884_PI419771968	38.0637	38.7833	-1.84667	-1.32393	49.1468	37.4574	27.5868	53.215	38.8937	24.2411	-1.87437	-2.02202	-1.64362	-1.41545	-1.36243	-1.19392	NRED	AK149728	chr16	+	55961421	55965167
CUST_12887_PI419771968	15.5644	8.20844	-3.14396	-3.56764	17.5984	18.6984	10.3965	11.1665	8.45883	5	-3.35603	-3.02436	-3.0515	-3.66811	-3.56343	-3.47137	NRED	AK152937	chr6	-	13817734	13821518
CUST_12888_PI419771968	422.827	636.379	1.62478	2.77053	376.176	324.431	567.875	758.487	540.021	610.628	1.06187	1.09257	2.7199	2.41777	2.43298	3.46085	NRED	AK153090	chr12	+	34114499	34125146
CUST_12889_PI419771968	260.394	5	0.912926	-4.20687	337.619	271.483	172.079	5	5	5	0.905856	0.83552	0.997403	-4.82729	-4.32196	-3.47137	NRED	AK153559	chr7	-	111459592	111463980
CUST_1289_PI419771968	342.02	18.8411	1.36047	-2.39424	346.019	336.629	343.412	29.1183	12.4097	14.9951	0.941308	1.14582	1.99427	-2.28536	-3.01049	-1.88688	Fantom_stringent	AK137112	chr13	-	15551818	15553128
CUST_12890_PI419771968	41.3677	47.3685	-1.69342	-1.05244	45.1035	36.0805	42.9192	71.2494	39.5179	31.3383	-1.99823	-2.07605	-1.00597	-0.994408	-1.33946	-0.823445	NRED	AK153689	chr5	-	123590336	123590983
CUST_12894_PI419771968	2743.16	469.596	4.3525	2.31515	3155.37	2766.37	2307.73	543.838	525.364	339.587	4.1302	4.18458	4.74274	1.93782	2.39328	2.61434	NRED	AK154924	chr3	+	94778861	94783819
CUST_12895_PI419771968	9735.22	2604.35	5.87968	4.31973	12149.2	14275.6	2780.87	3906.49	3440.05	466.498	6.07518	6.55206	5.0118	4.78244	5.10432	3.07243	NRED	AK154943	chrM	+	13563	16299
CUST_12896_PI419771968	47.4406	5	-1.68247	-4.20687	63.011	60.5971	18.7135	5	5	5	-1.51587	-1.32802	-2.20351	-4.82729	-4.32196	-3.47137	NRED	AK155344	chrX	+	106030002	106034841
CUST_12897_PI419771968	23.7996	5	-3.13458	-4.20687	55.4914	7.32368	8.58384	5	5	5	-1.69921	-4.37663	-3.3279	-4.82729	-4.32196	-3.47137	NRED	AK155750	chr10	+	51210768	51216394
CUST_12899_PI419771968	118.151	41.6808	-0.289946	-1.48549	164.563	128.967	60.9237	66.2189	47.3999	11.4236	-0.130899	-0.238345	-0.500593	-1.10004	-1.07708	-2.27936	NRED	AK155929	chr4	-	138932463	138936294
CUST_129_PI419771968	9.32076	4869.59	-3.84078	5.59539	10.0489	9.48889	8.42451	7279.98	4762.9	2565.88	-4.16444	-4.00296	-3.35493	5.68051	5.57373	5.53194	Fantom_stringent	AK006751	chr14	+	54873446	54873742
CUST_129_PI421760821	21.7105	5	-2.70951	-4.20687	29.9304	12.3392	22.8619	5	5	5	-2.58986	-3.62402	-1.91465	-4.82729	-4.32196	-3.47137	UCR	uc.131+	chr3	+	66951309	66951516
CUST_1290_PI419771968	63.8171	10.7056	-1.07905	-3.15484	71.3381	50.3576	69.7556	11.5602	13.3204	7.23612	-1.3368	-1.59506	-0.305287	-3.61811	-2.90832	-2.93808	Fantom_stringent	AK137174	chr7	+	91677484	91726847
CUST_12901_PI419771968	2433.4	279.618	4.12149	1.40795	3222.84	2577.23	1500.13	493.407	177.295	168.152	4.16072	4.08241	4.12135	1.79742	0.826114	1.60032	NRED	AK155976	chr2	-	156004562	156005922
CUST_12902_PI419771968	698.604	96.1382	2.14725	-0.137737	1014.3	840.61	240.903	155.126	91.7565	41.5322	2.49287	2.46609	1.48278	0.128081	-0.124155	-0.417139	NRED	AK156021	chr7	-	80688927	80691746
CUST_12903_PI419771968	129.848	81.792	-0.0429486	-0.194089	136.545	113.246	139.752	78.3915	67.2543	99.73	-0.400167	-0.425882	0.697204	-0.856587	-0.572338	0.846657	NRED	AK156094	chr16	+	3782286	3785733
CUST_12904_PI419771968	6.3043	5	-4.45746	-4.20687	5	5	8.9129	5	5	5	-5.17147	-4.92727	-3.27363	-4.82729	-4.32196	-3.47137	NRED	AK156354	chr17	-	86756133	86758047
CUST_12905_PI419771968	191.323	12.8443	0.45071	-3.08157	260.179	194.726	119.063	23.676	8.03916	6.81773	0.529964	0.356107	0.466059	-2.58386	-3.63685	-3.02401	NRED	AK156552	chrX	+	155972416	155976461
CUST_12906_PI419771968	85.1476	6.30797	-1.08323	-3.92829	99.0943	138.21	18.1384	5	8.9239	5	-0.862667	-0.138478	-2.24855	-4.82729	-3.48622	-3.47137	NRED	AK156585	chr10	-	53668345	53672829
CUST_12910_PI419771968	58.8986	122.658	-1.18303	0.383596	58.9937	52.3979	65.3043	155.974	111.452	100.548	-1.61091	-1.53776	-0.400419	0.135953	0.156392	0.858444	NRED	AK156804	chr1	+	85108394	85110611
CUST_12916_PI419771968	673.266	782.917	2.33751	3.08131	686.2	670.412	663.185	795.297	720.584	832.872	1.92909	2.13971	2.94374	2.48614	2.84913	3.90865	NRED	AK157581	chr11	+	5906264	5908331
CUST_12918_PI419771968	1191	2120.49	3.14541	4.48077	1029.24	1436.92	1106.84	2861.82	1753.54	1746.12	2.51396	3.23957	3.68271	4.3335	4.13216	4.97664	NRED	AK157883	chr13	-	51193116	51196085
CUST_12919_PI419771968	17.6405	5.37457	-2.94991	-4.10938	21.2528	12.714	18.9546	5	5	6.12372	-3.08381	-3.58086	-2.18505	-4.82729	-4.32196	-3.17889	NRED	AK157944	chr2	+	76244617	76246410
CUST_12920_PI419771968	1652.77	180.778	3.59546	0.893079	1652.41	2107.64	1198.26	243.802	189.25	109.283	3.19696	3.79222	3.7972	0.780355	0.920255	0.978627	NRED	AK158356	chr2	-	44862570	44864573
CUST_12922_PI419771968	30.1873	16.8871	-2.24315	-2.56435	22.975	20.6486	46.9382	17.4778	9.0003	24.1834	-2.9714	-2.88122	-0.876833	-3.02177	-3.47392	-1.19735	NRED	AK158451	chr18	-	84853350	84855019
CUST_12923_PI419771968	4048.27	5581.19	4.92345	5.91445	4178.25	3733.54	4233.02	5255.66	5387.56	6100.36	4.53529	4.61713	5.61795	5.21044	5.75152	6.78138	NRED	AK158483	chr1	+	74379236	74382835
CUST_12925_PI419771968	22.4752	24.5584	-2.583	-1.97153	26.6617	18.5272	22.2365	34.6126	21.6361	17.4265	-2.7567	-3.03762	-1.95467	-2.03599	-2.20853	-1.67009	NRED	AK158867	chr14	+	71017777	71019779
CUST_12926_PI419771968	4001.65	5427.05	4.9003	5.85976	4416.34	3410.36	4178.25	6648.9	4723.03	4909.23	4.61524	4.48651	5.59916	5.54969	5.5616	6.46798	NRED	AK159011	chr19	-	19005109	19008657
CUST_12927_PI419771968	54.8528	34.6805	-1.30005	-1.7244	65.0821	56.2291	43.2473	66.6733	23.3601	14.0082	-1.46921	-1.43595	-0.994986	-1.09018	-2.09792	-1.9851	NRED	AK159053	chr6	-	66844645	66845450
CUST_12928_PI419771968	632.263	417.148	2.19544	2.09665	815.249	658.783	422.757	574.297	424.462	252.686	2.1777	2.11446	2.29416	2.01644	2.0856	2.1879	NRED	AK160262	chr12	+	34059257	34061262
CUST_12929_PI419771968	142.126	24.5047	-0.014981	-2.04469	189.826	162.133	74.4196	40.0429	16.3337	17.1375	0.0751348	0.0918365	-0.211914	-1.82574	-2.61412	-1.69422	NRED	AK160296	chr2	-	156679851	156681852
CUST_1293_PI419771968	8528.41	4333.83	5.85658	5.41367	12308.2	9231.17	4045.9	6025.79	4918.47	2057.23	6.09393	5.9231	5.55272	5.40772	5.6201	5.21319	Fantom_stringent	AK137406	chr12	+	110056176	110058356
CUST_12930_PI419771968	4917.31	2662.73	5.11586	4.61048	6447.91	5551.97	2752.06	4147.47	2880.01	960.717	5.16122	5.18958	4.99677	4.8688	4.84797	4.11467	NRED	AK160312	chr13	-	48630914	48632487
CUST_12931_PI419771968	7.5793	506.642	-4.14194	2.44829	8.44887	7.60953	6.6795	517.945	563.544	438.436	-4.41464	-4.32139	-3.68978	1.86744	2.49449	2.98292	NRED	AK160417	chr6	+	143970465	143972174
CUST_12932_PI419771968	1017.61	157.065	2.87214	0.71763	1338.07	1062.42	652.337	199.152	166.401	105.643	2.89254	2.80395	2.91995	0.488511	0.734624	0.929757	NRED	AK160455	chr18	+	32070567	32071573
CUST_12933_PI419771968	17.0493	8.30055	-3.03201	-3.68172	21.58	19.0824	10.4854	14.9017	5	5	-3.06178	-2.99503	-3.03922	-3.25181	-4.32196	-3.47137	NRED	AK160699	chr13	+	107815971	107821701
CUST_12934_PI419771968	123.339	114.17	-0.144424	0.25449	156.979	120.625	92.4134	139.907	127.953	74.6507	-0.198966	-0.334811	0.100505	-0.0208931	0.355577	0.428786	NRED	AK160768	chr14	-	122502566	122504028
CUST_12935_PI419771968	4026.57	3740.94	4.75483	5.2415	4982.16	5354.3	1743.25	4918.88	4278.79	2025.14	4.78916	5.13728	4.33804	5.1149	5.4191	5.19051	NRED	AK161156	chr12	+	70298195	70300854
CUST_12936_PI419771968	83.482	130.285	-0.787935	0.416613	118.574	87.7554	44.1168	160.029	155.679	75.146	-0.603755	-0.793783	-0.966269	0.172978	0.638533	0.438327	NRED	AK161157	chr13	-	81917771	81922748
CUST_12937_PI419771968	5.18045	10.9163	-4.68601	-3.3804	5.54135	5	5	21.1602	6.5887	5	-5.02316	-4.92727	-4.1076	-2.74593	-3.9239	-3.47137	NRED	AK161323	chr10	-	93358615	93359840
CUST_12938_PI419771968	53.8621	577.481	-1.32312	2.62396	63.3508	54.7158	43.5198	617.332	667.831	447.28	-1.50811	-1.47531	-0.985926	2.12069	2.73945	3.01174	NRED	AK161332	chr7	-	130112571	130113564
CUST_12939_PI419771968	5.65343	104.872	-4.57637	-0.0506082	6.9603	5	5	193.552	62.2919	58.771	-4.69425	-4.92727	-4.1076	0.447363	-0.682921	0.0837336	NRED	AK161360	chr5	-	35733321	35734561
CUST_1294_PI419771968	33.7071	7.24729	-2.14427	-3.79617	46.7175	39.6308	14.7729	11.7391	5.00271	5	-1.94751	-1.94065	-2.54465	-3.59596	-4.32118	-3.47137	Fantom_stringent	AK137423	chr16	-	64763277	64765108
CUST_12940_PI419771968	5.33886	146.449	-4.64644	0.60271	6.01659	5	5	204.377	135.208	99.7614	-4.90445	-4.92727	-4.1076	0.525878	0.435138	0.847112	NRED	AK161422	chr7	+	26180432	26351436
CUST_12942_PI419771968	21.4368	88.0432	-2.69572	-0.267226	28.0271	22.5118	13.7715	128.652	100.575	34.9028	-2.68465	-2.75659	-2.64591	-0.141883	0.00823355	-0.668028	NRED	AK161442	chr3	+	82708398	82747560
CUST_12943_PI419771968	37.6356	529.028	-2.07353	2.44657	49.8088	50.5015	12.5964	685.153	582.32	319.61	-1.85507	-1.59094	-2.77458	2.27107	2.54177	2.52687	NRED	AK161453	chr8	+	98330874	98334600
CUST_12945_PI419771968	7.33477	76.969	-4.22644	-0.296772	8.99207	8.01225	5	92.7156	83.0074	55.1841	-4.32474	-4.24699	-4.1076	-0.614472	-0.268725	-0.00711822	NRED	AK161715	chr10	+	42580461	42583123
CUST_12946_PI419771968	2992.05	250.722	4.4849	1.3859	3311.36	2937.4	2727.38	351.342	213.628	187.197	4.19981	4.27113	4.98378	1.30752	1.09506	1.75511	NRED	AK162395	chr14	-	24240840	24245783
CUST_12947_PI419771968	81.8659	49.7206	-0.729972	-0.965245	103.642	77.3989	64.5567	73.0626	38.1513	37.9479	-0.797929	-0.974957	-0.41703	-0.958153	-1.39023	-0.547349	NRED	AK162414	chr7	+	27989893	27993695
CUST_12948_PI419771968	33.8109	269.909	-1.99447	1.49106	41.2499	29.7672	30.4158	377.209	236.642	195.876	-2.12708	-2.35355	-1.50278	1.41001	1.24267	1.8205	NRED	AK162444	chr7	+	56214485	56223206
CUST_12949_PI419771968	14040.6	545.345	6.71788	2.54855	14914.4	14121.8	13085.7	654.381	494.319	487.336	6.37103	6.53643	7.24617	2.20477	2.3054	3.13547	NRED	AK162474	chr11	-	120049275	120051199
CUST_12951_PI419771968	78.249	103.927	-0.767782	0.131023	80.7823	76.3374	77.6272	138.478	93.2417	80.0626	-1.15743	-0.994881	-0.151034	-0.0356984	-0.10099	0.529758	NRED	AK162496	chr5	+	28792913	28807513
CUST_12953_PI419771968	37.41	67.9313	-1.88018	-0.485431	49.941	35.7843	26.5047	92.1555	57.4725	54.1659	-1.85125	-2.08794	-1.70135	-0.623215	-0.799093	-0.0339861	NRED	AK162581	chr1	+	37356737	37359647
CUST_12954_PI419771968	97.1527	20.1332	-0.480649	-2.27649	103.538	114.662	73.2575	29.7822	16.702	13.9155	-0.799377	-0.407951	-0.23462	-2.25284	-2.58194	-1.99468	NRED	AK162589	chr2	-	71109122	71111650
CUST_12955_PI419771968	189.884	48.9772	0.443272	-0.983279	254.603	196.061	118.988	68.817	45.7631	32.3516	0.49871	0.36596	0.465145	-1.04452	-1.12778	-0.777535	NRED	AK162627	chr16	+	91465286	91469710
CUST_12957_PI419771968	13.7738	12.6487	-3.49497	-3.07768	17.9401	18.3812	5	19.5913	13.3548	5	-3.32828	-3.04904	-4.1076	-2.85707	-2.90461	-3.47137	NRED	AK162653	chr13	-	12564899	12569145
CUST_12958_PI419771968	13.6211	5	-3.45888	-4.20687	6.86217	11.5219	22.4792	5	5	5	-4.71473	-3.72289	-1.93901	-4.82729	-4.32196	-3.47137	NRED	AK162785	chr11	+	79278233	79281064
CUST_12959_PI419771968	21.112	5	-3.06438	-4.20687	36.4253	21.8352	5.07544	5	5	5	-2.30653	-2.80062	-4.08599	-4.82729	-4.32196	-3.47137	NRED	AK162803	chr14	-	62246651	62250729
CUST_12961_PI419771968	264.04	144.206	0.924646	0.48434	336.605	289.887	165.628	211.944	155.116	65.5569	0.901514	0.93015	0.942274	0.578329	0.633313	0.241378	NRED	AK162927	chr12	-	33817919	33832396
CUST_12962_PI419771968	213.569	77.7667	0.185612	-0.8038	284.055	318.196	38.4567	122.114	98.9378	12.2479	0.656628	1.06457	-1.16436	-0.217125	-0.0154433	-2.17883	NRED	AK162983	chr14	-	103557382	103559798
CUST_12963_PI419771968	589.268	327.528	2.11635	1.82506	762.276	493.791	511.737	348.807	321.803	311.973	2.08077	1.69856	2.56973	1.29707	1.68614	2.49198	NRED	AK163089	chr19	-	37210659	37215828
CUST_12964_PI419771968	476.818	32.8105	1.67307	-1.64334	719.211	496.778	214.465	44.134	39.4754	14.8223	1.99687	1.70726	1.31508	-1.6854	-1.34101	-1.9036	NRED	AK163456	chr13	+	14159124	14161327
CUST_12965_PI419771968	8.52162	10.5028	-4.02838	-3.50524	6.42891	12.2055	6.93043	21.5083	5	5	-4.80882	-3.63974	-3.63658	-2.72239	-4.32196	-3.47137	NRED	AK163559	chr9	+	57845847	57855258
CUST_12967_PI419771968	4879.45	999.062	5.17955	3.42596	5919.78	4422.42	4296.16	1072.99	1083.62	840.571	5.03793	4.86142	5.63931	2.91821	3.43775	3.92193	NRED	AK163649	chr2	+	23052912	23054770
CUST_1297_PI419771968	123.092	78.6612	-0.15161	-0.393877	143.537	139.872	85.8683	120.633	78.8785	36.4725	-0.328121	-0.121238	-0.00547028	-0.234737	-0.342333	-0.604559	Fantom_stringent	AK137804	chr3	+	84999103	85000369
CUST_12970_PI419771968	1603.28	221.471	3.55954	1.22788	1880.53	1757.58	1171.74	287.557	206.551	170.304	3.38353	3.53018	3.76491	1.01849	1.04646	1.61867	NRED	AK163795	chr7	-	135837750	135840320
CUST_12971_PI419771968	12.208	15.3471	-3.9312	-2.60407	26.6239	5	5	15.287	18.0857	12.6685	-2.75875	-4.92727	-4.1076	-3.21498	-2.46712	-2.13012	NRED	AK163849	chr14	-	93684708	93718573
CUST_12973_PI419771968	9092.01	9341.27	6.07034	6.58666	10534.7	9788.25	6953.11	13077.5	9023.2	5923.17	5.86946	6.00764	6.33392	6.52558	6.49553	6.73886	NRED	AK163895	chr14	-	64139426	64142203
CUST_12975_PI419771968	168.276	5.83665	0.299416	-4.00443	207.196	178.665	118.966	5.23582	7.27414	5	0.201452	0.231915	0.464881	-4.7608	-3.78112	-3.47137	NRED	AK164022	chr2	+	79097838	79100144
CUST_12978_PI419771968	6.08622	69.9953	-4.46821	-0.41194	6.02185	5	7.23683	75.1761	77.2612	57.5487	-4.90319	-4.92727	-3.57417	-0.917012	-0.372221	0.0534124	NRED	AK164224	chr3	-	89781186	89820215
CUST_12979_PI419771968	128.398	5	-0.345043	-4.20687	238.467	96.7526	49.9743	5	5	5	0.404251	-0.65297	-0.786409	-4.82729	-4.32196	-3.47137	NRED	AK164363	chr4	+	97249005	97251908
CUST_1298_PI419771968	16.2305	46.9838	-3.1717	-1.31447	19.6916	21.3011	7.69892	90.0289	34.3999	16.5225	-3.19389	-2.83634	-3.48487	-0.656897	-1.53956	-1.74694	Fantom_stringent	AK137920	chr7	-	104872524	104873482
CUST_12982_PI419771968	278.744	85.1119	1.06081	-0.163734	306.396	277.999	251.839	114.687	78.2116	62.437	0.765856	0.869735	1.54683	-0.307652	-0.354582	0.171031	NRED	AK164749	chr11	-	98669167	98671405
[truncated: 6,267 more rows]
