# Supplementary material for: Long Non-Coding RNA Expression Profiling of Mouse Testis during Postnatal Development
Source: PLoS One. 2013 Oct 10;8(10):e75750. doi: 10.1371/journal.pone.0075750 (PMC3794988; doi:10.1371/journal.pone.0075750)
Supplement: Table S3 — mRNAs expressed in mouse testis above background. (XLS) [file pone.0075750.s006.xls]

## Sheet: mRNA-above background
	Group-Raw Intensity		Group-Normalized Intensity		Raw Intensity						Normalized Intensity						Annotations
Probe ID	[Group(N)](raw)	[Group(A)](raw)	[Group(N)](normalized)	[Group(A)](normalized)	[N1, Group(N)](raw)	[N2, Group(N)](raw)	[N3, Group(N)](raw)	[A1, Group(A)](raw)	[A2, Group(A)](raw)	[A3, Group(A)](raw)	[N1, Group(N)](normalized)	[N2, Group(N)](normalized)	[N3, Group(N)](normalized)	[A1, Group(A)](normalized)	[A2, Group(A)](normalized)	[A3, Group(A)](normalized)	Gene Symbol	GenBank Accession	Chromosome	ChromosomeStrand	Description	EntrezGeneID	GO(Avadis)	Cytoband
CUST_8823_PI419772161	1810.37	42.9921	2.34906	-1.33521	4623.85	94.8707	712.395	79.2256	24.4535	25.2971	4.68148	-0.681308	3.04701	-0.841319	-2.03192	-1.1324	Oxr1	NM_001130164	chr15	+	oxidation resistance 1 isoform C	170719	GO:0005634|GO:0005739|GO:0005739|GO:0016998|GO:0003674|GO:0008150|GO:0005730
CUST_21246_PI419772161	49.7371	188.83	-1.75645	0.654272	85.5175	14.5891	49.1048	335.652	180.063	50.7747	-1.07525	-3.38238	-0.811731	1.24161	0.848466	-0.12726	Fbxw12	NM_001008428	chr9	-	F-box and WD-40 domain protein 12	434440
CUST_7065_PI419772161	1203.76	45.5979	2.28572	-1.24294	2004.99	90.1154	1516.16	81.6356	33.3484	21.8097	3.47598	-0.755497	4.13668	-0.798087	-1.58435	-1.3464	Ankrd37	NM_001039562	chr8	-	Mus musculus ankyrin repeat domain 37 (Ankrd37), mRNA [NM_001039562]	654824	GO:0005634|GO:0008150|GO:0003674|GO:0005737|GO:0005575	mm|8qB1.1
CUST_9735_PI419772161	120.738	5.79459	-1.03042	-4.00315	204.748	9.12878	148.336	5	5.80186	6.58191	0.18431	-4.05878	0.783204	-4.82729	-4.10738	-3.07479	Plekha7	NM_172743	chr7	-	Mus musculus pleckstrin homology domain containing, family A member 7 (Plekha7), mRNA [NM_172743]	233765	GO:0005515|GO:0008150|GO:0003674|GO:0005575	mm|7qF1
CUST_1016_PI419772161	29.0363	559.729	-2.69055	2.55026	50.5543	5.61524	30.9394	691.108	617.191	370.888	-1.83364	-4.75985	-1.47815	2.28355	2.62568	2.74154	4933413G19Rik	NM_027697	chr6	+	hypothetical protein LOC71149	71149	GO:0008150|GO:0005575|GO:0003674
CUST_15078_PI419772161	24.2286	9.35708	-2.85321	-3.51035	37.162	5.63873	29.8851	5.30065	5.97649	16.7941	-2.27764	-4.75383	-1.52817	-4.74304	-4.06459	-1.72342	Sh3rf2	NM_172966	chr18	+	Mus musculus SH3 domain containing ring finger 2 (Sh3rf2), transcript variant 2, mRNA [NM_172966]	269016	GO:0005515|GO:0046872|GO:0008150|GO:0003674|GO:0008270|GO:0005575|GO:0016874	mm|18qB3
CUST_1963_PI419772161	6.79604	34.9849	-4.32607	-1.51889	8.94329	5.66752	5.77731	55.0698	28.778	21.1069	-4.33259	-4.74648	-3.89913	-1.36602	-1.797	-1.39366	Olfr128	NM_206816	chr17	+	Mus musculus olfactory receptor 128 (Olfr128), mRNA [NM_206816]	383243	GO:0004872|GO:0004984|GO:0004930|GO:0007608|GO:0007186|GO:0004871|GO:0016021|GO:0007165	mm|17qB1
CUST_2215_PI419772161	9604.82	260.486	6.01773	1.42921	8803.48	4799.04	15211.9	355.271	259.28	166.907	5.61046	4.97933	7.46339	1.32356	1.37447	1.5896	Zfp777	NM_001081382	chr6	-	Mus musculus zinc finger protein 777 (Zfp777), mRNA [NM_001081382]	72306	GO:0046872|GO:0008150|GO:0003674|GO:0005575	mm|6qB2.3
CUST_15077_PI419772161	2123.82	7.87561	2.68108	-3.57864	4316.36	72.849	1982.25	9.90073	6.17116	7.55494	4.5822	-1.06236	4.5234	-3.84168	-4.01835	-2.87588	Adar	NM_001038587	chr3	+	Mus musculus adenosine deaminase, RNA-specific (Adar), transcript variant 2, mRNA [NM_001038587]	56417	GO:0006396|GO:0006350|GO:0003726|GO:0031047|GO:0043066|GO:0003723|GO:0006397|GO:0005730|GO:0045449|GO:0004000|GO:0005634|GO:0016787|GO:0003692|GO:0046872|GO:0003677|GO:0005737|GO:0016553|GO:0003725|GO:0005622	mm|3qF1
CUST_9486_PI419772161	3593.89	156.196	4.62901	0.662987	4347.94	1762.58	4671.16	239.79	121.853	106.946	4.59272	3.53427	5.76004	0.756413	0.285101	0.947446	Suv420h1	NM_144871	chr19	+	Mus musculus suppressor of variegation 4-20 homolog 1 (Drosophila) (Suv420h1), transcript variant 3, mRNA [NM_144871]	225888	GO:0005634|GO:0000780|GO:0006350|GO:0016571|GO:0016568|GO:0016740|GO:0042799|GO:0008168|GO:0018024|GO:0005694|GO:0045449	mm|19qA
CUST_12859_PI419772161	25271.5	308.719	7.45546	1.62846	28690.1	13080.4	34044	455.485	300.92	169.751	7.31487	6.42593	8.62559	1.68205	1.58934	1.61397	Cdt1	NM_026014	chr8	+	Mus musculus chromatin licensing and DNA replication factor 1 (Cdt1), mRNA [NM_026014]	67177	GO:0005634|GO:0005515|GO:0003677|GO:0000076|GO:0007090|GO:0006260|GO:0007049|GO:0030174	mm|8qE1
CUST_20440_PI419772161	1163.24	46.9149	2.86451	-1.00067	1805.89	390.933	1292.89	57.286	46.8281	36.6305	3.3251	1.36158	3.90686	-1.3091	-1.09459	-0.598325	Ctsb	NM_007798	chr14	+	Mus musculus cathepsin B (Ctsb), mRNA [NM_007798]	13030	GO:0005515|GO:0005576|GO:0042383|GO:0042277|GO:0005615|GO:0005901|GO:0016324|GO:0009986|GO:0005739|GO:0008233|GO:0004175|GO:0004197|GO:0005764|GO:0006508|GO:0016787|GO:0060548|GO:0048471|GO:0030984|GO:0005737|GO:0009897|GO:0050790|GO:0032403|GO:0005625|GO:0008234	mm|14qD1
CUST_21806_PI419772161	64037.5	4287.57	8.79304	5.47698	64168.5	34331.6	93612.5	5409.54	4741.62	2711.55	8.47618	7.81805	10.0849	5.25208	5.56727	5.6116	Wdr45l	NM_025793	chr11	-	Mus musculus Wdr45 like (Wdr45l), mRNA [NM_025793]	66840	GO:0008150|GO:0003674|GO:0005575	mm|11qE2
CUST_12202_PI419772161	1991.65	189.736	3.62828	0.989295	2870.01	628.677	2476.25	187.32	250.774	131.115	3.99344	2.04698	4.84442	0.400146	1.32635	1.24139	Gnpnat1	NM_019425	chr14	-	Mus musculus glucosamine-phosphate N-acetyltransferase 1 (Gnpnat1), mRNA [NM_019425]	54342	GO:0016740|GO:0005793|GO:0005768|GO:0006044|GO:0006048|GO:0005770|GO:0008080|GO:0048029|GO:0006041|GO:0016020|GO:0008152|GO:0008415|GO:0004343|GO:0005625|GO:0005794	mm|14qC1
CUST_18575_PI419772161	414.8	9262.7	1.45584	6.64412	326.465	211.484	706.451	9288.42	8377.55	10122.1	0.857386	0.475204	3.03492	6.032	6.38842	7.51193	Asb4	NM_023048	chr6	+	Mus musculus ankyrin repeat and SOCS box-containing 4 (Asb4), mRNA [NM_023048]	65255		mm|6qA1
CUST_19965_PI419772161	95.4327	28.5011	-0.655118	-1.73238	110.49	40.4615	135.346	36.4758	20.9598	28.0678	-0.705622	-1.91072	0.650988	-1.96035	-2.25434	-0.982453	Prkg1	NM_011160	chr19	-	Mus musculus protein kinase, cGMP-dependent, type I (Prkg1), transcript variant 2, mRNA [NM_011160]	19091	GO:0004672|GO:0005515|GO:0005524|GO:0016740|GO:0016358|GO:0030900|GO:0000166|GO:0007165|GO:0004692|GO:0030553|GO:0004674|GO:0001764|GO:0006468|GO:0016301|GO:0005794	mm|19qC1
CUST_844_PI419772161	20679.2	4360.99	7.06035	5.47324	29958.2	7688.21	24391.1	4555.17	6004.77	2523.04	7.37727	5.65923	8.14454	5.00408	5.908	5.50765	1700037H04Rik	NM_026091	chr2	-	Mus musculus RIKEN cDNA 1700037H04 gene (1700037H04Rik), mRNA [NM_026091]	67326	GO:0008150|GO:0003674|GO:0005575	mm|2qF1
CUST_2821_PI419772161	73.239	22.6167	-1.15311	-2.07766	73.6472	23.8702	122.2	19.6581	17.1522	31.0397	-1.29084	-2.67206	0.503572	-2.85216	-2.54357	-0.837257	Olfr685	NM_001011857	chr7	-	Mus musculus olfactory receptor 685 (Olfr685), mRNA [NM_001011857]	258160	GO:0004872|GO:0004984|GO:0004930|GO:0007608|GO:0007186|GO:0004871|GO:0016021|GO:0007165	mm|7qE3
CUST_11301_PI419772161	4029.19	98.0424	4.7088	0.02647	5400.02	1512.04	5175.51	112.794	119.757	61.5764	4.90535	3.31308	5.90796	-0.331667	0.260069	0.151008	Osbpl5	NM_024289	chr7	-	Mus musculus oxysterol binding protein-like 5 (Osbpl5), mRNA [NM_024289]	79196	GO:0008202|GO:0006869|GO:0006810	mm|7qF5
CUST_954_PI419772161	3167.6	24.3877	4.36619	-2.01572	4386.23	1209.32	3907.25	27.621	13.416	32.126	4.60537	2.99078	5.50241	-2.36152	-2.89801	-0.78763	Magea1	NM_020015	chrX	-	Mus musculus melanoma antigen, family A, 1 (Magea1), mRNA [NM_020015]	17137		mm|XqF3
CUST_3225_PI419772161	23045	3863.75	7.28054	5.28642	27191.6	10330.9	31612.4	4724.32	4805.83	2061.09	7.23747	6.08548	8.51868	5.05668	5.58668	5.21589	Rexo2	NM_024233	chr9	-	Mus musculus REX2, RNA exonuclease 2 homolog (S. cerevisiae) (Rexo2), mRNA [NM_024233]	104444	GO:0003676|GO:0016787|GO:0008408|GO:0005739|GO:0004527|GO:0004518|GO:0006139|GO:0005622	mm|9qA5.3
CUST_1381_PI419772161	20664.1	446.11	7.12785	2.27042	24374.5	9398.24	28219.6	433.958	479.541	424.832	7.07969	5.94898	8.35489	1.6122	2.26162	2.93745	Stard3nl	NM_024270	chr13	-	Mus musculus STARD3 N-terminal like (Stard3nl), mRNA [NM_024270]	76205	GO:0016020|GO:0008150|GO:0003674|GO:0005768|GO:0016021|GO:0005575	mm|13qA2
CUST_4602_PI419772161	11438.8	257.953	6.27209	1.47564	12648.9	5253.31	16414.3	273.152	224.16	276.547	6.13333	5.10981	7.57314	0.944347	1.16449	2.31808	Ndufs6	NM_010888	chr13	-	Mus musculus NADH dehydrogenase (ubiquinone) Fe-S protein 6 (Ndufs6), nuclear gene encoding mitochondrial protein, transcript variant 1, mRNA [NM_010888]	407785	GO:0016020|GO:0008150|GO:0003674|GO:0070469|GO:0005739|GO:0022900|GO:0006810|GO:0005743	mm|13qC1
CUST_18773_PI419772161	488.277	9.10507	1.47175	-3.45008	930.975	136.174	397.681	5.54792	7.76071	14.0066	2.3692	-0.159894	2.20594	-4.67727	-3.6877	-1.98527	Acot2	NM_134188	chr12	+	Mus musculus acyl-CoA thioesterase 2 (Acot2), nuclear gene encoding mitochondrial protein, mRNA [NM_134188]	171210	GO:0042760|GO:0016790|GO:0006629|GO:0016787|GO:0016291|GO:0004091|GO:0016290|GO:0006637|GO:0005739	mm|12qD1
CUST_14404_PI419772161	10886.7	390.976	6.25407	2.08035	9407.75	6779.01	16473.3	363.973	407.303	401.651	5.70624	5.47766	7.57831	1.35848	2.02606	2.8565	Thap3	NM_001145929	chr4	-	THAP domain containing, apoptosis associated	69876	GO:0046872|GO:0003677|GO:0003676|GO:0003674|GO:0005575|GO:0008150
CUST_19639_PI419772161	217.846	8.52975	0.629844	-3.44855	195.73	141.337	316.472	7.64637	7.80272	10.1402	0.119322	-0.1062	1.87641	-4.21444	-3.67992	-2.45129	Dcx	NM_010025	chrX	-	Mus musculus doublecortin (Dcx), transcript variant 4, mRNA [NM_010025]	13193	GO:0007399|GO:0005515|GO:0001764|GO:0007275|GO:0030154|GO:0021952|GO:0007420|GO:0005737|GO:0048813|GO:0048675|GO:0005622	mm|XqF2
CUST_14408_PI419772161	38944.2	12283.2	8.10043	7.0425	34702.3	24371.4	57759	13611.1	13203.3	10035.3	7.58935	7.3237	9.38823	6.58329	7.04472	7.4995	Gtl3	NM_008187	chr8	-	Mus musculus gene trap locus 3 (Gtl3), mRNA [NM_008187]	14894		mm|8qD1
CUST_9925_PI419772161	54.1851	496.642	-1.69512	2.32261	53.2684	13.6635	95.6235	514.209	272.524	703.192	-1.75819	-3.47695	0.149768	1.857	1.44635	3.66448	March10	NM_172568	chr11	-	Mus musculus membrane-associated ring finger (C3HC4) 10 (March10), transcript variant 1, mRNA [NM_172568]	632687	GO:0008150|GO:0003674|GO:0005575	mm|11qE1
CUST_20454_PI419772161	6352.12	106.245	5.44415	0.00371806	9080.53	3142.23	6833.6	179.595	90.1267	49.0123	5.65516	4.36837	6.3089	0.339389	-0.15001	-0.178225	Nfatc2	NM_001136073	chr2	-	nuclear factor of activated T-cells,	18019	GO:0005737|GO:0045944|GO:0006350|GO:0045449|GO:0045449|GO:0045944|GO:0003677|GO:0003677|GO:0003677|GO:0003677|GO:0016563|GO:0016563|GO:0005634|GO:0005634|GO:0005634|GO:0005634|GO:0005829|GO:0005829|GO:0003700|GO:0003700|GO:0005737|GO:0005737|GO:0005515|GO:0006355|GO:0006355|GO:0006355|GO:0045941|GO:0001816|GO:0043565
CUST_5652_PI419772161	5363.36	381.454	5.13861	1.81009	8757.5	2382.97	4949.61	679.743	295.793	168.825	5.60291	3.96935	5.84357	2.25963	1.56455	1.60609	Mrps27	NM_173757	chr13	+	Mus musculus mitochondrial ribosomal protein S27 (Mrps27), nuclear gene encoding mitochondrial protein, mRNA [NM_173757]	218506	GO:0005840|GO:0008150|GO:0003674|GO:0005739|GO:0030529	mm|13qD1
CUST_14573_PI419772161	1063.89	9.57284	2.44413	-3.28432	1913.93	181.502	1096.22	10.5678	10.4206	7.73012	3.40893	0.254645	3.6688	-3.74762	-3.26252	-2.84281	Hnrnpa1	NM_001039129	chr15	+	Mus musculus heterogeneous nuclear ribonucleoprotein A1 (Hnrnpa1), transcript variant 2, mRNA [NM_001039129]	15382	GO:0003676|GO:0005634|GO:0000380|GO:0005681|GO:0008380|GO:0005737|GO:0003723|GO:0030529|GO:0006397|GO:0000166|GO:0051028|GO:0006810	mm|15qF3
CUST_18653_PI419772161	30.66	28.9224	-2.23258	-1.73143	46.0889	17.2351	28.656	38.4028	29.1718	19.1926	-1.96705	-3.14192	-1.58876	-1.88607	-1.77739	-1.53082	Pou4f2	NM_138944	chr8	-	Mus musculus POU domain, class 4, transcription factor 2 (Pou4f2), mRNA [NM_138944]	18997	GO:0007399|GO:0003700|GO:0006350|GO:0031290|GO:0030182|GO:0060041|GO:0045944|GO:0007605|GO:0045597|GO:0006355|GO:0048676|GO:0045449|GO:0030528|GO:0005634|GO:0043565|GO:0003677|GO:0003682|GO:0007411|GO:0050885|GO:0000122|GO:0007409	mm|8qC1
CUST_15309_PI419772161	752.572	23.3598	2.33506	-2.25042	1093.03	334.515	830.168	23.3819	38.6013	8.09625	2.60072	1.13673	3.26773	-2.60189	-1.37332	-2.77604	Tmprss5	NM_030709	chr9	+	Mus musculus transmembrane protease, serine 5 (spinesin) (Tmprss5), mRNA [NM_030709]	80893	GO:0005044|GO:0006508|GO:0004252|GO:0016787|GO:0016020|GO:0008236|GO:0005886|GO:0008233|GO:0016021|GO:0003824	mm|9qA5.3
CUST_14086_PI419772161	479.918	8.11615	1.28882	-3.62339	836.428	78.5109	524.814	5.82163	5.58004	12.9468	2.2147	-0.954378	2.60614	-4.60779	-4.16362	-2.09878	Cxcl14	NM_019568	chr13	-	Mus musculus chemokine (C-X-C motif) ligand 14 (Cxcl14), mRNA [NM_019568]	57266	GO:0005576|GO:0006955|GO:0005125|GO:0005615|GO:0008009	mm|13qB1
CUST_12206_PI419772161	2927.77	63.4616	4.0876	-0.54722	3578.98	724.211	4480.11	71.8425	60.415	58.1273	4.31194	2.25107	5.69979	-0.982447	-0.727058	0.0678458	2410042D21Rik	NM_024254	chr2	+	Mus musculus RIKEN cDNA 2410042D21 gene (2410042D21Rik), mRNA [NM_024254]	72425	GO:0008150|GO:0003674|GO:0005575	mm|2qE3
CUST_9_PI419532418	37786.3	3471.24	8.14249	5.19429	37616.7	33759.6	41982.6	4618.19	2722.55	3072.99	7.70569	7.79381	8.92798	5.0239	4.76685	5.79213	Actb	NM_007393	chr5	-	actin, beta	11461	GO:0005625|GO:0005829|GO:0005829|GO:0007409|GO:0019901|GO:0030424|GO:0043234|GO:0030863
CUST_13576_PI419772161	59.7688	43.1697	-1.50866	-1.12118	77.0618	15.3091	86.9353	33.0395	51.6514	44.8181	-1.22545	-3.31288	0.0123458	-2.10309	-0.953156	-0.307289	Pcdhgb7	NM_033579	chr18	+	protocadherin gamma subfamily B, 7	93704	GO:0007155|GO:0016021|GO:0016020|GO:0005886|GO:0005624
CUST_14586_PI419772161	14324.7	1474.32	6.64858	3.88712	13879.2	8246.64	20848.1	1790.32	1871.73	760.924	6.26724	5.76039	7.91811	3.65679	4.22626	3.77831	Rad54l2	NM_030730	chr9	-	Mus musculus RAD54 like 2 (S. cerevisiae) (Rad54l2), mRNA [NM_030730]	81000	GO:0004386|GO:0003676|GO:0005634|GO:0016787|GO:0005524|GO:0003677|GO:0003712|GO:0000166|GO:0019901	mm|9qF1
CUST_18202_PI419772161	1932.46	17.5313	3.4112	-2.43577	3171.94	403.683	2221.75	12.9751	16.7514	22.8673	4.13775	1.40788	4.68795	-3.45154	-2.57768	-1.27808	Cpne2	NM_153507	chr8	+	Mus musculus copine II (Cpne2), mRNA [NM_153507]	234577	GO:0008150|GO:0003674|GO:0005575	mm|8qC5
CUST_2364_PI419772161	12851.6	1403.37	6.50972	3.92393	9012.92	10318.4	19223.4	1440.97	1466.67	1302.47	5.64438	6.08374	7.80105	3.34361	3.87443	4.55374	Coq10b	NM_001039710	chr1	+	Mus musculus coenzyme Q10 homolog B (S. cerevisiae) (Coq10b), nuclear gene encoding mitochondrial protein, transcript variant 1, mRNA [NM_001039710]	67876	GO:0016020|GO:0008150|GO:0003674|GO:0005739|GO:0005743	mm|1qC1.2
CUST_14139_PI419772161	17419.5	454.093	6.92144	2.2934	20108.2	9066.83	23083.3	426.209	506.443	429.626	6.8021	5.89718	8.06504	1.5862	2.34036	2.95364	Rarres2	NM_027852	chr6	-	Mus musculus retinoic acid receptor responder (tazarotene induced) 2 (Rarres2), mRNA [NM_027852]	71660	GO:0006952|GO:0005576|GO:0050873	mm|6qB2.3
CUST_19812_PI419772161	42.156	22.9094	-2.05028	-2.01115	59.248	9.77	57.4501	22.557	22.7053	23.4659	-1.6047	-3.96084	-0.585287	-2.65371	-2.13893	-1.2408	Plec1	NM_201386	chr15	-	plectin 1 isoform 3	18810
CUST_1653_PI419772161	834.882	1120.83	1.8961	3.58365	1631.59	96.1167	776.936	947.651	1369.65	1045.19	3.17867	-0.662484	3.17213	2.739	3.7757	4.23626	Ovol2	NM_152947	chr2	-	Mus musculus ovo-like 2 (Drosophila) (Ovol2), transcript variant B, mRNA [NM_152947]	107586	GO:0048558|GO:0003700|GO:0001842|GO:0006350|GO:0009953|GO:0001947|GO:0060716|GO:0060214|GO:0001525|GO:0007507|GO:0045892|GO:0045449|GO:0005634|GO:0046872|GO:0060347|GO:0003677|GO:0045893|GO:0008270|GO:0010837|GO:0001755|GO:0005622|GO:0008285	mm|2qG1
CUST_21864_PI419772161	1087.26	5.96327	2.46498	-3.96229	1693.23	167.657	1400.9	5.30756	6.93388	5.64837	3.23216	0.140169	4.02262	-4.74116	-3.85023	-3.29546	Cxxc4	NM_001004367	chr3	+	Mus musculus CXXC finger 4 (Cxxc4), mRNA [NM_001004367]	319478	GO:0046872|GO:0030165|GO:0003677|GO:0005737|GO:0008270|GO:0016055|GO:0016023	mm|3qG3
CUST_18411_PI419772161	246.79	8.08292	0.335885	-3.59651	343.036	38.6077	358.727	5.33576	6.99257	11.9204	0.928819	-1.97838	2.05722	-4.73352	-3.83807	-2.21793	Fst	NM_008046	chr13	-	Mus musculus follistatin (Fst), mRNA [NM_008046]	14313	GO:0008585|GO:0007389|GO:0051798|GO:0005576|GO:0043616|GO:0043395|GO:0042475|GO:0030509|GO:0045596|GO:0031069|GO:0007276	mm|13qD2.2
CUST_5949_PI419772161	4194.8	2890.83	4.67938	4.87094	6820.8	1307.96	4455.64	3610.35	3502.21	1559.93	5.24233	3.10391	5.69189	4.66871	5.13016	4.81397	Agbl5	NM_001048192	chr5	+	carboxypeptidase 5, cytosolic isoform 3	231093	GO:0005737|GO:0005634|GO:0006508|GO:0004181|GO:0008270|GO:0005575|GO:0003674|GO:0008150
CUST_21519_PI419772161	10750.3	372.469	6.19628	1.95291	9988.32	5596.49	16666.2	414.915	466.461	236.032	5.79263	5.20111	7.59511	1.54746	2.22172	2.08954	Rapgef2	NM_001099624	chr3	-	Mus musculus Rap guanine nucleotide exchange factor (GEF) 2 (Rapgef2), mRNA [NM_001099624]	76089	GO:0005515|GO:0016020|GO:0007264|GO:0005886|GO:0005085|GO:0007165|GO:0005622	mm|3qE3
CUST_11420_PI419772161	4515.47	211.729	4.86237	1.16007	6231.76	1646.45	5668.21	169.924	281.804	183.46	5.11203	3.43594	6.03915	0.259532	1.49466	1.72602	Gosr1	NM_016810	chr11	-	Mus musculus golgi SNAP receptor complex member 1 (Gosr1), mRNA [NM_016810]	53334	GO:0006888|GO:0005515|GO:0004872|GO:0016192|GO:0016020|GO:0015031|GO:0005801|GO:0000139|GO:0016021|GO:0006810|GO:0005794	mm|11qB5
CUST_8089_PI419772161	65766.4	7072.28	8.81933	6.21759	70872	32840	93587	7096.14	9092.04	5028.68	8.61953	7.75397	10.0845	5.6436	6.50649	6.50267	Cltc	NM_001003908	chr11	-	Mus musculus clathrin, heavy polypeptide (Hc) (Cltc), mRNA [NM_001003908]	67300	GO:0006886|GO:0005515|GO:0016192|GO:0042383|GO:0042277|GO:0030132|GO:0005488|GO:0005739|GO:0005198|GO:0030130|GO:0005905|GO:0007030|GO:0031072|GO:0030118|GO:0031410|GO:0016020|GO:0030117|GO:0030506|GO:0005624|GO:0030315	mm|11qC
CUST_12986_PI419772161	13807.6	84.2943	6.0774	-0.154123	21690	1878.79	17854.2	90.1652	64.5516	98.1662	6.91134	3.62639	7.69445	-0.654715	-0.631513	0.823857	S100a11	NM_016740	chr3	+	Mus musculus S100 calcium binding protein A11 (calgizzarin) (S100a11), mRNA [NM_016740]	20195	GO:0005634|GO:0005737|GO:0007283|GO:0005509	mm|3qF2.1
CUST_17261_PI419772161	5646.64	663.737	5.16806	2.81542	7363	1957.41	7619.5	533.331	857.438	600.442	5.35268	3.68553	6.46596	1.90967	3.1	3.43658	Pvrl2	NM_001159724	chr7	-	Mus musculus poliovirus receptor-related 2 (Pvrl2), transcript variant 2, mRNA [NM_001159724]	19294	GO:0007156|GO:0005515|GO:0004872|GO:0016020|GO:0007155|GO:0005886|GO:0007286|GO:0005915|GO:0050839|GO:0042803|GO:0016021|GO:0005911	mm|7qA3
CUST_19798_PI419772161	63.0416	22.0585	-1.32538	-2.08083	90.3933	21.5092	77.2223	18.1764	22.0087	25.9904	-0.995254	-2.82232	-0.158579	-2.96522	-2.18389	-1.09339	Chrnb4	NM_148944	chr9	-	Mus musculus cholinergic receptor, nicotinic, beta polypeptide 4 (Chrnb4), mRNA [NM_148944]	108015	GO:0005230|GO:0045211|GO:0004872|GO:0006939|GO:0005886|GO:0001508|GO:0035094|GO:0042391|GO:0005216|GO:0007626|GO:0005892|GO:0006810|GO:0016020|GO:0030054|GO:0006811|GO:0006940|GO:0060084|GO:0045202|GO:0019717|GO:0004889|GO:0035095|GO:0016021|GO:0042166	mm|9qB
CUST_2520_PI419772161	2828.22	116.184	3.78259	0.288141	5027.92	400.804	3055.92	83.8476	152.938	111.765	4.80235	1.39755	5.14787	-0.759515	0.612911	1.01103	Mynn	NM_030557	chr3	+	Mus musculus myoneurin (Mynn), mRNA [NM_030557]	80732	GO:0003676|GO:0005634|GO:0005515|GO:0046872|GO:0006350|GO:0003677|GO:0008270|GO:0045449|GO:0005622	mm|3qA3
CUST_13610_PI419772161	567.709	51.8209	1.77549	-0.875996	592.301	170.178	940.649	36.4412	66.3602	52.6613	1.71679	0.161698	3.44799	-1.96171	-0.591647	-0.074626	Cpa3	NM_007753	chr3	-	Mus musculus carboxypeptidase A3, mast cell (Cpa3), mRNA [NM_007753]	12873	GO:0006508|GO:0004180|GO:0031410|GO:0016787|GO:0046872|GO:0004181|GO:0042629|GO:0008270|GO:0008233|GO:0008237	mm|3qA2
CUST_17133_PI419772161	1391.04	61.9352	2.98508	-0.609692	2087.42	317.816	1767.89	51.2471	81.5324	53.026	3.53411	1.06285	4.35829	-1.46982	-0.294591	-0.0646706	Lrp8	NM_001080926	chr4	+	Mus musculus low density lipoprotein receptor-related protein 8, apolipoprotein e receptor (Lrp8), transcript variant 2, mRNA [NM_001080926]	16975	GO:0004872|GO:0005515|GO:0005576|GO:0006897|GO:0021819|GO:0008150|GO:0005886|GO:0005615|GO:0005509|GO:0021766|GO:0045860|GO:0003674|GO:0016020|GO:0005041|GO:0005575|GO:0016021	mm|4qC7
CUST_13247_PI419772161	3581.89	94.4254	4.47012	-0.0515936	4731.58	1108.28	4905.82	65.7408	141.54	75.9955	4.71471	2.86491	5.83075	-1.1105	0.501172	0.454543	Dlg3	NM_016747	chrX	+	Mus musculus discs, large homolog 3 (Drosophila) (Dlg3), transcript variant 1, mRNA [NM_016747]	53310	GO:0005515|GO:0008022|GO:0030165|GO:0035255|GO:0005737|GO:0019904	mm|XqC3
CUST_406_PI419772161	1483.95	68.8751	3.34086	-0.454322	1665.96	711.021	2074.86	50.393	83.4775	72.7549	3.20874	2.22455	4.58927	-1.49406	-0.260578	0.391674	9930104L06Rik	NM_177573	chr4	+	hypothetical protein LOC194268	194268	GO:0005575|GO:0003674|GO:0008150
CUST_2534_PI419772161	2949.33	418.893	4.42117	2.16411	2571.8	2236.57	4039.63	347.344	506.438	402.898	3.83517	3.87787	5.55048	1.29101	2.34035	2.86097	Nlrp4f	NM_175290	chr13	-	Mus musculus NLR family, pyrin domain containing 4F (Nlrp4f), mRNA [NM_175290]	97895	GO:0005515|GO:0008150|GO:0003674|GO:0005524|GO:0000166|GO:0005575	mm|13qB3
CUST_19380_PI419772161	1190.45	14.2215	2.76242	-2.78263	1353.97	281.643	1935.75	13.762	8.68305	20.2195	2.90958	0.888525	4.48915	-3.36659	-3.52569	-1.45562	Krt7	NM_033073	chr15	+	Mus musculus keratin 7 (Krt7), mRNA [NM_033073]	110310	GO:0045095|GO:0005515|GO:0005882|GO:0005198	mm|15qF2
CUST_4297_PI419772161	521.039	6.70029	1.12687	-3.85734	1286.46	140.496	136.158	9.85177	5.2491	5	2.8358	-0.114818	0.659617	-3.84883	-4.25182	-3.47137	Morc1	NM_010816	chr16	+	Mus musculus microrchidia 1 (Morc1), mRNA [NM_010816]	17450	GO:0005634|GO:0046872|GO:0003674|GO:0007275|GO:0005524|GO:0030154|GO:0008270|GO:0007283	mm|16qB5
CUST_8583_PI419772161	4903.86	429.932	4.90714	2.14106	9509.66	2371.19	2830.73	423.584	600.724	265.489	5.72178	3.96219	5.03744	1.57729	2.58666	2.25921	Nde1	NM_001114085	chr16	+	nuclear distribution gene E homolog 1 isoform b	67203	GO:0005737|GO:0005856|GO:0007399|GO:0005819|GO:0005813|GO:0005813|GO:0030154|GO:0007405|GO:0007020|GO:0007049|GO:0007067|GO:0005874|GO:0007275|GO:0005515|GO:0008017|GO:0005815|GO:0042802|GO:0047496|GO:0030900|GO:0000776|GO:0051301|GO:0001764|GO:0021987|GO:0031616|GO:0051298|GO:0031023
CUST_13278_PI419772161	67.0238	18.1873	-1.28892	-2.37344	130.643	34.6991	35.7294	18.9733	22.087	13.5015	-0.463912	-2.13237	-1.27049	-2.90331	-2.17877	-2.03825	Zdhhc17	NM_172554	chr10	-	Mus musculus zinc finger, DHHC domain containing 17 (Zdhhc17), mRNA [NM_172554]	320150	GO:0031410|GO:0046872|GO:0016020|GO:0008415|GO:0016740|GO:0016409|GO:0008270|GO:0018345|GO:0016021|GO:0005794	mm|10qD1
CUST_20844_PI419772161	991.563	2900.92	2.81885	4.92659	1393.52	619.26	961.913	2728	3885.83	2088.93	2.95112	2.0252	3.48024	4.26441	5.28011	5.23525	Crem	NM_013498	chr18	-	Mus musculus cAMP responsive element modulator (Crem), transcript variant 3, mRNA [NM_013498]	12916	GO:0005667|GO:0005634|GO:0005515|GO:0043565|GO:0003700|GO:0006350|GO:0003677|GO:0046983|GO:0007283|GO:0006687|GO:0006355|GO:0045449	mm|18qA1
CUST_21705_PI419772161	61.0014	8.71021	-1.61809	-3.4589	131.372	19.1339	32.4981	6.12536	11.8436	8.16171	-0.455882	-2.99114	-1.40724	-4.53442	-3.07786	-2.76443	Capn9	NM_023709	chr8	+	Mus musculus calpain 9 (Capn9), mRNA [NM_023709]	73647	GO:0006508|GO:0016787|GO:0004198|GO:0005737|GO:0008233|GO:0008234|GO:0005622|GO:0005509|GO:0004197	mm|8qE2
CUST_19327_PI419772161	66.2143	39.6638	-1.059	-1.23306	84.7741	44.2975	69.5713	38.4549	47.0091	33.5275	-1.08785	-1.78004	-0.309103	-1.88412	-1.08902	-0.726027	Gm13272	NM_001161608	chr4	+	hypothetical protein LOC545648	545648	GO:0008150|GO:0005575|GO:0003674
CUST_8727_PI419772161	157.361	6.73501	0.0835253	-3.81822	257.691	83.0659	131.326	5.01066	8.91663	6.27775	0.516101	-0.873014	0.60749	-4.82421	-3.48739	-3.14305	Mybbp1a	NM_016776	chr11	+	Mus musculus MYB binding protein (P160) 1a (Mybbp1a), mRNA [NM_016776]	18432	GO:0005515|GO:0006350|GO:0005488|GO:0042564|GO:0005730|GO:0006913|GO:0045449|GO:0005634|GO:0008134|GO:0003677|GO:0016481|GO:0022904|GO:0005737|GO:0008270|GO:0003887|GO:0016564	mm|11qB4
CUST_3473_PI419772161	6719.22	282.391	5.55019	1.39993	10317.6	4116.18	5723.85	176.384	509.964	160.826	5.83943	4.75789	6.05324	0.313363	2.35036	1.53606	Zfp1	NM_011742	chr8	+	zinc finger protein 1 isoform 2	22640	GO:0045449|GO:0005634|GO:0046872|GO:0006350|GO:0003677|GO:0006355|GO:0008270|GO:0003676|GO:0005622
CUST_14432_PI419772161	1601.43	134.01	3.5417	0.535813	1566.98	1130.23	2107.09	128.09	142.795	131.146	3.12037	2.8932	4.61151	-0.148203	0.51391	1.24173	Bfsp1	NM_009751	chr2	-	Mus musculus beaded filament structural protein 1, in lens-CP94 (Bfsp1), mRNA [NM_009751]	12075	GO:0005882|GO:0016020|GO:0005856|GO:0005737|GO:0005212	mm|2qG1
CUST_13199_PI419772161	2073.99	283.386	3.72976	1.55435	3669.94	922.794	1629.24	278.643	386.161	185.354	4.34814	2.60067	4.24046	0.973061	1.94917	1.74084	Acd	NM_001012638	chr8	-	adrenocortical dysplasia	497652	GO:0000781|GO:0005634|GO:0005694|GO:0003677|GO:0005515|GO:0005515|GO:0030326|GO:0001655|GO:0001501|GO:0000723|GO:0035282|GO:0000783|GO:0031848|GO:0016233
CUST_5404_PI419772161	6.61278	27.6479	-4.36904	-1.74188	8.81446	5.5128	5.5111	25.9128	27.4062	29.6246	-4.35353	-4.78641	-3.96719	-2.45362	-1.86746	-0.904573	March4	NM_001045533	chr1	-	Mus musculus membrane-associated ring finger (C3HC4) 4 (March4), mRNA [NM_001045533]	381270	GO:0046872|GO:0016020|GO:0008150|GO:0003674|GO:0008270|GO:0016021|GO:0005575|GO:0016874|GO:0005794	mm|1qC3
CUST_4435_PI419772161	147030	6357.32	10.0201	5.87072	210238	88209.8	142642	4607.39	11483.7	2980.87	10.1883	9.17945	10.6925	5.02052	6.84341	5.74822	Aard	NM_175503	chr15	+	Mus musculus alanine and arginine rich domain containing protein (Aard), mRNA [NM_175503]	239435	GO:0008150|GO:0003674|GO:0005575	mm|15qC
CUST_19524_PI419772161	1054.56	180.808	2.89574	0.894119	1333.4	588.013	1242.26	156.149	263.431	122.846	2.8875	1.95051	3.84923	0.137562	1.39739	1.14741	Inadl	NM_007704	chr4	+	InaD-like isoform 3	12695	GO:0005737|GO:0016020|GO:0005923|GO:0030054|GO:0005886|GO:0045177|GO:0005515|GO:0005515|GO:0005515
CUST_9207_PI419772161	4569.34	14807.9	5.03036	7.273	6605.77	3197	3905.24	18928.3	15685.7	9809.73	5.19611	4.39331	5.50167	7.05904	7.29327	7.4667	Fam178b	NM_027957	chr1	-	hypothetical protein LOC381337 isoform B	381337	GO:0005575|GO:0003674|GO:0008150
CUST_11773_PI419772161	66.8657	34.8953	-1.109	-1.41155	96.1518	35.5389	68.9062	31.8116	40.0682	32.806	-0.906156	-2.09787	-0.322962	-2.15773	-1.31951	-0.757411	Rad23a	NM_009010	chr8	-	Mus musculus RAD23a homolog (S. cerevisiae) (Rad23a), mRNA [NM_009010]	19358	GO:0006974|GO:0005634|GO:0043161|GO:0006289|GO:0006281|GO:0003684	mm|8qC3
CUST_8958_PI419772161	11255.4	2503.99	6.3808	4.74945	13583.9	9008.59	11173.8	2500.14	2895.34	2116.48	6.23621	5.88789	7.0183	4.13858	4.85562	5.25415	Gpd1	NM_010271	chr15	+	Mus musculus glycerol-3-phosphate dehydrogenase 1 (soluble) (Gpd1), mRNA [NM_010271]	14555	GO:0006116|GO:0006072|GO:0006094|GO:0005975|GO:0004367|GO:0005488|GO:0005739|GO:0016491|GO:0042803|GO:0003824|GO:0004368|GO:0006734|GO:0016614|GO:0009331|GO:0046168|GO:0050662|GO:0008152|GO:0005829|GO:0046486|GO:0005737|GO:0051287|GO:0016616|GO:0005625|GO:0055114	mm|15qF1
CUST_7787_PI419772161	7454.09	371.228	5.62047	1.97629	11620.1	3217.66	7524.56	312.811	484.309	316.564	6.01093	4.4026	6.44787	1.13994	2.27589	2.51305	Polr3a	NM_001081247	chr14	-	Mus musculus polymerase (RNA) III (DNA directed) polypeptide A (Polr3a), mRNA [NM_001081247]	218832	GO:0008150|GO:0006350|GO:0003899|GO:0003674|GO:0016779|GO:0016740|GO:0005575	mm|14qA3
CUST_14120_PI419772161	38.4954	8.5046	-2.01288	-3.54613	65.2536	16.1726	34.0601	5.35954	7.0115	13.1428	-1.46541	-3.23372	-1.33951	-4.7271	-3.83417	-2.0771	Gpr81	NM_175520	chr5	-	Mus musculus G protein-coupled receptor 81 (Gpr81), mRNA [NM_175520]	243270	GO:0004872|GO:0016020|GO:0004930|GO:0005886|GO:0007186|GO:0004871|GO:0016021|GO:0007165	mm|5qF
CUST_7132_PI419772161	3388.65	48435.8	4.5047	9.01985	3464.67	1548.39	5152.88	45272.6	58356.9	41677.9	4.2651	3.34736	5.90164	8.31714	9.18872	9.5537	Acrbp	NM_001127340	chr6	+	proacrosin binding protein isoform 2	54137	GO:0031410|GO:0005576|GO:0001669|GO:0016504|GO:0007286|GO:0010952
CUST_6197_PI419772161	88.1251	7.01689	-0.829313	-3.73627	147.999	34.954	81.4221	5.5249	7.50813	8.01764	-0.283951	-2.12181	-0.0821753	-4.68326	-3.73544	-2.79012	Fat3	NM_001080814	chr9	-	Mus musculus FAT tumor suppressor homolog 3 (Drosophila) (Fat3), mRNA [NM_001080814]	270120	GO:0007156|GO:0005515|GO:0016020|GO:0008150|GO:0007155|GO:0003674|GO:0005886|GO:0007275|GO:0016021|GO:0005575|GO:0005509	mm|9qA2
CUST_6330_PI419772161	7809.88	287.006	5.75883	1.52646	8045.44	4150.64	11233.6	319.12	391.105	150.792	5.48056	4.76992	7.026	1.16874	1.96752	1.44312	Stox2	NM_001114311	chr8	-	storkhead box 2 isoform 1	71069	GO:0005575|GO:0003674|GO:0008150
CUST_12583_PI419772161	499.661	91.7296	1.31615	-0.0176996	1097.04	116.49	285.451	100.86	78.5265	95.8022	2.60601	-0.385141	1.72757	-0.493001	-0.348786	0.788688	Optn	NM_181848	chr2	-	Mus musculus optineurin (Optn), mRNA [NM_181848]	71648	GO:0005515|GO:0048471|GO:0034613|GO:0005737|GO:0005794	mm|2qA1
CUST_8973_PI419772161	37803.4	2181.17	8.04534	4.5063	38062.9	21096.2	54251	2240.05	2862.3	1441.16	7.7227	7.1155	9.29784	3.9801	4.83907	4.69972	Pank3	NM_145962	chr11	+	Mus musculus pantothenate kinase 3 (Pank3), mRNA [NM_145962]	211347	GO:0008150|GO:0004594|GO:0003674|GO:0015937|GO:0005524|GO:0016740|GO:0016301|GO:0005737|GO:0000166|GO:0005575	mm|11qA4
CUST_14624_PI419772161	573.898	21.3996	1.66857	-2.49702	1223.32	242.986	255.384	28.6183	30.5804	5	2.76319	0.675529	1.567	-2.31035	-1.70936	-3.47137	H6pd	NM_173371	chr4	-	Mus musculus hexose-6-phosphate dehydrogenase (glucose 1-dehydrogenase) (H6pd), mRNA [NM_173371]	100198	GO:0005792|GO:0006098|GO:0006739|GO:0005529|GO:0005975|GO:0050661|GO:0005488|GO:0016491|GO:0047936|GO:0003824|GO:0004345|GO:0006006|GO:0016787|GO:0008152|GO:0017057|GO:0005783|GO:0055114	mm|4qE2
CUST_21979_PI419772161	822.752	169.99	2.17024	0.870098	1481.83	180.391	806.038	152.222	199.3	158.449	3.03976	0.245782	3.22518	0.100816	0.994906	1.51457	Acot8	NM_133240	chr2	-	Mus musculus acyl-CoA thioesterase 8 (Acot8), mRNA [NM_133240]	170789	GO:0033882|GO:0005777|GO:0016787|GO:0016291|GO:0004091|GO:0006637|GO:0007031|GO:0005739	mm|2qH3
CUST_18659_PI419772161	3266.03	46.9252	4.53059	-1.02438	4355.15	1880.01	3562.94	43.884	63.1257	33.7659	4.59511	3.62733	5.36933	-1.69359	-0.663739	-0.715803	Lhx8	NM_010713	chr3	-	Mus musculus LIM homeobox protein 8 (Lhx8), mRNA [NM_010713]	16875	GO:0003700|GO:0006350|GO:0006355|GO:0021884|GO:0045449|GO:0008585|GO:0030528|GO:0005634|GO:0021879|GO:0007611|GO:0043565|GO:0046872|GO:0042475|GO:0003677|GO:0008270	mm|3qH4
CUST_4344_PI419772161	976.464	20.4068	2.79511	-2.17986	1278.44	573.701	1077.25	21.666	20.5227	19.0316	2.82677	1.91496	3.64361	-2.71185	-2.28474	-1.54298	Zfp182	NM_001111076	chrX	-	Mus musculus zinc finger protein 182 (Zfp182), transcript variant 2, mRNA [NM_001111076]	319535	GO:0003676|GO:0005634|GO:0046872|GO:0008150|GO:0006350|GO:0003674|GO:0003677|GO:0008270|GO:0006355|GO:0005575|GO:0045449|GO:0005622	mm|XqA1.3
CUST_21847_PI419772161	17384.4	12.8525	3.62739	-2.84489	497.365	174.172	51481.7	13.0259	12.7275	12.8042	1.46476	0.195168	9.22225	-3.4459	-2.97402	-2.11475	6530418L21Rik	NM_175398	chr3	+	Mus musculus RIKEN cDNA 6530418L21 gene (6530418L21Rik), transcript variant 1, mRNA [NM_175398]	109050	GO:0008150|GO:0003674|GO:0005575	mm|3qF2.2
CUST_5244_PI419772161	22526.2	529.317	7.33283	2.23129	25808.3	13634.1	28136.3	361.966	1001.07	224.915	7.16215	6.48573	8.35062	1.3505	3.32344	2.01994	Rap2c	NM_172413	chrX	-	Mus musculus RAP2C, member of RAS oncogene family (Rap2c), mRNA [NM_172413]	72065	GO:0016020|GO:0008150|GO:0003674|GO:0007264|GO:0005886|GO:0005525|GO:0000166|GO:0007165|GO:0005575|GO:0003924|GO:0005622	mm|XqA5
CUST_21249_PI419772161	5444.4	226.764	4.97523	1.06282	11167.8	2874.59	2290.78	411.377	159.629	109.285	5.95366	4.23994	4.7321	1.53511	0.674683	0.978658	Tsc22d1	NM_009366	chr14	+	Mus musculus TSC22 domain family, member 1 (Tsc22d1), transcript variant 2, mRNA [NM_009366]	21807	GO:0005634|GO:0003700|GO:0006350|GO:0005737|GO:0006355|GO:0045449	mm|14qD3
CUST_22379_PI419772161	20246.2	1489.82	7.1784	3.83522	28998.5	13814.5	17925.5	1761.02	2085.02	623.406	7.33029	6.50469	7.7002	3.63298	4.38195	3.49073	Ddx3y	NM_012008	chrY	-	Mus musculus DEAD (Asp-Glu-Ala-Asp) box polypeptide 3, Y-linked (Ddx3y), mRNA [NM_012008]	26900	GO:0004386|GO:0003676|GO:0008026|GO:0005634|GO:0016787|GO:0005524|GO:0005737|GO:0003723|GO:0000166	mm|YqA1
CUST_8567_PI419772161	634.088	30.1324	2.20298	-1.65104	875.62	523.194	503.45	38.0522	30.3136	22.0313	2.28076	1.782	2.54618	-1.8993	-1.722	-1.33181	Btbd11	NM_028709	chr10	+	Mus musculus BTB (POZ) domain containing 11 (Btbd11), transcript variant 1, mRNA [NM_028709]	74007	GO:0005515|GO:0016020|GO:0008150|GO:0003674|GO:0003677|GO:0016021|GO:0005575	mm|10qC1
CUST_691_PI419772161	254.175	38.4617	0.686515	-1.30793	473.035	156.076	133.413	38.2488	50.0301	27.1061	1.3924	0.0369091	0.63023	-1.89187	-0.999167	-1.03275	Gvin1	NM_001039160	chr7	-	very large inducible GTPase 1	74558	GO:0008150|GO:0005575|GO:0003674
CUST_20713_PI419772161	364.17	608.288	1.24237	2.53142	642.938	267.918	181.654	448.232	1054.91	321.717	1.83514	0.81645	1.07553	1.65889	3.39902	2.53635	Adh4	NM_011996	chr3	+	Mus musculus alcohol dehydrogenase 4 (class II), pi polypeptide (Adh4), mRNA [NM_011996]	26876	GO:0046164|GO:0004024|GO:0006069|GO:0005488|GO:0016491|GO:0003824|GO:0004032|GO:0003960|GO:0046872|GO:0035276|GO:0004022|GO:0008152|GO:0005737|GO:0006067|GO:0006081|GO:0008270|GO:0051287|GO:0005625|GO:0055114|GO:0042375	mm|3qG3
CUST_6083_PI419772161	2489.23	1164.25	4.18595	3.65169	2446.68	1818.08	3202.93	1299.22	1102.14	1091.4	3.76321	3.579	5.21565	3.19421	3.4622	4.29866	Dtx3	NM_030714	chr10	-	Mus musculus deltex 3 homolog (Drosophila) (Dtx3), mRNA [NM_030714]	80904	GO:0005515|GO:0046872|GO:0005737|GO:0008270|GO:0007219|GO:0005575	mm|10qD3
CUST_10061_PI419772161	112.267	48.4176	-0.506755	-1.00617	211.737	66.9821	58.0822	63.5835	52.6496	29.0199	0.232731	-1.18349	-0.5695	-1.15863	-0.925543	-0.934329	Satb2	NM_139146	chr1	-	Mus musculus special AT-rich sequence binding protein 2 (Satb2), mRNA [NM_139146]	212712	GO:0010468|GO:0000118|GO:0005515|GO:0051216|GO:0003700|GO:0006350|GO:0007275|GO:0060021|GO:0045944|GO:0006355|GO:0002076|GO:0045449|GO:0000790|GO:0005634|GO:0005667|GO:0048704|GO:0043565|GO:0016568|GO:0001764|GO:0003677|GO:0006338|GO:0009880|GO:0003682|GO:0000122	mm|1qC1.3
CUST_2548_PI419772161	153.069	23.008	0.17287	-2.01748	196.979	128.647	133.58	27.1691	22.1048	19.7499	0.1285	-0.241923	0.632032	-2.38532	-2.1776	-1.48952	Paqr5	NM_028748	chr9	-	Mus musculus progestin and adipoQ receptor family member V (Paqr5), mRNA [NM_028748]	74090	GO:0008289|GO:0004872|GO:0016020|GO:0007275|GO:0048477|GO:0030154|GO:0005496|GO:0016021	mm|9qB
CUST_10312_PI419772161	11890	3980.71	6.12118	5.26373	24026.3	6673.44	4970.29	4970.26	5266.5	1705.37	7.05893	5.45502	5.84959	5.12989	5.71874	4.94257	Cops5	NM_013715	chr1	-	Mus musculus COP9 (constitutive photomorphogenic) homolog, subunit 5 (Arabidopsis thaliana) (Cops5), mRNA [NM_013715]	26754	GO:0005667|GO:0005634|GO:0005515|GO:0003713|GO:0016787|GO:0008180|GO:0051726|GO:0046872|GO:0005737|GO:0008233|GO:0008237|GO:0006355	mm|1qA2
CUST_8_PI419532418	30514	5597.97	7.80316	5.88958	39279.6	29679.9	22582.5	6290.46	6478.5	4024.93	7.76809	7.608	8.03339	5.46974	6.01755	6.18145	Tfrc	NM_011638	chr16	+	transferrin receptor	22042	GO:0016021|GO:0016020|GO:0016023|GO:0005886|GO:0005886|GO:0005886|GO:0005886|GO:0005886|GO:0006897|GO:0004872|GO:0006508|GO:0008233|GO:0005768|GO:0005768|GO:0005768|GO:0005768|GO:0005768|GO:0005381|GO:0005739|GO:0006879|GO:0007165|GO:0007165|GO:0034755|GO:0048471|GO:0004998|GO:0004998|GO:0070062
CUST_10393_PI419772161	37532.3	1710.99	8.12043	4.13787	46181.4	32949.2	33466.4	1753	2327.13	1052.84	8.00163	7.75876	8.6009	3.6264	4.54044	4.24677	Mcm6	NM_008567	chr1	-	Mus musculus minichromosome maintenance deficient 6 (MIS5 homolog, S. pombe) (S. cerevisiae) (Mcm6), mRNA [NM_008567]	17219	GO:0005515|GO:0006350|GO:0005524|GO:0000166|GO:0007049|GO:0003678|GO:0006268|GO:0006270|GO:0045449|GO:0005634|GO:0003677|GO:0006260|GO:0003697	mm|1qE4
CUST_1424_PI419772161	18696.6	3912.32	7.10053	5.39416	22256.1	13487.6	20346.1	3897.89	4504.85	3334.21	6.94852	6.47014	7.88294	4.77926	5.49337	5.90983	Rnf26	NM_153762	chr9	-	Mus musculus ring finger protein 26 (Rnf26), mRNA [NM_153762]	213211	GO:0046872|GO:0008150|GO:0003674|GO:0005575	mm|9qA5.1
CUST_10660_PI419772161	849.13	123.368	1.89528	0.114817	2036.49	329.796	181.102	120.939	209.767	39.3989	3.49847	1.11623	1.07113	-0.231082	1.06875	-0.493216	Rapgef1	NM_001039086	chr2	+	Rap guanine nucleotide exchange factor (GEF) 1	107746	GO:0005515|GO:0004871|GO:0007165|GO:0005085|GO:0005085|GO:0005070|GO:0016337|GO:0001568|GO:0048008|GO:0050790|GO:0050790
CUST_9943_PI419772161	941.493	42.1251	2.48751	-1.14929	1864.17	396.575	563.736	40.9429	50.6338	34.7985	3.37092	1.38225	2.70935	-1.79367	-0.981864	-0.672347	Nmi	NM_019401	chr2	-	Mus musculus N-myc (and STAT) interactor (Nmi), transcript variant 3, mRNA [NM_019401]	64685	GO:0008150|GO:0003674|GO:0005737|GO:0005575	mm|2qC1.1
CUST_15337_PI419772161	13172.5	6183.01	6.57897	5.91346	15050.5	8701.29	15765.8	8137.84	7637.91	2773.28	6.38412	5.83781	7.51499	5.84122	6.25507	5.64408	Gabarap	NM_019749	chr11	+	Mus musculus gamma-aminobutyric acid receptor associated protein (Gabarap), mRNA [NM_019749]	56486	GO:0005515|GO:0005875|GO:0005886|GO:0015031|GO:0000226|GO:0005874|GO:0015629|GO:0006810|GO:0005764|GO:0005790|GO:0008017|GO:0016020|GO:0005737|GO:0005856|GO:0005794	mm|11qB3
CUST_20051_PI419772161	1819.09	323.16	3.75016	1.75267	2187.67	1431.9	1837.71	338.22	418.369	212.89	3.60178	3.23452	4.41417	1.2526	2.06474	1.94066	Snapin	NM_133854	chr3	-	Mus musculus SNAP-associated protein (Snapin), mRNA [NM_133854]	20615	GO:0031410|GO:0005515|GO:0016020|GO:0030054|GO:0005829|GO:0045202|GO:0006887|GO:0005737|GO:0019717|GO:0016079|GO:0000149	mm|3qF1
CUST_11377_PI419772161	105.797	15.3785	-0.570876	-2.62681	183.849	43.5949	89.9484	11.3453	14.5453	20.2448	0.0289812	-1.80311	0.0615006	-3.64519	-2.78141	-1.45382	Epn2	NM_010148	chr11	-	Mus musculus epsin 2 (Epn2), mRNA [NM_010148]	13855	GO:0030100|GO:0008289|GO:0006897|GO:0030128|GO:0005737	mm|11qB2
CUST_12647_PI419772161	22804.6	718.52	7.34376	2.93509	32595.8	14743.6	21074.2	710.505	884.968	560.086	7.499	6.59861	7.93367	2.32349	3.14559	3.33621	Dctpp1	NM_023203	chr7	-	Mus musculus dCTP pyrophosphatase 1 (Dctpp1), mRNA [NM_023203]	66422	GO:0032556|GO:0016787|GO:0051289|GO:0047840|GO:0000166|GO:0016462|GO:0005575	mm|7qF3
CUST_21767_PI419772161	2789.7	238.259	4.22992	1.35318	4703.87	2031.56	1633.66	284.521	227.176	203.078	4.70624	3.73918	4.24436	1.00318	1.18378	1.87259	Mrps22	NM_025485	chr9	-	Mus musculus mitochondrial ribosomal protein S22 (Mrps22), nuclear gene encoding mitochondrial protein, mRNA [NM_025485]	64655	GO:0005840|GO:0003735|GO:0008150|GO:0005763|GO:0005739|GO:0030529	mm|9qE3.3
CUST_17941_PI419772161	40899.5	3913.91	8.20535	5.37919	43865.2	26434.6	52398.8	3951.74	4794.63	2995.36	7.92739	7.44094	9.24772	4.79906	5.58331	5.75522	Pum2	NM_001160219	chr12	+	Mus musculus pumilio 2 (Drosophila) (Pum2), transcript variant 1, mRNA [NM_001160219]	80913	GO:0005515|GO:0008150|GO:0006417|GO:0005737|GO:0005488|GO:0003723|GO:0005575	mm|12qA1.1
CUST_20398_PI419772161	21.4652	13.0097	-2.89646	-2.90959	18.2264	8.29057	37.8784	14.6517	7.50687	16.8705	-3.30544	-4.19773	-1.18622	-3.27621	-3.73568	-1.71687	Pln	NM_001141927	chr10	+	phospholamban	18821	GO:0002026|GO:0045822|GO:0006874|GO:0016021|GO:0016020|GO:0016020|GO:0005739|GO:0048738|GO:0005246|GO:0006816|GO:0006816|GO:0042030|GO:0042030|GO:0031982|GO:0043234|GO:0050790|GO:0005515|GO:0016529|GO:0016529|GO:0016529
CUST_1446_PI419772161	476.884	87.6947	1.70915	-0.100865	778.505	341.217	310.931	75.5061	112.313	75.2649	2.11116	1.16535	1.85092	-0.910692	0.167489	0.440608	Atp6v0a2	NM_011596	chr5	+	Mus musculus ATPase, H+ transporting, lysosomal V0 subunit A2 (Atp6v0a2), mRNA [NM_011596]	21871	GO:0005515|GO:0033177|GO:0016020|GO:0005886|GO:0006811|GO:0015078|GO:0005768|GO:0001669|GO:0016021|GO:0015992|GO:0006810|GO:0015986	mm|5qF
CUST_13529_PI419772161	58.2549	5.06131	-1.37653	-4.1895	101.181	32.38	41.2035	5	5.18393	5	-0.832602	-2.23217	-1.06483	-4.82729	-4.26985	-3.47137	Cxcr6	NM_030712	chr9	+	Mus musculus chemokine (C-X-C motif) receptor 6 (Cxcr6), mRNA [NM_030712]	80901	GO:0004872|GO:0016020|GO:0004930|GO:0005886|GO:0016494|GO:0007186|GO:0004871|GO:0016021|GO:0007165|GO:0016493	mm|9qF4
CUST_11854_PI419772161	4208.87	7751.26	4.70717	6.15576	7707.44	3224.64	1694.52	10723.2	9821.76	2708.85	5.41864	4.40573	4.29714	6.23923	6.61787	5.61017	Cenpn	NM_028131	chr8	+	Mus musculus centromere protein N (Cenpn), mRNA [NM_028131]	72155	GO:0005634|GO:0008150|GO:0003674|GO:0000775|GO:0005694|GO:0005575|GO:0000776	mm|8qE1
CUST_10539_PI419772161	3375.9	388.013	4.65129	2.05147	3942.99	2861.66	3323.04	433.58	429.002	301.458	4.45168	4.23344	5.26876	1.61094	2.10095	2.44251	Tmem206	NM_025864	chr1	+	Mus musculus transmembrane protein 206 (Tmem206), mRNA [NM_025864]	66950	GO:0016020|GO:0008150|GO:0003674|GO:0016021|GO:0005575	mm|1qH6
CUST_18131_PI419772161	6.39821	14.443	-4.42647	-2.68726	8.79574	5.32363	5.07526	12.838	13.5312	16.9599	-4.35659	-4.83679	-4.08604	-3.46687	-2.88567	-1.70924	Hsd3b4	NM_001111336	chr3	-	Mus musculus hydroxy-delta-5-steroid dehydrogenase, 3 beta- and steroid delta-isomerase 4 (Hsd3b4), transcript variant 1, mRNA [NM_001111336]	15495	GO:0005792|GO:0042448|GO:0006694|GO:0016853|GO:0005488|GO:0005739|GO:0016491|GO:0003824|GO:0005743|GO:0016020|GO:0008152|GO:0050810|GO:0005496|GO:0051287|GO:0016021|GO:0003854|GO:0005625|GO:0005783|GO:0055114	mm|3qF2.2
CUST_12758_PI419772161	3094.48	118.174	3.91622	0.11937	7088.85	1336.13	858.453	119.546	190.722	44.2549	5.29794	3.13465	3.31607	-0.247794	0.931436	-0.325533	Trp53inp1	NM_021897	chr4	+	Mus musculus transformation related protein 53 inducible nuclear protein 1 (Trp53inp1), mRNA [NM_021897]	60599	GO:0005634|GO:0006950|GO:0005737|GO:0006917|GO:0006915|GO:0007050|GO:0005730	mm|4qA1
CUST_11661_PI419772161	264.469	17.1444	0.912827	-2.43727	391.977	208.263	193.168	19.6373	15.2409	16.555	1.12123	0.453061	1.16419	-2.85369	-2.71401	-1.7441	Sap30bp	NM_020483	chr11	+	Mus musculus SAP30 binding protein (Sap30bp), mRNA [NM_020483]	57230	GO:0005634|GO:0006350|GO:0006915|GO:0045449	mm|11qE2
CUST_8880_PI419772161	6.50035	134.369	-4.39431	0.531676	8.68019	5.43722	5.38363	152.169	114.793	136.146	-4.37567	-4.80633	-4.00094	0.100314	0.198998	1.29572	Fhad1	NM_177868	chr4	-	Mus musculus forkhead-associated (FHA) phosphopeptide binding domain 1 (Fhad1), mRNA [NM_177868]	329977	GO:0008150|GO:0003674|GO:0005575	mm|4qE1
CUST_14835_PI419772161	218.407	19.9817	0.528914	-2.20895	377.392	161.071	116.759	19.9723	19.1964	20.7764	1.06652	0.0823517	0.437868	-2.82929	-2.38113	-1.41643	Cp	NM_001042611	chr3	+	ceruloplasmin isoform a	12870	GO:0006811|GO:0006825|GO:0046872|GO:0055114|GO:0055114|GO:0046658|GO:0046688|GO:0006810|GO:0005576|GO:0016491|GO:0016491|GO:0005507|GO:0005507|GO:0005507|GO:0005507|GO:0004322|GO:0004322|GO:0005615|GO:0005615
CUST_2719_PI419772161	64.9513	5.79377	-1.12176	-4.00216	96.5313	42.7173	55.6054	5	5.94917	6.43214	-0.900472	-1.83245	-0.632372	-4.82729	-4.07121	-3.108	Tmprss13	NM_001013373	chr9	+	Mus musculus transmembrane protease, serine 13 (Tmprss13), mRNA [NM_001013373]	214531	GO:0005044|GO:0006508|GO:0004252|GO:0016787|GO:0016020|GO:0008150|GO:0003674|GO:0008236|GO:0008233|GO:0016021|GO:0005575|GO:0003824	mm|9qA5.2
CUST_4542_PI419772161	36384.8	9164.66	8.06598	6.61247	41141.1	26854.1	41159.1	9580.85	10758	7155.09	7.8349	7.46366	8.8994	6.07673	6.74923	7.01145	Rbm5	NM_148930	chr9	-	Mus musculus RNA binding motif protein 5 (Rbm5), mRNA [NM_148930]	83486	GO:0003676|GO:0008150|GO:0008380|GO:0003723|GO:0000166|GO:0006397|GO:0005634|GO:0046872|GO:0003674|GO:0005681|GO:0008270|GO:0006915|GO:0005575|GO:0005622	mm|9qF1
CUST_4517_PI419772161	62.431	27.4691	-1.18183	-1.78465	69.5594	35.2874	82.4462	23.6641	22.3514	36.3918	-1.37322	-2.10812	-0.0641432	-2.58459	-2.1616	-0.607756	Olfr494	NM_146737	chr7	+	Mus musculus olfactory receptor 494 (Olfr494), mRNA [NM_146737]	258732	GO:0004872|GO:0004984|GO:0016020|GO:0004930|GO:0005886|GO:0007608|GO:0007186|GO:0004871|GO:0050896|GO:0016021|GO:0007165	mm|7qE3
CUST_18005_PI419772161	500.578	19.1328	1.84552	-2.44317	689.783	329.724	482.228	23.8642	25.4874	8.0468	1.9366	1.11592	2.48405	-2.57244	-1.97218	-2.78488	Scn3b	NM_178227	chr9	+	Mus musculus sodium channel, voltage-gated, type III, beta (Scn3b), transcript variant 2, mRNA [NM_178227]	235281	GO:0005272|GO:0005244|GO:0016020|GO:0006814|GO:0006811|GO:0005216|GO:0016021|GO:0006810	mm|9qA5.1
CUST_19983_PI419772161	33302.1	6831	7.9469	6.19457	35123.8	26183.2	38599.4	6769.96	8043.35	5679.69	7.60677	7.42715	8.80677	5.57572	6.32969	6.6783	Cry2	NM_009963	chr2	-	Mus musculus cryptochrome 2 (photolyase-like) (Cry2), transcript variant 1, mRNA [NM_009963]	12953	GO:0004872|GO:0005515|GO:0006350|GO:0007623|GO:0000166|GO:0006606|GO:0003913|GO:0006281|GO:0045449|GO:0005634|GO:0018298|GO:0009881|GO:0048511|GO:0005737|GO:0050896	mm|2qE1
CUST_21725_PI419772161	565.324	151.195	1.22786	0.483965	1400.38	160.587	135.006	138.652	253.712	61.22	2.9582	0.0780163	0.647352	-0.0338926	1.34315	0.142632	1700030K09Rik	NM_028170	chr8	+	Mus musculus RIKEN cDNA 1700030K09 gene (1700030K09Rik), mRNA [NM_028170]	72254	GO:0008150|GO:0003674|GO:0005575	mm|8qB3.3
CUST_16780_PI419772161	26.339	6.42706	-2.84517	-3.8648	53.0145	6.00724	19.9954	7.40767	6.87352	5	-1.76508	-4.6625	-2.10793	-4.26019	-3.86284	-3.47137	Ceacam10	NM_007675	chr7	+	Mus musculus carcinoembryonic antigen-related cell adhesion molecule 10 (Ceacam10), mRNA [NM_007675]	26366	GO:0005576	mm|7qA3
CUST_2951_PI419772161	7628.66	1112.96	5.43138	3.57878	15987.5	3305.54	3592.94	1261.83	1157.97	919.08	6.47126	4.44147	5.38142	3.15209	3.53349	4.05075	Psmd12	NM_025894	chr11	+	Mus musculus proteasome (prosome, macropain) 26S subunit, non-ATPase, 12 (Psmd12), mRNA [NM_025894]	66997	GO:0008150|GO:0003674|GO:0000502|GO:0005575	mm|11qE1
CUST_15826_PI419772161	36.5682	7.47867	-1.91085	-3.66463	43.5733	24.4958	41.6354	5.47504	7.29108	9.66988	-2.04802	-2.63473	-1.04979	-4.69634	-3.77776	-2.5198	B3gnt5	NM_054052	chr16	+	Mus musculus UDP-GlcNAc:betaGal beta-1,3-N-acetylglucosaminyltransferase 5 (B3gnt5), transcript variant 2, mRNA [NM_054052]	108105	GO:0016757|GO:0016020|GO:0007275|GO:0006486|GO:0016740|GO:0008378|GO:0016021|GO:0008917|GO:0030148|GO:0005794	mm|16qA3
CUST_20445_PI419772161	164.047	49.9546	0.226176	-0.887928	229.128	103.423	159.59	53.0638	49.6108	47.189	0.346614	-0.556788	0.888701	-1.41956	-1.01131	-0.232918	Nr1d1	NM_145434	chr11	-	Mus musculus nuclear receptor subfamily 1, group D, member 1 (Nr1d1), mRNA [NM_145434]	217166	GO:0004872|GO:0003700|GO:0006350|GO:0003707|GO:0007623|GO:0006355|GO:0045449|GO:0005634|GO:0043565|GO:0046872|GO:0003677|GO:0004879|GO:0008270	mm|11qD
CUST_8863_PI419772161	79966.1	84593.1	9.22263	9.82439	86730.7	69125.6	84041.8	82274.2	100675	70830.4	8.91086	8.82773	9.9293	9.17894	9.97545	10.3188	Syce2	NM_027954	chr8	+	Mus musculus synaptonemal complex central element protein 2 (Syce2), transcript variant 2, mRNA [NM_027954]	71846	GO:0007128|GO:0005634|GO:0005515|GO:0007126|GO:0000801|GO:0000795|GO:0007130|GO:0051301|GO:0007049	mm|8qC3
CUST_13123_PI419772161	50.6889	11.5307	-1.48484	-3.17341	77.4688	37.0722	37.5256	12.6717	16.9205	5	-1.21785	-2.03693	-1.19972	-3.48568	-2.56319	-3.47137	Pde7a	NM_008802	chr3	-	Mus musculus phosphodiesterase 7A (Pde7a), transcript variant 1, mRNA [NM_008802]	18583	GO:0004115|GO:0016787|GO:0046872|GO:0004112|GO:0004114|GO:0007165|GO:0003824	mm|3qA2
CUST_15503_PI419772161	264.615	20.7899	0.944423	-2.17991	352.763	190.531	250.55	25.5827	15.6411	21.146	0.969158	0.324682	1.53943	-2.47212	-2.67662	-1.39099	F2rl3	NM_007975	chr8	+	Mus musculus coagulation factor II (thrombin) receptor-like 3 (F2rl3), mRNA [NM_007975]	14065	GO:0007596|GO:0004872|GO:0016020|GO:0015057|GO:0004930|GO:0005886|GO:0007186|GO:0004871|GO:0016021|GO:0007165	mm|8qB3.3
CUST_15140_PI419772161	8375.09	1208.73	5.85667	3.64979	12588.9	7931.87	4604.49	871.339	1710.35	1044.5	6.12647	5.70425	5.7393	2.61788	4.09619	4.2353	Gna13	NM_010303	chr11	+	Mus musculus guanine nucleotide binding protein, alpha 13 (Gna13), mRNA [NM_010303]	14674	GO:0031584|GO:0030154|GO:0019001|GO:0001569|GO:0001525|GO:0000166|GO:0007204|GO:0031702|GO:0030334|GO:0016020|GO:0031752|GO:0005834|GO:0030168|GO:0005515|GO:0007266|GO:0007243|GO:0001701|GO:0005525|GO:0007186|GO:0008360|GO:0007189|GO:0007165|GO:0003924|GO:0004871|GO:0001664|GO:0031526	mm|11qE1
CUST_10290_PI419772161	36067	2236.1	8.00045	4.33754	53187.6	30759.4	24254.1	3535.57	2408.89	763.857	8.20541	7.65954	8.13641	4.63851	4.59026	3.78386	Add1	NM_001024458	chr5	+	adducin 1 (alpha) isoform 1	11518	GO:0005198|GO:0003779|GO:0005516|GO:0046872|GO:0042608|GO:0043197|GO:0045202|GO:0000902|GO:0020027|GO:0006884|GO:0048873|GO:0030218|GO:0035264|GO:0001701|GO:0005737|GO:0005886|GO:0030425|GO:0016020|GO:0016020|GO:0005856|GO:0005856
CUST_2946_PI419772161	45.4579	5.04826	-2.04532	-4.19315	99.436	16.6817	20.2561	5	5.14478	5	-0.857702	-3.189	-2.08924	-4.82729	-4.28078	-3.47137	Stfa3	NM_025288	chr16	-	Mus musculus stefin A3 (Stfa3), mRNA [NM_025288]	20863	GO:0004869|GO:0004866|GO:0005737|GO:0030414|GO:0005622	mm|16qB3
CUST_8165_PI419772161	100.556	5.048	-0.492336	-4.19322	145.455	94.3815	61.8305	5	5.144	5	-0.308966	-0.688766	-0.479277	-4.82729	-4.281	-3.47137	Klrd1	NM_010654	chr6	+	Mus musculus killer cell lectin-like receptor, subfamily D, member 1 (Klrd1), mRNA [NM_010654]	16643	GO:0004872|GO:0016020|GO:0005529|GO:0005488|GO:0009897|GO:0016021	mm|6qF3
CUST_22126_PI419772161	150.194	251.964	-0.0446479	1.41541	265.653	113.526	71.4022	258.185	312.609	185.1	0.559999	-0.422315	-0.271628	0.863048	1.64432	1.73886	Phospho1	NM_153104	chr11	+	Mus musculus phosphatase, orphan 1 (Phospho1), mRNA [NM_153104]	237928	GO:0016787|GO:0046872|GO:0008150|GO:0003674|GO:0008152|GO:0016791|GO:0005575|GO:0033884	mm|11qD
CUST_15313_PI419772161	10.3532	9.48047	-3.74223	-3.36303	9.13631	7.4634	14.4599	8.0991	6.40059	13.9417	-4.30179	-4.34937	-2.57553	-4.13145	-3.96569	-1.99196	Aldh7a1	NM_138600	chr18	-	Mus musculus aldehyde dehydrogenase family 7, member A1 (Aldh7a1), transcript variant 1, mRNA [NM_138600]	110695	GO:0004043|GO:0008152|GO:0005739|GO:0016491|GO:0055114	mm|18qD3
CUST_17792_PI419772161	59.0323	99.6931	-1.27533	-0.103277	82.7549	61.7233	32.6187	149.307	111.689	38.0834	-1.12263	-1.30146	-1.4019	0.0729203	0.159454	-0.542206	Asrgl1	NM_025610	chr19	-	Mus musculus asparaginase like 1 (Asrgl1), mRNA [NM_025610]	66514	GO:0016787|GO:0003948|GO:0033345|GO:0005737|GO:0004067	mm|19qA
CUST_8411_PI419772161	370.392	64.0623	1.43578	-0.651698	495.48	326.623	289.073	88.1182	72.1226	31.946	1.45929	1.10228	1.74577	-0.687845	-0.471513	-0.795735	Osbpl9	NM_133885	chr4	-	oxysterol binding protein-like 9 isoform a	100273	GO:0006810|GO:0006869|GO:0008202|GO:0008150|GO:0005575|GO:0003674
CUST_9395_PI419772161	218.395	44.6317	0.498828	-1.12308	394.509	120.922	139.755	65.0693	30.743	38.0828	1.13052	-0.331266	0.697233	-1.12531	-1.70171	-0.54223	Gmppa	NM_133708	chr1	+	Mus musculus GDP-mannose pyrophosphorylase A (Gmppa), mRNA [NM_133708]	69080	GO:0008150|GO:0003674|GO:0016779|GO:0016740|GO:0005525|GO:0004475|GO:0009058|GO:0000166|GO:0005575	mm|1qC4
CUST_4243_PI419772161	363.7	14.0594	1.39989	-2.77349	503.513	284.625	302.96	13.1019	19.3758	9.70049	1.48249	0.903721	1.81346	-3.43751	-2.36771	-2.51524	Uxt	NM_013840	chrX	-	Mus musculus ubiquitously expressed transcript (Uxt), mRNA [NM_013840]	22294	GO:0005634|GO:0000930|GO:0051297|GO:0051082|GO:0048487|GO:0000226|GO:0005856|GO:0005737|GO:0006457|GO:0016272|GO:0005813	mm|XqA1.3
A_51_P262079	150.187	13.405	-0.199493	-3.07987	267.118	142.423	41.0203	24.8724	10.219	5.12355	0.567935	-0.0951557	-1.07126	-2.51274	-3.29071	-3.43615	H2-Q7	NM_010394	chr17	+	Mus musculus histocompatibility 2, Q region locus 7 (H2-Q7), mRNA [NM_010394]	15018	GO:0019882|GO:0002474|GO:0016020|GO:0006955|GO:0042612|GO:0016021	mm|17qB1
CUST_12914_PI419772161	9067.29	166.988	6.06898	0.735405	11197.3	7570.18	8434.4	205.839	211.799	83.326	5.95746	5.63691	6.61255	0.53616	1.08266	0.587396	Tspan14	NM_145928	chr14	-	Mus musculus tetraspanin 14 (Tspan14), mRNA [NM_145928]	52588	GO:0016020|GO:0008150|GO:0003674|GO:0016021|GO:0005575	mm|14qB
CUST_3381_PI419772161	1937.28	172.122	3.84589	0.771632	2316.59	1895.45	1599.81	233.45	198.308	84.6085	3.68439	3.63912	4.21416	0.717755	0.987707	0.609433	Vmac	NM_178926	chr17	-	Mus musculus vimentin-type intermediate filament associated coiled-coil protein (Vmac), transcript variant 1, mRNA [NM_178926]	106639	GO:0008150|GO:0019215|GO:0005737|GO:0005575	mm|17qD
CUST_14224_PI419772161	1498.71	32.9786	3.46755	-1.5542	1896.33	1245.02	1354.77	46.0685	31.3373	21.5301	3.39559	3.03276	3.97431	-1.6235	-1.67408	-1.36502	Kcnj4	NM_008427	chr15	-	Mus musculus potassium inwardly-rectifying channel, subfamily J, member 4 (Kcnj4), mRNA [NM_008427]	16520	GO:0005242|GO:0005244|GO:0016020|GO:0006811|GO:0043025|GO:0005216|GO:0030425|GO:0016021|GO:0006813|GO:0006810	mm|15qE1
CUST_16620_PI419772161	870.622	6.28726	2.4113	-3.89603	1418.3	272.177	921.388	7.49805	6.36373	5	2.97655	0.839203	3.41814	-4.2427	-3.97402	-3.47137	Cdh16	NM_007663	chr8	-	Mus musculus cadherin 16 (Cdh16), mRNA [NM_007663]	12556	GO:0007156|GO:0005515|GO:0016020|GO:0007155|GO:0005886|GO:0016021|GO:0005509	mm|8qD3
CUST_4108_PI419772161	11650.9	2464.32	6.38651	4.60339	16787.6	8818.69	9346.43	3164.91	3060.75	1167.3	6.54171	5.85715	6.76068	4.47874	4.93578	4.39566	Reps1	NM_001111065	chr10	+	RalBP1 associated Eps domain containing 1	19707	GO:0005509|GO:0005515
A_51_P248819	4465.98	1691.01	4.8915	3.95013	6770.18	4675.97	1951.81	2769.83	1677.63	625.564	5.23158	4.94185	4.50107	4.28637	4.06831	3.49572	Bambi	NM_026505	chr18	+	Mus musculus BMP and activin membrane-bound inhibitor, homolog (Xenopus laevis) (Bambi), mRNA [NM_026505]	68010	GO:0007179|GO:0016020|GO:0016021	mm|18qA1
CUST_20385_PI419772161	44.5217	59.9157	-1.77956	-0.712991	78.7459	24.2818	30.5374	65.9801	79.8369	33.93	-1.19426	-2.6474	-1.49702	-1.10525	-0.32491	-0.708809	Pcdh10	NM_001098172	chr3	+	Mus musculus protocadherin 10 (Pcdh10), transcript variant 2, mRNA [NM_001098172]	18526	GO:0007156|GO:0005887|GO:0005515|GO:0016020|GO:0007155|GO:0005886|GO:0016021	mm|3qB
CUST_15770_PI419772161	6697.51	958.986	5.57039	3.09733	10040.1	5138.04	4914.39	938.832	1612.07	326.053	5.80009	5.0778	5.83327	2.72551	4.01081	2.55566	Magi3	NM_133853	chr3	-	Mus musculus membrane associated guanylate kinase, WW and PDZ domain containing 3 (Magi3), transcript variant 2, mRNA [NM_133853]	99470	GO:0005923|GO:0005634|GO:0005515|GO:0016020|GO:0008150|GO:0003674|GO:0030054|GO:0005886|GO:0005524|GO:0000166|GO:0005575	mm|3qF2.2
A_51_P209965	726.348	473.292	2.41403	2.21974	867.608	788.673	522.764	759.789	394.919	265.167	2.2675	2.37409	2.60049	2.42024	1.98152	2.25746	Alkbh4	NM_028070	chr5	+	Mus musculus alkB, alkylation repair homolog 4 (E. coli) (Alkbh4), mRNA [NM_028070]	72041	GO:0010302|GO:0008150|GO:0016491|GO:0005575	mm|5qG2
CUST_22301_PI419772161	6163.5	469.705	5.4196	2.033	8444.87	3209.39	6836.24	595.563	680.388	133.165	5.55046	4.39888	6.30946	2.0689	2.76632	1.26377	Tbc1d24	NM_173186	chr17	-	Mus musculus TBC1 domain family, member 24 (Tbc1d24), transcript variant 4, mRNA [NM_173186]	224617	GO:0005097|GO:0008150|GO:0003674|GO:0032313|GO:0005096|GO:0005575|GO:0005622	mm|17qA3.3
CUST_19410_PI419772161	2811.55	47.9409	4.09709	-0.984766	5488.63	1363.8	1582.22	64.3647	40.3377	39.1205	4.92883	3.16422	4.19821	-1.14102	-1.30984	-0.503446	Gstm2	NM_008183	chr3	-	Mus musculus glutathione S-transferase, mu 2 (Gstm2), mRNA [NM_008183]	14863	GO:0005515|GO:0008152|GO:0005886|GO:0016740|GO:0004364|GO:0005737|GO:0005625	mm|3qF2.3
CUST_16166_PI419772161	172.554	176.385	0.265716	0.836798	249.51	173.072	95.0809	226.683	206.78	95.6914	0.469556	0.186032	0.141559	0.675317	1.04806	0.787019	Sgcg	NM_011892	chr14	-	Mus musculus sarcoglycan, gamma (dystrophin-associated glycoprotein) (Sgcg), mRNA [NM_011892]	24053	GO:0005887|GO:0005515|GO:0016020|GO:0005886|GO:0007010|GO:0005856|GO:0005737|GO:0016021|GO:0016044|GO:0016012	mm|14qD1
CUST_21369_PI419772161	1046.86	53.6711	2.83808	-0.820057	1724.31	687.542	728.736	58.4876	64.7513	37.7745	3.25841	2.17611	3.07973	-1.27916	-0.627056	-0.553958	Dysf	NM_001077694	chr6	+	Mus musculus dysferlin (Dysf), transcript variant 2, mRNA [NM_001077694]	26903	GO:0031410|GO:0005515|GO:0016020|GO:0042383|GO:0005886|GO:0001778|GO:0030315|GO:0016021	mm|6qC3
CUST_12052_PI419772161	42958.4	5379.96	8.31192	5.86384	36304.3	38967.6	53603.4	5164.48	5391.48	5583.93	7.65445	8.00079	9.28051	5.18519	5.75257	6.65377	Kdelr1	NM_133950	chr7	+	Mus musculus KDEL (Lys-Asp-Glu-Leu) endoplasmic reticulum protein retention receptor 1 (Kdelr1), mRNA [NM_133950]	68137	GO:0004872|GO:0016192|GO:0016020|GO:0008150|GO:0003674|GO:0015031|GO:0046923|GO:0006621|GO:0016021|GO:0005575|GO:0006810|GO:0005783	mm|7qB4
CUST_11266_PI419772161	6182.37	1124.77	5.51473	3.51375	7654.02	5850.18	5042.93	988.921	1678.8	706.584	5.4086	5.26507	5.87052	2.8005	4.06932	3.67142	Eif5a2	NM_177586	chr3	+	Mus musculus eukaryotic translation initiation factor 5A2 (Eif5a2), mRNA [NM_177586]	208691	GO:0005643|GO:0008150|GO:0015031|GO:0055085|GO:0045901|GO:0003723|GO:0006810|GO:0006452|GO:0043022|GO:0005634|GO:0016020|GO:0003674|GO:0006412|GO:0008612|GO:0003746|GO:0005737|GO:0045905|GO:0005575|GO:0051028|GO:0005783	mm|3qA3
CUST_4853_PI419772161	144.166	10.0622	0.0922907	-3.19875	180.646	129.046	122.806	10.4685	10.0782	9.63983	0.00362205	-0.23746	0.51071	-3.76124	-3.31073	-2.52429	Lst1	NM_010734	chr17	-	Mus musculus leukocyte specific transcript 1 (Lst1), mRNA [NM_010734]	16988	GO:0016020|GO:0006955|GO:0016358|GO:0000902|GO:0008360|GO:0016021	mm|17qB1
CUST_2932_PI419772161	10.3734	19.0842	-3.81021	-2.2853	16.4667	8.6297	6.02392	19.748	21.4922	16.0124	-3.45192	-4.13989	-3.83882	-2.84558	-2.21815	-1.79218	Gprc5d	NM_053118	chr6	-	Mus musculus G protein-coupled receptor, family C, group 5, member D (Gprc5d), mRNA [NM_053118]	93746	GO:0004872|GO:0016020|GO:0004930|GO:0003674|GO:0005886|GO:0031424|GO:0007186|GO:0042633|GO:0004871|GO:0016021|GO:0007165	mm|6qG1
CUST_8474_PI419772161	3234.62	490.904	4.58984	2.34691	3839.27	2873	2991.59	532.715	632.269	307.729	4.41322	4.23914	5.11717	1.90801	2.6605	2.47222	Serpinb6b	NM_011454	chr13	+	Mus musculus serine (or cysteine) peptidase inhibitor, clade B, member 6b (Serpinb6b), mRNA [NM_011454]	20708	GO:0008150|GO:0003674|GO:0005575	mm|13qA3.3
CUST_22313_PI419772161	778.058	84.0462	2.52596	-0.216285	927.691	614.321	792.162	109.073	94.2003	48.8654	2.3641	2.01365	3.20013	-0.380065	-0.0862341	-0.182557	Nkd1	NM_027280	chr8	+	Mus musculus naked cuticle 1 homolog (Drosophila) (Nkd1), transcript variant 1, mRNA [NM_027280]	93960	GO:0005515|GO:0016020|GO:0005886|GO:0007275|GO:0030154|GO:0005737|GO:0016055|GO:0007283|GO:0005509	mm|8qC3
CUST_14679_PI419772161	6292.51	1089.22	5.32794	3.36044	10843.7	5436.31	2597.58	1374.25	1471.73	421.68	5.91116	5.15921	4.91343	3.27521	3.8794	2.92671	Tra2b	NM_009186	chr16	-	Mus musculus transformer 2 beta homolog (Drosophila) (Tra2b), mRNA [NM_009186]	20462	GO:0003676|GO:0005634|GO:0008380|GO:0003723|GO:0006397|GO:0000166	mm|16qB1
CUST_709_PI419772161	33.1739	9393.18	-2.11754	6.61876	50.9784	28.954	19.5893	10047.5	11863.7	6268.34	-1.82158	-2.39351	-2.13753	6.14534	6.89037	6.82057	4921528I01Rik	NM_027616	chr18	-	Mus musculus RIKEN cDNA 4921528I01 gene (4921528I01Rik), mRNA [NM_027616]	70950	GO:0008150|GO:0003674|GO:0005575	mm|18qA2
CUST_20754_PI419772161	6.58403	2169.43	-4.37227	4.41687	8.67875	5.60588	5.46746	2685.38	2804	1018.91	-4.37591	-4.76226	-3.97865	4.2417	4.80938	4.19952	Adam3	NM_009619	chr8	-	a disintegrin and metalloprotease domain 3	11497	GO:0016787|GO:0008233|GO:0046872|GO:0008237|GO:0007339|GO:0007339|GO:0045121|GO:0009986
CUST_18287_PI419772161	703.322	32.7212	2.38474	-1.60222	825.624	573.427	710.915	48.1605	31.406	18.5971	2.19594	1.91427	3.04401	-1.55944	-1.67092	-1.57629	Zfp869	NM_001039965	chr8	-	zinc finger protein 869	66869	GO:0046872
CUST_14593_PI419772161	6626.86	295.574	5.55419	1.48157	9952.77	5074.05	4853.75	411.749	359	115.973	5.78749	5.05972	5.81536	1.53641	1.84395	1.06435	Ogn	NM_008760	chr13	+	Mus musculus osteoglycin (Ogn), mRNA [NM_008760]	18295	GO:0005576|GO:0005515|GO:0008083|GO:0005578	mm|13qA5
CUST_5178_PI419772161	4900.77	780.544	5.10801	2.9557	7523.2	3627.27	3551.83	892.866	1060.6	388.164	5.38373	4.57547	5.36482	2.65309	3.40677	2.80723	Net1	NM_019671	chr13	-	Mus musculus neuroepithelial cell transforming gene 1 (Net1), transcript variant 1, mRNA [NM_019671]	56349	GO:0005634|GO:0005089|GO:0005737|GO:0005085|GO:0035023|GO:0005622	mm|13qA1
CUST_14700_PI419772161	421.66	677.175	1.59875	2.79632	573.025	274.373	417.582	606.265	982.009	443.251	1.66906	0.850795	2.27639	2.09459	3.2957	2.99868	Plbd1	NM_025806	chr6	-	Mus musculus phospholipase B domain containing 1 (Plbd1), mRNA [NM_025806]	66857	GO:0016042|GO:0005576|GO:0016787|GO:0008150|GO:0003674|GO:0005575	mm|6qG1
CUST_16241_PI419772161	6.90111	353.03	-4.3025	1.75815	9.005	6.09569	5.60263	319.682	573.098	166.309	-4.32267	-4.64141	-3.94342	1.17128	2.51875	1.58442	Fhl4	NM_010214	chr10	-	Mus musculus four and a half LIM domains 4 (Fhl4), mRNA [NM_010214]	14202	GO:0046872|GO:0008150|GO:0003674|GO:0005575	mm|10qC1
CUST_12313_PI419772161	260.346	254.448	0.778218	1.44278	457.646	151.627	171.766	311.061	243.442	208.839	1.34469	-0.00481606	0.99478	1.13184	1.28354	1.91295	Egln2	NM_053208	chr7	-	Mus musculus EGL nine homolog 2 (C. elegans) (Egln2), mRNA [NM_053208]	112406	GO:0005506|GO:0005634|GO:0046872|GO:0031418|GO:0001666|GO:0016705|GO:0005737|GO:0016702|GO:0016491|GO:0055114	mm|7qA3
CUST_12395_PI419772161	2769.61	82.2638	4.3455	-0.273565	3596.9	2179.53	2532.39	97.6609	106.128	43.0021	4.31914	3.8406	4.87676	-0.539504	0.0857725	-0.366964	C1qtnf2	NM_026979	chr11	+	Mus musculus C1q and tumor necrosis factor related protein 2 (C1qtnf2), mRNA [NM_026979]	69183	GO:0000187|GO:0051260|GO:0005576|GO:0046321|GO:0005615|GO:0045725|GO:0046326|GO:0005102	mm|11qB1.1
CUST_7099_PI419772161	659.807	13.8847	1.8785	-2.87468	1378.78	229.606	371.037	21.7129	7.22832	12.7131	2.93578	0.593815	2.10589	-2.70874	-3.79023	-2.12506	Gpn3	NM_024216	chr5	+	Mus musculus GPN-loop GTPase 3 (Gpn3), mRNA [NM_024216]	68080	GO:0008150|GO:0003674|GO:0005525|GO:0000166|GO:0005575	mm|5qF
CUST_19859_PI419772161	84.337	7.21919	-0.704982	-3.70676	99.655	56.5336	96.8223	5.42942	7.2748	8.95335	-0.854527	-1.42816	0.167744	-4.70841	-3.78099	-2.63087	Htr7	NM_008315	chr19	-	Mus musculus 5-hydroxytryptamine (serotonin) receptor 7 (Htr7), mRNA [NM_008315]	15566	GO:0004993|GO:0004872|GO:0016020|GO:0004930|GO:0005886|GO:0007192|GO:0007210|GO:0007186|GO:0004871|GO:0016021|GO:0007165|GO:0030594	mm|19qC2
A_51_P516057	203.736	18.3248	0.330195	-2.51034	328.32	216.985	65.9041	30.8328	14.8382	9.30331	0.86556	0.512252	-0.387227	-2.20282	-2.75265	-2.57555	Taf1a	NM_021466	chr1_random	+	Mus musculus TATA box binding protein (Tbp)-associated factor, RNA polymerase I, A (Taf1a), mRNA [NM_021466]	21339	GO:0030528|GO:0005634|GO:0005515|GO:0006350|GO:0000120|GO:0003677|GO:0006360|GO:0003701|GO:0045449
CUST_9330_PI419772161	290.672	71.7618	1.1099	-0.41256	353.252	254.136	264.628	91.6562	75.1903	48.4388	0.971157	0.740261	1.6183	-0.631053	-0.411419	-0.195206	Dgki	NM_001081206	chr6	-	Mus musculus diacylglycerol kinase, iota (Dgki), mRNA [NM_001081206]	320127	GO:0046579|GO:0005095|GO:0017016|GO:0048471|GO:0032045|GO:0005737|GO:0004143|GO:0051789|GO:0032317	mm|6qB1
CUST_3913_PI419772161	226.852	15.5545	0.761712	-2.57996	252.867	200.28	227.409	14.1434	18.2633	14.2569	0.488839	0.396677	1.39962	-3.32715	-2.45302	-1.95971	Npw	NM_001099664	chr17	-	neuropeptide W preproprotein	381073	GO:0001664|GO:0007186|GO:0005575
CUST_20739_PI419772161	5013.97	2438.5	5.23343	4.6901	5150.48	4760.63	5130.81	2649.53	2909.02	1756.95	4.83709	4.96774	5.89545	4.22231	4.86242	4.98556	Ccbl1	NM_172404	chr2	-	Mus musculus cysteine conjugate-beta lyase 1 (Ccbl1), mRNA [NM_172404]	70266	GO:0016212|GO:0008150|GO:0016740|GO:0016769|GO:0003824|GO:0030170|GO:0016829|GO:0003674|GO:0005737|GO:0009058|GO:0008483|GO:0047804|GO:0047316|GO:0005575|GO:0016847	mm|2qB
CUST_9411_PI419772161	6302.52	4948.18	5.52897	5.73955	4776.67	5957.68	8173.22	4417.83	5245.2	5181.51	4.72839	5.29134	6.56716	4.95991	5.71289	6.54586	Dpp8	NM_028906	chr9	+	Mus musculus dipeptidylpeptidase 8 (Dpp8), mRNA [NM_028906]	74388	GO:0006508|GO:0016787|GO:0016020|GO:0008150|GO:0003674|GO:0008236|GO:0005737|GO:0008233|GO:0005575|GO:0004177	mm|9qC
CUST_7_PI419532418	2052.37	2863.09	3.93458	4.76784	2364.31	2049.49	1743.31	5032.19	1776.76	1780.32	3.7138	3.75185	4.33809	5.14776	4.15114	5.00462	Tbp	NM_013684	chr17	+	TATA box binding protein	21374	GO:0005737|GO:0045449|GO:0006350|GO:0006355|GO:0003702|GO:0005488|GO:0006367|GO:0045941|GO:0003700|GO:0003677|GO:0005634|GO:0006366|GO:0006383|GO:0045120|GO:0003677|GO:0010843|GO:0006383|GO:0000120|GO:0005634|GO:0005634|GO:0005634|GO:0005669|GO:0005669|GO:0005634|GO:0005634|GO:0005634|GO:0005634|GO:0005634|GO:0005634|GO:0003677|GO:0003677|GO:0003677|GO:0005515|GO:0005515|GO:0001939|GO:0001940
CUST_12740_PI419772161	79.3193	225.214	-0.840562	0.990333	90.4702	103.577	43.9109	309.102	299.972	66.569	-0.994027	-0.554642	-0.973017	1.12273	1.58479	0.263481	Klb	NM_031180	chr5	+	Mus musculus klotho beta (Klb), mRNA [NM_031180]	83379	GO:0090080|GO:0016020|GO:0005886|GO:0004553|GO:0043169|GO:0008543|GO:0005975|GO:0016021|GO:0003824|GO:0008284	mm|5qC3.1
CUST_10151_PI419772161	1386.1	105.069	3.2077	-0.112426	2179.33	1341.75	637.227	155.672	128.347	31.1865	3.59627	3.1407	2.88614	0.133156	0.360015	-0.830448	Hmha1	NM_027521	chr10	+	Mus musculus histocompatibility (minor) HA-1 (Hmha1), transcript variant 2, mRNA [NM_027521]	70719	GO:0046872|GO:0008150|GO:0003674|GO:0005096|GO:0007165|GO:0005575|GO:0005622	mm|10qC1
CUST_12542_PI419772161	4981.4	1124.44	4.97978	2.97316	7650.33	5543.31	1750.57	2507.15	621.559	244.603	5.40791	5.18733	4.34408	4.14262	2.63585	2.141	Cops6	NM_012002	chr5	+	Mus musculus COP9 (constitutive photomorphogenic) homolog, subunit 6 (Arabidopsis thaliana) (Cops6), mRNA [NM_012002]	26893	GO:0005634|GO:0005515|GO:0008180|GO:0008150|GO:0005737	mm|5qG2
CUST_9433_PI419772161	4784.95	879.765	5.09388	2.95408	6447.49	4970.41	2936.95	1364.26	1008.86	266.179	5.16112	5.02995	5.09058	3.26469	3.33461	2.26295	Dera	NM_172733	chr6	+	Mus musculus 2-deoxyribose-5-phosphate aldolase homolog (C. elegans) (Dera), mRNA [NM_172733]	232449	GO:0016829|GO:0008150|GO:0003674|GO:0008152|GO:0004139|GO:0009264|GO:0005737|GO:0005575|GO:0003824	mm|6qG1
CUST_8890_PI419772161	17.6624	1690.45	-3.03217	3.66401	23.7904	20.2268	8.96996	2760.08	2024.3	286.963	-2.92109	-2.911	-3.26442	4.28128	4.33932	2.37142	Fam135b	NM_177819	chr15	-	Mus musculus family with sequence similarity 135, member B (Fam135b), mRNA [NM_177819]	70363	GO:0008150|GO:0003674|GO:0005575	mm|15qD3
CUST_20285_PI419772161	839.461	12.3951	2.62704	-3.1641	1048.41	829.194	640.773	22.6836	5.15572	9.34595	2.5406	2.44637	2.89415	-2.64563	-4.27772	-2.56896	Egr1	NM_007913	chr18	+	Mus musculus early growth response 1 (Egr1), mRNA [NM_007913]	13653	GO:0048169|GO:0006350|GO:0030217|GO:0032868|GO:0045449|GO:0005634|GO:0046872|GO:0003677|GO:0008270|GO:0005622|GO:0003676|GO:0003700|GO:0030509|GO:0045944|GO:0051789|GO:0006355|GO:0003690|GO:0016563|GO:0007611|GO:0043565|GO:0071445|GO:0045893|GO:0045941|GO:0009749|GO:0000122	mm|18qB1
CUST_2925_PI419772161	232.313	28.848	0.767295	-1.68884	307.484	199.804	189.65	26.1569	26.5146	33.8725	0.770971	0.393244	1.13767	-2.44009	-1.91518	-0.711254	Myadm	NM_001093766	chr7	+	myeloid-associated differentiation marker	50918	GO:0016021|GO:0016020|GO:0016020
CUST_3316_PI419772161	190.308	2144.64	0.501879	4.52265	177.406	166.853	226.665	1824.17	2036.96	2572.8	-0.02249	0.133233	1.39489	3.68381	4.34831	5.53582	Pcdha7	NM_009957	chr18	+	protocadherin alpha 7	12939	GO:0007155|GO:0016021|GO:0016020|GO:0005886|GO:0005624|GO:0005515
CUST_18939_PI419772161	744.037	105.272	2.3005	0.0134743	1255.54	604.164	372.405	152.386	118.653	44.7752	2.8007	1.9896	2.1112	0.102376	0.246716	-0.30867	Atpaf2	NM_145427	chr11	-	Mus musculus ATP synthase mitochondrial F1 complex assembly factor 2 (Atpaf2), nuclear gene encoding mitochondrial protein, mRNA [NM_145427]	246782	GO:0005515|GO:0008150|GO:0003674|GO:0005739|GO:0005575|GO:0043461	mm|11qB2
CUST_6767_PI419772161	974.721	74.6241	2.83495	-0.373341	1296.71	799.221	828.236	91.4945	86.7408	45.637	2.84724	2.39325	3.26437	-0.6336	-0.205255	-0.281168	Agphd1	NM_177351	chr9	+	Mus musculus aminoglycoside phosphotransferase domain containing 1 (Agphd1), mRNA [NM_177351]	235386	GO:0008150|GO:0003674|GO:0016740|GO:0016301|GO:0005737|GO:0005575	mm|9qB
CUST_95_PI419772161	111.616	483.445	-0.283603	2.26333	142.25	104.252	88.3462	645.812	566.349	238.173	-0.341113	-0.545269	0.0355716	2.18576	2.50165	2.10257	Trim38	NM_001029935	chr13	+	tripartite motif-containing 38	214158	GO:0046872|GO:0003674|GO:0005575|GO:0008150
CUST_11857_PI419772161	2909.04	4502.4	4.41839	5.55104	3689.43	2806.75	2230.93	5474.84	5161.17	2871.21	4.35578	4.20549	4.69391	5.26939	5.68959	5.69414	3110056O03Rik	NM_175195	chr10	+	Mus musculus RIKEN cDNA 3110056O03 gene (3110056O03Rik), mRNA [NM_175195]	73218	GO:0016787|GO:0016020|GO:0008150|GO:0003674|GO:0004190|GO:0008233|GO:0016021|GO:0005575|GO:0005794	mm|10qC1
CUST_20948_PI419772161	8236.18	501.973	5.93683	2.28069	9875.61	7361.81	7471.13	696.548	589.371	220.001	5.77626	5.59665	6.43759	2.29487	2.55914	1.98807	Etv6	NM_007961	chr6	+	Mus musculus ets variant gene 6 (TEL oncogene) (Etv6), mRNA [NM_007961]	14011	GO:0005634|GO:0005515|GO:0043565|GO:0003700|GO:0006350|GO:0003677|GO:0030154|GO:0006355|GO:0045449	mm|6qG1
CUST_19423_PI419772161	5599.92	772.202	5.37085	2.84776	7050.38	4745.52	5003.87	1102.87	926.246	287.491	5.29009	4.96315	5.8593	2.95783	3.21136	2.37407	Rictor	NM_030168	chr15	+	Mus musculus RPTOR independent companion of MTOR, complex 2 (Rictor), mRNA [NM_030168]	78757	GO:0051896|GO:0050731|GO:0005515|GO:0032314|GO:0001938|GO:0031932|GO:0007275|GO:0051897|GO:0030838|GO:0005488|GO:0009790|GO:0042325	mm|15qA1
CUST_19336_PI419772161	1740.49	779.899	3.64177	2.76869	2455.63	1586.01	1179.83	843.58	1262.09	234.023	3.76848	3.38198	3.77484	2.57117	3.65771	2.07721	Orc2l	NM_008765	chr1	-	Mus musculus origin recognition complex, subunit 2-like (S. cerevisiae) (Orc2l), transcript variant a, mRNA [NM_008765]	18393	GO:0000808|GO:0000939|GO:0005634|GO:0003688|GO:0005664|GO:0000785|GO:0006260|GO:0000792	mm|1qC1.3
CUST_13335_PI419772161	98.4654	14.1227	-0.453517	-2.78484	115.901	100.481	79.0144	14.7539	19.0629	8.55146	-0.63665	-0.59842	-0.125481	-3.26619	-2.3912	-2.69713	Vwa5b2	NM_182636	chr16	+	Mus musculus von Willebrand factor A domain containing 5B2 (Vwa5b2), transcript variant 2, mRNA [NM_182636]	328643	GO:0008150|GO:0003674|GO:0005575	mm|16qA3
CUST_15409_PI419772161	2638.55	629.721	4.29194	2.76962	2762.54	2118.69	3034.41	627.664	619.868	641.631	3.93838	3.79976	5.13768	2.14464	2.63192	3.5323	Mybpc1	NM_175418	chr10	-	Mus musculus myosin binding protein C, slow-type (Mybpc1), mRNA [NM_175418]	109272	GO:0005200|GO:0005856|GO:0006936	mm|10qC1
A_51_P171999	8689.08	2596.68	6.01248	4.74034	9850.33	9208.98	7007.93	3752.44	2282.19	1755.43	5.77256	5.91963	6.34525	4.7244	4.51231	4.98431	Apoe	NM_009696	chr7	-	Mus musculus apolipoprotein E (Apoe), mRNA [NM_009696]	11816	GO:0034361|GO:0045471|GO:0006869|GO:0043025|GO:0051651|GO:0042311|GO:0030425|GO:0006874|GO:0006707|GO:0017127|GO:0042157|GO:0006810|GO:0006629|GO:0031103|GO:0031232|GO:0005543|GO:0008104|GO:0042159|GO:0042627|GO:0034364|GO:0005794|GO:0010468|GO:0005576|GO:0042158|GO:0002021|GO:0008034|GO:0042632|GO:0005615|GO:0008203|GO:0033344|GO:0005770|GO:0006979|GO:0008289|GO:0005737|GO:0005319|GO:0055088|GO:…	mm|7qA3
CUST_22113_PI419772161	125568	33275.9	9.87692	8.49339	124613	114868	137222	33320.4	33236.1	33271.2	9.4337	9.56042	10.6366	7.87491	8.37657	9.22869	Nudc	NM_010948	chr4	-	nuclear distribution gene C homolog	18221	GO:0005737|GO:0005856|GO:0005634|GO:0007049|GO:0007067|GO:0005874|GO:0051301|GO:0005794|GO:0007097|GO:0005515
CUST_22243_PI419772161	8343.76	27597.4	5.95249	8.20847	9928.56	6841.01	8261.71	32898.6	26690.2	23203.4	5.78397	5.49079	6.5827	7.85653	8.06013	8.70875	Morc2b	NM_177719	chr17	-	Mus musculus microrchidia 2B (Morc2b), mRNA [NM_177719]	240069	GO:0046872|GO:0008150|GO:0003674|GO:0005524|GO:0008270|GO:0005575	mm|17qB1
CUST_1229_PI419772161	3257.47	325.321	4.51377	1.46785	4363.15	3631.3	1777.95	447.934	444.316	83.7121	4.59776	4.57707	4.36648	1.65793	2.15155	0.594066	Pms1	NM_153556	chr1	-	Mus musculus postmeiotic segregation increased 1 (S. cerevisiae) (Pms1), mRNA [NM_153556]	227099	GO:0003674|GO:0006298|GO:0005575	mm|1qC1.1
CUST_4416_PI419772161	14042.2	1145.95	6.69864	3.53757	17169.6	13697.5	11259.4	1255.04	1548.57	634.232	6.57417	6.49243	7.02932	3.14431	3.95283	3.51557	Tmem11	NM_173453	chr11	-	Mus musculus transmembrane protein 11 (Tmem11), transcript variant 1, mRNA [NM_173453]	216821	GO:0016020|GO:0008150|GO:0003674|GO:0005739|GO:0016021|GO:0005575	mm|11qB2
CUST_15975_PI419772161	274.53	6.33925	1.00234	-3.87505	299.393	334.551	189.647	5.39581	7.26073	6.3612	0.732501	1.13688	1.13765	-4.71737	-3.78378	-3.124	Grip2	NM_001159507	chr6	-	Mus musculus glutamate receptor interacting protein 2 (Grip2), mRNA [NM_001159507]	243547	GO:0035254|GO:0005886|GO:0005624|GO:0005737	mm|6qD1
CUST_6143_PI419772161	227.287	104.781	0.710262	0.164143	180.63	176.336	324.895	114.415	82.2597	117.669	0.00349665	0.212982	1.91431	-0.311082	-0.281779	1.08529	Tmco7	NM_173037	chr8	+	Mus musculus transmembrane and coiled-coil domains 7 (Tmco7), mRNA [NM_173037]	272538	GO:0016020|GO:0008150|GO:0003674|GO:0005488|GO:0016021|GO:0005575	mm|8qD3
CUST_1387_PI419772161	3496.9	759.944	4.29395	2.8024	6985.37	2472.87	1032.46	780.668	1218.14	281.029	5.27672	4.02277	3.58234	2.45935	3.60657	2.34128	Snrpc	NM_011432	chr17	+	Mus musculus U1 small nuclear ribonucleoprotein C (Snrpc), mRNA [NM_011432]	20630	GO:0003676|GO:0005634|GO:0046872|GO:0008150|GO:0003674|GO:0008270|GO:0003723|GO:0030529|GO:0005575	mm|17qA3.3
CUST_5581_PI419772161	55.2304	9.02717	-1.30863	-3.44542	74.053	45.7847	45.8535	10.7085	11.373	5	-1.28291	-1.7324	-0.910566	-3.72853	-3.13635	-3.47137	Txndc16	NM_172597	chr14	-	Mus musculus thioredoxin domain containing 16 (Txndc16), mRNA [NM_172597]	70561	GO:0005576|GO:0008150|GO:0003674|GO:0045454|GO:0005575	mm|14qC1
CUST_16850_PI419772161	102.64	5360.14	-0.381179	5.79247	97.8229	94.9734	115.123	5824.8	6939.8	3315.82	-0.881297	-0.679746	0.417505	5.35878	6.11679	5.90185	Pde1c	NM_001025568	chr6	-	Mus musculus phosphodiesterase 1C (Pde1c), transcript variant 2, mRNA [NM_001025568]	18575	GO:0046069|GO:0004117|GO:0030552|GO:0005516|GO:0043025|GO:0004114|GO:0003824|GO:0007165|GO:0004115|GO:0016787|GO:0046676|GO:0046872|GO:0051592|GO:0048101|GO:0006198	mm|6qB3
CUST_836_PI419772161	82.436	50.757	-0.720986	-0.890508	106.318	67.887	73.1031	58.7293	55.9126	37.629	-0.761158	-1.16413	-0.237664	-1.27321	-0.838791	-0.559526	Nlrp4g	NM_001004145	chr9_random	+	NLR family, pyrin domain containing 4G	235779	GO:0005575|GO:0003674|GO:0008150
CUST_19502_PI419772161	16723.9	2105.96	6.92155	4.48653	11957.1	15496.1	22718.5	1638.05	2092.45	2587.36	6.05219	6.67042	8.04206	3.52855	4.38709	5.54397	Arnt	NM_001037737	chr3	+	Mus musculus aryl hydrocarbon receptor nuclear translocator (Arnt), transcript variant 1, mRNA [NM_001037737]	11863	GO:0004872|GO:0005515|GO:0003700|GO:0046982|GO:0006350|GO:0030154|GO:0033235|GO:0045944|GO:0006355|GO:0007165|GO:0045449|GO:0030528|GO:0001892|GO:0003713|GO:0005634|GO:0005667|GO:0043565|GO:0016563|GO:0009636|GO:0003677|GO:0045941|GO:0005737|GO:0004871	mm|3qF2.1
CUST_1435_PI419772161	87.2755	79.9039	-0.61059	-0.221001	87.9469	90.2582	83.6215	85.2001	88.7904	65.7212	-1.03484	-0.753212	-0.0437222	-0.73643	-0.171561	0.244989	Olfr635	NM_147118	chr7	+	Mus musculus olfactory receptor 635 (Olfr635), mRNA [NM_147118]	259122	GO:0004872|GO:0004984|GO:0004930|GO:0007608|GO:0007186|GO:0004871|GO:0016021|GO:0007165	mm|7qE3
CUST_18235_PI419772161	6534.93	1371.03	5.56395	3.73701	8252.03	7057.86	4294.9	1693.38	1811.29	608.43	5.51714	5.53582	5.63888	3.57647	4.17891	3.45565	Bod1l	NM_001081422	chr5	-	Mus musculus biorientation of chromosomes in cell division 1-like (Bod1l), mRNA [NM_001081422]	665775	GO:0008150|GO:0003674|GO:0005575	mm|5qB3
CUST_1457_PI419772161	11846.2	3437.82	6.45881	5.19201	14394.8	10789.1	10354.7	4072.96	3662.85	2577.64	6.31986	6.14809	6.90848	4.84265	5.19486	5.53854	Tbc1d23	NM_026254	chr16	-	Mus musculus TBC1 domain family, member 23 (Tbc1d23), mRNA [NM_026254]	67581	GO:0005097|GO:0008150|GO:0003674|GO:0032313|GO:0005575|GO:0005622	mm|16qC1.1
CUST_19769_PI419772161	717.402	83.6616	2.3345	-0.353417	1055.2	664.842	432.168	117.408	102.078	31.4993	2.5499	2.12767	2.32592	-0.273829	0.0296292	-0.816051	4932441K18Rik	NM_178935	chrX	-	Mus musculus RIKEN cDNA 4932441K18 gene (4932441K18Rik), mRNA [NM_178935]	353170		mm|XqF4
CUST_363_PI419772161	5654.42	512.782	5.31003	2.16135	7316.88	6583.93	3062.44	781.064	609.183	148.099	5.34361	5.43553	5.15094	2.46008	2.60684	1.41712	Xlr4a	NM_001081642	chrX	-	X-linked lymphocyte-regulated 4A	434794	GO:0005575|GO:0003674|GO:0008150
CUST_11478_PI419772161	29191.4	29624.2	7.76637	8.31149	33922.5	25993	27658.7	30734	33939.2	24199.2	7.55656	7.41664	8.32592	7.75834	8.40677	8.76938	Poldip2	NM_026389	chr11	+	Mus musculus polymerase (DNA-directed), delta interacting protein 2 (Poldip2), mRNA [NM_026389]	67811	GO:0030674|GO:0070584|GO:0005634|GO:0005739	mm|11qB5
CUST_15688_PI419772161	97656.8	9544.87	9.51308	6.68283	107907	88050.9	97012.4	10924.3	9373.46	8336.84	9.22603	9.17685	10.1364	6.26604	6.55047	7.23199	Mtch1	NM_019880	chr17	-	Mus musculus mitochondrial carrier homolog 1 (C. elegans) (Mtch1), nuclear gene encoding mitochondrial protein, mRNA [NM_019880]	56462	GO:0016020|GO:0055085|GO:0005739|GO:0005488|GO:0006915|GO:0016021|GO:0006810|GO:0005743	mm|17qA3.3
CUST_21252_PI419772161	855.907	71.3225	2.47445	-0.477616	1519.91	611.189	436.618	62.2874	108.558	43.1226	3.07638	2.00628	2.3407	-1.18835	0.118424	-0.362927	Prkaa1	NM_001013367	chr15	+	Mus musculus protein kinase, AMP-activated, alpha 1 catalytic subunit (Prkaa1), mRNA [NM_001013367]	105787	GO:0004672|GO:0019395|GO:0005524|GO:0016126|GO:0000166|GO:0046872|GO:0006468|GO:0016301|GO:0006695|GO:0008284|GO:0031000|GO:0031588|GO:0008610|GO:0014823|GO:0005515|GO:0006633|GO:0016740|GO:0006694|GO:0043234|GO:0051291|GO:0006006|GO:0004674|GO:0008022|GO:0005737|GO:0060627|GO:0004679	mm|15qA1
CUST_9133_PI419772161	16240.3	3326.86	6.92215	5.12459	18653.6	14774.8	15292.6	4232.77	3476.25	2271.58	6.69377	6.60166	7.47102	4.89817	5.11942	5.35618	Aak1	NM_001040106	chr6	+	Mus musculus AP2 associated kinase 1 (Aak1), transcript variant 1, mRNA [NM_001040106]	269774	GO:0004672|GO:0008150|GO:0005886|GO:0005524|GO:0016740|GO:0000166|GO:0005905|GO:0003674|GO:0004674|GO:0016020|GO:0006468|GO:0016301|GO:0005575	mm|6qD1
CUST_2054_PI419772161	7.19104	20754.6	-4.24964	7.80638	9.35386	5.31612	6.90314	22676.2	21342.3	18245.3	-4.26784	-4.83883	-3.64227	7.31968	7.73753	8.36194	Ubl4b	NM_026261	chr3	-	Mus musculus ubiquitin-like 4B (Ubl4b), mRNA [NM_026261]	67591	GO:0008150|GO:0003674|GO:0005737|GO:0005575	mm|3qF2.3
CUST_20077_PI419772161	409.359	98.2235	1.48458	-0.166671	607.524	415.356	205.197	155.389	105.244	34.0377	1.7534	1.449	1.25134	0.130529	0.0736966	-0.704238	Akr7a5	NM_025337	chr4	+	Mus musculus aldo-keto reductase family 7, member A5 (aflatoxin aldehyde reductase) (Akr7a5), mRNA [NM_025337]	110198	GO:0005737|GO:0005739|GO:0016491|GO:0004032|GO:0055114|GO:0005794	mm|4qD3
CUST_13332_PI419772161	232.145	8.66095	0.785929	-3.41672	253.1	257.478	185.856	8.64155	8.05411	9.28719	0.490168	0.759105	1.10851	-4.03792	-3.63417	-2.57806	Vwa5b2	NM_001144953	chr16	+	Mus musculus von Willebrand factor A domain containing 5B2 (Vwa5b2), transcript variant 1, mRNA [NM_001144953]	328643	GO:0008150|GO:0003674|GO:0005575	mm|16qB1
CUST_1713_PI419772161	244.494	5.36736	0.796227	-4.11108	358.678	212.315	162.489	5	6.10208	5	0.99315	0.480862	0.91467	-4.82729	-4.03459	-3.47137	Popdc3	NM_024286	chr10	+	Mus musculus popeye domain containing 3 (Popdc3), mRNA [NM_024286]	78977	GO:0016020|GO:0016021	mm|10qB2
CUST_6694_PI419772161	28685.3	3281.5	7.73918	5.14247	31365.4	23745.6	30945	3534.8	3527.98	2781.72	7.44349	7.28617	8.48789	4.6382	5.14073	5.64846	Trim26	NM_001025599	chr17	+	Mus musculus tripartite motif-containing 26 (Trim26), transcript variant 1, mRNA [NM_001025599]	22670	GO:0005515|GO:0046872|GO:0008150|GO:0003674|GO:0005737|GO:0008270|GO:0005622	mm|17qB1
CUST_12798_PI419772161	15707.3	1338.77	6.85615	3.73258	19671.7	12459	14991.1	1408.03	1926.68	681.607	6.77043	6.35571	7.4423	3.31025	4.26801	3.6195	Mbnl2	NM_175341	chr14	+	Mus musculus muscleblind-like 2 (Mbnl2), transcript variant 1, mRNA [NM_175341]	105559	GO:0003676|GO:0005634|GO:0046872|GO:0008380|GO:0005737|GO:0008270|GO:0003723|GO:0006397	mm|14qE4
CUST_14547_PI419772161	106.965	108.421	-0.335398	0.205721	131.725	98.5416	90.6277	112.229	130.742	82.2924	-0.452013	-0.626537	0.0723553	-0.338913	0.386687	0.569388	Scn10a	NM_009134	chr9	-	Mus musculus sodium channel, voltage-gated, type X, alpha (Scn10a), mRNA [NM_009134]	20264	GO:0005272|GO:0005244|GO:0016020|GO:0005248|GO:0006814|GO:0055085|GO:0006811|GO:0005216|GO:0016021|GO:0006810|GO:0001518	mm|9qF4
CUST_11342_PI419772161	105.522	6.83364	-0.435161	-3.78696	163.484	73.2378	79.8444	7.29667	8.20425	5	-0.140394	-1.05468	-0.110405	-4.28197	-3.60752	-3.47137	Pdcl3	NM_026850	chr1	+	Mus musculus phosducin-like 3 (Pdcl3), mRNA [NM_026850]	68833	GO:0005515|GO:0008150|GO:0005737|GO:0006915	mm|1qB
CUST_68_PI419772161	1550.84	284.05	3.14012	1.11869	3095.9	1066.09	490.544	413.929	388.038	50.1847	4.10275	2.80891	2.50871	1.54402	1.95616	-0.144122	Ccdc127	NM_024201	chr13	+	Mus musculus coiled-coil domain containing 127 (Ccdc127), transcript variant 2, mRNA [NM_024201]	67433	GO:0008150|GO:0003674|GO:0005575	mm|13qC1
CUST_21077_PI419772161	167.031	73.9962	0.299743	-0.388394	214.186	145.383	141.525	83.0891	93.9154	44.9841	0.249324	-0.0654845	0.715391	-0.772625	-0.0906038	-0.301954	Itgal	NM_008400	chr7	+	Mus musculus integrin alpha L (Itgal), mRNA [NM_008400]	16408	GO:0008305|GO:0004872|GO:0005515|GO:0042102|GO:0046982|GO:0022407|GO:0007229|GO:0009986|GO:0050798|GO:0001772|GO:0022409|GO:0007155|GO:0016020|GO:0007166|GO:0016337|GO:0007159|GO:0009897|GO:0016021|GO:0050850	mm|7qF3
CUST_21448_PI419772161	10.9281	111.151	-3.66616	0.0277481	8.88557	8.3711	15.5277	194.662	92.4473	46.3424	-4.34193	-4.18378	-2.47275	0.455616	-0.113334	-0.259037	Pax6	NM_013627	chr2	+	Mus musculus paired box gene 6 (Pax6), mRNA [NM_013627]	18508	GO:0006350|GO:0021912|GO:0030900|GO:0002052|GO:0032808|GO:0021913|GO:0005634|GO:0005667|GO:0030858|GO:0001764|GO:0043010|GO:0042462|GO:0021797|GO:0008285|GO:0048708|GO:0007275|GO:0007420|GO:0003680|GO:0030216|GO:0003690|GO:0030528|GO:0001709|GO:0043565|GO:0021798|GO:0045665|GO:0030902|GO:0050767|GO:0021918|GO:0044424|GO:0030154|GO:0042660|GO:0009953|GO:0002088|GO:0021902|GO:0030334|GO:0045449|GO:…	mm|2qE3
CUST_826_PI419772161	193.098	138.958	0.249531	0.322878	353.287	152.148	73.858	172.091	200.028	44.754	0.971301	0.000135899	-0.222843	0.277818	1.00017	-0.309352	5730437N04Rik	NM_027457	chr17	-	Mus musculus RIKEN cDNA 5730437N04 gene (5730437N04Rik), mRNA [NM_027457]	70544	GO:0016020|GO:0008150|GO:0003674|GO:0016021|GO:0005575	mm|17qA1
CUST_1664_PI419772161	16763.7	4370.24	6.94405	5.52631	21719.4	15280.5	13291.1	5192.64	4871.72	3046.36	6.9133	6.6502	7.26865	5.19304	5.60632	5.77957	Ufd1l	NM_011672	chr16	+	Mus musculus ubiquitin fusion degradation 1 like (Ufd1l), transcript variant 1, mRNA [NM_011672]	22230	GO:0005634|GO:0005515|GO:0006511|GO:0005737	mm|16qA3
CUST_21180_PI419772161	26836.6	8370.05	7.65002	6.49392	26103.4	24652.6	29753.9	8632.83	9293.71	7183.62	7.17855	7.34026	8.43126	5.9264	6.53815	7.0172	Kif2c	NM_134471	chr4	-	Mus musculus kinesin family member 2C (Kif2c), mRNA [NM_134471]	73804	GO:0007059|GO:0007067|GO:0005524|GO:0005874|GO:0051301|GO:0000166|GO:0005694|GO:0007049|GO:0003777|GO:0005634|GO:0000775|GO:0005737|GO:0005856|GO:0007018|GO:0003774|GO:0000776	mm|4qD1
CUST_5716_PI419772161	17.0764	19327.7	-3.02348	7.37313	21.1683	19.307	10.7539	28334.6	24476.8	5171.6	-3.08957	-2.97815	-3.00274	7.64106	7.93524	6.5431	4930449I24Rik	NM_026136	chr5	+	Mus musculus RIKEN cDNA 4930449I24 gene (4930449I24Rik), mRNA [NM_026136]	67410	GO:0008150|GO:0003674|GO:0005575	mm|5qG3
CUST_291_PI419772161	98.4025	73.1883	-0.448433	-0.34383	114.198	97.407	83.6021	75.4874	81.4156	62.6619	-0.657999	-0.643244	-0.0440569	-0.91105	-0.296659	0.176219	Iqcc	NM_198026	chr4	-	Mus musculus IQ motif containing C (Iqcc), mRNA [NM_198026]	230767	GO:0008150|GO:0003674|GO:0005575	mm|4qD2.2
CUST_10871_PI419772161	1850.02	3540.18	3.36925	4.68904	3634.41	1405.12	510.541	3775.14	6275.02	570.387	4.33411	3.20728	2.56636	4.7331	5.97151	3.3625	Ccl27a	NM_011336	chr4	-	Mus musculus chemokine (C-C motif) ligand 27A (Ccl27a), transcript variant 2, mRNA [NM_011336]	20301	GO:0005515|GO:0008150|GO:0005125	mm|4qA5
CUST_19304_PI419772161	78.7612	27.4529	-0.786628	-1.76283	68.3456	66.1981	101.74	32.2599	23.2884	26.8103	-1.39862	-1.20048	0.239217	-2.13754	-2.10235	-1.04858	Pak7	NM_172858	chr2	-	Mus musculus p21 protein (Cdc42/Rac)-activated kinase 7 (Pak7), mRNA [NM_172858]	241656	GO:0004672|GO:0006916|GO:0004674|GO:0005524|GO:0016740|GO:0016301|GO:0006468|GO:0005739|GO:0000166	mm|2qF3
CUST_16364_PI419772161	1169.3	227.458	2.7675	1.00395	2337.11	738.657	432.138	245.721	366.061	70.5927	3.69711	2.27956	2.32582	0.791664	1.87205	0.34815	Tasp1	NM_001159641	chr2	-	taspase 1 isoform b	75812	GO:0016787|GO:0016787|GO:0008233|GO:0004298
CUST_15201_PI419772161	2191.31	14.1838	3.87964	-2.90288	3349.57	2203.33	1021.04	23.2631	13.1265	6.16196	4.21636	3.85627	3.56629	-2.60924	-2.92949	-3.16991	Ahsg	NM_013465	chr16	+	Mus musculus alpha-2-HS-glycoprotein (Ahsg), mRNA [NM_013465]	11625	GO:0046627|GO:0030294|GO:0030308|GO:0005576|GO:0030502|GO:0004869|GO:0001503|GO:0005615|GO:0043234|GO:0008584|GO:0045780|GO:0006461	mm|16qB1
CUST_7733_PI419772161	3129.63	136.991	4.53331	0.387343	3774.6	3135.31	2478.98	239.391	87.0677	84.5155	4.38871	4.3652	4.84601	0.754009	-0.199828	0.607846	Ppp1r8	NM_146154	chr4	-	Mus musculus protein phosphatase 1, regulatory (inhibitor) subunit 8 (Ppp1r8), mRNA [NM_146154]	100336	GO:0005515|GO:0006350|GO:0007275|GO:0008283|GO:0008380|GO:0008599|GO:0003723|GO:0006397|GO:0045449|GO:0005634|GO:0003677|GO:0005681|GO:0004864	mm|4qD2.3
CUST_6565_PI419772161	839.582	589.326	2.63928	2.60817	1001.29	829.399	688.058	728.648	678.252	361.077	2.47425	2.44672	2.99686	2.35986	2.76178	2.70286	Zfp689	NM_175163	chr7	-	Mus musculus zinc finger protein 689 (Zfp689), mRNA [NM_175163]	71131	GO:0003676|GO:0005634|GO:0046872|GO:0008150|GO:0006350|GO:0003674|GO:0003677|GO:0008270|GO:0006355|GO:0005575|GO:0045449|GO:0005622	mm|7qF3
CUST_4845_PI419772161	84978.4	4653.67	9.30095	5.54544	101186	83903.3	69846	6590.44	4874.18	2496.4	9.13325	9.10724	9.66237	5.53695	5.60705	5.49233	Hist1h2ad	NM_178188	chr13	+	histone cluster 1, H2ad	319165	GO:0005575|GO:0003674|GO:0008150
CUST_4299_PI419772161	9992	3990.84	6.18069	5.10312	13795.8	7817.28	8362.97	5131.29	5759.69	1081.54	6.25854	5.68325	6.60027	5.17589	5.84788	4.28558	Spcs3	NM_029701	chr8	-	Mus musculus signal peptidase complex subunit 3 homolog (S. cerevisiae) (Spcs3), mRNA [NM_029701]	76687	GO:0008150|GO:0003674|GO:0005575	mm|8qB1.3
CUST_19439_PI419772161	47.533	46.939	-1.48852	-1.01285	50.5782	47.5758	44.4451	59.147	47.7401	33.9299	-1.83295	-1.67704	-0.955571	-1.26298	-1.06676	-0.708815	Nphs2	NM_130456	chr1	+	Mus musculus nephrosis 2 homolog, podocin (human) (Nphs2), mRNA [NM_130456]	170484	GO:0005515|GO:0016020|GO:0005886|GO:0016021	mm|1qG3
CUST_4532_PI419772161	1034.11	1718.43	2.95372	4.17858	1130.64	993.583	978.123	2064.92	1897.07	1193.28	2.64952	2.7073	3.50435	3.86266	4.24566	4.42742	Brp44	NM_027430	chr1	+	Mus musculus brain protein 44 (Brp44), mRNA [NM_027430]	70456	GO:0008150|GO:0003674|GO:0005739	mm|1qH2.3
CUST_15069_PI419772161	623.238	8.52219	2.02279	-3.57162	1112.68	406.214	350.814	13.9962	5.84206	5.72827	2.62643	1.4169	2.02504	-3.34224	-4.09742	-3.2752	Cables1	NM_022021	chr18	+	Mus musculus CDK5 and Abl enzyme substrate 1 (Cables1), transcript variant 2, mRNA [NM_022021]	63955	GO:0007399|GO:0005634|GO:0005515|GO:0051726|GO:0051302|GO:0042995|GO:0016538|GO:0000082|GO:0005737|GO:0051301|GO:0007049	mm|18qA1
CUST_15292_PI419772161	768.665	108.311	2.5083	0.0900528	943.18	735.486	627.329	142.809	131.618	50.5068	2.38799	2.27336	2.86355	0.0087266	0.396324	-0.134892	Scn1b	NM_011322	chr7	-	Mus musculus sodium channel, voltage-gated, type I, beta (Scn1b), mRNA [NM_011322]	20266	GO:0005272|GO:0005244|GO:0016020|GO:0006814|GO:0006811|GO:0005216|GO:0016021|GO:0006810	mm|7qB1
CUST_18519_PI419772161	123.556	8.00841	-0.142705	-3.59196	130.002	89.168	151.499	11.5565	6.36096	6.10775	-0.47101	-0.770745	0.813639	-3.61858	-3.97465	-3.18266	Gap43	NM_008083	chr16	-	Mus musculus growth associated protein 43 (Gap43), mRNA [NM_008083]	14432	GO:0045165|GO:0007399|GO:0005886|GO:0007275|GO:0030154|GO:0005516|GO:0016198|GO:0030424|GO:0016020|GO:0030054|GO:0042995|GO:0045202|GO:0040008|GO:0007411|GO:0010001	mm|16qB4
CUST_20103_PI419772161	128.034	113.864	-0.0870261	0.266275	165.263	102.97	115.868	120.298	139.949	81.346	-0.124781	-0.563117	0.42682	-0.238739	0.484864	0.552701	Opn1mw	NM_008106	chrX	+	Mus musculus opsin 1 (cone pigments), medium-wave-sensitive (color blindness, deutan) (Opn1mw), mRNA [NM_008106]	14539	GO:0007602|GO:0004872|GO:0004930|GO:0007186|GO:0001750|GO:0007601|GO:0007165|GO:0016020|GO:0018298|GO:0009881|GO:0004871|GO:0016021|GO:0050896	mm|XqA7.3
CUST_6467_PI419772161	584.915	309.035	2.12627	1.62306	674.909	526.979	552.859	425.036	345.313	156.757	1.90515	1.7924	2.68124	1.58223	1.78787	1.49909	Synrg	NM_194341	chr11	+	Mus musculus synergin, gamma (Synrg), transcript variant 2, mRNA [NM_194341]	217030	GO:0006897|GO:0016020|GO:0008150|GO:0003674|GO:0015031|GO:0005737|GO:0030130|GO:0006810|GO:0005794|GO:0005509	mm|11qC
CUST_15_PI419532418	57.9372	44.5577	-1.22859	-1.07357	69.8814	60.4984	43.4319	55.4215	41.8074	36.4443	-1.36656	-1.33037	-0.988842	-1.35684	-1.25821	-0.605676	G6pd2	NM_019468	chr5	+	glucose-6-phosphate dehydrogenase 2	14380	GO:0006006|GO:0006006|GO:0005975|GO:0055114|GO:0055114|GO:0016491|GO:0004345|GO:0004345|GO:0003824|GO:0005488|GO:0008152
CUST_2186_PI419772161	558.837	29.3252	1.96324	-1.78743	846.396	497.229	332.885	47.6512	22.3751	17.9492	2.23179	1.70857	1.94936	-1.57477	-2.16007	-1.62745	BC011426	NM_145490	chr17	+	Mus musculus cDNA sequence BC011426 (BC011426), mRNA [NM_145490]	224893	GO:0046872|GO:0008150|GO:0003674|GO:0005575	mm|17qD
CUST_10504_PI419772161	23.5876	399.859	-2.49936	2.10419	22.4225	23.0408	25.2994	467.983	376.121	355.474	-3.00652	-2.72308	-1.76849	1.7211	1.91116	2.6803	Atp2c2	NM_026922	chr8	+	Mus musculus ATPase, Ca++ transporting, type 2C, member 2 (Atp2c2), mRNA [NM_026922]	69047	GO:0006816|GO:0008150|GO:0005524|GO:0000166|GO:0003824|GO:0015662|GO:0006810|GO:0016820|GO:0016787|GO:0006754|GO:0046872|GO:0016020|GO:0003674|GO:0008152|GO:0006811|GO:0005388|GO:0006812|GO:0016021|GO:0005575	mm|8qE1
CUST_223_PI419772161	718.368	29.4393	2.42404	-1.7354	821.022	657.318	676.763	38.5293	33.0346	16.7539	2.18788	2.11125	2.97298	-1.88133	-1.59799	-1.72687	Lypd6	NM_177139	chr2	+	Mus musculus LY6/PLAUR domain containing 6 (Lypd6), transcript variant 1, mRNA [NM_177139]	320343	GO:0005576|GO:0008150|GO:0003674|GO:0005575	mm|2qC1.1
CUST_18704_PI419772161	16599.2	9291.77	6.95167	6.64514	18284.3	13976.4	17536.7	10187.8	9700.52	7986.96	6.66492	6.52151	7.66856	6.16535	6.59995	7.17013	Ndel1	NM_023668	chr11	-	Mus musculus nuclear distribution gene E-like homolog 1 (A. nidulans) (Ndel1), mRNA [NM_023668]	83431	GO:0021955|GO:0007399|GO:0005875|GO:0043014|GO:0030154|GO:0000226|GO:0070012|GO:0006810|GO:0001833|GO:0005635|GO:0001764|GO:0031252|GO:0051642|GO:0005856|GO:0031175|GO:0000776|GO:0047496|GO:0005515|GO:0016477|GO:0032864|GO:0007275|GO:0005874|GO:0060052|GO:0051081|GO:0030424|GO:0008017|GO:0048487|GO:0008090|GO:0005737|GO:0005813|GO:0060053|GO:0048680	mm|11qB3
CUST_17368_PI419772161	1052.36	214.478	2.95181	1.09456	1368.45	898.726	889.89	342.429	166.724	134.28	2.92493	2.56254	3.36796	1.27045	0.737421	1.2758	Baz2a	NM_054078	chr10	+	Mus musculus bromodomain adjacent to zinc finger domain, 2A (Baz2a), mRNA [NM_054078]	116848	GO:0005515|GO:0033553|GO:0006306|GO:0006350|GO:0070577|GO:0003723|GO:0005730|GO:0045449|GO:0005634|GO:0046872|GO:0016568|GO:0003677|GO:0005677|GO:0008270|GO:0000183|GO:0016575	mm|10qD3
CUST_220_PI419772161	2288.92	519.919	4.08973	2.45423	2661.05	2299.98	1905.73	623.487	574.646	361.624	3.88438	3.91821	4.46661	2.135	2.52264	2.70505	Rftn2	NM_028713	chr1	-	Mus musculus raftlin family member 2 (Rftn2), mRNA [NM_028713]	74013	GO:0016020|GO:0008150|GO:0003674|GO:0005886|GO:0005575	mm|1qC1.2
CUST_16071_PI419772161	409.021	12.3748	1.56167	-3.0072	536.904	421.705	268.454	19.411	9.49573	8.21772	1.57512	1.47089	1.639	-2.87041	-3.39661	-2.75456	Efnb3	NM_007911	chr11	-	Mus musculus ephrin B3 (Efnb3), mRNA [NM_007911]	13643	GO:0007399|GO:0016020|GO:0046875|GO:0007275|GO:0030154|GO:0016198|GO:0048013|GO:0007411|GO:0007628|GO:0016021	mm|11qB3
CUST_18667_PI419772161	11735.7	392.969	6.45178	1.87719	13141.7	12093.6	9971.88	510.892	521.545	146.47	6.18846	6.31276	6.85412	1.84766	2.38275	1.40116	Arnt2	NM_007488	chr7	-	Mus musculus aryl hydrocarbon receptor nuclear translocator 2 (Arnt2), mRNA [NM_007488]	11864	GO:0003700|GO:0046982|GO:0006350|GO:0001701|GO:0043066|GO:0045944|GO:0006355|GO:0007165|GO:0045449|GO:0030528|GO:0005634|GO:0005667|GO:0009636|GO:0007417|GO:0009410|GO:0001666|GO:0003677|GO:0045941|GO:0017162|GO:0004871|GO:0008284	mm|7qD3
CUST_12543_PI419772161	9254.99	509.718	5.90951	2.27326	10877.3	13355.1	3532.59	855.903	433.648	239.603	5.91564	6.4559	5.35698	2.59209	2.11649	2.1112	Ei24	NM_007915	chr9	-	Mus musculus etoposide induced 2.4 mRNA (Ei24), mRNA [NM_007915]	13663	GO:0042493|GO:0030308|GO:0016020|GO:0003674|GO:0006917|GO:0016021|GO:0005575	mm|9qA4
CUST_1873_PI419772161	32.4749	13.0543	-2.11955	-2.84084	48.5571	26.4378	22.4296	15.3353	13.4445	10.383	-1.89179	-2.52467	-1.94219	-3.21043	-2.89495	-2.41715	Olfr1202	NM_146462	chr2	+	Mus musculus olfactory receptor 1202 (Olfr1202), mRNA [NM_146462]	258454	GO:0004872|GO:0004984|GO:0004930|GO:0007608|GO:0007186|GO:0004871|GO:0016021|GO:0007165	mm|2qE1
CUST_7678_PI419772161	89.5185	15.0785	-0.581906	-2.63995	96.3001	96.2018	76.0536	18.5387	15.0311	11.6659	-0.903933	-0.661206	-0.18058	-2.93675	-2.73402	-2.24907	Orai3	NM_198424	chr7	+	Mus musculus ORAI calcium release-activated calcium modulator 3 (Orai3), mRNA [NM_198424]	269999	GO:0016020|GO:0016021	mm|7qF3
CUST_4460_PI419772161	7.84603	15945.8	-4.0875	7.2371	8.20568	8.07045	7.26197	22948.5	18533.8	6355.19	-4.45677	-4.23655	-3.56916	7.3369	7.53398	6.84042	1700001F09Rik	NM_027940	chr14	-	Mus musculus RIKEN cDNA 1700001F09 gene (1700001F09Rik), mRNA [NM_027940]	71826	GO:0008150|GO:0003674|GO:0005575	mm|14qC1
CUST_15237_PI419772161	51.5392	37.1574	-1.48713	-1.37437	31.8338	41.4002	81.3835	26.0632	52.2089	33.2002	-2.50091	-1.87763	-0.0828595	-2.44527	-0.937669	-0.740178	Efna3	NM_010108	chr3	-	ephrin A3	13638	GO:0016020|GO:0016020|GO:0031225|GO:0005886|GO:0045664
CUST_1330_PI419772161	5548.39	7992.42	5.27328	6.25467	7886.62	5738.65	3019.89	11752.1	8859.15	3366.04	5.45179	5.2373	5.13076	6.37141	6.46906	5.92354	Rdbp	NM_001045864	chr17	+	Mus musculus RD RNA-binding protein (Rdbp), transcript variant 3, mRNA [NM_001045864]	27632	GO:0003676|GO:0005634|GO:0006350|GO:0003723|GO:0000166|GO:0045449	mm|17qB1
CUST_14044_PI419772161	5255.93	9789.76	5.28541	6.68244	6383.2	4935.1	4449.48	11726	11075.2	6568.09	5.14667	5.01967	5.6899	6.3682	6.79116	6.88796	Kifc3	NM_010631	chr8	-	Mus musculus kinesin family member C3 (Kifc3), transcript variant 1, mRNA [NM_010631]	16582	GO:0005871|GO:0005524|GO:0008569|GO:0005874|GO:0000166|GO:0007030|GO:0003777|GO:0031410|GO:0016020|GO:0005737|GO:0005856|GO:0007018|GO:0003774|GO:0007017|GO:0005794	mm|8qD1
CUST_19007_PI419772161	6.39803	831.273	-4.4355	3.056	9.02614	5.16795	5	895.345	1163.95	434.526	-4.31929	-4.87961	-4.1076	2.65709	3.54092	2.97	Gm10731	NM_001129886	chr3	-	hypothetical protein LOC100039043	100039043	GO:0008150|GO:0005575|GO:0003674
CUST_8187_PI419772161	1415.02	205.98	3.37368	0.940339	1803.49	1397.68	1043.9	325.405	211.83	80.7037	3.32318	3.19962	3.59824	1.19688	1.08287	0.541265	Stx16	NM_172675	chr2	+	Mus musculus syntaxin 16 (Stx16), transcript variant 1, mRNA [NM_172675]	228960	GO:0006886|GO:0005515|GO:0016192|GO:0016020|GO:0008150|GO:0003674|GO:0015031|GO:0005484|GO:0016021|GO:0005575|GO:0006810|GO:0005794	mm|2qH4
CUST_17288_PI419772161	1150.3	526.706	2.90936	2.27339	1994.3	895.617	560.981	834.072	553.289	192.758	3.46827	2.55754	2.70228	2.55481	2.468	1.79735	Ccnc	NM_001122982	chr4	+	cyclin C isoform 2	51813	GO:0045449|GO:0005634|GO:0006350
CUST_10835_PI419772161	316.103	82.0352	1.08049	-0.339221	537.955	228.781	181.575	134.825	70.1984	41.0818	1.57794	0.588624	1.0749	-0.074264	-0.510528	-0.432872	Mrps18a	NM_026768	chr17	+	Mus musculus mitochondrial ribosomal protein S18A (Mrps18a), nuclear gene encoding mitochondrial protein, mRNA [NM_026768]	68565	GO:0005840|GO:0003735|GO:0008150|GO:0003674|GO:0006412|GO:0005739|GO:0030529|GO:0005622	mm|17qC
CUST_5614_PI419772161	5973.97	178.095	5.22682	0.555517	10711.9	4793.16	2416.8	282.501	209.575	42.2102	5.89353	4.97756	4.80936	0.9929	1.06743	-0.393779	Sh3bgr	NM_015825	chr16	+	Mus musculus SH3-binding domain glutamic acid-rich protein (Sh3bgr), mRNA [NM_015825]	50795	GO:0008150|GO:0003674|GO:0017124|GO:0005575	mm|16qC4
CUST_20222_PI419772161	239.628	29.8224	0.802066	-1.69799	316.438	231.374	171.072	37.2289	34.0615	18.1767	0.812381	0.604882	0.988935	-1.93086	-1.55382	-1.60928	Il12rb1	NM_008353	chr8	+	Mus musculus interleukin 12 receptor, beta 1 (Il12rb1), mRNA [NM_008353]	16161	GO:0004872|GO:0016020|GO:0009897|GO:0016021|GO:0018108	mm|8qB3.3
CUST_5696_PI419772161	89.7844	5.02816	-0.967365	-4.19882	176.262	65.8623	27.2289	5	5.08447	5	-0.0318203	-1.20782	-1.66246	-4.82729	-4.2978	-3.47137	Lix1	NM_025681	chr17	+	Mus musculus limb expression 1 homolog (chicken) (Lix1), mRNA [NM_025681]	66643	GO:0008150|GO:0003674|GO:0005575	mm|17qA3.2
CUST_20631_PI419772161	20750.3	1710.68	7.26315	4.20092	19606.6	17103.1	25541.2	1998.76	1499.31	1633.99	6.76565	6.81277	8.21102	3.81567	3.90619	4.88088	Snx18	NM_130796	chr13	-	Mus musculus sorting nexin 18 (Snx18), mRNA [NM_130796]	170625	GO:0005515|GO:0016020|GO:0008150|GO:0003674|GO:0015031|GO:0035091|GO:0007154|GO:0005575|GO:0006810	mm|13qD2.2
CUST_6743_PI419772161	35.3499	67.3612	-2.15476	-0.570476	42.6086	51.1661	12.275	99.2639	66.2864	36.5333	-2.08032	-1.57208	-2.81188	-0.516016	-0.593251	-0.602159	Irak1bp1	NM_022986	chr9	+	Mus musculus interleukin-1 receptor-associated kinase 1 binding protein 1 (Irak1bp1), transcript variant 1, mRNA [NM_022986]	65099	GO:0005634|GO:0005515|GO:0007249|GO:0006350|GO:0005737|GO:0005575|GO:0045449	mm|9qE2
CUST_5075_PI419772161	8548.96	902.115	5.98434	3.20776	10500.9	8075.8	7070.16	1156.64	1027.08	522.627	5.86483	5.73019	6.358	3.02651	3.36044	3.23634	Vps13c	NM_177184	chr9	+	Mus musculus vacuolar protein sorting 13C (yeast) (Vps13c), mRNA [NM_177184]	320528	GO:0008150|GO:0003674|GO:0008104|GO:0005575	mm|9qC
CUST_16473_PI419772161	32528.4	4351.99	7.9008	5.51929	41138.9	24682.3	31764	4706.21	5311.46	3038.3	7.83482	7.34199	8.52558	5.05114	5.731	5.77575	Tfrc	NM_011638	chr16	+	Mus musculus transferrin receptor (Tfrc), mRNA [NM_011638]	22042	GO:0004872|GO:0006897|GO:0005886|GO:0005739|GO:0005768|GO:0008233|GO:0006508|GO:0016020|GO:0048471|GO:0004998|GO:0006879|GO:0016021|GO:0016023|GO:0005381	mm|16qB3
CUST_8319_PI419772161	203.297	41.5469	0.440704	-1.84479	312.594	205.188	92.1102	76.4702	43.0053	5.16504	0.794746	0.431602	0.0957642	-0.892387	-1.21745	-3.42452	Mrps33	NM_001010930	chr6	-	Mus musculus mitochondrial ribosomal protein S33 (Mrps33), nuclear gene encoding mitochondrial protein, transcript variant 2, mRNA [NM_001010930]	14548	GO:0005840|GO:0008150|GO:0003674|GO:0005739|GO:0030529|GO:0005575	mm|6qB1
CUST_10986_PI419772161	224.055	81.8538	0.634556	-0.3697	342.964	200.867	128.336	124.913	87.1099	33.5389	0.928515	0.400898	0.574255	-0.184438	-0.199129	-0.725533	Arl5b	NM_029466	chr2	+	Mus musculus ADP-ribosylation factor-like 5B (Arl5b), mRNA [NM_029466]	75869	GO:0008150|GO:0003674|GO:0007264|GO:0005525|GO:0000166|GO:0005575|GO:0005622	mm|2qA2
CUST_22190_PI419772161	9371.02	7962.69	6.13183	6.38581	10177.7	8364.58	9570.79	9423.93	9091.54	5372.59	5.81973	5.78088	6.7949	6.0529	6.50642	6.5981	Kif18b	NM_197959	chr11	-	Mus musculus kinesin family member 18B (Kif18b), mRNA [NM_197959]	70218	GO:0005524|GO:0005874|GO:0007018|GO:0003774|GO:0000166|GO:0003777	mm|11qE1
CUST_10581_PI419772161	31672.6	9911.14	7.88538	6.71288	36456.6	30031.8	28529.5	11790.2	10819.5	7123.64	7.6605	7.625	8.37064	6.37609	6.75746	7.0051	Mrpl4	NM_023167	chr9	+	Mus musculus mitochondrial ribosomal protein L4 (Mrpl4), nuclear gene encoding mitochondrial protein, mRNA [NM_023167]	66163	GO:0005840|GO:0003735|GO:0008150|GO:0003674|GO:0006412|GO:0005739|GO:0030529|GO:0005622	mm|9qA3
CUST_20279_PI419772161	9963.64	12887	6.17827	7.07326	13134	9747.12	7009.79	15862.4	14355.4	8443.09	6.18762	6.00156	6.34563	6.80411	7.16541	7.25026	Nf1	NM_010897	chr11	+	Mus musculus neurofibromatosis 1 (Nf1), mRNA [NM_010897]	18015	GO:0021897|GO:0006469|GO:0030325|GO:0001889|GO:0048745|GO:0048485|GO:0030036|GO:0005634|GO:0021510|GO:0000165|GO:0014069|GO:0042992|GO:0007422|GO:0045765|GO:0008285|GO:0022011|GO:0030336|GO:0001938|GO:0035021|GO:0001649|GO:0043234|GO:0007420|GO:0030424|GO:0007507|GO:0043525|GO:0007165|GO:0043065|GO:0014065|GO:0048853|GO:0045124|GO:0007519|GO:0001952|GO:0048715|GO:0005737|GO:0001953|GO:0019717|GO:…	mm|11qB5
CUST_21668_PI419772161	6.45904	44.421	-4.40297	-1.29915	8.58905	5.59637	5.19171	77.9941	36.9272	18.3417	-4.3909	-4.76471	-4.05331	-0.86392	-1.43728	-1.59625	Rnase10	NM_029145	chr14	+	Mus musculus ribonuclease, RNase A family, 10 (non-active) (Rnase10), transcript variant 1, mRNA [NM_029145]	75019	GO:0003676|GO:0005576|GO:0008150|GO:0003674|GO:0005575|GO:0004522	mm|14qC1
CUST_12766_PI419772161	313935	111121	11.2006	10.2138	335165	293747	312892	130383	115169	87809.9	10.8611	10.915	11.8258	9.84318	10.1695	10.6288	Rpl29	NM_009082	chr9	+	Mus musculus ribosomal protein L29 (Rpl29), mRNA [NM_009082]	19944	GO:0022626|GO:0005840|GO:0003735|GO:0000300|GO:0006412|GO:0031589|GO:0008283|GO:0042788|GO:0030529|GO:0008201|GO:0035264|GO:0005622	mm|9qF1
CUST_12609_PI419772161	7894.76	877.663	5.88382	3.21747	8416.33	6943.99	8323.95	1075.08	911.193	646.711	5.54558	5.51235	6.59353	2.92102	3.18772	3.54368	Hmg20a	NM_025812	chr9	+	Mus musculus high mobility group 20A (Hmg20a), mRNA [NM_025812]	66867	GO:0005634|GO:0005515|GO:0008150|GO:0006350|GO:0016568|GO:0003677|GO:0005575|GO:0045449	mm|9qB
CUST_14246_PI419772161	32.4239	9.6416	-2.156	-3.29658	51.6639	24.6396	20.968	12.2715	7.01885	9.63443	-1.80231	-2.62629	-2.0394	-3.53197	-3.83266	-2.5251	Foxn4	NM_148935	chr5	-	forkhead box N4	116810	GO:0005634|GO:0005634|GO:0003700|GO:0045449|GO:0006350|GO:0003677|GO:0043565|GO:0006355|GO:0030154|GO:0048663
CUST_18569_PI419772161	1166.85	1277	2.87723	3.38764	1299.52	1800.45	400.565	2599.56	794.426	437.008	2.85037	3.56494	2.21637	4.19484	2.98987	2.97822	Cyp17a1	NM_007809	chr19	-	Mus musculus cytochrome P450, family 17, subfamily a, polypeptide 1 (Cyp17a1), mRNA [NM_007809]	13074	GO:0004508|GO:0006704|GO:0006694|GO:0043025|GO:0005739|GO:0016491|GO:0030424|GO:0005506|GO:0009055|GO:0046872|GO:0016020|GO:0020037|GO:0004497|GO:0005783|GO:0055114	mm|19qC3
CUST_13336_PI419772161	131217	68195.6	9.9408	9.52126	122868	126835	143947	58866.3	71303.5	74417.2	9.41335	9.7034	10.7056	8.69594	9.47779	10.39	Aldoa	NM_007438	chr7	-	Mus musculus aldolase A, fructose-bisphosphate (Aldoa), transcript variant 2, mRNA [NM_007438]	11674	GO:0016829|GO:0005576|GO:0008150|GO:0008152|GO:0031093|GO:0006096|GO:0019861|GO:0005737|GO:0005739|GO:0004332|GO:0003824	mm|7qF3
CUST_2750_PI419772161	3971.74	87.4159	4.89683	-0.126722	3993.59	3751.72	4169.9	115.603	85.3203	61.3241	4.47007	4.62414	5.59627	-0.296175	-0.229076	0.145084	Psrc1	NM_019976	chr3	+	Mus musculus proline/serine-rich coiled-coil 1 (Psrc1), mRNA [NM_019976]	56742	GO:0031116|GO:0005819|GO:0001578|GO:0030308|GO:0008017|GO:0005515|GO:0009987|GO:0030496|GO:0005737|GO:0007049|GO:0043193|GO:0015630	mm|3qF3
CUST_7745_PI419772161	7.16909	1593.13	-4.23431	3.95444	8.71465	6.89299	5.89963	1972.42	2098.3	708.669	-4.36996	-4.46407	-3.8689	3.79654	4.39111	3.67567	Rfx4	NM_001024918	chr10	+	Mus musculus regulatory factor X, 4 (influences HLA class II expression) (Rfx4), transcript variant 1, mRNA [NM_001024918]	71137	GO:0005515|GO:0006350|GO:0021696|GO:0021516|GO:0045944|GO:0030900|GO:0006355|GO:0045449|GO:0003702|GO:0005634|GO:0030901|GO:0003677|GO:0003682	mm|10qC1
CUST_13268_PI419772161	985.853	398.274	2.88739	2.08843	951.083	999.033	1007.44	393.074	482.429	319.32	2.40003	2.71519	3.54696	1.46944	2.27028	2.52556	Tm7sf2	NM_028454	chr19	-	Mus musculus transmembrane 7 superfamily member 2 (Tm7sf2), mRNA [NM_028454]	73166	GO:0050613|GO:0008610|GO:0016020|GO:0006694|GO:0016126|GO:0016491|GO:0016021|GO:0006695|GO:0005783|GO:0055114	mm|19qA
CUST_19378_PI419772161	412.536	12.4361	1.62289	-2.95207	412.894	359.035	465.68	15.0948	7.81643	14.3972	1.19623	1.23878	2.43367	-3.23323	-3.67738	-1.94558	Tmem27	NM_020626	chrX	+	Mus musculus transmembrane protein 27 (Tmem27), mRNA [NM_020626]	57394	GO:0006508|GO:0016020|GO:0008241|GO:0008237|GO:0016021	mm|XqF5
CUST_19991_PI419772161	13261	141.394	6.5469	0.452511	16571	15865.5	7346.45	214.959	144.101	65.1224	6.52297	6.70441	6.41331	0.598701	0.527047	0.231784	Tnfrsf12a	NM_013749	chr17	-	Mus musculus tumor necrosis factor receptor superfamily, member 12a (Tnfrsf12a), transcript variant 1, mRNA [NM_013749]	27279	GO:0004872|GO:0005515|GO:0005886|GO:0007275|GO:0030154|GO:0008219|GO:0009986|GO:0001525|GO:0045773|GO:0007155|GO:0016020|GO:0001726|GO:0006915|GO:0006931|GO:0016021	mm|17qA3.3
CUST_14133_PI419772161	3662.8	296.546	4.62523	1.31048	5820.83	3341.55	1826.02	545.239	259.516	84.8835	5.01361	4.4571	4.40497	1.94153	1.37578	0.614114	Pea15a	NM_011063	chr1	-	Mus musculus phosphoprotein enriched in astrocytes 15A (Pea15a), transcript variant 2, mRNA [NM_011063]	18611	GO:0005515|GO:0005875|GO:0005624|GO:0005737|GO:0005080|GO:0042981|GO:0006915|GO:0006810|GO:0008643	mm|1qH3
CUST_3819_PI419772161	26.0924	15.6409	-2.37928	-2.59892	31.1244	19.4797	27.6732	17.2379	10.9796	18.7052	-2.53342	-2.9653	-1.63911	-3.0417	-3.18714	-1.56793	Olfr843	NM_146567	chr9	-	Mus musculus olfactory receptor 843 (Olfr843), mRNA [NM_146567]	258560	GO:0004872|GO:0004984|GO:0004930|GO:0007608|GO:0007186|GO:0004871|GO:0016021|GO:0007165	mm|9qA2
CUST_12192_PI419772161	10638.3	3519.06	6.06988	4.85276	15927.7	12344	3643.16	5655.2	4078.57	823.421	6.46585	6.34233	5.40145	5.31615	5.34995	3.89219	Mrpl18	NM_026310	chr17	-	Mus musculus mitochondrial ribosomal protein L18 (Mrpl18), nuclear gene encoding mitochondrial protein, mRNA [NM_026310]	67681	GO:0005840|GO:0003735|GO:0008150|GO:0003674|GO:0006412|GO:0005739|GO:0030529|GO:0005622	mm|17qA1
CUST_4684_PI419772161	426.161	6.7494	1.55119	-3.84486	547.51	523.469	207.503	9.87234	5.37586	5	1.60334	1.78276	1.26747	-3.84582	-4.2174	-3.47137	Nt5dc2	NM_027289	chr14	+	Mus musculus 5'-nucleotidase domain containing 2 (Nt5dc2), mRNA [NM_027289]	70021	GO:0008150|GO:0003674|GO:0005575	mm|14qB
CUST_312_PI419772161	4019.27	221.41	4.72006	1.05826	6740.25	3465.59	1851.97	187.497	375.861	100.873	5.22519	4.50969	4.42532	0.40151	1.91016	0.863102	Etaa1	NM_026576	chr11	-	Mus musculus Ewing's tumor-associated antigen 1 (Etaa1), mRNA [NM_026576]	68145	GO:0008150|GO:0003674|GO:0005737|GO:0005575	mm|11qA3.1
CUST_352_PI419772161	190.199	66.361	0.41952	-0.71103	261.481	202.179	106.938	92.3182	83.4776	23.287	0.537162	0.410287	0.311111	-0.620669	-0.260576	-1.25184	Prosc	NM_001039077	chr8	+	Mus musculus proline synthetase co-transcribed (Prosc), transcript variant 2, mRNA [NM_001039077]	114863	GO:0008150|GO:0003674|GO:0005739|GO:0005575	mm|8qA2
CUST_20107_PI419772161	23838.2	29141.6	7.47947	8.27599	24904.9	21340.2	25269.4	35263.7	29996.2	22164.9	7.11074	7.13209	8.19558	7.95668	8.2286	8.64269	Strn4	NM_133789	chr7	+	Mus musculus striatin, calmodulin binding protein 4 (Strn4), transcript variant 1, mRNA [NM_133789]	97387	GO:0005515|GO:0016020|GO:0008150|GO:0005516|GO:0043234|GO:0005737|GO:0043197|GO:0032403	mm|7qA2
CUST_13031_PI419772161	30.2255	5.30425	-2.4131	-4.12624	40.2862	40.8992	9.49121	5	5.91276	5	-2.16119	-1.8952	-3.18293	-4.82729	-4.08006	-3.47137	Ppp1r1a	NM_021391	chr15	-	Mus musculus protein phosphatase 1, regulatory (inhibitor) subunit 1A (Ppp1r1a), mRNA [NM_021391]	58200	GO:0005515|GO:0005975|GO:0005977|GO:0004864|GO:0007165	mm|15qF3
CUST_10315_PI419772161	7517.53	11408.1	5.80852	6.94272	7131.11	6650.37	8771.11	12831.4	11142.2	10250.6	5.30651	5.45002	6.66902	6.49818	6.79985	7.53013	Fbf1	NM_172571	chr11	-	Mus musculus Fas (TNFRSF6) binding factor 1 (Fbf1), mRNA [NM_172571]	217335	GO:0005515|GO:0008150|GO:0005737|GO:0005575	mm|11qE2
CUST_11642_PI419772161	4560.21	660.312	5.07538	2.69955	5706.25	4148.9	3825.49	875.684	795.463	309.788	4.98493	4.76932	5.4719	2.62505	2.99176	2.48184	Nudt6	NM_153561	chr3	-	Mus musculus nudix (nucleoside diphosphate linked moiety X)-type motif 6 (Nudt6), mRNA [NM_153561]	229228	GO:0005634|GO:0016787|GO:0008150|GO:0003674|GO:0005737|GO:0005739|GO:0005575	mm|3qB
CUST_15936_PI419772161	98.3772	21.6606	-0.485811	-2.33005	130.258	96.2319	68.6419	33.5381	7.81346	23.6301	-0.468171	-0.660756	-0.328508	-2.08148	-3.67793	-1.23074	AI132487	NM_001012310	chr12	+	Mus musculus expressed sequence AI132487 (AI132487), mRNA [NM_001012310]	104910	GO:0005215|GO:0016020|GO:0008150|GO:0003674|GO:0055085|GO:0005739|GO:0005488|GO:0016021|GO:0006810|GO:0005743	mm|12qF1
CUST_14256_PI419772161	42.7777	5.98851	-1.69819	-3.95714	59.2876	39.5623	29.4834	6.41746	6.54807	5	-1.60374	-1.94314	-1.54769	-4.46721	-3.93282	-3.47137	Ltb	NM_008518	chr17	+	Mus musculus lymphotoxin B (Ltb), mRNA [NM_008518]	16994	GO:0045084|GO:0016020|GO:0006955|GO:0005886|GO:0005125|GO:0048535|GO:0005615|GO:0043588|GO:0010467|GO:0005164|GO:0016021	mm|17qB1
CUST_13684_PI419772161	50.3297	150.033	-1.4268	0.699936	61.8845	49.031	40.0737	149.728	145.853	154.519	-1.54189	-1.63358	-1.10494	0.0769863	0.544483	1.47834	Pcdhgb1	NM_033574	chr18	+	protocadherin gamma subfamily B, 1	93699	GO:0007155|GO:0016021|GO:0016020|GO:0005886|GO:0005624|GO:0030426|GO:0005515|GO:0005515
CUST_14339_PI419772161	192.09	13.4967	0.501509	-2.88946	241.365	183.705	151.201	21.0419	11.3373	8.11069	0.421675	0.272049	0.810802	-2.75402	-3.14088	-2.77347	Slc37a2	NM_020258	chr9	-	Mus musculus solute carrier family 37 (glycerol-3-phosphate transporter), member 2 (Slc37a2), transcript variant 2, mRNA [NM_020258]	56857	GO:0016020|GO:0006072|GO:0015169|GO:0055085|GO:0006127|GO:0015794|GO:0016021|GO:0005575|GO:0006810|GO:0008643	mm|9qA4
CUST_9846_PI419772161	21093	9847.2	7.30184	6.7014	23613.7	19346.8	20318.5	12447.7	9877.36	7216.54	7.03394	6.99061	7.88098	6.45438	6.62602	7.02379	Pex5	NM_175933	chr6	-	peroxin 5 isoform 2	19305	GO:0005737|GO:0000268|GO:0015031|GO:0016020|GO:0007031|GO:0007031|GO:0007031|GO:0006625|GO:0006625|GO:0001764|GO:0005777|GO:0006810|GO:0005488|GO:0005052|GO:0007006|GO:0050905|GO:0040018|GO:0006635|GO:0006635|GO:0048468|GO:0001764|GO:0001764|GO:0000038|GO:0040018|GO:0008022|GO:0008299|GO:0044255|GO:0007005|GO:0007029|GO:0005515|GO:0021795|GO:0021895|GO:0021795
CUST_12860_PI419772161	87.6082	44.2171	-0.608768	-1.13901	89.5392	78.5492	94.7363	63.4498	28.6292	40.5721	-1.00895	-0.953674	0.136321	-1.16167	-1.80448	-0.450881	Hexim2	NM_001130516	chr11	+	hexamthylene bis-acetamide inducible 2	71059	GO:0045449|GO:0005634|GO:0006350
CUST_17018_PI419772161	3389.64	372.846	4.66514	1.99192	3590.59	3555.12	3023.19	436.434	393.949	288.153	4.31661	4.54648	5.13233	1.62041	1.97797	2.37739	Dstyk	NM_172516	chr1	+	Mus musculus dual serine/threonine and tyrosine protein kinase (Dstyk), mRNA [NM_172516]	213452	GO:0004672|GO:0004713|GO:0004674|GO:0005524|GO:0016740|GO:0016301|GO:0006468|GO:0005737|GO:0000166	mm|1qE4
CUST_5025_PI419772161	1583.34	502.348	3.11213	1.8836	2877.21	1524.59	348.22	671.485	757.836	77.7217	3.99706	3.32501	2.01433	2.242	2.92185	0.486947	Klhl18	NM_177771	chr9	-	Mus musculus kelch-like 18 (Drosophila) (Klhl18), mRNA [NM_177771]	270201	GO:0008150|GO:0003674|GO:0005575	mm|9qF2
CUST_4924_PI419772161	2338.76	1390.73	4.12243	3.86037	2652.63	2414.07	1949.59	1585.55	1682.58	904.075	3.87981	3.98805	4.49943	3.48155	4.07257	4.027	Zfp438	NM_178722	chr18	-	Mus musculus zinc finger protein 438 (Zfp438), mRNA [NM_178722]	240186	GO:0008150|GO:0003674|GO:0005575	mm|18qA1
CUST_10799_PI419772161	2210.35	241.789	4.02066	1.21771	2759.62	2228.76	1642.68	322.803	300.451	102.113	3.93685	3.87283	4.25231	1.1853	1.58709	0.880726	Eif4e3	NM_025829	chr6	-	Mus musculus eukaryotic translation initiation factor 4E member 3 (Eif4e3), mRNA [NM_025829]	66892	GO:0008150|GO:0006417|GO:0003743|GO:0003674|GO:0006412|GO:0006413|GO:0005737|GO:0003723|GO:0005575	mm|6qD3
CUST_8919_PI419772161	66.3527	7.55726	-1.02644	-3.67344	51.8694	68.4546	78.7341	5.16717	6.94868	10.5559	-1.79659	-1.15212	-0.130608	-4.77984	-3.84715	-2.39331	Wee2	NM_201370	chr6	+	Mus musculus WEE1 homolog 2 (S. pombe) (Wee2), mRNA [NM_201370]	381759	GO:0004672|GO:0000287|GO:0008150|GO:0007067|GO:0005524|GO:0016740|GO:0000166|GO:0005634|GO:0003674|GO:0004674|GO:0004715|GO:0006468|GO:0016301|GO:0005575	mm|6qB1
CUST_21902_PI419772161	77.837	13.224	-0.775584	-2.81485	80.1862	78.4753	74.8494	14.0507	14.6251	10.9961	-1.16812	-0.955031	-0.203606	-3.33664	-2.77352	-2.33438	Pik3ca	NM_008839	chr3	+	Mus musculus phosphatidylinositol 3-kinase, catalytic, alpha polypeptide (Pik3ca), mRNA [NM_008839]	18706	GO:0005515|GO:0046854|GO:0043491|GO:0016303|GO:0005524|GO:0016740|GO:0043066|GO:0005488|GO:0000166|GO:0004428|GO:0007165|GO:0040014|GO:0030027|GO:0046934|GO:0006006|GO:0006916|GO:0043560|GO:0005942|GO:0006468|GO:0016301|GO:0048015|GO:0016773	mm|3qA3
CUST_6262_PI419772161	4144.25	660.121	4.88326	2.73921	4264.32	5645.45	2522.99	786.999	838.053	355.31	4.5647	5.21367	4.87139	2.471	3.06701	2.67963	Reps2	NM_178256	chrX	-	Mus musculus RALBP1 associated Eps domain containing protein 2 (Reps2), mRNA [NM_178256]	194590	GO:0008150|GO:0003674|GO:0005737|GO:0005575|GO:0005509	mm|XqF4
CUST_19230_PI419772161	9.05654	10718.4	-4.0288	6.62572	15.0624	5.29619	6.81106	12921.6	15431.9	3801.73	-3.58052	-4.84424	-3.66164	6.50829	7.26973	6.09914	Gm14345	NM_001085545	chrX	-	hypothetical protein LOC630022	630022	GO:0005575|GO:0003674|GO:0008150
CUST_21431_PI419772161	6.57638	127.857	-4.38444	0.394875	8.9024	5.82675	5	145.712	162.101	75.7566	-4.3392	-4.70651	-4.1076	0.037765	0.696859	0.450002	Mtnr1a	NM_008639	chr8	+	Mus musculus melatonin receptor 1A (Mtnr1a), mRNA [NM_008639]	17773	GO:0004872|GO:0016020|GO:0004930|GO:0005886|GO:0007186|GO:0008502|GO:0007623|GO:0004871|GO:0016021|GO:0007165	mm|8qB1.1
CUST_9358_PI419772161	39.3935	116.956	-1.90848	0.054969	64.5906	31.9465	21.6432	159.399	155.971	35.4985	-1.48014	-2.25161	-1.99368	0.167282	0.641237	-0.643611	Cyp2u1	NM_027816	chr3	-	Mus musculus cytochrome P450, family 2, subfamily u, polypeptide 1 (Cyp2u1), mRNA [NM_027816]	71519	GO:0005792|GO:0008150|GO:0016491|GO:0005506|GO:0009055|GO:0046872|GO:0003674|GO:0016020|GO:0020037|GO:0004497|GO:0016712|GO:0070330|GO:0005575|GO:0016021|GO:0005783|GO:0055114	mm|3qG3
CUST_195_PI419772161	577.497	20.4084	1.91302	-2.61795	922.328	570.184	239.979	43.5441	8.92353	8.75766	2.35574	1.90609	1.47724	-1.70481	-3.48628	-2.66275	2810046L04Rik	NM_173382	chr3	+	Mus musculus RIKEN cDNA 2810046L04 gene (2810046L04Rik), mRNA [NM_173382]	212127	GO:0008150|GO:0003674|GO:0005575	mm|3qC
CUST_16441_PI419772161	296.594	16.4206	1.15198	-2.56118	323.408	278.673	287.7	22.8536	15.8098	10.5982	0.843812	0.873229	1.7389	-2.63486	-2.66115	-2.38755	Nek6	NM_001159631	chr2	+	NIMA-related kinase 6	59126	GO:0005737|GO:0005737|GO:0016301|GO:0006915|GO:0000166|GO:0016740|GO:0004674|GO:0004674|GO:0051301|GO:0007059|GO:0007067|GO:0046872|GO:0007049|GO:0005524|GO:0005524|GO:0006468|GO:0004672
CUST_2982_PI419772161	409.315	139.627	1.53947	0.336534	570.716	407.937	249.29	208.238	164.323	46.3189	1.66323	1.42301	1.53216	0.552876	0.716495	-0.25977	Itga10	NM_001081053	chr3	+	Mus musculus integrin, alpha 10 (Itga10), mRNA [NM_001081053]	213119	GO:0005515|GO:0004872|GO:0016020|GO:0007155|GO:0007229|GO:0016021	mm|3qF2.1
CUST_20513_PI419772161	13.0506	24.7804	-3.48756	-1.90076	21.4877	9.11898	8.54527	26.4528	22.6164	25.272	-3.06796	-4.06033	-3.3344	-2.42386	-2.14459	-1.13383	Grip1	NM_130891	chr10	+	glutamate receptor interacting protein 1 isoform	74053	GO:0005783|GO:0031410|GO:0016020|GO:0045211|GO:0045202|GO:0005886|GO:0030054|GO:0007399|GO:0005515|GO:0005515|GO:0005515|GO:0043025|GO:0008104|GO:0045121
CUST_17416_PI419772161	2618.74	206.24	4.2892	1.14873	2527.73	2329.76	2998.71	229.816	216.273	172.63	3.81023	3.93677	5.1206	0.695122	1.11282	1.63824	Dab2	NM_023118	chr15	+	disabled homolog 2 isoform a	13132	GO:0031410|GO:0016020|GO:0005905|GO:0030308|GO:0006907|GO:0005634|GO:0005737|GO:0005575|GO:0005515|GO:0005515|GO:0007588|GO:0006898|GO:0001701|GO:0000904
CUST_2298_PI419772161	6.1398	34.0551	-4.47815	-1.45765	8.23684	5.18256	5	41.6342	32.1271	28.4041	-4.45131	-4.87554	-4.1076	-1.76951	-1.63818	-0.96527	Vmn1r226	NM_134191	chr17	+	Mus musculus vomeronasal 1 receptor 226 (Vmn1r226), mRNA [NM_134191]	171225	GO:0005887|GO:0004872|GO:0019236|GO:0016503|GO:0005550	mm|17qA3.2
CUST_20200_PI419772161	72.9302	381.233	-0.97102	1.75477	109.082	66.3918	43.317	446.43	580.521	116.746	-0.724133	-1.19627	-0.992661	1.65308	2.53731	1.07393	Lrat	NM_023624	chr3	-	Mus musculus lecithin-retinol acyltransferase (phosphatidylcholine-retinol-O-acyltransferase) (Lrat), mRNA [NM_023624]	79235	GO:0005792|GO:0008374|GO:0001972|GO:0016740|GO:0007601|GO:0042572|GO:0006776|GO:0047173|GO:0006653|GO:0016020|GO:0008415|GO:0009790|GO:0019841|GO:0050896|GO:0016021|GO:0005783	mm|3qE3
CUST_9819_PI419772161	10445	1041.34	6.2889	3.47357	11365.6	9423.38	10546.1	1207.08	1115.72	801.222	5.97899	5.95283	6.93489	3.0881	3.47986	3.85276	Mrm1	NM_145433	chr11	-	Mus musculus mitochondrial rRNA methyltransferase 1 homolog (S. cerevisiae) (Mrm1), nuclear gene encoding mitochondrial protein, mRNA [NM_145433]	217038	GO:0006396|GO:0008150|GO:0003674|GO:0016740|GO:0008173|GO:0008168|GO:0005739|GO:0003723	mm|11qC
CUST_7370_PI419772161	93.7522	33.6751	-0.53041	-1.54307	117.584	76.5659	87.1072	40.7291	41.4572	18.8389	-0.615856	-0.990569	0.0151954	-1.80123	-1.27034	-1.55765	Fbxo48	NM_176982	chr11	+	Mus musculus F-box protein 48 (Fbxo48), mRNA [NM_176982]	319701	GO:0008150|GO:0003674|GO:0005575	mm|11qA2
CUST_13148_PI419772161	54.8898	5.84621	-1.28554	-3.98942	52.0163	62.4019	50.2511	6.37364	6.16499	5	-1.79251	-1.28568	-0.778441	-4.4771	-4.01979	-3.47137	Slc2a9	NM_145559	chr5	-	Mus musculus solute carrier family 2 (facilitated glucose transporter), member 9 (Slc2a9), transcript variant 4, mRNA [NM_145559]	117591	GO:0005355|GO:0005887|GO:0016020|GO:0005635|GO:0005886|GO:0015758|GO:0016021|GO:0006810|GO:0008643	mm|5qB3
CUST_7826_PI419772161	699.114	213.768	2.38474	1.13539	796.011	673.86	627.469	246.696	268.716	125.892	2.14325	2.14711	2.86388	0.797377	1.42605	1.18275	Pnlip	NM_026925	chr19	+	Mus musculus pancreatic lipase (Pnlip), mRNA [NM_026925]	69060	GO:0004806|GO:0016042|GO:0006629|GO:0009791|GO:0016787|GO:0016298|GO:0005615|GO:0030299	mm|19qD2
CUST_21742_PI419772161	841.227	553.642	2.59585	2.45235	1156.52	809.533	557.627	809.021	573.974	277.932	2.68218	2.41175	2.69363	2.51082	2.52095	2.32529	Lrp5	NM_008513	chr19	-	low density lipoprotein receptor-related protein	16973	GO:0042733|GO:0060070|GO:0006897|GO:0016021|GO:0016020|GO:0016020|GO:0004872|GO:0007275|GO:0005739|GO:0016055|GO:0016055|GO:0042074|GO:0007165|GO:0009952|GO:0001702
CUST_13801_PI419772161	345.216	122.846	1.37318	0.377466	359.957	343.778	331.913	131.327	149.038	88.1719	0.998282	1.17613	1.94514	-0.11219	0.575639	0.668949	Myl1	NM_001113387	chr1	-	Mus musculus myosin, light polypeptide 1 (Myl1), transcript variant 3f, mRNA [NM_001113387]	17901	GO:0043292|GO:0016459|GO:0060048|GO:0003774|GO:0005509	mm|1qC3
CUST_14884_PI419772161	217.971	54.6377	0.655714	-0.849512	289.309	218.364	146.241	67.6892	66.1915	30.0322	0.683072	0.521392	0.762679	-1.06836	-0.595318	-0.884858	Apoc2	NM_009695	chr7	-	Mus musculus apolipoprotein C-II (Apoc2), mRNA [NM_009695]	11813	GO:0034361|GO:0016042|GO:0006629|GO:0005576|GO:0003674|GO:0006869|GO:0008047|GO:0042953|GO:0005575|GO:0042627|GO:0006810	mm|7qA3
CUST_7990_PI419772161	7403.04	437.965	5.74633	2.06973	9771.53	7344.8	5092.78	644.447	481.904	187.544	5.76097	5.59331	5.88471	2.1827	2.26871	1.75779	Rhox2f	NM_001085356	chrX	+	reproductive homeobox 2F	434764	GO:0005634|GO:0003677|GO:0008150|GO:0005575|GO:0003674
CUST_10138_PI419772161	143.425	32.7493	0.0896238	-1.50906	130.896	124.057	175.32	32.8366	27.2353	38.176	-0.461119	-0.294333	1.02432	-2.11198	-1.87649	-0.538706	Lsm6	NM_030145	chr8	-	Mus musculus LSM6 homolog, U6 small nuclear RNA associated (S. cerevisiae) (Lsm6), mRNA [NM_030145]	78651	GO:0005634|GO:0046982|GO:0008033|GO:0008380|GO:0005737|GO:0003723|GO:0030529|GO:0006402|GO:0006397|GO:0006364	mm|8qC1
CUST_17077_PI419772161	43.6446	13.6176	-1.87411	-2.84379	75.3655	39.4242	16.1442	17.8515	15.1172	7.88404	-1.25757	-1.94819	-2.41658	-2.99124	-2.72578	-2.81436	Hesx1	NM_010420	chr14	+	homeo box gene expressed in ES cells	15209	GO:0006350|GO:0005634|GO:0005634|GO:0005634|GO:0045449|GO:0045449|GO:0007275|GO:0003677|GO:0003677|GO:0043565|GO:0003700|GO:0030528|GO:0006355|GO:0003682|GO:0048853|GO:0048853|GO:0043584|GO:0030916|GO:0005515|GO:0047485|GO:0008022|GO:0016564|GO:0007420|GO:0016481
A_51_P452119	55.0757	107.319	-1.28632	0.12907	64.293	54.2149	46.7192	160.483	90.8914	70.584	-1.48681	-1.48858	-0.88358	0.17706	-0.137822	0.347972	Lhx1	NM_008498	chr11	-	Mus musculus LIM homeobox protein 1 (Lhx1), mRNA [NM_008498]	16869	GO:0007399|GO:0006350|GO:0030154|GO:0009948|GO:0001705|GO:0009953|GO:0045449|GO:0001702|GO:0005634|GO:0046872|GO:0001655|GO:0021871|GO:0021549|GO:0003677|GO:0009880|GO:0007267|GO:0008270|GO:0048646|GO:0005622|GO:0001657|GO:0010468|GO:0007389|GO:0005515|GO:0001706|GO:0003700|GO:0021702|GO:0007275|GO:0021937|GO:0006355|GO:0030528|GO:0001822|GO:0009791|GO:0043565|GO:0060322|GO:0009653|GO:0009952	mm|11qC
CUST_4488_PI419772161	3222.13	3898.29	4.58429	5.21326	3769.96	3147.33	2749.1	5289.75	4832.98	1572.14	4.38694	4.37071	4.99522	5.21977	5.5948	4.82521	Tspyl5	NM_001085421	chr15	-	Mus musculus testis-specific protein, Y-encoded-like 5 (Tspyl5), mRNA [NM_001085421]	239364	GO:0005634|GO:0008150|GO:0003674|GO:0006334|GO:0005575	mm|15qB3.1
CUST_14753_PI419772161	93726.6	214663	9.45496	11.1819	84830.2	95112.3	101237	220524	220134	203333	8.87889	9.28815	10.1979	10.6014	11.1041	11.8402	Cenpv	NM_028448	chr11	-	Mus musculus centromere protein V (Cenpv), mRNA [NM_028448]	73139	GO:0032467|GO:0034508|GO:0007067|GO:0051301|GO:0007049|GO:0033044|GO:0005634|GO:0003674|GO:0008152|GO:0016846|GO:0031508|GO:0051233|GO:0005737|GO:0005856|GO:0000776	mm|11qB2
CUST_4336_PI419772161	1932.19	480.722	3.71301	2.25809	2572.55	2338.1	885.922	653.884	547.658	240.625	3.83559	3.94192	3.36151	2.20368	2.45324	2.11734	Herc2	NM_010418	chr7	+	Mus musculus hect (homologous to the E6-AP (UBE3A) carboxyl terminus) domain and RCC1 (CHC1)-like domain (RLD) 2 (Herc2), mRNA [NM_010418]	15204	GO:0005515|GO:0030071|GO:0007283|GO:0005743|GO:0005680|GO:0016567|GO:0006464|GO:0046872|GO:0004842|GO:0008270|GO:0020037|GO:0016881|GO:0005622|GO:0016874	mm|7qB5
CUST_17402_PI419772161	359.529	114.654	1.0703	-0.416504	547.364	440.476	90.7456	198.801	132.601	12.56	1.60296	1.53372	0.0742311	0.485968	0.407058	-2.14254	Ctf1	NM_007795	chr7	+	Mus musculus cardiotrophin 1 (Ctf1), mRNA [NM_007795]	13019	GO:0007399|GO:0005576|GO:0005125|GO:0005615|GO:0048666|GO:0005146|GO:0048861	mm|7qF3
CUST_2897_PI419772161	8.44435	703.219	-3.99123	2.89696	9.97899	7.42509	7.92897	778.569	824	507.087	-4.1745	-4.35679	-3.44239	2.45547	3.04261	3.19279	4931409K22Rik	NM_177676	chr5	-	Mus musculus RIKEN cDNA 4931409K22 gene (4931409K22Rik), transcript variant 1, mRNA [NM_177676]	231045	GO:0008150|GO:0003674|GO:0005524|GO:0000166|GO:0005575	mm|5qA3
CUST_11955_PI419772161	3026.2	650.262	4.39128	2.58222	3538.33	3995.88	1544.39	987.115	728.587	235.085	4.29545	4.7151	4.1633	2.79786	2.86506	2.08374	Eif4ebp3	NM_201256	chr18	+	Mus musculus eukaryotic translation initiation factor 4E binding protein 3 (Eif4ebp3), mRNA [NM_201256]	108112	GO:0008150|GO:0006417|GO:0003674|GO:0017148|GO:0045947|GO:0008190|GO:0005575	mm|18qB2
CUST_20365_PI419772161	31571.1	2627.33	7.85454	4.68023	35485.4	36784.9	22443	1838.24	4405.56	1638.18	7.62154	7.91763	8.02445	3.6949	5.46122	4.88458	Hbb-b1	NM_008220	chr7	-	Mus musculus hemoglobin, beta adult major chain (Hbb-b1), mRNA [NM_008220]	15129	GO:0005833|GO:0005344|GO:0005506|GO:0046872|GO:0030097|GO:0019825|GO:0010999|GO:0020037|GO:0006810|GO:0015671	mm|7qE3
CUST_9441_PI419772161	987.697	105.733	2.74062	0.0675279	1461.36	1035.57	466.156	141.54	124.073	51.5852	3.0197	2.76701	2.43515	-0.00414991	0.311148	-0.104414	Pnck	NM_012040	chrX	-	Mus musculus pregnancy upregulated non-ubiquitously expressed CaM kinase (Pnck), mRNA [NM_012040]	93843	GO:0004672|GO:0005634|GO:0004683|GO:0004674|GO:0005524|GO:0016740|GO:0016301|GO:0006468|GO:0005516|GO:0005737|GO:0000166|GO:0005954	mm|XqA7.3
CUST_8991_PI419772161	48352.1	9551.16	8.4446	6.52844	63069.9	50795.2	31191.3	14465.7	9835.19	4352.57	8.45126	8.38321	8.49933	6.67114	6.61984	6.29435	Gars	NM_180678	chr6	+	Mus musculus glycyl-tRNA synthetase (Gars), mRNA [NM_180678]	353172	GO:0005515|GO:0005524|GO:0045055|GO:0030141|GO:0005739|GO:0000166|GO:0004812|GO:0004820|GO:0006412|GO:0006426|GO:0005737|GO:0006418|GO:0016874	mm|6qB3
CUST_12892_PI419772161	1656.17	1090.27	3.61373	3.45852	1922.69	1268.45	1777.38	1603.29	1040.79	626.722	3.41551	3.05965	4.36601	3.49761	3.37957	3.49838	Tpsb2	NM_010781	chr17	+	Mus musculus tryptase beta 2 (Tpsb2), mRNA [NM_010781]	17229	GO:0006508|GO:0005576|GO:0005515|GO:0004252|GO:0016787|GO:0008236|GO:0006954|GO:0008233|GO:0008201|GO:0003824	mm|17qA3.3
CUST_19966_PI419772161	9298	3604.23	6.12122	5.26212	10255.6	8562.74	9075.7	4346.89	3698.37	2767.41	5.83072	5.81466	6.71827	4.93656	5.20878	5.64102	Thbs3	NM_013691	chr3	+	Mus musculus thrombospondin 3 (Thbs3), mRNA [NM_013691]	21827	GO:0060346|GO:0005576|GO:0005515|GO:0007155|GO:0003417|GO:0005198|GO:0008201|GO:0043931|GO:0005509	mm|3qF1
CUST_5889_PI419772161	174.527	38.9788	0.351897	-1.46722	226.508	167.988	129.085	63.1028	38.5056	15.3281	0.33002	0.143013	0.582657	-1.16958	-1.3769	-1.85519	Acat3	NM_153151	chr17	-	Mus musculus acetyl-Coenzyme A acetyltransferase 3 (Acat3), mRNA [NM_153151]	224530	GO:0016740|GO:0005739	mm|17qA1
CUST_18118_PI419772161	6743.09	1680.8	5.63124	4.01909	8652.9	6290.39	5285.98	2049.21	2272.86	720.339	5.58557	5.36973	5.93843	3.85164	4.5064	3.69923	1810063B05Rik	NM_174987	chr8	+	Mus musculus RIKEN cDNA 1810063B05 gene (1810063B05Rik), mRNA [NM_174987]	67892	GO:0008150|GO:0003674|GO:0005739	mm|8qE2
CUST_12408_PI419772161	6.09053	63.3987	-4.48953	-0.659594	8.16691	5.10468	5	98.4702	54.5331	37.1927	-4.46361	-4.89738	-4.1076	-0.527598	-0.874833	-0.576352	Vmn2r16	NM_001104627	chr5	+	vomeronasal 2, receptor 16	384220	GO:0003674|GO:0008150|GO:0005575
CUST_18396_PI419772161	6.09992	26.0094	-4.48708	-1.85309	8.17254	5.12722	5	32.7955	24.1763	21.0565	-4.46261	-4.89102	-4.1076	-2.11379	-2.04837	-1.39711	Mog	NM_010814	chr17	-	Mus musculus myelin oligodendrocyte glycoprotein (Mog), mRNA [NM_010814]	17441	GO:0005515|GO:0016020|GO:0007155|GO:0016021	mm|17qB1
CUST_13822_PI419772161	78.3514	8.53547	-0.898847	-3.51148	124.603	66.385	44.0661	10.2994	10.307	5	-0.532202	-1.19641	-0.967926	-3.78472	-3.27834	-3.47137	Bmp2k	NM_080708	chr5	+	Mus musculus BMP2 inducible kinase (Bmp2k), mRNA [NM_080708]	140780	GO:0004672|GO:0005634|GO:0030500|GO:0004674|GO:0005524|GO:0016740|GO:0016301|GO:0006468|GO:0019208|GO:0000166	mm|5qE3
CUST_22047_PI419772161	3912.08	2224.38	4.86444	4.54567	4475.78	3989.18	3271.28	2557.54	2617.54	1498.06	4.63453	4.71268	5.24611	4.17133	4.7101	4.75558	Pxk	NM_178279	chr14	+	PX domain containing serine/threonine kinase	218699	GO:0005737|GO:0005737|GO:0016020|GO:0003779|GO:0008022|GO:0006468|GO:0035091|GO:0005515|GO:0004672|GO:0007154|GO:0005524|GO:0032780|GO:0043271|GO:0005886|GO:0005886
CUST_21861_PI419772161	552.228	557.862	2.04743	2.51365	612.711	530.674	513.299	711.938	639.783	321.866	1.76567	1.80248	2.57413	2.32639	2.67755	2.53702	Poc5	NM_026173	chr13	+	Mus musculus POC5 centriolar protein homolog (Chlamydomonas) (Poc5), mRNA [NM_026173]	67463	GO:0005515|GO:0008150|GO:0042802|GO:0005856|GO:0005737|GO:0007049|GO:0005575	mm|13qD1
CUST_12987_PI419772161	2060.11	255.049	3.75505	1.27457	3422.27	1828.88	929.17	331.888	332.143	101.118	4.24734	3.58755	3.43027	1.22534	1.73177	0.866594	St3gal5	NM_001035228	chr6	+	ST3 beta-galactoside alpha-2,3-sialyltransferase	20454	GO:0005794|GO:0016740|GO:0016020|GO:0016021|GO:0016757|GO:0030173|GO:0006486|GO:0008373|GO:0047291
CUST_2934_PI419772161	6583.97	2269.63	5.61733	4.56027	7570.95	6509.4	5671.57	2890.18	2471.38	1447.33	5.39286	5.41911	6.04001	4.34773	4.62721	4.70588	Hspa12a	NM_175199	chr19	-	Mus musculus heat shock protein 12A (Hspa12a), mRNA [NM_175199]	73442	GO:0008150|GO:0003674|GO:0005524|GO:0000166|GO:0005575	mm|19qD2
CUST_14190_PI419772161	701.822	127.259	2.39628	0.441951	726.804	660.214	718.447	140.647	143.036	98.0941	2.01203	2.11759	3.05921	-0.0132823	0.51634	0.822796	Sept1	NM_017461	chr7	-	Mus musculus septin 1 (Sept1), mRNA [NM_017461]	54204	GO:0031105|GO:0005515|GO:0005525|GO:0005856|GO:0005737|GO:0051301|GO:0007049|GO:0000166	mm|7qF3
CUST_6354_PI419772161	801.909	794.593	2.58133	3.09286	890.07	685.686	829.971	944.058	702.019	737.702	2.30438	2.17221	3.26739	2.73352	2.81147	3.7336	Ccdc73	NM_177600	chr2	+	Mus musculus coiled-coil domain containing 73 (Ccdc73), mRNA [NM_177600]	211936	GO:0008150|GO:0003674|GO:0005575	mm|2qE2
CUST_1543_PI419772161	18.0321	14.4722	-2.97174	-2.80205	18.2169	10.6484	25.2309	13.3995	7.79233	22.2248	-3.3062	-3.83663	-1.7724	-3.4051	-3.68184	-1.3192	Olfr794	NM_146378	chr10	+	Mus musculus olfactory receptor 794 (Olfr794), mRNA [NM_146378]	258375	GO:0004872|GO:0004984|GO:0004930|GO:0007608|GO:0007186|GO:0004871|GO:0016021|GO:0007165	mm|10qD3
CUST_4189_PI419772161	3313.67	232.738	4.4668	1.15123	5110.33	3328.86	1501.84	269.113	332.798	96.3029	4.8258	4.45161	4.12299	0.922857	1.73461	0.796209	Btbd3	NM_001025431	chr2	+	BTB/POZ domain containing protein 3 isoform 2	228662	GO:0005515|GO:0003674|GO:0005575|GO:0008150
CUST_15780_PI419772161	5178.57	431.211	5.27252	2.18651	5988.11	4798.58	4749.01	559.802	411.474	322.357	5.05449	4.97919	5.78389	1.97956	2.04076	2.53922	Slit3	NM_011412	chr11	+	Mus musculus slit homolog 3 (Drosophila) (Slit3), mRNA [NM_011412]	20564	GO:0007399|GO:0005515|GO:0005576|GO:0009887|GO:0005615|GO:0007275|GO:0030154|GO:0005739|GO:0005509|GO:0010629|GO:0005624|GO:0007411|GO:0005102|GO:0008285	mm|11qA4
CUST_16211_PI419772161	21962.4	3226.89	7.35739	5.08374	25034.8	21448.4	19404.1	3946.11	3531.31	2203.25	7.11825	7.13938	7.81455	4.797	5.14209	5.31212	Srgap3	NM_080448	chr6	-	Mus musculus SLIT-ROBO Rho GTPase activating protein 3 (Srgap3), mRNA [NM_080448]	259302	GO:0005515|GO:0008150|GO:0005096|GO:0007165|GO:0005575|GO:0005622	mm|6qE3
CUST_2668_PI419772161	1645.39	656.151	3.50981	2.56105	2380.77	1684.68	870.727	997.645	756.409	214.398	3.72381	3.46906	3.33655	2.81317	2.91913	1.95085	Armc5	NM_146205	chr7	+	Mus musculus armadillo repeat containing 5 (Armc5), mRNA [NM_146205]	233912	GO:0005515|GO:0008150|GO:0003674|GO:0005488|GO:0005575	mm|7qF3
CUST_21930_PI419772161	37.7442	6.46042	-2.09834	-3.85851	68.8927	29.5662	14.7737	7.53338	6.84788	5	-1.38712	-2.36332	-2.54457	-4.23592	-3.86824	-3.47137	Ikbkg	NM_001136067	chrX	+	Mus musculus inhibitor of kappaB kinase gamma (Ikbkg), transcript variant 3, mRNA [NM_001136067]	16151	GO:0008385|GO:0007250|GO:0005634|GO:0005515|GO:0046982|GO:0046872|GO:0006350|GO:0001782|GO:0005829|GO:0016301|GO:0005737|GO:0045449	mm|XqA7.3
CUST_9403_PI419772161	138.814	43.7488	-0.225298	-1.0793	156.944	43.6627	215.836	46.382	43.642	41.2223	-0.19929	-1.80087	1.32426	-1.61372	-1.19625	-0.427946	Myo3b	NM_177376	chr2	+	Mus musculus myosin IIIB (Myo3b), mRNA [NM_177376]	329421	GO:0004672|GO:0005524|GO:0016740|GO:0007601|GO:0000166|GO:0004674|GO:0006468|GO:0016301|GO:0016459|GO:0005737|GO:0005856|GO:0003774|GO:0003779|GO:0050896	mm|2qC2
CUST_9965_PI419772161	102.942	11.0257	-0.394791	-3.20183	84.3089	95.8298	128.688	7.22915	7.70449	18.1435	-1.09578	-0.666796	0.578206	-4.29539	-3.69819	-1.61192	Clvs1	NM_028940	chr4	+	Mus musculus clavesin 1 (Clvs1), mRNA [NM_028940]	74438	GO:0008289|GO:0031410|GO:0005215|GO:0016020|GO:0008150|GO:0003674|GO:0005768|GO:0005575|GO:0006810|GO:0005794|GO:0005622	mm|4qA1
CUST_15910_PI419772161	5327.5	20138.9	5.27122	7.71355	6874.12	5525.32	3583.08	25091	22336.3	12989.6	5.25356	5.18264	5.37746	7.46567	7.80321	7.87177	Wdr35	NM_001159527	chr12	+	WD repeat domain 35 isoform 2	74682	GO:0003674|GO:0008150|GO:0005575
CUST_22288_PI419772161	24914	24469	7.52229	8.0264	30904.9	24241	19596	30272.9	23627.1	19507.1	7.42215	7.31597	7.82875	7.73653	7.88426	8.45841	Ppp1r10	NM_175934	chr17	+	Mus musculus protein phosphatase 1, regulatory subunit 10 (Ppp1r10), transcript variant 2, mRNA [NM_175934]	52040	GO:0003676|GO:0005634|GO:0046872|GO:0006350|GO:0003677|GO:0008157|GO:0008270|GO:0003723|GO:0004864|GO:0000790	mm|17qB1
CUST_360_PI419772161	170.412	70.4391	-0.0186418	-0.723375	278.153	190.092	42.9892	130.087	58.0798	23.1507	0.626337	0.321358	-1.00362	-0.125882	-0.78393	-1.26031	Pcid2	NM_178708	chr8	-	Mus musculus PCI domain containing 2 (Pcid2), mRNA [NM_178708]	234069	GO:0008150|GO:0003674|GO:0005575	mm|8qA1.1
CUST_10895_PI419772161	538.416	8.72649	1.88417	-3.52518	714.67	641.21	259.368	13.5845	5	7.59497	1.98774	2.07545	1.58933	-3.38532	-4.32196	-2.86825	Arhgdig	NM_008113	chr17	-	Mus musculus Rho GDP dissociation inhibitor (GDI) gamma (Arhgdig), mRNA [NM_008113]	14570	GO:0005515|GO:0005083|GO:0005624|GO:0005737|GO:0005096|GO:0032880|GO:0005092|GO:0005094	mm|17qA3.3
CUST_21589_PI419772161	16.3096	76.0227	-3.20474	-0.603565	25.6121	15.9249	7.39185	131.106	73.7566	23.206	-2.81465	-3.25598	-3.54359	-0.114629	-0.439193	-1.25687	Lyst	NM_010748	chr13	+	Mus musculus lysosomal trafficking regulator (Lyst), mRNA [NM_010748]	17101	GO:0048753|GO:0007596|GO:0032816|GO:0015031|GO:0006644|GO:0007040|GO:0055091|GO:0033364|GO:0006810|GO:0042493|GO:0032438|GO:0002456|GO:0043473|GO:0005829|GO:0030595|GO:0042742|GO:0042832|GO:0005737|GO:0051607|GO:0007017|GO:0033299|GO:0002446	mm|13qA1
CUST_21923_PI419772161	761.159	123.703	2.33595	0.166499	959.41	1010.35	313.72	219.512	101.789	49.8083	2.41261	2.73144	1.86381	0.628942	0.0255404	-0.154985	Cox18	NM_001033310	chr5	-	Mus musculus COX18 cytochrome c oxidase assembly homolog (S. cerevisiae) (Cox18), nuclear gene encoding mitochondrial protein, transcript variant 2, mRNA [NM_001033310]	231430	GO:0016020|GO:0008150|GO:0003674|GO:0051205|GO:0005739|GO:0016021|GO:0005743	mm|5qE1
CUST_13179_PI419772161	15157	3695.9	6.82663	5.30642	16481.6	13831	15158.4	4378.96	3688.15	3020.58	6.51517	6.50642	7.45831	4.94716	5.20479	5.76731	Pppde2	NM_134095	chr15	-	Mus musculus PPPDE peptidase domain containing 2 (Pppde2), mRNA [NM_134095]	28075	GO:0008150|GO:0003674|GO:0005575	mm|15qE1
CUST_9876_PI419772161	59.0862	9.35564	-1.40581	-3.41447	57.7619	96.773	22.7237	9.76205	13.3049	5	-1.64135	-0.652666	-1.9234	-3.86203	-2.91001	-3.47137	Peg10	NM_130877	chr6	+	paternally expressed 10 isoform RF1/RF2	170676	GO:0001890
CUST_21465_PI419772161	25256.4	29623.3	7.56112	8.31008	24528.2	22873.8	28367	32823	32329.7	23717.3	7.08876	7.23221	8.3624	7.85321	8.33668	8.74036	Med1	NM_134027	chr11	-	Mus musculus mediator complex subunit 1 (Med1), transcript variant 2, mRNA [NM_134027]	19014	GO:0001889|GO:0006350|GO:0009887|GO:0035162|GO:0035116|GO:0045449|GO:0001892|GO:0005634|GO:0003677|GO:0043010|GO:0060750|GO:0035257|GO:0060745|GO:0005515|GO:0001701|GO:0007275|GO:0007420|GO:0045944|GO:0016592|GO:0035050|GO:0007507|GO:0006355|GO:0006366|GO:0016455|GO:0033601|GO:0003713|GO:0006590|GO:0045444|GO:0007595|GO:0006357|GO:0006260|GO:0003682|GO:0060744	mm|11qD
CUST_1163_PI419772161	4341.51	52452.9	5.01537	9.12439	4946.88	3648.86	4428.79	58934.9	59201.9	39222	4.77891	4.58403	5.68317	8.69762	9.20946	9.46608	Letm2	NM_173012	chr8	-	Mus musculus leucine zipper-EF-hand containing transmembrane protein 2 (Letm2), nuclear gene encoding mitochondrial protein, mRNA [NM_173012]	270035	GO:0016020|GO:0008150|GO:0003674|GO:0005739|GO:0016021|GO:0005575|GO:0005743	mm|8qA2
CUST_19907_PI419772161	5376.8	2288.9	5.3345	4.60916	5515.88	5151.16	5463.35	2572.35	2549.08	1745.28	4.93598	5.08148	5.98605	4.17966	4.67187	4.97595	Plcg2	NM_172285	chr8	+	Mus musculus phospholipase C, gamma 2 (Plcg2), mRNA [NM_172285]	234779	GO:0050852|GO:0010468|GO:0005515|GO:0008081|GO:0032026|GO:0043069|GO:0007204|GO:0009395|GO:0007165|GO:0032959|GO:0004435|GO:0033198|GO:0006629|GO:0016042|GO:0016787|GO:0004629|GO:0005624|GO:0032237|GO:0004871|GO:0032496|GO:0002316	mm|8qE1
CUST_980_PI419772161	1671.85	120.404	3.64332	0.367276	1647.38	1489.62	1878.54	146.142	109.179	105.892	3.19256	3.29153	4.44587	0.0420156	0.126656	0.933156	Pear1	NM_001032414	chr3	-	platelet endothelial aggregation receptor 1	73182	GO:0016021|GO:0016020|GO:0005886|GO:0003674|GO:0008150|GO:0005575
CUST_14293_PI419772161	98.643	28.3352	-0.462741	-1.75904	125.185	94.1697	76.5742	38.271	27.3133	19.4214	-0.525479	-0.692008	-0.170737	-1.89103	-1.87236	-1.51372	Ofd1	NM_177429	chrX	-	Mus musculus oral-facial-digital syndrome 1 gene homolog (human) (Ofd1), mRNA [NM_177429]	237222	GO:0005932|GO:0003674|GO:0035083|GO:0005856|GO:0005737|GO:0005813	mm|XqF5
CUST_10489_PI419772161	34.5003	6.827	-2.08581	-3.78788	55.8643	27.6175	20.0193	5.37211	6.34642	8.76248	-1.68954	-2.46169	-2.10621	-4.72372	-3.97795	-2.66196	Rgs5	NM_009063	chr1	+	Mus musculus regulator of G-protein signaling 5 (Rgs5), mRNA [NM_009063]	19737	GO:0009968|GO:0007186|GO:0004871|GO:0005096|GO:0007165	mm|1qH3
CUST_3854_PI419772161	264.937	7502.56	0.795856	6.19356	397.526	290.053	107.234	10180.5	8933.86	3393.36	1.14151	0.930973	0.315089	6.1643	6.48117	5.9352	Syngr4	NM_021482	chr7	-	Mus musculus synaptogyrin 4 (Syngr4), mRNA [NM_021482]	58867	GO:0016020|GO:0008150|GO:0003674|GO:0016021|GO:0005575	mm|7qB4
CUST_14717_PI419772161	572.332	612.072	1.78678	2.33097	847.677	707.461	161.858	888.303	808.259	139.655	2.23397	2.21731	0.909062	2.6457	3.01478	1.33243	Dhrs4	NM_001037938	chr14	+	peroxisomal short-chain alcohol dehydrogenase	28200	GO:0016491|GO:0016491|GO:0005488|GO:0003824|GO:0008152|GO:0004090|GO:0005739|GO:0005777|GO:0005777|GO:0005777|GO:0055114|GO:0055114|GO:0042574|GO:0001758
CUST_20575_PI419772161	118.519	34.411	-0.199613	-1.44019	154.682	101.617	99.2589	41.7664	29.6228	31.8438	-0.220237	-0.582202	0.2036	-1.76494	-1.75526	-0.800356	Trp63	NM_001127263	chr16	+	transformation related protein 63 isoform g	22061	GO:0045449|GO:0045449|GO:0046872|GO:0006355|GO:0001302|GO:0006916|GO:0009954|GO:0008544|GO:0008544|GO:0030855|GO:0030855|GO:0045944|GO:0045617|GO:0000122|GO:0000122|GO:0045944|GO:0042771|GO:0045944|GO:0006915|GO:0006915|GO:0006917|GO:0007499|GO:0007499|GO:0001501|GO:0045944|GO:0009887|GO:0042475|GO:0042475|GO:0045944|GO:0001736|GO:0001738|GO:0045944|GO:0030859|GO:0051402|GO:0031069|GO:0001942|GO:…
CUST_21661_PI419772161	45.9655	72.0692	-1.60721	-0.503827	57.5768	52.8701	27.4495	90.2078	93.1343	32.8655	-1.64598	-1.52482	-1.65082	-0.654033	-0.102653	-0.754796	Reg4	NM_026328	chr3	+	Mus musculus regenerating islet-derived family, member 4 (Reg4), mRNA [NM_026328]	67709	GO:0005576|GO:0008150|GO:0003674|GO:0005529|GO:0005615|GO:0005737|GO:0005488	mm|3qF2.2
CUST_11503_PI419772161	7205.92	18268.7	5.73013	7.62596	6070.7	6285.66	9261.41	19675.7	17177.4	17952.9	5.07425	5.36865	6.74749	7.11491	7.42433	8.33863	4933427D14Rik	NM_028963	chr11	-	Mus musculus RIKEN cDNA 4933427D14 gene (4933427D14Rik), mRNA [NM_028963]	74477	GO:0008150|GO:0003674|GO:0005575	mm|11qB4
CUST_11931_PI419772161	36379.3	12471.1	8.09121	7.06759	35000.4	34852.2	39285.4	14586.5	11471	11355.8	7.60168	7.83976	8.83218	6.68313	6.84181	7.67784	Zc3h15	NM_026934	chr2	+	Mus musculus zinc finger CCCH-type containing 15 (Zc3h15), mRNA [NM_026934]	69082	GO:0003676|GO:0005634|GO:0046872|GO:0003674|GO:0005737|GO:0008270|GO:0019221|GO:0005575	mm|2qD
CUST_10_PI419532418	194631	101190	10.5046	10.0567	219214	196370	168311	133791	94810.3	74967.7	10.2486	10.334	10.9312	9.88041	9.88886	10.4007	Ppia	NM_008907	chr11	+	peptidylprolyl isomerase A	268373	GO:0005515|GO:0030182
CUST_20439_PI419772161	2755.27	541.389	4.12051	2.30869	3689.63	3653.82	922.37	816.697	617.713	189.759	4.35586	4.58599	3.41968	2.52444	2.6269	1.77472	Gnl3	NM_153547	chr14	-	Mus musculus guanine nucleotide binding protein-like 3 (nucleolar) (Gnl3), transcript variant 1, mRNA [NM_153547]	30877	GO:0005654|GO:0005634|GO:0005515|GO:0008150|GO:0008283|GO:0005525|GO:0000166|GO:0005730	mm|14qB
CUST_2370_PI419772161	329.009	28.3896	1.27191	-1.70368	352.868	396.111	238.048	27.5731	30.5881	27.0075	0.969585	1.38056	1.46559	-2.36403	-1.70899	-1.03801	Dlk2	NM_207666	chr17	+	Mus musculus delta-like 2 homolog (Drosophila) (Dlk2), mRNA [NM_207666]	106565	GO:0016020|GO:0016021|GO:0005509	mm|17qC
CUST_11836_PI419772161	6179.71	895.613	5.50951	2.89796	6176.52	7610.96	4751.65	1313.24	1159.51	214.091	5.09918	5.64466	5.78469	3.2097	3.5354	1.94878	Arf2	NM_007477	chr11	+	Mus musculus ADP-ribosylation factor 2 (Arf2), mRNA [NM_007477]	11841	GO:0005515|GO:0016192|GO:0015031|GO:0007264|GO:0005525|GO:0000166|GO:0006810|GO:0005794|GO:0005622	mm|11qE1
CUST_7711_PI419772161	6257.12	1693.91	5.17037	3.87727	9025.44	8267.04	1478.89	3031.7	1501.1	548.933	5.64638	5.76396	4.10077	4.4167	3.90791	3.30719	Nup133	NM_172288	chr8	-	Mus musculus nucleoporin 133 (Nup133), mRNA [NM_172288]	234865	GO:0005643|GO:0005634|GO:0003674|GO:0015031|GO:0005487|GO:0055085|GO:0048339|GO:0005575|GO:0000776|GO:0051028|GO:0006810|GO:0006406	mm|8qE2
CUST_12082_PI419772161	3646.68	1135.52	4.66619	3.41815	4936.61	4086.13	1917.3	1516.28	1454.18	436.111	4.77591	4.74732	4.47533	3.4171	3.8621	2.97525	Rnf24	NM_178607	chr2	-	Mus musculus ring finger protein 24 (Rnf24), mRNA [NM_178607]	51902	GO:0005515|GO:0046872|GO:0016020|GO:0008150|GO:0003674|GO:0008270|GO:0016021|GO:0005575|GO:0005794	mm|2qF1
CUST_9887_PI419772161	706.269	102.314	2.3296	-0.050151	997.734	676.332	444.742	151.433	114.663	40.8471	2.46911	2.15239	2.3673	0.093318	0.197365	-0.441136	Rab15	NM_134050	chr12	-	Mus musculus RAB15, member RAS oncogene family (Rab15), mRNA [NM_134050]	104886	GO:0005515|GO:0016020|GO:0008150|GO:0015031|GO:0007264|GO:0005886|GO:0005525|GO:0000166|GO:0005575|GO:0006810	mm|12qC3
CUST_15569_PI419772161	6.12978	20.2731	-4.48657	-2.30369	8.38933	5	5	28.166	22.1851	10.4681	-4.42484	-4.92727	-4.1076	-2.33333	-2.17237	-2.40538	Gsbs	NM_011153	chr6	+	Mus musculus G substrate (Gsbs), mRNA [NM_011153]	19051	GO:0019212|GO:0005829|GO:0004864|GO:0004865	mm|6qB3
CUST_13583_PI419772161	24.929	22.398	-2.52723	-2.20211	33.3469	28.4293	13.0109	29.4737	27.8921	9.82817	-2.43392	-2.41989	-2.72787	-2.26786	-1.84211	-2.49638	Eef1a2	NM_007906	chr2	-	Mus musculus eukaryotic translation elongation factor 1 alpha 2 (Eef1a2), mRNA [NM_007906]	13628	GO:0005853|GO:0005634|GO:0005515|GO:0006916|GO:0006414|GO:0006412|GO:0005525|GO:0043025|GO:0005737|GO:0003746|GO:0000166|GO:0003924	mm|2qH4
CUST_16434_PI419772161	3842.96	388.339	4.5366	1.41078	5280.52	5165.37	1082.99	586.676	530.83	47.5124	4.87307	5.08546	3.65127	2.04721	2.40821	-0.223065	Nanp	NM_026086	chr2	-	Mus musculus N-acetylneuraminic acid phosphatase (Nanp), mRNA [NM_026086]	67311	GO:0016787|GO:0008150|GO:0003674|GO:0008152|GO:0005975|GO:0050124|GO:0005575|GO:0003824|GO:0008967	mm|2qG3
CUST_21961_PI419772161	1275.58	90.0869	3.09809	-0.372589	1716.32	1554.31	556.113	126.163	120.171	23.9267	3.25171	3.35286	2.68971	-0.170066	0.26505	-1.21275	Kif7	NM_010626	chr7	-	Mus musculus kinesin family member 7 (Kif7), mRNA [NM_010626]	16576	GO:0005524|GO:0005874|GO:0003774|GO:0000166	mm|7qD3
CUST_10990_PI419772161	3744.06	1223.23	4.73814	3.40869	5217	3667.86	2347.33	1833.22	1491.69	344.787	4.85561	4.59152	4.76728	3.69095	3.89884	2.63626	Rgl1	NM_016846	chr1	-	Mus musculus ral guanine nucleotide dissociation stimulator,-like 1 (Rgl1), mRNA [NM_016846]	19731	GO:0007264|GO:0005085|GO:0051056|GO:0007165|GO:0005622	mm|1qG3
CUST_13167_PI419772161	108.43	5.13477	-0.309996	-4.16948	99.0472	129.712	96.531	5	5.4043	5	-0.863353	-0.23003	0.163395	-4.82729	-4.20978	-3.47137	Rps15a	NM_170669	chr7	-	Mus musculus ribosomal protein S15A (Rps15a), mRNA [NM_170669]	267019	GO:0005840|GO:0003735|GO:0008150|GO:0003674|GO:0006412|GO:0005739|GO:0022627|GO:0030529|GO:0005622	mm|7qF2
CUST_15619_PI419772161	42.9532	5.7472	-1.70102	-4.02875	49.5067	53.2975	26.0553	5	7.2416	5	-1.86384	-1.5132	-1.72602	-4.82729	-3.78758	-3.47137	Bhlhe40	NM_011498	chr6	+	Mus musculus basic helix-loop-helix family, member e40 (Bhlhe40), mRNA [NM_011498]	20893	GO:0030528|GO:0005634|GO:0005515|GO:0009649|GO:0009416|GO:0006350|GO:0003677|GO:0007623|GO:0006355|GO:0045892|GO:0045449|GO:0016564	mm|6qE2
CUST_14953_PI419772161	1720.1	1641.72	3.65727	4.04708	2096.03	1820.9	1243.38	2153.06	1905.2	866.905	3.54005	3.58124	3.85053	3.92296	4.25183	3.96643	Pitpnm1	NM_008851	chr19	+	Mus musculus phosphatidylinositol transfer protein, membrane-associated 1 (Pitpnm1), transcript variant 1, mRNA [NM_008851]	18739	GO:0046872|GO:0016020|GO:0015031|GO:0005737|GO:0005543|GO:0005811|GO:0006810|GO:0005783|GO:0005794|GO:0005622	mm|19qA
CUST_3657_PI419772161	180.221	45.9666	0.395819	-1.21384	229.443	183.171	128.048	76.3088	41.8284	19.7627	0.348594	0.267847	0.571016	-0.895436	-1.25748	-1.48859	Snw1	NM_025507	chr12	-	Mus musculus SNW domain containing 1 (Snw1), mRNA [NM_025507]	66354	GO:0000398|GO:0005634|GO:0005515|GO:0003713|GO:0042809|GO:0016481|GO:0005681|GO:0008380|GO:0045944|GO:0006397|GO:0016564	mm|12qD2
CUST_21785_PI419772161	57.474	6855.76	-1.22192	6.1	66.2461	50.2849	55.8911	8257.52	8822.3	3487.46	-1.44364	-1.59714	-0.624977	5.86228	6.46305	5.97466	4932441B19Rik	NM_001083890	chr13	+	hypothetical protein LOC238683	238683	GO:0005575|GO:0008150|GO:0003674
CUST_1911_PI419772161	256.285	31.787	0.737287	-1.78067	377.536	292.032	99.2867	50.6385	33.1663	11.5562	1.06707	0.940782	0.204005	-1.48705	-1.59225	-2.2627	Relt	NM_177073	chr7	-	Mus musculus RELT tumor necrosis factor receptor (Relt), mRNA [NM_177073]	320100	GO:0004872|GO:0012501|GO:0016020|GO:0003674|GO:0005886|GO:0005737|GO:0016021|GO:0005575	mm|7qE3
CUST_19866_PI419772161	8360.72	707.778	5.94574	2.78288	10365.2	8232.73	6484.18	880.693	928.991	313.651	5.84607	5.75796	6.23318	2.63328	3.21563	2.49972	Fzd7	NM_008057	chr1	+	Mus musculus frizzled homolog 7 (Drosophila) (Fzd7), mRNA [NM_008057]	14369	GO:0004872|GO:0016020|GO:0004930|GO:0004888|GO:0007166|GO:0007275|GO:0007186|GO:0004926|GO:0004871|GO:0016055|GO:0016021|GO:0007165	mm|1qC1.3
CUST_16279_PI419772161	301.802	105.076	1.15016	0.149566	374.57	303.957	226.878	118.95	122.609	73.6681	1.05569	0.998527	1.39625	-0.254999	0.294026	0.409669	Fip1l1	NM_001159574	chr5	+	FIP1 like 1 isoform 3	66899	GO:0005634|GO:0003723|GO:0006397
CUST_5710_PI419772161	642.89	466.247	2.01255	1.92799	755.076	959.296	214.298	915.636	346.318	136.788	2.06708	2.65663	1.31395	2.68942	1.79206	1.3025	Mrpl39	NM_017404	chr16	-	Mus musculus mitochondrial ribosomal protein L39 (Mrpl39), nuclear gene encoding mitochondrial protein, mRNA [NM_017404]	27393	GO:0005840|GO:0003735|GO:0006412|GO:0005762|GO:0005739|GO:0030529|GO:0000166	mm|16qC3.3
CUST_11026_PI419772161	13486.6	467.721	6.65886	2.30558	12971.8	12760.6	14727.4	596.42	346.514	460.228	6.16969	6.3902	7.41669	2.07097	1.79288	3.05291	Ppp1ca	NM_031868	chr19	+	Mus musculus protein phosphatase 1, catalytic subunit, alpha isoform (Ppp1ca), mRNA [NM_031868]	19045	GO:0005654|GO:0000164|GO:0043204|GO:0009987|GO:0048754|GO:0043025|GO:0030324|GO:0051301|GO:0005634|GO:0046872|GO:0004721|GO:0042587|GO:0005981|GO:0008152|GO:0005979|GO:0004722|GO:0005515|GO:0005975|GO:0005977|GO:0043197|GO:0007049|GO:0007143|GO:0016787|GO:0006417|GO:0043005|GO:0043021|GO:0005737|GO:0006470	mm|19qA
CUST_11464_PI419772161	354	2884.89	1.39637	4.91697	388.211	386.619	287.169	3725.66	2962.5	1966.51	1.1073	1.34557	1.73623	4.71407	4.88871	5.14813	Zfp458	NM_001001152	chr13	-	Mus musculus zinc finger protein 458 (Zfp458), mRNA [NM_001001152]	238690	GO:0046872|GO:0008150|GO:0003674|GO:0005575	mm|13qB3
CUST_8896_PI419772161	1675.94	2466.1	3.64356	4.72108	1675.42	1437.94	1914.45	3030.67	2242.83	2124.81	3.21691	3.24059	4.47319	4.41621	4.48721	5.25982	Skint10	NM_177668	chr4	-	selection and upkeep of intraepithelial T cells	230613	GO:0016021|GO:0016020|GO:0003674|GO:0008150|GO:0005575
CUST_2596_PI419772161	633.718	1246.7	2.23746	3.67804	721.007	657.37	522.779	1542.58	1469.06	728.46	2.00047	2.11136	2.60053	3.44192	3.87678	3.71541	Nsg1	NM_010942	chr5	-	Mus musculus neuron specific gene family member 1 (Nsg1), mRNA [NM_010942]	18196	GO:0016020|GO:0007212|GO:0050780|GO:0016021|GO:0005794	mm|5qB3
CUST_1413_PI419772161	63.2703	24.1439	-1.11698	-2.02605	79.3065	66.7725	43.7321	36.2084	20.6098	15.6136	-1.18403	-1.18802	-0.978904	-1.97096	-2.27863	-1.82857	Asphd1	NM_001039645	chr7	-	Mus musculus aspartate beta-hydroxylase domain containing 1 (Asphd1), mRNA [NM_001039645]	233879	GO:0008150|GO:0003674|GO:0005575	mm|7qF3
CUST_121_PI419772161	32.5259	1156.9	-2.04652	3.57383	34.075	36.7058	26.7968	1434.74	1349.41	686.55	-2.40276	-2.05126	-1.68553	3.33736	3.75422	3.62992	Fbxw18	NM_001033794	chr9	-	Mus musculus F-box and WD-40 domain protein 18 (Fbxw18), mRNA [NM_001033794]	546161	GO:0008150|GO:0003674|GO:0005575	mm|9qF2
CUST_213_PI419772161	3772.67	583.546	4.79899	2.6472	2936.27	3740.67	4641.07	681.599	576.61	492.428	4.02637	4.61988	5.75072	2.26357	2.52756	3.15047	BC011248	NM_144857	chr17	-	Mus musculus cDNA sequence BC011248 (BC011248), mRNA [NM_144857]	224823	GO:0008150|GO:0003674|GO:0005575	mm|17qC
CUST_9140_PI419772161	8503.62	8953.53	5.97278	6.59716	6623.81	8541.9	10345.2	9533.87	8311.28	9015.43	5.20005	5.81114	6.90714	6.06963	6.37696	7.34488	Galnt10	NM_134189	chr11	+	Mus musculus UDP-N-acetyl-alpha-D-galactosamine:polypeptide N-acetylgalactosaminyltransferase 10 (Galnt10), mRNA [NM_134189]	171212	GO:0016757|GO:0006493|GO:0046872|GO:0016020|GO:0005529|GO:0016740|GO:0016021|GO:0005794|GO:0004653	mm|11qB1.3
CUST_3277_PI419772161	141.97	114.076	0.0651347	0.273153	132.515	179.908	113.488	142.512	114.799	84.9159	-0.443386	0.241914	0.396876	0.00572729	0.199068	0.614665	Muc13	NM_010739	chr16	+	Mus musculus mucin 13, epithelial transmembrane (Muc13), mRNA [NM_010739]	17063	GO:0005576|GO:0016020|GO:0005886|GO:0016021	mm|16qB3
CUST_1176_PI419772161	607.913	547.47	2.15156	2.45217	686.748	714.791	422.2	791.133	560.17	291.108	1.93024	2.23218	2.29226	2.47856	2.48583	2.39211	Tmem8b	NM_001085508	chr4	+	Mus musculus transmembrane protein 8B (Tmem8b), mRNA [NM_001085508]	242409	GO:0005515|GO:0008150|GO:0005886|GO:0005739|GO:0005634|GO:0003674|GO:0007155|GO:0016020|GO:0005737|GO:0040008|GO:0005575|GO:0016021|GO:0005783	mm|4qB1
CUST_16162_PI419772161	563.094	140.707	1.68918	0.0896309	949.089	601.366	138.828	225.283	172.418	24.4192	2.397	1.9829	0.68763	0.66638	0.78587	-1.18336	Slc2a12	NM_178934	chr10	+	Mus musculus solute carrier family 2 (facilitated glucose transporter), member 12 (Slc2a12), mRNA [NM_178934]	353169	GO:0022891|GO:0005215|GO:0016020|GO:0008150|GO:0003674|GO:0055085|GO:0016021|GO:0005575|GO:0006810|GO:0008643	mm|10qA3
CUST_430_PI419772161	7419	2583.51	5.49808	4.40299	10398.5	9694.85	2163.67	4417.29	2710.74	622.51	5.85069	5.9938	4.64974	4.95973	4.76058	3.48866	D030016E14Rik	NM_177240	chr8	-	Mus musculus RIKEN cDNA D030016E14 gene (D030016E14Rik), mRNA [NM_177240]	320714	GO:0008150|GO:0003674|GO:0005575	mm|8qB1.1
CUST_13207_PI419772161	1783.06	20.0448	3.43144	-2.35394	2504.27	2338.17	506.743	30.298	20.2169	9.61944	3.79677	3.94196	2.55559	-2.22806	-2.30641	-2.52735	Cplx2	NM_009946	chr13	+	Mus musculus complexin 2 (Cplx2), mRNA [NM_009946]	12890	GO:0031201|GO:0043025|GO:0017075|GO:0000149|GO:0016079|GO:0030425|GO:0006810|GO:0043303|GO:0019905|GO:0006836|GO:0005737|GO:0006887|GO:0045202	mm|13qB1
CUST_4168_PI419772161	3075.89	872.031	4.52219	3.20218	3517.35	2813.39	2896.94	1104.22	881.121	630.748	4.28688	4.2089	5.07079	2.9596	3.1393	3.50762	Wrb	NM_207301	chr16	+	Mus musculus tryptophan rich basic protein (Wrb), mRNA [NM_207301]	71446	GO:0005634|GO:0016020|GO:0008150|GO:0003674|GO:0016021|GO:0005575	mm|16qC4
CUST_14970_PI419772161	271.086	18.7409	0.892598	-2.42835	413.822	257.606	141.831	29.8734	11.028	15.3213	1.19947	0.759826	0.7185	-2.24843	-3.18079	-1.85583	Cd82	NM_001136055	chr2	-	CD82 antigen isoform 2	12521	GO:0016021|GO:0016021|GO:0016020
CUST_21750_PI419772161	22846.6	8357.71	7.42094	6.47637	23828.7	21488.9	23222.2	10346.7	8076.6	6649.8	7.04702	7.1421	8.07369	6.18767	6.33564	6.9058	Pcyt1a	NM_009981	chr16	+	Mus musculus phosphate cytidylyltransferase 1, choline, alpha isoform (Pcyt1a), transcript variant 2, mRNA [NM_009981]	13026	GO:0005789|GO:0016740|GO:0003824|GO:0008289|GO:0016020|GO:0042587|GO:0016779|GO:0005737|GO:0009058|GO:0004105|GO:0006656|GO:0009628|GO:0008654	mm|16qB3
CUST_21419_PI419772161	2479.86	2110.94	4.20831	4.40017	2846.36	2471.82	2121.39	3020.67	2194	1118.15	3.9815	4.02216	4.62127	4.41144	4.45545	4.3336	Pde2a	NM_001143848	chr7	+	phosphodiesterase 2A isoform 1	207728	GO:0004118|GO:0016787|GO:0016020|GO:0000166|GO:0046872|GO:0004114|GO:0004114|GO:0003824|GO:0007165|GO:0006198|GO:0030552|GO:0030553|GO:0030553|GO:0042803|GO:0045121|GO:0046069
CUST_18924_PI419772161	36.5088	9.07712	-1.9935	-3.43884	53.8886	36.7323	18.9057	5.96036	13.7246	7.54645	-1.74149	-2.05022	-2.18878	-4.57381	-2.86521	-2.8775	Atcay	NM_178662	chr10	-	Mus musculus ataxia, cerebellar, Cayman type homolog (human) (Atcay), mRNA [NM_178662]	16467	GO:0006810	mm|10qC1
CUST_567_PI419772161	2951.26	952.971	4.465	3.32541	3217.24	2641.77	2994.76	1108.18	1100.59	650.139	4.15821	4.11809	5.1187	2.96477	3.46017	3.55131	1110008J03Rik	NM_029096	chr5	-	Mus musculus RIKEN cDNA 1110008J03 gene (1110008J03Rik), mRNA [NM_029096]	100764	GO:0008150|GO:0003674|GO:0005575	mm|5qF
CUST_12743_PI419772161	3135.25	584.044	4.52194	2.56696	4047.95	2992.2	2365.59	744.684	687.549	319.9	4.48958	4.29779	4.77846	2.39127	2.78143	2.52818	Pim1	NM_008842	chr17	+	Mus musculus proviral integration site 1 (Pim1), mRNA [NM_008842]	18712	GO:0030145|GO:0004672|GO:0005634|GO:0046872|GO:0004674|GO:0005524|GO:0016740|GO:0016301|GO:0006468|GO:0005737|GO:0007049|GO:0000166	mm|17qA3.3
CUST_2189_PI419772161	1664.35	556.501	3.59438	2.37239	2223.53	1596.74	1172.77	715.353	750.613	203.537	3.62524	3.39172	3.76618	2.3333	2.90803	1.87585	Abhd13	NM_001081119	chr8	+	Mus musculus abhydrolase domain containing 13 (Abhd13), mRNA [NM_001081119]	68904	GO:0016787|GO:0016020|GO:0008150|GO:0003674|GO:0016021|GO:0005575	mm|8qA1.1
CUST_9838_PI419772161	290.232	83.9777	1.09353	-0.253769	348.382	309.061	213.254	111.629	97.7349	42.5688	0.951128	1.02255	1.30691	-0.34664	-0.033092	-0.381575	Myo1g	NM_178440	chr11	-	Mus musculus myosin IG (Myo1g), mRNA [NM_178440]	246177	GO:0008150|GO:0003674|GO:0005524|GO:0016459|GO:0005516|GO:0003779|GO:0003774|GO:0000166|GO:0005575	mm|11qA1
CUST_4461_PI419772161	12963.1	5523.08	6.59587	5.85805	14659.6	13058.7	11170.9	6867.72	5928.66	3772.87	6.34616	6.42352	7.01794	5.5964	5.8896	6.08815	Ccdc91	NM_025911	chr6	+	Mus musculus coiled-coil domain containing 91 (Ccdc91), mRNA [NM_025911]	67015	GO:0016020|GO:0008150|GO:0015031|GO:0042802|GO:0005575|GO:0006810|GO:0005794	mm|6qG3
CUST_3214_PI419772161	2587.16	667.273	4.21286	2.70958	3582.81	2489.12	1689.55	870.345	824.379	307.097	4.31348	4.03222	4.2929	2.61623	3.04327	2.46925	Eepd1	NM_026189	chr9	+	Mus musculus endonuclease/exonuclease/phosphatase family domain containing 1 (Eepd1), mRNA [NM_026189]	67484	GO:0008150|GO:0003674|GO:0003677|GO:0005575|GO:0006281	mm|9qA4
CUST_373_PI419772161	374.643	110.397	1.36782	0.106045	522.337	413.567	188.024	130.72	150.624	49.8458	1.53544	1.44278	1.12525	-0.11888	0.590915	-0.1539	Ankrd13d	NM_026720	chr19	-	Mus musculus ankyrin repeat domain 13 family, member D (Ankrd13d), mRNA [NM_026720]	68423	GO:0008150|GO:0003674|GO:0005575	mm|19qA
CUST_3826_PI419772161	2229.49	1685.17	4.0591	4.13583	2512.22	2025.02	2151.24	2255.4	1652.84	1147.28	3.80135	3.73452	4.64142	3.98995	4.04683	4.3707	Cdadc1	NM_027986	chr14	-	Mus musculus cytidine and dCMP deaminase domain containing 1 (Cdadc1), transcript variant 2, mRNA [NM_027986]	71891	GO:0016787|GO:0046872|GO:0008150|GO:0003674|GO:0008270|GO:0005575|GO:0003824	mm|14qD1
CUST_19167_PI419772161	326.475	446.623	1.16321	1.97414	456.662	362.372	160.391	757.441	438.764	143.663	1.34159	1.25213	0.895929	2.41578	2.13341	1.37325	Gm13251	NM_001085522	chr4	-	hypothetical protein LOC433791	433791	GO:0005575|GO:0003674|GO:0008150
CUST_635_PI419772161	31.7518	5.62354	-2.14428	-4.04958	44.7451	30.4099	20.1005	5.19019	6.68042	5	-2.00974	-2.32273	-2.10036	-4.77343	-3.90395	-3.47137	5031414D18Rik	NM_198642	chr14	+	Mus musculus RIKEN cDNA 5031414D18 gene (5031414D18Rik), mRNA [NM_198642]	271221	GO:0008150|GO:0003674|GO:0005575	mm|14qD3
CUST_16010_PI419772161	3306.2	235.96	4.62826	1.35189	2975.12	3273.19	3670.28	246.497	241.163	220.219	4.04534	4.42728	5.41215	0.796214	1.26997	1.98949	Cacna2d1	NM_001110844	chr5	+	calcium channel, voltage-dependent, alpha2/delta	12293	GO:0070588|GO:0034220|GO:0034765|GO:0016021|GO:0005262|GO:0006811|GO:0016020|GO:0016020|GO:0006816|GO:0006810|GO:0046872|GO:0005216|GO:0005244|GO:0030315|GO:0051924|GO:0016529|GO:0005515|GO:0005245|GO:0005891
A_51_P212271	112.268	81.4527	-0.302834	-0.292508	142.239	122.063	72.5029	125.289	70.6878	48.3813	-0.341227	-0.317719	-0.249557	-0.180099	-0.500504	-0.196921	Tsga14	NM_031998	chr6	-	Mus musculus testis specific gene A14 (Tsga14), mRNA [NM_031998]	83922	GO:0008150|GO:0003674|GO:0005856|GO:0005737|GO:0005575	mm|6qA3.3
CUST_14725_PI419772161	33.4705	15.7277	-2.0001	-2.64029	28.7804	35.3699	36.2613	15.0984	22.539	9.54574	-2.64638	-2.10475	-1.24916	-3.23289	-2.14954	-2.53844	Fgb	NM_181849	chr3	-	Mus musculus fibrinogen beta chain (Fgb), mRNA [NM_181849]	110135	GO:0030674|GO:0007596|GO:0005576|GO:0005615|GO:0005577|GO:0030168|GO:0005938|GO:0051258|GO:0007165|GO:0005102	mm|3qE3
CUST_20904_PI419772161	47.3782	15.9357	-1.69788	-2.80956	73.9454	49.1486	19.0406	22.4947	20.3122	5	-1.28501	-1.63012	-2.17852	-2.6577	-2.29962	-3.47137	Lhx4	NM_010712	chr1	-	Mus musculus LIM homeobox protein 4 (Lhx4), mRNA [NM_010712]	16872	GO:0021526|GO:0003700|GO:0006350|GO:0009887|GO:0008045|GO:0006355|GO:0045449|GO:0030528|GO:0005634|GO:0043565|GO:0046872|GO:0006916|GO:0003677|GO:0008270|GO:0005622	mm|1qG3
CUST_5352_PI419772161	5966.3	2004.35	5.13608	4.20418	11513.3	4319.51	2066.12	3308.7	1933.85	770.484	5.99761	4.82745	4.58318	4.54284	4.27337	3.79632	AV320801	NM_177918	chrX	-	hypothetical protein LOC331531	331531	GO:0003674|GO:0008150|GO:0005575
CUST_14623_PI419772161	252.955	37.3703	0.641777	-1.95063	397.605	280.903	80.3559	65.4778	41.633	5	1.1418	0.884729	-0.101193	-1.11628	-1.26424	-3.47137	Sos1	NM_009231	chr17	-	Mus musculus son of sevenless homolog 1 (Drosophila) (Sos1), mRNA [NM_009231]	20662	GO:0005886|GO:0007264|GO:0008543|GO:0017124|GO:0043025|GO:0007265|GO:0003677|GO:0005089|GO:0014069|GO:0005085|GO:0035023|GO:0051056|GO:0048011|GO:0005088|GO:0005622	mm|17qE3
CUST_7570_PI419772161	17.0652	29.3211	-2.97747	-1.80048	19.339	17.8325	14.024	46.0001	26.9256	15.0375	-3.21996	-3.09276	-2.6197	-1.62565	-1.89298	-1.8828	1700101E01Rik	NM_001085514	chr2	-	hypothetical protein LOC329375	329375	GO:0005575|GO:0008150|GO:0003674
CUST_22075_PI419772161	25003.8	556.284	7.51974	2.53504	30902.7	25775.2	18333.7	563.181	735.79	369.88	7.42205	7.40449	7.73268	1.98824	2.87926	2.73762	Exosc8	NM_027148	chr3	-	Mus musculus exosome component 8 (Exosc8), transcript variant 2, mRNA [NM_027148]	69639	GO:0006396|GO:0008150|GO:0000178|GO:0003723|GO:0004518|GO:0005634|GO:0016787|GO:0003674|GO:0005737|GO:0004527|GO:0005575|GO:0006364|GO:0000175	mm|3qC
CUST_2141_PI419772161	22.3114	21.4533	-2.71303	-2.31655	32.9296	22.8796	11.125	31.7898	24.3393	8.23082	-2.45208	-2.73321	-2.9538	-2.15872	-2.03868	-2.75226	Olfr1311	NM_146274	chr2	-	Mus musculus olfactory receptor 1311 (Olfr1311), mRNA [NM_146274]	258271	GO:0004872|GO:0004984|GO:0004930|GO:0007608|GO:0007186|GO:0004871|GO:0016021|GO:0007165	mm|2qE3
CUST_13965_PI419772161	57726.2	2768.81	8.74768	4.87443	67453.7	49354.3	56370.7	3605.7	2469.28	2231.46	8.54821	8.34169	9.35313	4.66685	4.62598	5.33047	Ltbp4	NM_001113549	chr7	-	latent transforming growth factor beta binding	108075	GO:0005576|GO:0019838|GO:0005578|GO:0005578|GO:0005515|GO:0007179|GO:0046879|GO:0005509|GO:0005488
CUST_12178_PI419772161	19587	8546.14	7.1977	6.52091	19612.4	18153.5	20995.2	10046	8109.15	7483.3	6.76608	6.89876	7.92825	6.14512	6.34144	7.07616	AI413782	NM_001142580	chr12	-	hypothetical protein LOC104799 isoform a	104799
CUST_7849_PI419772161	56.6267	98.9514	-1.25972	0.0290995	64.6048	62.9686	42.3068	132.944	102.592	61.3191	-1.47983	-1.27264	-1.02671	-0.094543	0.0368752	0.144966	Hoxc12	NM_010463	chr15	+	Mus musculus homeobox C12 (Hoxc12), mRNA [NM_010463]	15421	GO:0030528|GO:0005634|GO:0043565|GO:0003700|GO:0008150|GO:0006350|GO:0003674|GO:0007275|GO:0003677|GO:0006355|GO:0005575|GO:0045449	mm|15qF3
CUST_11265_PI419772161	7918.53	1037.68	5.88974	3.43893	8746	7401	7608.61	1391.82	999.384	721.847	5.60101	5.60431	6.46389	3.29355	3.321	3.70225	Tmem19	NM_133683	chr10	-	Mus musculus transmembrane protein 19 (Tmem19), mRNA [NM_133683]	67226	GO:0016020|GO:0008150|GO:0003674|GO:0016021|GO:0005575	mm|10qD2
CUST_19280_PI419772161	4251.36	848.546	4.98946	3.12877	3896.88	4845.83	4011.37	1198.69	792.109	554.841	4.43471	4.99333	5.54035	3.07803	2.98566	3.32263	Islr2	NM_001161536	chr9	-	immunoglobulin superfamily containing	320563	GO:0007275|GO:0007399|GO:0045773|GO:0009986|GO:0016021|GO:0016020|GO:0005886|GO:0005515|GO:0005515
CUST_19781_PI419772161	4135.66	580.069	4.95305	2.57978	3784.67	4135.31	4486.99	806.234	564.101	369.872	4.39255	4.76458	5.70201	2.50584	2.49592	2.73758	Plp1	NM_011123	chrX	+	Mus musculus proteolipid protein (myelin) 1 (Plp1), mRNA [NM_011123]	18823	GO:0005515|GO:0008366|GO:0007229|GO:0042552|GO:0043218|GO:0005198|GO:0048469|GO:0042759|GO:0016020|GO:0019911|GO:0043209|GO:0022010|GO:0016021|GO:0010001	mm|XqF1
CUST_19698_PI419772161	213.33	12.2237	0.648833	-2.96545	262.359	219.433	158.197	15.1122	13.4018	8.15711	0.542002	0.528438	0.876059	-3.23157	-2.89954	-2.76524	Apobec3	NM_001160415	chr15	+	apolipoprotein B mRNA editing enzyme, catalytic	80287	GO:0005737|GO:0016787|GO:0016787|GO:0005634|GO:0046872|GO:0008270|GO:0016814|GO:0003824
A_51_P191669	107.899	3659.65	-0.345849	5.27848	136.147	112.187	75.3633	4403.4	3884.59	2690.96	-0.404377	-0.439435	-0.193734	4.95519	5.27965	5.60061	Chgb	NM_007694	chr2	+	Mus musculus chromogranin B (Chgb), mRNA [NM_007694]	12653	GO:0005576|GO:0005515|GO:0030141	mm|2qF2
CUST_17045_PI419772161	284.194	146.959	1.07554	0.598737	318.83	223.867	309.884	87.6539	176.323	176.9	0.823248	0.5573	1.84606	-0.695466	0.818182	1.6735	Trp53bp1	NM_013735	chr2	-	Mus musculus transformation related protein 53 binding protein 1 (Trp53bp1), mRNA [NM_013735]	27223	GO:0042162|GO:0005515|GO:0006350|GO:0006355|GO:0006281|GO:0045449|GO:0003684|GO:0005657|GO:0006974|GO:0005634|GO:0008134|GO:0003677|GO:0000776|GO:0005622	mm|2qE5
CUST_20261_PI419772161	6.15956	242.141	-4.47194	1.37494	8.2147	5.264	5	293.494	224.38	208.55	-4.45519	-4.85304	-4.1076	1.04798	1.1659	1.91095	Ttll10	NM_029264	chr4	-	Mus musculus tubulin tyrosine ligase-like family, member 10 (Ttll10), mRNA [NM_029264]	330010	GO:0070737|GO:0005524|GO:0005874|GO:0003824|GO:0005929|GO:0006464|GO:0035085|GO:0004835|GO:0042995|GO:0070735|GO:0005737|GO:0005856|GO:0018094|GO:0015630|GO:0016874	mm|4qE2
CUST_15199_PI419772161	6.18023	47.9617	-4.46734	-1.05297	8.24679	5.29389	5	70.5375	46.443	26.9046	-4.44956	-4.84487	-4.1076	-1.00889	-1.1065	-1.04352	Bmp5	NM_007555	chr9	+	Mus musculus bone morphogenetic protein 5 (Bmp5), mRNA [NM_007555]	12160	GO:0007389|GO:0005515|GO:0005576|GO:0051216|GO:0040007|GO:0001503|GO:0005125|GO:0005615|GO:0007275|GO:0031988|GO:0030154|GO:0008083|GO:0001501|GO:0030539|GO:0070700	mm|9qD
CUST_9296_PI419772161	8505.25	171.849	5.97865	0.646418	10152.4	8485.08	6878.25	321.837	97.1039	96.6043	5.81614	5.80151	6.3183	1.18097	-0.0424361	0.800717	Acaa2	NM_177470	chr18	+	Mus musculus acetyl-Coenzyme A acyltransferase 2 (mitochondrial 3-oxoacyl-Coenzyme A thiolase) (Acaa2), nuclear gene encoding mitochondrial protein, mRNA [NM_177470]	52538	GO:0006629|GO:0003988|GO:0008150|GO:0003674|GO:0008415|GO:0008152|GO:0006631|GO:0016747|GO:0016740|GO:0005739|GO:0003824|GO:0005743	mm|18qE2
CUST_3506_PI419772161	2242.23	223.665	3.93716	1.08596	3314.66	2296.21	1115.83	379.86	182.523	108.612	4.20125	3.91584	3.69438	1.42011	0.868042	0.969737	Sept9	NM_017380	chr11	+	Mus musculus septin 9 (Sept9), transcript variant 4, mRNA [NM_017380]	53860	GO:0005525|GO:0005856|GO:0005737|GO:0051301|GO:0007049|GO:0000166	mm|11qE2
CUST_15192_PI419772161	106.06	7.1615	-0.334473	-3.73784	107.916	116.569	93.6947	5.39432	6.23708	9.85311	-0.739633	-0.384158	0.120371	-4.71777	-4.00302	-2.49272	Fgf3	NM_008007	chr7	+	Mus musculus fibroblast growth factor 3 (Fgf3), mRNA [NM_008007]	14174	GO:0005634|GO:0005515|GO:0001759|GO:0008543|GO:0051781|GO:0005737|GO:0008083|GO:0048538|GO:0005783|GO:0008284|GO:0005794	mm|7qF5
CUST_22011_PI419772161	1519.99	288.537	3.50291	1.58334	1712.33	1553.4	1294.24	376.42	304.184	185.006	3.24835	3.35201	3.90837	1.40699	1.60491	1.73813	Ddx31	NM_001033294	chr2	+	Mus musculus DEAD/H (Asp-Glu-Ala-Asp/His) box polypeptide 31 (Ddx31), mRNA [NM_001033294]	227674	GO:0004386|GO:0016787|GO:0008150|GO:0003674|GO:0005524|GO:0000166|GO:0005575	mm|2qA3
CUST_15239_PI419772161	67.247	7.82872	-1.04675	-3.65787	89.533	68.5272	43.6808	11.963	6.44833	5.0748	-1.00905	-1.15059	-0.980597	-3.5687	-3.95497	-3.44995	Atf6	NM_001081304	chr1	-	Mus musculus activating transcription factor 6 (Atf6), mRNA [NM_001081304]	226641	GO:0005634|GO:0003677	mm|1qH3
CUST_17377_PI419772161	788.108	209.748	2.46831	0.971764	1190.9	675.973	497.449	277.958	273.034	78.251	2.72444	2.15162	2.52888	0.969509	1.44904	0.496739	Tbx3	NM_198052	chr5	+	T-box 3 protein isoform 2	21386	GO:0006350|GO:0007275|GO:0003677|GO:0005634|GO:0005634|GO:0005634|GO:0003700|GO:0003700|GO:0016564|GO:0006355|GO:0007569|GO:0042127|GO:0001568|GO:0045449|GO:0045449|GO:0035136|GO:0035108|GO:0030879|GO:0009887|GO:0001701|GO:0021761|GO:0003007|GO:0016481|GO:0045892|GO:0030879|GO:0030879|GO:0060596|GO:0060596|GO:0060444|GO:0045893|GO:0001947|GO:0010159|GO:0055007|GO:0043066
CUST_6417_PI419772161	729.094	63.7455	2.4217	-0.590489	916.319	720.227	550.737	84.7632	63.9046	42.5687	2.34631	2.24311	2.6757	-0.743847	-0.646045	-0.381576	A430033K04Rik	NM_183025	chr5	+	Mus musculus RIKEN cDNA A430033K04 gene (A430033K04Rik), mRNA [NM_183025]	243308	GO:0046872|GO:0008150|GO:0003674|GO:0005575	mm|5qG2
CUST_13917_PI419772161	40.2802	37.019	-1.7681	-1.50428	50.3692	42.6088	27.8626	57.408	37.7288	15.9203	-1.83893	-1.83612	-1.62926	-1.30603	-1.4063	-1.8005	Lbp	NM_008489	chr2	+	Mus musculus lipopolysaccharide binding protein (Lbp), mRNA [NM_008489]	16803	GO:0050829|GO:0001530|GO:0006869|GO:0006953|GO:0051637|GO:0032722|GO:0006810|GO:0042535|GO:0002232|GO:0008228|GO:0042742|GO:0050830|GO:0005576|GO:0005615|GO:0002281|GO:0032760|GO:0044130|GO:0071223|GO:0008289|GO:0032496|GO:0070891|GO:0005102|GO:0045087|GO:0060265|GO:0090023	mm|2qH1
CUST_17759_PI419772161	225.343	239.933	0.233405	0.267118	370.529	266.641	38.8579	408.613	299.995	11.1918	1.04005	0.809557	-1.14939	1.52538	1.5849	-2.30893	Gtf3c4	NM_172977	chr2	-	Mus musculus general transcription factor IIIC, polypeptide 4 (Gtf3c4), transcript variant 1, mRNA [NM_172977]	269252	GO:0005634|GO:0008150|GO:0006350|GO:0003674|GO:0008415|GO:0004402|GO:0003677|GO:0016740|GO:0005575	mm|2qA3
CUST_21564_PI419772161	4055.31	438.548	4.90718	2.17144	4746.74	4268.76	3150.44	559.686	497.533	258.424	4.71932	4.8104	5.19181	1.97926	2.31475	2.2203	Bcl2l11	NM_207681	chr2	+	BCL2-like 11 apoptosis facilitator isoform 2	12125	GO:0002260|GO:0002262|GO:0002260|GO:0002260|GO:0016020|GO:0016020|GO:0048538|GO:0006917|GO:0043065|GO:0042475|GO:0001776|GO:0001776|GO:0001782|GO:0006915|GO:0043065|GO:0043065|GO:0043065|GO:0001782|GO:0001783|GO:0001782|GO:0043029|GO:0043065|GO:0043065|GO:0008584|GO:0007283|GO:0046982|GO:0005515|GO:0005515|GO:0005515|GO:0005515|GO:0005515|GO:0008017|GO:0035148|GO:0030879|GO:0048563|GO:0046620|GO:…
CUST_589_PI419772161	5034.03	809.413	5.23275	3.08426	5676.43	4994.29	4431.38	983.459	905.492	539.289	4.97737	5.03686	5.68402	2.79251	3.17867	3.28162	2310030N02Rik	NM_001085493	chr4	-	Mus musculus RIKEN cDNA 2310030N02 gene (2310030N02Rik), mRNA [NM_001085493]	76947	GO:0008150|GO:0003674|GO:0005739	mm|4qA1
CUST_21501_PI419772161	717.389	33.1137	2.12864	-1.91129	1074.78	864.783	212.601	59.7298	31.8311	7.78019	2.57643	2.507	1.30248	-1.24883	-1.65153	-2.83349	Wnt9a	NM_139298	chr11	+	Mus musculus wingless-type MMTV integration site 9A (Wnt9a), mRNA [NM_139298]	216795	GO:0005576|GO:0007275|GO:0035117|GO:0048856|GO:0060070|GO:0045597|GO:0005578|GO:0016055|GO:0032331|GO:0048704|GO:0007223|GO:0045880|GO:0004871	mm|11qB1.3
CUST_2510_PI419772161	48701.2	11472.4	8.51058	6.90984	44931	53401.9	47770.6	14244.9	12462.9	7709.5	7.96203	8.45541	9.11431	6.64895	6.96146	7.11912	Mrps21	NM_078479	chr3	-	Mus musculus mitochondrial ribosomal protein S21 (Mrps21), nuclear gene encoding mitochondrial protein, mRNA [NM_078479]	66292	GO:0005840|GO:0003735|GO:0008150|GO:0003674|GO:0006412|GO:0005739|GO:0030529|GO:0005743|GO:0005622	mm|3qF2.1
CUST_595_PI419772161	1551.56	148.899	3.37453	0.52637	1730.14	2246.28	678.277	210.483	170.779	65.4341	3.26327	3.88412	2.97621	0.568347	0.77209	0.238673	2310037I24Rik	NM_133714	chr15	-	hypothetical protein LOC69612	69612	GO:0005575|GO:0003674|GO:0008150
CUST_16225_PI419772161	89.6063	43.624	-0.633443	-1.21423	113.282	99.224	56.3132	56.1882	53.8546	20.8292	-0.669624	-0.616581	-0.614124	-1.33702	-0.892895	-1.41276	Orc3l	NM_015824	chr4	-	Mus musculus origin recognition complex, subunit 3-like (S. cerevisiae) (Orc3l), transcript variant 1, mRNA [NM_015824]	50793	GO:0005634|GO:0003674|GO:0003677|GO:0005664|GO:0006260|GO:0005575	mm|4qA5
CUST_6938_PI419772161	2583.86	1133.59	4.24327	3.45461	3180.85	2705.82	1864.9	1913.83	847.075	639.867	4.1418	4.15265	4.43536	3.75304	3.08245	3.52833	Gm12942	NM_001099319	chr4	+	Mus musculus predicted gene 12942 (Gm12942), mRNA [NM_001099319]	100039968	GO:0008150|GO:0003674|GO:0005575	mm|4qD2.2
CUST_17840_PI419772161	187.654	193.193	0.437571	0.959702	223.807	219.881	119.274	287.092	181.085	111.401	0.312716	0.531381	0.468616	1.01616	0.856631	1.00632	Nprl3	NM_181569	chr11	-	Mus musculus nitrogen permease regulator-like 3 (S. cerevisiae) (Nprl3), mRNA [NM_181569]	17168	GO:0008150|GO:0003674|GO:0005575	mm|11qA4
CUST_2351_PI419772161	230.299	73.2675	0.499746	-0.650631	311.874	309.914	69.1097	138.31	54.497	26.9955	0.791422	1.02652	-0.318708	-0.0374513	-0.87579	-1.03865	Eapp	NM_025456	chr12	-	Mus musculus E2F-associated phosphoprotein (Eapp), mRNA [NM_025456]	66266	GO:0005634|GO:0005737	mm|12qC1
CUST_8049_PI419772161	7006.84	11397.7	5.66399	6.85787	8966.52	7432.63	4621.37	14789.8	13027.1	6376.1	5.63693	5.61046	5.74458	6.7031	7.02534	6.84516	Zdhhc12	NM_001037762	chr2	-	zinc finger, DHHC domain containing 12 isoform	66220	GO:0016740|GO:0016020|GO:0016021|GO:0005575|GO:0003674|GO:0008150|GO:0046872|GO:0008415|GO:0008270
CUST_22415_PI419772161	495.76	61.8655	1.8125	-0.850622	639.734	563.49	284.056	94.009	71.6594	19.928	1.82793	1.88905	1.72051	-0.594486	-0.48081	-1.47657	Ap1g2	NM_007455	chr14	-	Mus musculus adaptor protein complex AP-1, gamma 2 subunit (Ap1g2), mRNA [NM_007455]	11766	GO:0006886|GO:0008565|GO:0005515|GO:0030131|GO:0016192|GO:0015031|GO:0005488|GO:0005768|GO:0006810|GO:0031410|GO:0016020|GO:0030117|GO:0044431|GO:0005802|GO:0005794	mm|14qC3
CUST_17146_PI419772161	89.4862	48.145	-0.64083	-0.967786	125.334	83.7213	59.4037	59.394	48.557	36.4841	-0.523768	-0.861676	-0.537044	-1.25697	-1.04229	-0.604104	Mbd3	NM_013595	chr10	-	Mus musculus methyl-CpG binding domain protein 3 (Mbd3), mRNA [NM_013595]	17192	GO:0006346|GO:0005515|GO:0006350|GO:0016581|GO:0009888|GO:0001701|GO:0016573|GO:0005730|GO:0045449|GO:0005634|GO:0003677|GO:0000785|GO:0005737|GO:0000792|GO:0003682|GO:0000122	mm|10qC1
CUST_12243_PI419772161	64.0813	6.51404	-1.14632	-3.83494	91.6889	62.5885	37.9664	7.48803	5.64217	6.41191	-0.974722	-1.28137	-1.18287	-4.24463	-4.14764	-3.11254	Zfand5	NM_009551	chr19	+	Mus musculus zinc finger, AN1-type domain 5 (Zfand5), mRNA [NM_009551]	22682	GO:0060324|GO:0003016|GO:0048008|GO:0046872|GO:0010761|GO:0003677|GO:0001701|GO:0048745|GO:0008270|GO:0048705|GO:0001944	mm|19qB
CUST_6282_PI419772161	13502.4	31488.8	6.66113	8.40508	13117.5	12783.6	14606.2	35953.4	31000	27513	6.18581	6.39281	7.40476	7.98463	8.27609	8.95453	Tmem39b	NM_199305	chr4	-	Mus musculus transmembrane protein 39b (Tmem39b), mRNA [NM_199305]	230770	GO:0016020|GO:0008150|GO:0003674|GO:0016021|GO:0005575	mm|4qD2.2
CUST_7053_PI419772161	29.6661	6658.42	-2.28967	6.08814	41.3887	32.651	14.9585	7906.23	8284.8	3784.25	-2.12223	-2.22014	-2.52663	5.79956	6.37236	6.09249	Smok3b	NM_001039889	chr5	+	Mus musculus sperm motility kinase 3B (Smok3b), mRNA [NM_001039889]	622474	GO:0004672|GO:0008150|GO:0004674|GO:0003674|GO:0016772|GO:0005524|GO:0030317|GO:0016740|GO:0016301|GO:0006468|GO:0000166|GO:0005575	mm|5qG2
CUST_7646_PI419772161	27534.9	17581.2	7.68114	7.55751	32220.4	24372.3	26011.9	18947	19690.6	14106.2	7.48229	7.32376	8.23736	7.06047	7.62133	7.99074	Upf2	NM_001081132	chr2	+	Mus musculus UPF2 regulator of nonsense transcripts homolog (yeast) (Upf2), mRNA [NM_001081132]	326622	GO:0005515|GO:0048471|GO:0005737|GO:0006986	mm|2qA1
CUST_11461_PI419772161	25565.1	7962.17	7.58311	6.42574	26173.3	23999.4	26522.5	8796.96	7801.95	7287.59	7.18241	7.30151	8.26541	5.95358	6.28573	7.03793	Mrps23	NM_024174	chr11	+	Mus musculus mitochondrial ribosomal protein S23 (Mrps23), nuclear gene encoding mitochondrial protein, mRNA [NM_024174]	64656	GO:0005840|GO:0003735|GO:0008150|GO:0005763|GO:0005739|GO:0030529	mm|11qC
CUST_20135_PI419772161	77257.3	19501.3	9.17696	7.69976	84282.1	72441.9	75047.8	21156.1	22460.6	14887.1	8.86954	8.89534	9.766	7.21957	7.81122	8.06848	Serinc1	NM_019760	chr10	-	Mus musculus serine incorporator 1 (Serinc1), mRNA [NM_019760]	56442	GO:0006629|GO:0016020|GO:0008150|GO:0003674|GO:0005886|GO:0016021|GO:0005783|GO:0008654	mm|10qB4
CUST_3527_PI419772161	214.461	12840.2	0.685495	7.06385	225.681	216.993	200.709	15633.4	14662.3	8224.95	0.32474	0.512304	1.21944	6.78313	7.19593	7.21249	Ctnna3	NM_177612	chr10	+	Mus musculus catenin (cadherin associated protein), alpha 3 (Ctnna3), transcript variant 2, mRNA [NM_177612]	216033	GO:0030027|GO:0005515|GO:0008150|GO:0007155|GO:0003674|GO:0016337|GO:0005856|GO:0005737|GO:0045296|GO:0005198|GO:0015629	mm|10qB5.1
CUST_20265_PI419772161	94.4024	242326	-0.498721	11.3483	95.6668	99.8631	87.6774	268373	253626	204980	-0.913452	-0.607319	0.0246096	10.8847	11.3084	11.8518	Gsg1	NM_001080552	chr6	-	germ cell-specific gene 1 isoform a	14840	GO:0016021|GO:0016020|GO:0005783|GO:0005783|GO:0008150|GO:0070063
CUST_6931_PI419772161	54204.5	14730.5	8.65155	7.31515	50196.8	46302.1	66114.6	15579.4	13536.4	15075.7	8.12191	8.24959	9.58316	6.77814	7.08066	8.08664	Mier1	NM_027696	chr4	+	Mus musculus mesoderm induction early response 1 homolog (Xenopus laevis (Mier1), transcript variant 1, mRNA [NM_027696]	71148	GO:0005634|GO:0008150|GO:0006350|GO:0003674|GO:0003677|GO:0005575|GO:0045449	mm|4qC6
CUST_15660_PI419772161	27.182	5.26682	-2.29604	-4.13546	28.7046	24.6631	28.1784	5	5.80046	5	-2.65019	-2.62492	-1.61301	-4.82729	-4.10773	-3.47137	Foxp2	NM_212435	chr6	+	forkhead box P2	114142	GO:0042803|GO:0046982|GO:0046872|GO:0021549|GO:0043565|GO:0048286|GO:0050679|GO:0002053|GO:0048745|GO:0060013|GO:0021549|GO:0043010|GO:0060501|GO:0042297|GO:0045449|GO:0005634|GO:0005634|GO:0006350|GO:0005622|GO:0006355|GO:0008270|GO:0007519|GO:0005515|GO:0003700|GO:0003700|GO:0009790|GO:0030324|GO:0016566|GO:0009791|GO:0040007|GO:0005575|GO:0003677|GO:0003677|GO:0016564|GO:0016564|GO:0016481|GO:…
CUST_5478_PI419772161	3004.52	396.053	4.47257	2.03659	3579.42	3115.41	2318.73	486.468	457.327	244.362	4.31211	4.35601	4.74959	1.77699	2.19319	2.13958	Clip2	NM_001039162	chr5	-	cytoplasmic linker 2 isoform b	269713	GO:0005874|GO:0005875|GO:0008017|GO:0051010|GO:0005881|GO:0005881|GO:0005515|GO:0005737|GO:0005856
CUST_16316_PI419772161	151.213	37.5087	0.0643195	-1.51654	176.674	200.847	76.1187	65.6512	29.545	17.33	-0.0284524	0.400756	-0.179346	-1.11246	-1.75905	-1.6781	Rab5b	NM_177411	chr10	-	Mus musculus RAB5B, member RAS oncogene family (Rab5b), transcript variant 1, mRNA [NM_177411]	19344	GO:0030100|GO:0007032|GO:0016020|GO:0030139|GO:0015031|GO:0007264|GO:0005886|GO:0005525|GO:0005768|GO:0000166|GO:0003924|GO:0006810	mm|10qD3
CUST_1170_PI419772161	26883.4	8841.75	7.65154	6.57975	28934.3	23666.4	28049.6	9377.52	8775.35	8372.37	7.3271	7.28135	8.34617	6.04578	6.45535	7.23812	Brd3	NM_001113574	chr2	-	bromodomain containing 3 isoform 1	67382	GO:0005634|GO:0005575|GO:0003674|GO:0008150
CUST_10705_PI419772161	1874.69	1263.98	3.7586	3.52596	2323.13	2100.06	1200.86	1676.39	1691.1	424.433	3.68846	3.78702	3.80033	3.56193	4.07985	2.93609	1700020C11Rik	NM_026443	chr11	-	Mus musculus RIKEN cDNA 1700020C11 gene (1700020C11Rik), mRNA [NM_026443]	67900	GO:0003674|GO:0004089|GO:0008270|GO:0005739|GO:0015976|GO:0007006|GO:0006915	mm|11qA1
CUST_17408_PI419772161	34.6058	12.2333	-2.09092	-2.99584	49.6532	37.9435	16.2207	15.3982	14.2175	7.08418	-1.85958	-2.00342	-2.40976	-3.20453	-2.8143	-2.9687	Xab2	NM_026156	chr8	-	Mus musculus XPA binding protein 2 (Xab2), mRNA [NM_026156]	67439	GO:0006396|GO:0006974|GO:0005634|GO:0006350|GO:0001824|GO:0005681|GO:0008380|GO:0005488|GO:0006397|GO:0006281|GO:0005622	mm|8qA1.1
CUST_18643_PI419772161	186.818	21.7004	0.33457	-2.34386	239.897	237.343	83.2124	35.8456	21.4182	7.83728	0.412876	0.641633	-0.0507979	-1.98549	-2.22313	-2.82295	Tpx2	NM_001141976	chr2	+	TPX2, microtubule-associated protein homolog	72119	GO:0005819|GO:0019901|GO:0060236
CUST_2917_PI419772161	208.376	2058.91	0.413383	4.10009	328.396	219.187	77.5448	2975.92	2708.15	492.667	0.865895	0.52682	-0.152565	4.3899	4.7592	3.15117	4930595M18Rik	NM_173435	chrX	-	Mus musculus RIKEN cDNA 4930595M18 gene (4930595M18Rik), mRNA [NM_173435]	245492	GO:0046872|GO:0008150|GO:0003674|GO:0005575	mm|XqB
CUST_1012_PI419772161	265.862	8.63897	0.945357	-3.50856	290.06	332.666	174.86	12.064	8.85291	5	0.68681	1.12873	1.02053	-3.55658	-3.49774	-3.47137	Wscd1	NM_177618	chr11	+	Mus musculus WSC domain containing 1 (Wscd1), mRNA [NM_177618]	216881	GO:0016020|GO:0008150|GO:0003674|GO:0016021|GO:0005575	mm|11qB4
CUST_13_PI419532418	56036.3	17753	8.71201	7.57931	56886.8	50183.9	61038.2	17869.7	19918.1	15471.4	8.30241	8.36574	9.4679	6.97601	7.6379	8.12401	B2m	NM_009735	chr2	+	beta-2-microglobulin	12010	GO:0002474|GO:0042612|GO:0042612|GO:0006955|GO:0009897|GO:0002481|GO:0001916|GO:0002237|GO:0006968|GO:0005576|GO:0005615|GO:0005515
CUST_2157_PI419772161	34248	15648.6	7.99944	7.40386	31200.6	32530.7	39012.5	14810.4	16201.2	15934.2	7.43589	7.74032	8.82212	6.70511	7.33992	8.16654	Slc35b1	NM_016752	chr11	+	Mus musculus solute carrier family 35, member B1 (Slc35b1), mRNA [NM_016752]	110172	GO:0016020|GO:0055085|GO:0016021|GO:0006810|GO:0005783|GO:0008643	mm|11qD
CUST_8564_PI419772161	11969.9	6823.41	6.48009	6.17641	11544.6	13859.1	10506	8011.52	7506.54	4952.18	6.00153	6.50934	6.9294	5.81865	6.23004	6.48055	Zfp523	NM_172617	chr17	+	Mus musculus zinc finger protein 523 (Zfp523), mRNA [NM_172617]	224656	GO:0003676|GO:0005634|GO:0005515|GO:0046872|GO:0008150|GO:0006350|GO:0003677|GO:0008270|GO:0005575|GO:0045449|GO:0005622	mm|17qA3.3
CUST_19875_PI419772161	9917.51	4484.58	6.20803	5.59426	8301.71	10916.5	10534.3	4564.19	5000.93	3888.63	5.52579	6.16503	6.93328	5.00693	5.64409	6.13175	Ebag9	NM_019480	chr15	+	Mus musculus estrogen receptor-binding fragment-associated gene 9 (Ebag9), mRNA [NM_019480]	55960	GO:0005515|GO:0016020|GO:0030141|GO:0006915|GO:0016021|GO:0005794	mm|15qB3.2
CUST_10905_PI419772161	33254.2	10809.3	7.95519	6.84686	37730.7	33206.5	28825.5	13713.6	9413.66	9300.74	7.71005	7.76998	8.38553	6.59411	6.55665	7.38983	Mrpl2	NM_025302	chr17	+	Mus musculus mitochondrial ribosomal protein L2 (Mrpl2), nuclear gene encoding mitochondrial protein, mRNA [NM_025302]	27398	GO:0005840|GO:0003735|GO:0006412|GO:0005762|GO:0005739|GO:0030529|GO:0005622	mm|17qC
CUST_12062_PI419772161	55014.2	21144.3	8.68786	7.79874	59448	52815.5	52779.2	28413.2	18359.5	16660.1	8.36594	8.43948	9.25816	7.64506	7.52034	8.23081	Spint2	NM_001082548	chr7	-	serine protease inhibitor, Kunitz type 2 isoform	20733	GO:0016021|GO:0016020|GO:0030414|GO:0004867|GO:0004867|GO:0010466|GO:0010951|GO:0010951
CUST_6551_PI419772161	2046.57	82.8381	3.90438	-0.219378	2724.97	1768.91	1645.82	114.715	78.164	55.6351	3.91862	3.53945	4.25507	-0.307301	-0.355461	0.0046258	Arhgap17	NM_001122642	chr7	-	nadrin isoform d	70497	GO:0016020|GO:0005096|GO:0017124|GO:0005923|GO:0005626|GO:0005626|GO:0005737|GO:0005737|GO:0005737|GO:0005737|GO:0017156|GO:0017156|GO:0007015|GO:0007015|GO:0030054|GO:0007165|GO:0005515|GO:0005622|GO:0050790|GO:0003674
CUST_18150_PI419772161	5000.03	1559.72	5.18895	4.03044	6582.67	4747.21	3670.21	2066.73	1516.13	1096.29	5.19106	4.96367	5.41212	3.86392	3.92229	4.30511	Adnp2	NM_175028	chr18	-	Mus musculus ADNP homeobox 2 (Adnp2), mRNA [NM_175028]	240442	GO:0003700|GO:0006350|GO:0008150|GO:0006355|GO:0045449|GO:0005634|GO:0043565|GO:0003674|GO:0046872|GO:0003677|GO:0008270|GO:0005575|GO:0005622	mm|18qE3
CUST_7467_PI419772161	76.137	186100	-0.907748	10.9612	114.082	68.6206	45.708	206560	202852	148890	-0.659464	-1.14863	-0.915151	10.507	10.9862	11.3906	Spata4	NM_133711	chr8	+	Mus musculus spermatogenesis associated 4 (Spata4), mRNA [NM_133711]	69281	GO:0008150|GO:0003674|GO:0005737	mm|8qB1.3
CUST_10410_PI419772161	31.6805	5.50873	-2.1413	-4.07877	39.2971	36.6209	19.1236	6.52619	5	5	-2.19705	-2.0546	-2.17224	-4.44297	-4.32196	-3.47137	Epx	NM_007946	chr11	-	Mus musculus eosinophil peroxidase (Epx), mRNA [NM_007946]	13861	GO:0006979|GO:0004601|GO:0046872|GO:0042744|GO:0020037|GO:0016491|GO:0055114	mm|11qC
CUST_266_PI419772161	1069.71	29.9958	2.8691	-1.85169	1501.83	1192.92	514.358	53.1772	23.2916	13.5185	3.05911	2.97109	2.57711	-1.41648	-2.10215	-2.03644	Ccdc68	NM_201362	chr18	+	Mus musculus coiled-coil domain containing 68 (Ccdc68), mRNA [NM_201362]	381175	GO:0008150|GO:0003674|GO:0005575	mm|18qE2
CUST_13761_PI419772161	281.381	63.6408	1.05947	-0.59398	329.631	293.122	221.391	76.9664	73.4779	40.4781	0.871308	0.946161	1.36093	-0.883057	-0.444655	-0.454228	Smarcd3	NM_025891	chr5	-	Mus musculus SWI/SNF related, matrix associated, actin dependent regulator of chromatin, subfamily d, member 3 (Smarcd3), mRNA [NM_025891]	66993	GO:0007399|GO:0005515|GO:0006350|GO:0042692|GO:0003007|GO:0045449|GO:0030528|GO:0005634|GO:0016568|GO:0043393|GO:0045941|GO:0071564|GO:0071565	mm|5qA3
A_51_P346445	7.41294	34.2278	-4.16918	-1.45886	7.89412	7.36965	6.97505	43.8192	30.6053	28.2589	-4.51262	-4.3676	-3.62732	-1.69572	-1.70818	-0.972664	Hspb7	NM_013868	chr4	+	Mus musculus heat shock protein family, member 7 (cardiovascular) (Hspb7), mRNA [NM_013868]	29818	GO:0006950|GO:0005856|GO:0005739|GO:0009408	mm|4qE1
CUST_17399_PI419772161	116.235	79.2202	-0.241856	-0.318504	156.597	85.9907	106.118	108.577	85.204	43.8792	-0.202486	-0.82309	0.300007	-0.386635	-0.231044	-0.337832	Foxi1	NM_023907	chr11	-	Mus musculus forkhead box I1 (Foxi1), mRNA [NM_023907]	14233	GO:0042472|GO:0005634|GO:0043565|GO:0016563|GO:0003700|GO:0010843|GO:0006350|GO:0003677|GO:0045893|GO:0006355|GO:0045449|GO:0010552	mm|11qA4
CUST_459_PI419772161	8577.4	9511.54	6.00565	6.66962	9133.46	7789.56	8809.17	11472.1	9152.09	7910.38	5.66355	5.67813	6.67527	6.33663	6.51599	7.15623	Dopey2	NM_027293	chr16	+	Mus musculus dopey family member 2 (Dopey2), transcript variant 1, mRNA [NM_027293]	70028	GO:0008150|GO:0003674|GO:0015031|GO:0005575|GO:0006810	mm|16qC4
CUST_12582_PI419772161	128.076	1053.38	-0.100766	3.47116	162.984	132.536	88.7077	1393.69	981.836	784.622	-0.144807	-0.198953	0.0414624	3.29548	3.29545	3.82255	Rhox3h	NM_001114157	chrX	-	reproductive homeobox 3H	434758	GO:0005634|GO:0003677|GO:0008150|GO:0005575|GO:0003674
CUST_15866_PI419772161	533.96	169.735	1.81208	0.430772	763.851	623.062	214.967	254.678	220.135	34.3907	2.08375	2.03403	1.31845	0.843319	1.13835	-0.689351	Pnpla8	NM_026164	chr12	+	Mus musculus patatin-like phospholipase domain containing 8 (Pnpla8), mRNA [NM_026164]	67452	GO:0016042|GO:0006629|GO:0016787|GO:0016020|GO:0008152|GO:0005737|GO:0004622|GO:0016021|GO:0005783|GO:0005794	mm|12qB3
CUST_16603_PI419772161	21.4849	35.3559	-2.70797	-1.83299	29.2806	22.0617	13.1124	53.3068	45.5996	7.16132	-2.62152	-2.78573	-2.71667	-1.41296	-1.13295	-2.95307	Il17rb	NM_019583	chr14	-	Mus musculus interleukin 17 receptor B (Il17rb), mRNA [NM_019583]	50905	GO:0004896|GO:0005887|GO:0005576|GO:0004872|GO:0016020|GO:0005886|GO:0009986|GO:0005737|GO:0016021	mm|14qB
CUST_876_PI419772161	34540.9	6233.28	8.00451	5.99897	40371.4	34622.7	28628.5	7655.17	7418.78	3625.91	7.80765	7.83023	8.37564	5.753	6.21307	6.03083	l7Rn6	NM_026304	chr7	-	Mus musculus lethal, Chr 7, Rinchik 6 (l7Rn6), mRNA [NM_026304]	67669	GO:0003674|GO:0007275|GO:0005737|GO:0030324|GO:0007030	mm|7qE1
CUST_17063_PI419772161	65191.4	14504.6	8.92347	7.25284	75942.4	63848.8	55783.1	18191.5	15263.8	10058.3	8.71922	8.71317	9.33802	7.00176	7.25394	7.50281	Cdk2ap1	NM_013812	chr5	-	Mus musculus CDK2 (cyclin-dependent kinase 2)-associated protein 1 (Cdk2ap1), mRNA [NM_013812]	13445	GO:0007049	mm|5qF
CUST_226_PI419772161	142.298	6.28292	0.0212369	-3.89554	168.149	174.656	84.0901	7.35149	6.49727	5	-0.0998044	0.199176	-0.0356612	-4.27118	-3.94406	-3.47137	Ctu1	NM_145582	chr7	+	Mus musculus cytosolic thiouridylase subunit 1 homolog (S. pombe) (Ctu1), mRNA [NM_145582]	233189	GO:0008150|GO:0008033|GO:0003674|GO:0016740|GO:0005737|GO:0005739|GO:0003723|GO:0000049	mm|7qB4
CUST_8475_PI419772161	204019	29267.9	10.5502	8.08969	216299	246131	149627	38291.9	38799.9	10712	10.2293	10.6599	10.7615	8.07554	8.59987	7.59365	Hmgn2	NM_016957	chr4	-	Mus musculus high mobility group nucleosomal binding domain 2 (Hmgn2), mRNA [NM_016957]	15331	GO:0005634|GO:0003677|GO:0005737|GO:0000785	mm|4qD3
CUST_20881_PI419772161	500.633	8.35672	1.90355	-3.60035	491.709	563.928	446.261	13.5647	6.50547	5	1.44826	1.89017	2.37222	-3.38743	-3.94224	-3.47137	Gli3	NM_008130	chr13	+	Mus musculus GLI-Kruppel family member GLI3 (Gli3), mRNA [NM_008130]	14634	GO:0032583|GO:0006350|GO:0048856|GO:0030900|GO:0032332|GO:0005634|GO:0045596|GO:0043010|GO:0001658|GO:0008270|GO:0045595|GO:0021775|GO:0008285|GO:0048558|GO:0003676|GO:0048663|GO:0042733|GO:0007420|GO:0042981|GO:0007507|GO:0001822|GO:0048704|GO:0043565|GO:0007442|GO:0021776|GO:0021798|GO:0045941|GO:0017053|GO:0005737|GO:0030326|GO:0030879|GO:0048593|GO:0048754|GO:0009954|GO:0009953|GO:0035295|GO:…	mm|13qA1
CUST_7781_PI419772161	2050.16	471.115	3.7927	2.11768	2771.77	2454.13	924.572	668.669	578.249	166.426	3.94319	4.0118	3.42312	2.23594	2.53165	1.58544	Ddx55	NM_026409	chr5	+	Mus musculus DEAD (Asp-Glu-Ala-Asp) box polypeptide 55 (Ddx55), mRNA [NM_026409]	67848	GO:0004386|GO:0003676|GO:0008026|GO:0016787|GO:0008150|GO:0003674|GO:0005524|GO:0003723|GO:0000166|GO:0005575	mm|5qF
CUST_21268_PI419772161	61119.9	2297.47	8.82632	4.63193	49627.5	71080.1	62652	2431.73	2430.56	2030.11	8.10545	8.86796	9.50555	4.09855	4.60318	5.19405	Socs2	NM_007706	chr10	-	Mus musculus suppressor of cytokine signaling 2 (Socs2), transcript variant 1, mRNA [NM_007706]	216233	GO:0060749|GO:0040015|GO:0005515|GO:0009968|GO:0007595|GO:0005131|GO:0045666|GO:0040008|GO:0046426|GO:0040014	mm|10qC2
CUST_19048_PI419772161	32.0173	46.3429	-2.07517	-1.00178	31.3703	38.6118	26.0697	48.2473	50.712	40.0693	-2.52207	-1.97823	-1.72523	-1.55684	-0.979639	-0.468873	Gm5544	NM_001033779	chr3	+	hypothetical protein LOC433632	433632	GO:0005575|GO:0008150|GO:0003674
CUST_3875_PI419772161	847.886	40.6515	2.66436	-1.56074	911.845	741.779	890.033	62.3435	49.7186	9.89233	2.33925	2.28565	3.36819	-1.18705	-1.00818	-2.48699	Mal2	NM_178920	chr15	+	Mus musculus mal, T-cell differentiation protein 2 (Mal2), mRNA [NM_178920]	105853	GO:0016020|GO:0008150|GO:0003674|GO:0005886|GO:0016021|GO:0005575	mm|15qD1
CUST_20711_PI419772161	113.604	5.49116	-0.234974	-4.08179	125.028	114.733	101.052	5.0415	6.43199	5	-0.527293	-0.407058	0.22943	-4.81536	-3.95863	-3.47137	Gnaz	NM_010311	chr10	+	Mus musculus guanine nucleotide binding protein, alpha z subunit (Gnaz), mRNA [NM_010311]	14687	GO:0005525|GO:0007186|GO:0019001|GO:0031821|GO:0000166|GO:0003924|GO:0007165|GO:0007193|GO:0007188|GO:0016020|GO:0005624|GO:0005834|GO:0004871	mm|10qB5.3
CUST_11093_PI419772161	1766.02	695.583	3.69695	2.90738	1363.95	1665.83	2268.28	760.693	713.75	612.306	2.92018	3.45283	4.71786	2.42196	2.83538	3.46481	Tmem41b	NM_153525	chr7	-	Mus musculus transmembrane protein 41B (Tmem41b), mRNA [NM_153525]	233724	GO:0016020|GO:0008150|GO:0003674|GO:0016021|GO:0005575	mm|7qF1
CUST_20296_PI419772161	46.7862	5.03466	-1.52032	-4.19698	53.5891	47.1554	39.6142	5.10399	5	5	-1.74953	-1.68985	-1.12158	-4.79759	-4.32196	-3.47137	Foxo3	NM_019740	chr10	-	Mus musculus forkhead box O3 (Foxo3), mRNA [NM_019740]	56484	GO:0003700|GO:0001556|GO:0006350|GO:0045944|GO:0045648|GO:0006917|GO:0001542|GO:0001544|GO:0006355|GO:0045449|GO:0001547|GO:0006974|GO:0005634|GO:0043565|GO:0016563|GO:0042593|GO:0005624|GO:0005829|GO:0003677|GO:0005737	mm|10qB2
CUST_6552_PI419772161	2102.42	92.2876	3.94614	-0.0643201	2756.24	1889.63	1661.4	132.146	77.2919	67.4249	3.93509	3.63469	4.26866	-0.103223	-0.371647	0.28191	Arhgap17	NM_001122643	chr7	-	nadrin isoform e	70497	GO:0016020|GO:0005096|GO:0017124|GO:0005923|GO:0005626|GO:0005626|GO:0005737|GO:0005737|GO:0005737|GO:0005737|GO:0017156|GO:0017156|GO:0007015|GO:0007015|GO:0030054|GO:0007165|GO:0005515|GO:0005622|GO:0050790|GO:0003674
CUST_5446_PI419772161	504.521	23.568	1.68623	-2.44745	715.42	620.838	177.304	43.295	22.409	5	1.98925	2.02888	1.04056	-1.71309	-2.15788	-3.47137	Raet1c	NM_009018	chr10	+	retinoic acid early transcript gamma	19370
CUST_12534_PI419772161	44.7117	21.8253	-1.57722	-2.08627	43.4163	48.3695	42.3493	24.5456	20.489	20.4412	-2.05323	-1.65317	-1.02526	-2.53182	-2.28712	-1.43989	Irs3	NM_010571	chr5	-	Mus musculus insulin receptor substrate 3 (Irs3), mRNA [NM_010571]	16369	GO:0005792|GO:0004872|GO:0005886|GO:0005829	mm|5qG2
CUST_21120_PI419772161	72.9967	27.8491	-0.900671	-1.77339	94.4359	68.0431	56.5113	34.475	30.0556	19.0168	-0.932135	-1.16082	-0.609058	-2.04173	-1.73433	-1.5441	Cd38	NM_007646	chr5	+	Mus musculus CD38 antigen (Cd38), mRNA [NM_007646]	12494	GO:0005792|GO:0003953|GO:0060292|GO:0005886|GO:0016849|GO:0009986|GO:0045907|GO:0030307|GO:0005488|GO:0007204|GO:0003824|GO:0009725|GO:0005634|GO:0016787|GO:0032024|GO:0016020|GO:0030890|GO:0016798|GO:0005624|GO:0008152|GO:0001666|GO:0033194|GO:0045779|GO:0016021	mm|5qB3
CUST_9186_PI419772161	3355.94	740.514	4.64104	2.98513	4031.89	2950.95	3084.98	758.962	872.314	590.266	4.48384	4.27777	5.16152	2.41867	3.12481	3.41192	Rad1	NM_011232	chr15	+	Mus musculus RAD1 homolog (S. pombe) (Rad1), mRNA [NM_011232]	19355	GO:0006974|GO:0005634|GO:0016787|GO:0008853|GO:0004527|GO:0004518|GO:0006281|GO:0003684	mm|15qA1
CUST_20033_PI419772161	26.1873	5	-2.43778	-4.20687	37.3013	25.8586	15.4021	5	5	5	-2.27224	-2.55663	-2.48447	-4.82729	-4.32196	-3.47137	Agr2	NM_011783	chr12	+	Mus musculus anterior gradient 2 (Xenopus laevis) (Agr2), mRNA [NM_011783]	23795	GO:0005576|GO:0005739|GO:0070254|GO:0005783	mm|12qA3
CUST_12512_PI419772161	23464.7	11092.4	7.45539	6.88966	22922.7	21263.8	26207.7	13700.5	9658.91	9917.7	6.99109	7.12691	8.24818	6.59273	6.59375	7.48249	Greb1l	NM_001083628	chr18	+	Mus musculus growth regulation by estrogen in breast cancer-like (Greb1l), mRNA [NM_001083628]	381157	GO:0008150|GO:0003674|GO:0005575	mm|18qA1
CUST_21378_PI419772161	1611	505.498	3.56235	2.30172	2075.29	1534.2	1223.52	685.231	602.865	228.399	3.5257	3.33407	3.82729	2.27123	2.5918	2.04212	Pparg	NM_011146	chr6	+	Mus musculus peroxisome proliferator activated receptor gamma (Pparg), transcript variant 2, mRNA [NM_011146]	19016	GO:0001818|GO:0045600|GO:0019395|GO:0006350|GO:0006954|GO:0003707|GO:0016566|GO:0050872|GO:0045892|GO:0045449|GO:0051974|GO:0030308|GO:0005634|GO:0046872|GO:0019216|GO:0010843|GO:0005829|GO:0015909|GO:0004879|GO:0003677|GO:0008270|GO:0050544|GO:0008285|GO:0045165|GO:0005515|GO:0004872|GO:0046321|GO:0003700|GO:0001890|GO:0010553|GO:0030855|GO:0045944|GO:0006355|GO:0010552|GO:0002674|GO:0043565|GO:…	mm|6qE3
CUST_9536_PI419772161	124.509	53065.7	-0.152593	9.12989	170.551	86.9156	116.061	66325.1	54757.1	38114.8	-0.0793419	-0.807656	0.429219	8.86805	9.09687	9.42477	Klk1b24	NM_010643	chr7	+	Mus musculus kallikrein 1-related peptidase b24 (Klk1b24), mRNA [NM_010643]	16617	GO:0006508|GO:0004252|GO:0016787|GO:0008236|GO:0008233|GO:0005575|GO:0003824	mm|7qB4
CUST_611_PI419772161	27670.5	9573.08	7.69486	6.67601	29900	25052.3	28059.1	10852.1	10434.4	7432.75	7.37446	7.36346	8.34666	6.25647	6.70517	7.06638	Scoc	NM_001039137	chr8	-	short coiled-coil protein isoform a	56367	GO:0005794|GO:0005634|GO:0005575|GO:0003674|GO:0008150
CUST_19858_PI419772161	618.09	166.801	2.15895	0.430484	776.516	678.014	399.739	251.323	213.101	35.9785	2.10747	2.15597	2.21339	0.824186	1.0915	-0.624237	Sp3	NM_001098425	chr2	-	Sp3 transcription factor isoform 2	20687	GO:0045449|GO:0030183|GO:0030217|GO:0030218|GO:0030224|GO:0006355|GO:0046872|GO:0030851|GO:0001779|GO:0006350|GO:0060216|GO:0048596|GO:0001892|GO:0060136|GO:0048706|GO:0043353|GO:0001701|GO:0001889|GO:0030324|GO:0030219|GO:0001503|GO:0001829|GO:0008270|GO:0003676|GO:0005622|GO:0005634|GO:0005634|GO:0005634|GO:0003700|GO:0003677|GO:0003677|GO:0003677|GO:0003682|GO:0003690
CUST_6008_PI419772161	330.834	40.727	1.29639	-1.28194	387.901	335.908	268.693	63.4129	29.2208	29.5474	1.10615	1.14272	1.64029	-1.16251	-1.77497	-0.908338	E430018J23Rik	NM_198011	chr7	-	Mus musculus RIKEN cDNA E430018J23 gene (E430018J23Rik), mRNA [NM_198011]	101604	GO:0046872|GO:0008150|GO:0003674|GO:0005575	mm|7qF3
CUST_5015_PI419772161	2577.28	543.778	4.23939	2.42383	3302.78	2503.34	1925.73	717.107	655.47	258.757	4.19607	4.04044	4.48166	2.33683	2.71249	2.22215	9030409G11Rik	NM_001109684	chr4	-	kazrin isoform 2	71529	GO:0005737|GO:0005856|GO:0031424|GO:0005634|GO:0030054|GO:0001533|GO:0030057
CUST_7116_PI419772161	1534.51	331.938	3.34275	1.50834	2308.24	1645.78	649.52	473.172	434.481	88.1601	3.67918	3.43536	2.91371	1.73701	2.11926	0.668756	Snx10	NM_028035	chr6	+	Mus musculus sorting nexin 10 (Snx10), transcript variant 1, mRNA [NM_028035]	71982	GO:0005515|GO:0008150|GO:0003674|GO:0015031|GO:0035091|GO:0007154|GO:0005575|GO:0006810	mm|6qB3
CUST_20157_PI419772161	23556.5	2566.99	7.46317	4.79196	22928.2	21976.1	25765.2	2704.99	2727.42	2268.55	6.99144	7.17445	8.22361	4.2522	4.76943	5.35425	Atp2b1	NM_026482	chr10	+	Mus musculus ATPase, Ca++ transporting, plasma membrane 1 (Atp2b1), mRNA [NM_026482]	67972	GO:0006816|GO:0005887|GO:0005515|GO:0016787|GO:0016020|GO:0030165|GO:0005524|GO:0000166|GO:0016021	mm|10qC3
CUST_4341_PI419772161	875.94	2059.23	2.59338	4.2929	1239.84	944.381	443.595	2809.68	2535.9	832.113	2.78255	2.63403	2.36357	4.30698	4.66439	3.90734	Olfr1466	NM_146694	chr19	+	Mus musculus olfactory receptor 1466 (Olfr1466), mRNA [NM_146694]	258689	GO:0004872|GO:0004984|GO:0004930|GO:0007608|GO:0007186|GO:0004871|GO:0016021|GO:0007165	mm|19qA
CUST_13098_PI419772161	132.297	5.50399	-0.00983604	-4.07683	134.243	132.095	130.552	5.14885	6.36311	5	-0.424696	-0.203766	0.598954	-4.78496	-3.97416	-3.47137	Syt13	NM_030725	chr2	+	Mus musculus synaptotagmin XIII (Syt13), mRNA [NM_030725]	80976	GO:0031410|GO:0005887|GO:0016192|GO:0016020|GO:0003674|GO:0016021	mm|2qE1
CUST_2295_PI419772161	70398.1	25530.4	9.04515	8.08191	67523.1	72937	70734.1	30462.7	27294.1	18834.4	8.5497	8.90517	9.68059	7.74554	8.09241	8.40778	Dnajc8	NM_172400	chr4	+	Mus musculus DnaJ (Hsp40) homolog, subfamily C, member 8 (Dnajc8), mRNA [NM_172400]	68598	GO:0008150|GO:0003674|GO:0005575|GO:0031072	mm|4qD2.3
CUST_13211_PI419772161	4346.99	556.369	4.98312	2.34136	5415.48	4668.84	2956.65	874.725	598.751	195.631	4.90948	4.93965	5.10022	2.62347	2.58192	1.8187	Psmb1	NM_011185	chr17	-	Mus musculus proteasome (prosome, macropain) subunit, beta type 1 (Psmb1), mRNA [NM_011185]	19170	GO:0051603|GO:0005634|GO:0016787|GO:0000502|GO:0005737|GO:0008233|GO:0005839|GO:0004175|GO:0004298	mm|17qA2
CUST_1168_PI419772161	29920.3	8770.96	7.8078	6.56721	27950.1	28881.6	32929.3	8905.22	9320.72	8086.95	7.27717	7.56866	8.57756	5.97122	6.54233	7.18808	Brd3	NM_001113573	chr2	-	bromodomain containing 3 isoform 2	67382	GO:0005634|GO:0005575|GO:0003674|GO:0008150
CUST_10054_PI419772161	32.7804	6.80752	-2.08945	-3.76321	39.4785	38.9043	19.9583	7.19541	6.42652	6.80064	-2.1904	-1.96734	-2.11061	-4.30214	-3.95986	-3.02763	Fbxl21	NM_178674	chr13	+	Mus musculus F-box and leucine-rich repeat protein 21 (Fbxl21), mRNA [NM_178674]	213311	GO:0008150|GO:0003674|GO:0005575	mm|13qB1
CUST_12719_PI419772161	6828.92	1771.31	5.60693	4.07326	7971.23	8458.84	4056.69	2232.44	2372.53	708.96	5.46719	5.79705	5.55656	3.97519	4.56832	3.67626	Edem1	NM_138677	chr6	+	Mus musculus ER degradation enhancer, mannosidase alpha-like 1 (Edem1), mRNA [NM_138677]	192193	GO:0004571|GO:0004559|GO:0030433|GO:0030176|GO:0016020|GO:0016021|GO:0006986|GO:0005783|GO:0005509	mm|6qE2
CUST_12155_PI419772161	10.075	62399.1	-3.86481	9.2861	15.1122	10.1129	5	96622.7	53563.2	37011.4	-3.57575	-3.91108	-4.1076	9.41086	9.06506	9.38238	4930511M11Rik	NM_029141	chr5	+	Mus musculus RIKEN cDNA 4930511M11 gene (4930511M11Rik), mRNA [NM_029141]	75010	GO:0016020|GO:0008150|GO:0003674|GO:0016021|GO:0005575	mm|5qA1
CUST_7515_PI419772161	16.1388	24.4448	-3.09086	-2.13977	21.7924	14.6896	11.9344	34.9594	29.4376	8.9376	-3.04764	-3.37247	-2.85247	-2.02161	-1.76431	-2.63341	Ceacam2	NM_007543	chr7	-	Mus musculus carcinoembryonic antigen-related cell adhesion molecule 2 (Ceacam2), transcript variant 3, mRNA [NM_007543]	26367	GO:0004872|GO:0016020|GO:0008150|GO:0003674|GO:0009986|GO:0044419|GO:0016021	mm|7qA3
CUST_6625_PI419772161	2625.03	855.226	4.24524	3.09351	3274.36	2908.34	1692.39	1214.41	906.603	444.667	4.1836	4.25678	4.29532	3.09683	3.18043	3.00328	Lmcd1	NM_144799	chr6	+	Mus musculus LIM and cysteine-rich domains 1 (Lmcd1), mRNA [NM_144799]	30937	GO:0005634|GO:0005515|GO:0010611|GO:0046872|GO:0006350|GO:0070886|GO:0005737|GO:0008270|GO:0003714|GO:0000122|GO:0045449	mm|6qE3
CUST_8621_PI419772161	842.245	19.15	2.23078	-3.01008	1324.02	1022.15	180.564	45.9103	6.47304	5.06647	2.87731	2.7482	1.06684	-1.62847	-3.94945	-3.45232	Sh2d4a	NM_028182	chr8	+	Mus musculus SH2 domain containing 4A (Sh2d4a), mRNA [NM_028182]	72281	GO:0005515|GO:0005737	mm|8qB3.3
CUST_21194_PI419772161	595.899	317.78	2.09127	1.67699	817.622	592.957	377.118	448.768	331.633	172.938	2.18189	1.96259	2.12935	1.66061	1.72955	1.64081	Vav3	NM_146139	chr3	+	vav 3 oncogene isoform 2	57257	GO:0046872|GO:0035023|GO:0023034|GO:0030676|GO:0043087|GO:0043552|GO:0050790|GO:0050790|GO:0050790|GO:0001525|GO:0005622|GO:0005515|GO:0005515|GO:0005737|GO:0005886|GO:0005085|GO:0005085|GO:0005085|GO:0005154|GO:0005089|GO:0005089|GO:0016477|GO:0007229|GO:0007264|GO:0030031|GO:0030032|GO:0006906|GO:0045785
CUST_7991_PI419772161	7120.05	549.032	5.6645	2.26366	9327.72	7788.42	4244	896.803	583.787	166.506	5.69391	5.67792	5.62169	2.65943	2.54541	1.58613	Rhox2e	NM_001085348	chrX	+	reproductive homeobox 2E	100040016	GO:0008150|GO:0005575|GO:0003674
CUST_20324_PI419772161	3124.38	1357.93	4.4905	3.78439	4317.37	2944.67	2111.1	1764.04	1562.66	747.083	4.58254	4.27469	4.61426	3.63545	3.96589	3.75183	Rps6ka5	NM_153587	chr12	-	Mus musculus ribosomal protein S6 kinase, polypeptide 5 (Rps6ka5), mRNA [NM_153587]	73086	GO:0004672|GO:0005634|GO:0000287|GO:0004674|GO:0007243|GO:0005524|GO:0016740|GO:0016301|GO:0006468|GO:0000166|GO:0006355	mm|12qE
CUST_8184_PI419772161	3979.51	1541.74	4.70033	3.56619	5661.72	4724.59	1552.21	2810.62	1505.41	309.192	4.97363	4.95678	4.17058	4.30746	3.91205	2.47906	Mier3	NM_172593	chr13	+	Mus musculus mesoderm induction early response 1, family member 3 (Mier3), mRNA [NM_172593]	218613	GO:0005634|GO:0008150|GO:0006350|GO:0003674|GO:0003677|GO:0005575|GO:0045449	mm|13qD2.2
CUST_21884_PI419772161	8653.52	1456.18	5.88036	3.54022	11636.5	10290.7	4033.36	2454.52	1598.03	315.997	6.01297	6.07985	5.54824	4.11201	3.99819	2.51047	Get4	NM_026269	chr5	+	Mus musculus golgi to ER traffic protein 4 homolog (S. cerevisiae) (Get4), transcript variant 1, mRNA [NM_026269]	67604	GO:0008150|GO:0003674|GO:0005575	mm|5qG2
CUST_3204_PI419772161	4299.33	692.189	4.83889	2.62473	6320.78	4721.23	1855.99	1018.19	843.253	215.119	5.13249	4.95575	4.42845	2.84258	3.07593	1.95569	Zfp187	NM_001013786	chr13	-	zinc finger protein 187	432731	GO:0008150|GO:0045449|GO:0046872|GO:0006350|GO:0003700|GO:0006355|GO:0008270|GO:0005634|GO:0005634|GO:0005622|GO:0003676|GO:0005575|GO:0003674
CUST_6119_PI419772161	8409.1	1304.65	5.9665	3.7752	9909.35	8256.54	7061.41	1605.47	1425.94	882.55	5.78118	5.76212	6.35622	3.49956	3.8338	3.99224	Zbtb43	NM_027947	chr2	-	Mus musculus zinc finger and BTB domain containing 43 (Zbtb43), transcript variant 1, mRNA [NM_027947]	71834	GO:0003676|GO:0005634|GO:0005515|GO:0046872|GO:0008150|GO:0006350|GO:0003674|GO:0003677|GO:0008270|GO:0005575|GO:0045449|GO:0005622	mm|2qB
CUST_15790_PI419772161	84.6892	14.9823	-0.677356	-2.66388	105.774	80.1269	68.1668	19.6403	14.2733	11.0332	-0.768558	-0.924983	-0.338528	-2.85347	-2.80865	-2.32952	Pnliprp1	NM_018874	chr19	+	Mus musculus pancreatic lipase related protein 1 (Pnliprp1), mRNA [NM_018874]	18946	GO:0004806|GO:0016042|GO:0006629|GO:0005576|GO:0005515|GO:0016787|GO:0005615|GO:0003824	mm|19qD2
CUST_20373_PI419772161	8697.47	11150.8	6.00298	6.83763	10699.1	8688.48	6704.81	14819.6	12021.4	6611.44	5.89181	5.83569	6.28146	6.70601	6.90942	6.89745	Cux1	NM_198602	chr5	-	Mus musculus cut-like homeobox 1 (Cux1), transcript variant 2, mRNA [NM_198602]	13047	GO:0030674|GO:0003700|GO:0006350|GO:0042491|GO:0007275|GO:0030324|GO:0006355|GO:0006810|GO:0045449|GO:0030528|GO:0030173|GO:0005634|GO:0043565|GO:0016020|GO:0000139|GO:0003677|GO:0006891|GO:0000301|GO:0003682|GO:0016021|GO:0000122|GO:0016564|GO:0005794	mm|5qG2
CUST_22372_PI419772161	30151.4	61101.2	7.82237	9.35488	29595.9	30061.7	30796.5	72498.6	59998.2	50806.8	7.35971	7.62644	8.48095	8.99645	9.22874	9.83944	Pkig	NM_001039391	chr2	+	cAMP-dependent protein kinase inhibitor gamma	18769	GO:0004860|GO:0016301|GO:0007165|GO:0006469|GO:0006469|GO:0042326|GO:0042326|GO:0042326|GO:0004862|GO:0004862|GO:0004862|GO:0042308|GO:0000122|GO:0005625
CUST_8805_PI419772161	13117.3	961.941	6.60589	3.32656	15360.3	13316.4	10675.1	1230.14	1025.78	629.902	6.41352	6.45172	6.95243	3.1154	3.35861	3.50569	Iffo2	NM_183148	chr4	+	Mus musculus intermediate filament family orphan 2 (Iffo2), mRNA [NM_183148]	212632	GO:0008150|GO:0003674|GO:0005575	mm|4qD3
CUST_2792_PI419772161	18991.8	3878.79	7.15183	5.37301	20411.3	19434.9	17129.3	4543.1	4042.61	3050.68	6.82369	6.99716	7.63466	5.00025	5.33718	5.78162	Vps41	NM_172120	chr13	+	Mus musculus vacuolar protein sorting 41 (yeast) (Vps41), mRNA [NM_172120]	218035	GO:0006886|GO:0005515|GO:0008150|GO:0016192|GO:0015031|GO:0005874|GO:0005488|GO:0005770|GO:0006810|GO:0005769|GO:0008017|GO:0046872|GO:0008270	mm|13qA2
CUST_12273_PI419772161	16.3848	14.197	-3.03238	-2.70728	13.9041	18.2045	17.0457	15.4396	12.4527	14.6988	-3.69596	-3.06298	-2.33819	-3.20065	-3.00551	-1.91568	Vmn2r61	NM_001105058	chr7	+	Mus musculus vomeronasal 2, receptor 61 (Vmn2r61), mRNA [NM_001105058]	637873	GO:0004872|GO:0016020|GO:0004930|GO:0007186|GO:0004871|GO:0016021|GO:0007165	mm|7qB3
CUST_3081_PI419772161	83.9528	603.051	-0.75599	2.4946	110.545	94.2043	47.1094	871.475	709.914	227.763	-0.704912	-0.691477	-0.871581	2.6181	2.82761	2.03809	Tmem91	NM_177102	chr7	-	Mus musculus transmembrane protein 91 (Tmem91), mRNA [NM_177102]	320208	GO:0016020|GO:0008150|GO:0003674|GO:0009607|GO:0016021|GO:0005575	mm|7qA3
CUST_607_PI419772161	11.9542	973.422	-3.49469	3.19984	14.5983	10.803	10.4611	1695.24	734.651	490.37	-3.62567	-3.81584	-3.04256	3.57806	2.87702	3.14443	2210404O07Rik	NM_001099917	chr10	+	Mus musculus RIKEN cDNA 2210404O07 gene (2210404O07Rik), mRNA [NM_001099917]	72273	GO:0016020|GO:0008150|GO:0003674|GO:0016021|GO:0005575	mm|10qC1
CUST_12399_PI419772161	661.717	35.3396	2.26304	-1.67312	812.028	735.695	437.429	55.638	39.2722	11.1086	2.17199	2.27377	2.34338	-1.35121	-1.34846	-2.31969	Raet1e	NM_198193	chr10	+	Mus musculus retinoic acid early transcript 1E (Raet1e), mRNA [NM_198193]	379043	GO:0019882|GO:0046703|GO:0016020|GO:0006955|GO:0005886|GO:0031225	mm|10qA3
CUST_6056_PI419772161	13716	36054.4	6.68555	8.58267	14147.1	13835.8	13165.2	44280.7	36230.4	27652.2	6.29482	6.50692	7.25492	8.28518	8.50102	8.96181	Mrpl47	NM_029017	chr3	-	Mus musculus mitochondrial ribosomal protein L47 (Mrpl47), nuclear gene encoding mitochondrial protein, mRNA [NM_029017]	74600	GO:0005840|GO:0005761|GO:0003735|GO:0008150|GO:0003674|GO:0006412|GO:0005739|GO:0030529	mm|3qA3
CUST_6208_PI419772161	3336.48	640.684	4.64293	2.76464	3644.72	3312.85	3051.87	750.223	704.113	467.717	4.33819	4.44466	5.14595	2.40196	2.81577	3.07619	Arl15	NM_172595	chr13	+	Mus musculus ADP-ribosylation factor-like 15 (Arl15), mRNA [NM_172595]	218639	GO:0008150|GO:0003674|GO:0005525|GO:0000166|GO:0005575	mm|13qD2.2
CUST_5754_PI419772161	15.1982	23.7186	-3.17378	-2.28187	20.2051	14.1156	11.2738	42.8078	20.5773	7.7706	-3.15675	-3.42998	-2.93462	-1.72941	-2.28091	-2.83527	V1rc11	NM_134166	chr6	-	vomeronasal 1 receptor, C11	171184
CUST_9883_PI419772161	48.4437	5.49665	-2.11073	-4.07914	81.6119	57.466	6.25311	5.11329	6.37665	5	-1.14269	-1.40456	-3.78495	-4.79496	-3.97109	-3.47137	Rab30	NM_029494	chr7	+	Mus musculus RAB30, member RAS oncogene family (Rab30), mRNA [NM_029494]	75985	GO:0016020|GO:0008150|GO:0003674|GO:0015031|GO:0007264|GO:0005886|GO:0005525|GO:0000166|GO:0005575	mm|7qE1
CUST_17742_PI419772161	1310.91	192.124	3.27905	0.842228	1572.83	1314.6	1045.31	275.916	228.508	71.949	3.12574	3.11121	3.60019	0.958869	1.19221	0.375605	Smek1	NM_001160214	chr12	-	SMEK homolog 1, suppressor of mek1 isoform 2	68734	GO:0005737|GO:0005856|GO:0005634|GO:0005575|GO:0008150|GO:0005488|GO:0003674
CUST_7463_PI419772161	8782.14	2660.34	5.96638	4.6789	10462.9	10746.7	5136.81	3652.33	3194.86	1133.83	5.8596	6.1424	5.89713	4.68539	4.99764	4.35368	Tomm40	NM_016871	chr7	-	Mus musculus translocase of outer mitochondrial membrane 40 homolog (yeast) (Tomm40), nuclear gene encoding mitochondrial protein, transcript variant 2, mRNA [NM_016871]	53333	GO:0005741|GO:0008150|GO:0015031|GO:0055085|GO:0006820|GO:0005739|GO:0006810|GO:0046930|GO:0003674|GO:0016020|GO:0032592|GO:0006811|GO:0008308|GO:0016021	mm|7qA3
CUST_1221_PI419772161	3422.4	343.054	4.67761	1.82893	3643.13	3625.8	2998.26	371.462	443.355	214.346	4.33756	4.57489	5.12038	1.38786	2.14843	1.9505	4930506M07Rik	NM_001114312	chr19	-	hypothetical protein LOC71653 isoform 1	71653	GO:0042995|GO:0007275|GO:0007409|GO:0030426|GO:0051899|GO:0003674
CUST_8670_PI419772161	1560.46	337.079	3.36493	1.3921	2211.47	1832.21	637.709	636.857	299.848	74.5326	3.61739	3.59017	2.88723	2.16561	1.5842	0.426502	Syvn1	NM_028769	chr19	+	Mus musculus synovial apoptosis inhibitor 1, synoviolin (Syvn1), transcript variant 1, mRNA [NM_028769]	74126	GO:0005515|GO:0001701|GO:0007275|GO:0006986|GO:0006916|GO:0016020|GO:0046872|GO:0004842|GO:0008270|GO:0016021|GO:0000151|GO:0005783|GO:0016874	mm|19qA
CUST_18199_PI419772161	6.64845	85.9061	-4.34544	-0.281267	8.127	6.46545	5.35291	133.364	86.2002	38.1539	-4.47067	-4.55645	-4.0092	-0.0899859	-0.214274	-0.53954	Hao1	NM_010403	chr2	-	hydroxyacid oxidase 1	15112	GO:0005777|GO:0005777|GO:0016491|GO:0016491|GO:0003824|GO:0008152|GO:0010181|GO:0003973|GO:0003973|GO:0055114|GO:0055114
CUST_17734_PI419772161	81.6271	119.304	-0.885415	0.00137854	103.01	108.26	33.6114	177.196	151.262	29.4549	-0.80675	-0.490849	-1.35865	0.319985	0.597012	-0.912862	Blzf1	NM_001160209	chr1	-	basic leucine zipper nuclear factor 1 isoform b	66352	GO:0005737|GO:0005634|GO:0000139|GO:0005634|GO:0005634|GO:0005794|GO:0005794|GO:0005515|GO:0016192|GO:0006810|GO:0015031|GO:0007030|GO:0043001
CUST_14176_PI419772161	129.964	5.4531	-0.104268	-4.0909	122.151	182.324	85.416	5.01594	6.34337	5	-0.560875	0.261163	-0.0130906	-4.82269	-3.97864	-3.47137	Piwil4	NM_177905	chr9	-	piwi-like 4	330890	GO:0007283|GO:0007283|GO:0007283|GO:0007126|GO:0005634|GO:0005634|GO:0030154|GO:0031047|GO:0031047|GO:0031047|GO:0031047|GO:0003723|GO:0006417|GO:0007275|GO:0043046|GO:0043046|GO:0003676|GO:0043186|GO:0071547|GO:0071547|GO:0034587|GO:0034587|GO:0034587|GO:0005515|GO:0005515|GO:0034584|GO:0005737|GO:0005737
CUST_13456_PI419772161	10730.9	9074.85	6.26612	6.3853	12437.7	13187.2	6567.77	12855.1	11165.9	3203.52	6.10904	6.43765	6.25166	6.50084	6.80292	5.85214	Ncoa6	NM_019825	chr2	-	Mus musculus nuclear receptor coactivator 6 (Ncoa6), mRNA [NM_019825]	56406	GO:0035097|GO:0030374|GO:0006350|GO:0007420|GO:0060716|GO:0007507|GO:0045449|GO:0006974|GO:0003713|GO:0005634|GO:0005667|GO:0016563|GO:0006367|GO:0003682	mm|2qH1
CUST_19289_PI419772161	97748.2	17482.4	9.48893	7.47335	124715	92735.1	75794.1	26254.4	14899	11293.9	9.43488	9.25163	9.78027	7.53106	7.21903	7.66996	Tmem184a	NM_001161548	chr5	-	transmembrane protein 184a isoform 1	231832	GO:0016021|GO:0016020
CUST_2403_PI419772161	1913.88	1326.05	3.80029	3.61393	2384.25	2050.56	1306.84	2011.54	1481.97	484.649	3.72592	3.75261	3.92234	3.82487	3.88941	3.1275	Usp6nl	NM_001080548	chr2	+	USP6 N-terminal like isoform b	98910	GO:0005096|GO:0032313|GO:0005097|GO:0005622|GO:0005575|GO:0003674|GO:0008150
CUST_16623_PI419772161	23299.6	6822.67	6.78286	5.14028	37340	29715.7	2843.25	11780.5	8335.89	351.653	7.69503	7.60974	5.0438	6.3749	6.38123	2.66471	Adipor1	NM_028320	chr1	+	Mus musculus adiponectin receptor 1 (Adipor1), mRNA [NM_028320]	72674	GO:0006629|GO:0030308|GO:0019395|GO:0005515|GO:0004872|GO:0046982|GO:0016020|GO:0009755|GO:0006631|GO:0042802|GO:0042562|GO:0016021	mm|1qE4
CUST_11666_PI419772161	1813.03	98.0691	3.75017	0.0661058	2213.84	1599.4	1625.84	121.69	81.9874	90.5301	3.61894	3.39412	4.23745	-0.222147	-0.286563	0.707027	Susd4	NM_144796	chr1	+	Mus musculus sushi domain containing 4 (Susd4), mRNA [NM_144796]	96935	GO:0016020|GO:0008150|GO:0003674|GO:0016021|GO:0005575	mm|1qH5
CUST_7231_PI419772161	64576.3	10735.2	8.91787	6.83181	70584.1	59704.6	63440.2	13609.4	10272.6	8323.68	8.61366	8.61636	9.52359	6.5831	6.68262	7.22971	Slc25a5	NM_007451	chrX	+	Mus musculus solute carrier family 25 (mitochondrial carrier, adenine nucleotide translocator), member 5 (Slc25a5), nuclear gene encoding mitochondrial protein, mRNA [NM_007451]	11740	GO:0005515|GO:0005215|GO:0016020|GO:0055085|GO:0005739|GO:0005488|GO:0016021|GO:0006810|GO:0005743	mm|XqA3.3
CUST_6272_PI419772161	50.3784	7.95496	-1.55365	-3.60906	67.037	61.4096	22.6885	10.9528	7.91206	5	-1.42651	-1.3088	-1.92563	-3.69598	-3.65984	-3.47137	Slc6a17	NM_172271	chr3	-	Mus musculus solute carrier family 6 (neurotransmitter transporter), member 17 (Slc6a17), mRNA [NM_172271]	229706	GO:0015293|GO:0005887|GO:0016020|GO:0008150|GO:0003674|GO:0006836|GO:0016021|GO:0005575|GO:0006810|GO:0005328	mm|3qF2.3
CUST_10380_PI419772161	2714.07	50408.7	4.34454	9.07184	2975.32	2706.04	2460.86	60416	50971.3	39839	4.04543	4.15277	4.83542	8.73343	8.9935	9.48859	Slc16a7	NM_011391	chr10	-	Mus musculus solute carrier family 16 (monocarboxylic acid transporters), member 7 (Slc16a7), mRNA [NM_011391]	20503	GO:0015711|GO:0015355|GO:0015293|GO:0016020|GO:0005886|GO:0005624|GO:0055085|GO:0016021|GO:0006810	mm|10qD3
CUST_4124_PI419772161	998.999	152.149	2.73053	0.533354	1262.21	1320.24	414.547	221.037	173	62.4098	2.80834	3.11738	2.26587	0.638928	0.790731	0.170403	Mrpl27	NM_053161	chr11	+	Mus musculus mitochondrial ribosomal protein L27 (Mrpl27), nuclear gene encoding mitochondrial protein, mRNA [NM_053161]	94064	GO:0005840|GO:0003735|GO:0003674|GO:0006412|GO:0005762|GO:0005739|GO:0030529|GO:0005622	mm|11qD
CUST_7930_PI419772161	14832.9	5774.55	6.7865	5.89345	17607.8	13943.4	12947.5	8169.33	5419.64	3734.67	6.61053	6.5181	7.23086	5.84679	5.76009	6.07347	Ltv1	NM_181470	chr10	-	LTV1 homolog	353258
CUST_913_PI419772161	1804.64	129.942	3.69973	0.00495338	2545.57	1290.81	1577.55	213.774	151.492	24.5597	3.82038	3.08486	4.19395	0.590732	0.599206	-1.17508	Ttyh1	NM_001109765	chr7	+	tweety 1 isoform 2	57776	GO:0016021|GO:0006811|GO:0034707|GO:0006810|GO:0007155|GO:0005254|GO:0005216|GO:0016337|GO:0031589|GO:0031527|GO:0032433|GO:0046847|GO:0003674|GO:0006821|GO:0034220|GO:0016020|GO:0005886|GO:0030424
CUST_12886_PI419772161	557.767	105.084	2.00052	0.0435341	678.765	652.964	341.573	142.237	124.251	48.7636	1.91337	2.10166	1.98653	0.00294399	0.313225	-0.185567	Vat1l	NM_173016	chr8	+	Mus musculus vesicle amine transport protein 1 homolog-like (T. californica) (Vat1l), mRNA [NM_173016]	270097	GO:0008152|GO:0008270|GO:0005488|GO:0016491|GO:0003824|GO:0055114	mm|8qE1
CUST_20484_PI419772161	4644.9	157.343	5.10694	0.584957	5355.74	4874.67	3704.29	260.917	136.528	74.5831	4.89347	5.00189	5.42546	0.878235	0.449158	0.427479	Lamc1	NM_010683	chr1	-	laminin, gamma 1	226519	GO:0007155|GO:0007155|GO:0005578|GO:0005578|GO:0005578|GO:0005576|GO:0031012|GO:0043259|GO:0005605|GO:0005606|GO:0043208|GO:0031175|GO:0005604|GO:0005604|GO:0005604|GO:0005604|GO:0005604|GO:0005604|GO:0005604|GO:0005515
CUST_6182_PI419772161	40.2261	5.18905	-2.19581	-4.1552	54.3047	58.6601	7.71352	5	5.56715	5	-1.73039	-1.37489	-3.48213	-4.82729	-4.16695	-3.47137	Cdc42ep5	NM_021454	chr7	-	Mus musculus CDC42 effector protein (Rho GTPase binding) 5 (Cdc42ep5), mRNA [NM_021454]	58804	GO:0005515|GO:0007266|GO:0007254|GO:0016020|GO:0005886|GO:0005856|GO:0005737|GO:0008360	mm|7qA1
CUST_16383_PI419772161	86.2848	21.8206	-0.634091	-2.1039	90.9145	74.0699	93.8701	24.8419	23.9922	16.6276	-0.986958	-1.03838	0.123069	-2.51451	-2.0594	-1.73779	F830116E18Rik	NM_001033981	chr11	+	Mus musculus RIKEN cDNA F830116E18 gene (F830116E18Rik), mRNA [NM_001033981]	544763	GO:0005344|GO:0046872|GO:0008150|GO:0003674|GO:0005575|GO:0006810|GO:0015671	mm|11qA4
CUST_20797_PI419772161	282.357	1479.95	1.0785	3.97949	317.891	265.113	264.068	1843.95	1392.94	1202.96	0.818993	0.801262	1.61524	3.69937	3.80003	4.43907	Icam5	NM_008319	chr9	+	Mus musculus intercellular adhesion molecule 5, telencephalin (Icam5), mRNA [NM_008319]	15898	GO:0005515|GO:0016020|GO:0007155|GO:0016337|GO:0005886|GO:0006909|GO:0016021	mm|9qA3
CUST_15795_PI419772161	16833	957.125	6.94901	3.19973	20815.3	17325	12358.7	1312.16	1157.06	402.156	6.85196	6.83137	7.16371	3.20851	3.53236	2.85831	Gpx8	NM_027127	chr13	-	Mus musculus glutathione peroxidase 8 (putative) (Gpx8), mRNA [NM_027127]	69590	GO:0006979|GO:0004601|GO:0016020|GO:0008150|GO:0003674|GO:0004602|GO:0016491|GO:0016021|GO:0005575|GO:0055114	mm|13qD2.2
CUST_17859_PI419772161	200.707	111.687	0.493298	0.0845404	281.442	208.203	112.476	151.741	138.742	44.5791	0.643294	0.452647	0.383953	0.0962539	0.47237	-0.315002	Lilrb3	NM_011095	chr7	-	Mus musculus leukocyte immunoglobulin-like receptor, subfamily B (with TM and ITIM domains), member 3 (Lilrb3), mRNA [NM_011095]	18733	GO:0004872|GO:0001782|GO:0019724|GO:0043011|GO:0019221	mm|7qA1
CUST_4072_PI419772161	350.249	779.859	1.09662	2.48544	582.164	357.567	111.017	1645.11	538.362	156.1	1.69188	1.23287	0.365107	3.53476	2.42854	1.49303	Lancl2	NM_133737	chr6	+	Mus musculus LanC (bacterial lantibiotic synthetase component C)-like 2 (Lancl2), mRNA [NM_133737]	71835	GO:0005634|GO:0016020|GO:0008150|GO:0003674|GO:0005886|GO:0005737|GO:0005575|GO:0003824	mm|6qB3
CUST_14505_PI419772161	683.627	59.0727	2.35382	-0.659771	752.828	604.282	693.772	63.6692	66.1366	47.4124	2.06278	1.98988	3.00879	-1.15669	-0.596516	-0.226105	Myocd	NM_145136	chr11	-	Mus musculus myocardin (Myocd), transcript variant A, mRNA [NM_145136]	214384	GO:0003676|GO:0051150|GO:0005515|GO:0046982|GO:0006350|GO:0042826|GO:0035065|GO:0001570|GO:0045661|GO:0001560|GO:0051145|GO:0045944|GO:0042692|GO:0007507|GO:0042803|GO:0045449|GO:0035035|GO:0003713|GO:0005634|GO:0016563|GO:0045941|GO:0006357|GO:0000122|GO:0008284	mm|11qB3
CUST_6863_PI419772161	1407.94	253.668	3.38714	1.42567	1671.81	1373.64	1178.36	331.27	224.726	205.007	3.21379	3.17459	3.77304	1.22265	1.16813	1.88623	Trappc2	NM_025432	chrX	+	trafficking protein particle complex 2	66226	GO:0030008|GO:0005515|GO:0008150
CUST_12144_PI419772161	4817.2	1392.99	5.17278	3.85802	5226.25	4851.32	4374.03	1723.89	1566.03	889.04	4.85816	4.99496	5.66522	3.60224	3.969	4.00281	E130311K13Rik	NM_177856	chr3	-	Mus musculus RIKEN cDNA E130311K13 gene (E130311K13Rik), mRNA [NM_177856]	329659	GO:0016020|GO:0008150|GO:0003674|GO:0016021|GO:0005575	mm|3qE1
CUST_14331_PI419772161	2647.54	1959.42	4.27545	4.28756	3301.87	2752.28	1888.46	2575.2	2322.83	980.222	4.19567	4.17721	4.45347	4.18126	4.53777	4.14367	Pigv	NM_001145955	chr4	-	phosphatidylinositol glycan class V isoform 2	230801	GO:0005783|GO:0016020|GO:0016021|GO:0016021|GO:0005789|GO:0005575|GO:0008150|GO:0016740|GO:0016757|GO:0006506|GO:0006506|GO:0016758|GO:0003674
CUST_2585_PI419772161	181.07	166.766	0.440068	0.83999	195.742	167.344	180.124	194.655	165.397	140.246	0.119409	0.137474	1.06332	0.45556	0.725897	1.33851	Tagln3	NM_019754	chr16	-	Mus musculus transgelin 3 (Tagln3), mRNA [NM_019754]	56370	GO:0008150|GO:0003674|GO:0007517|GO:0005575	mm|16qB5
CUST_15729_PI419772161	12336.1	2432.08	6.53026	4.68327	12034.3	13429.1	11544.8	3112.96	2385.14	1798.13	6.06147	6.46388	7.06543	4.45486	4.57597	5.01898	Clpp	NM_017393	chr17	+	Mus musculus caseinolytic peptidase, ATP-dependent, proteolytic subunit homolog (E. coli) (Clpp), mRNA [NM_017393]	53895	GO:0006508|GO:0051260|GO:0005515|GO:0004252|GO:0016787|GO:0008236|GO:0005524|GO:0006515|GO:0042802|GO:0008233|GO:0005739|GO:0000166	mm|17qD
CUST_21856_PI419772161	323.18	301.495	1.02801	1.2774	426.316	435.238	107.987	419.693	421.395	63.3992	1.24238	1.51646	0.325189	1.56398	2.07514	0.193094	Snx11	NM_028965	chr11	-	Mus musculus sorting nexin 11 (Snx11), mRNA [NM_028965]	74479	GO:0005515|GO:0008150|GO:0003674|GO:0015031|GO:0035091|GO:0007154|GO:0005575|GO:0006810	mm|11qD
CUST_13641_PI419772161	243.092	58.0353	0.83587	-0.684456	224.778	190.203	314.296	56.1449	69.0158	48.9453	0.318957	0.322198	1.86646	-1.33813	-0.535038	-0.180199	Enpp1	NM_008813	chr10	-	Mus musculus ectonucleotide pyrophosphatase/phosphodiesterase 1 (Enpp1), mRNA [NM_008813]	18605	GO:0005044|GO:0003676|GO:0004528|GO:0006955|GO:0005886|GO:0045599|GO:0005615|GO:0009986|GO:0046849|GO:0003824|GO:0004551|GO:0016787|GO:0046872|GO:0030279|GO:0016020|GO:0008152|GO:0030247|GO:0016021|GO:0031214	mm|10qA4
CUST_17179_PI419772161	35.9995	26.839	-1.89761	-1.81361	40.4332	30.3935	37.1716	34.4728	25.0923	20.9518	-2.15593	-2.32351	-1.21339	-2.04183	-1.99472	-1.40429	Prop1	NM_008936	chr11	-	Mus musculus paired like homeodomain factor 1 (Prop1), mRNA [NM_008936]	19127	GO:0005515|GO:0003700|GO:0009887|GO:0043066|GO:0009953|GO:0060070|GO:0045944|GO:0048732|GO:0006355|GO:0045449|GO:0030528|GO:0005634|GO:0005667|GO:0043565|GO:0008022|GO:0003677|GO:0001568|GO:0048850|GO:0003682|GO:0060126|GO:0008013|GO:0021979|GO:0000122	mm|11qB1.3
CUST_5241_PI419772161	2038.26	1476.03	3.61444	3.48388	2779.65	2771.65	563.48	2267.54	1905.4	255.158	3.94729	4.18733	2.7087	3.9977	4.25199	2.20195	Dph3	NM_001047433	chr14	-	zinc finger, CSL domain containing 2 isoform 2	105638	GO:0005737|GO:0005634|GO:0046872
CUST_6984_PI419772161	97.6196	50.3418	-0.58167	-1.25704	131.872	114.163	46.8235	94.2841	42.2753	14.4659	-0.450398	-0.414248	-0.880363	-0.590271	-1.24215	-1.93871	Calr3	NM_029782	chr8	-	calreticulin 3 isoform 2	73316	GO:0005783|GO:0005783|GO:0006457|GO:0005509|GO:0051082|GO:0005575|GO:0003674|GO:0008150
CUST_1609_PI419772161	11378.5	2204.32	6.36501	4.48515	14121.1	12545.3	7469.03	3084.86	2259.44	1268.67	6.29217	6.36567	6.43718	4.44177	4.49786	4.5158	Zfp1	NM_001037665	chr8	+	zinc finger protein 1 isoform 1	22640	GO:0045449|GO:0005634|GO:0046872|GO:0006350|GO:0003677|GO:0006355|GO:0008270|GO:0003676|GO:0005622
CUST_7809_PI419772161	20518.5	11349.8	7.23854	6.87757	24930.1	21301.7	15323.7	14967.6	11890.2	7191.49	7.1122	7.12948	7.47395	6.72034	6.8936	7.01878	Jmjd6	NM_033398	chr11	-	Mus musculus jumonji domain containing 6 (Jmjd6), mRNA [NM_033398]	107817	GO:0033077|GO:0042116|GO:0006350|GO:0005886|GO:0030154|GO:0043277|GO:0030324|GO:0043654|GO:0045449|GO:0005634|GO:0046872|GO:0007166|GO:0016568|GO:0001568|GO:0016702|GO:0004872|GO:0007275|GO:0008380|GO:0060041|GO:0016491|GO:0007507|GO:0006397|GO:0001822|GO:0006915|GO:0048821|GO:0055114	mm|11qE2
CUST_8085_PI419772161	50.6417	428.915	-1.45373	2.1899	69.8195	47.2657	34.8398	533.999	416.653	336.094	-1.36784	-1.68648	-1.30686	1.91148	2.05881	2.59942	Celf6	NM_175235	chr9	+	Mus musculus CUGBP, Elav-like family member 6 (Celf6), mRNA [NM_175235]	76183	GO:0003676|GO:0005634|GO:0008150|GO:0003674|GO:0005737|GO:0003723|GO:0006397|GO:0000166|GO:0005575	mm|9qB
A_51_P349205	145.415	23.3063	-0.0703386	-2.2352	170.739	208.036	57.4712	39.9499	20.9624	9.00644	-0.0777502	0.45149	-0.584756	-1.82909	-2.25416	-2.62234	Mbp	NM_010777	chr18	+	Mus musculus myelin basic protein (Mbp), transcript variant 7, mRNA [NM_010777]	17196	GO:0005634|GO:0016020|GO:0050771|GO:0042995|GO:0005886|GO:0043209|GO:0019911|GO:0042552|GO:0043025|GO:0005737|GO:0043218|GO:0033269	mm|18qE3
CUST_20351_PI419772161	9695.48	789.792	6.09996	2.952	12573.5	10999.3	5513.64	1158.41	832.909	378.058	6.1247	6.17592	5.99927	3.02872	3.05812	2.76916	Foxo1	NM_019739	chr3	+	Mus musculus forkhead box O1 (Foxo1), mRNA [NM_019739]	56458	GO:0005515|GO:0003700|GO:0006350|GO:0045944|GO:0006355|GO:0045449|GO:0042127|GO:0005634|GO:0043565|GO:0005829|GO:0003677|GO:0008286|GO:0045941|GO:0006357|GO:0001568|GO:0005737	mm|3qC
CUST_381_PI419772161	57.2532	2613.87	-1.25636	4.63149	58.6075	72.1852	40.9668	3890	2882.49	1069.12	-1.62038	-1.07557	-1.07314	4.77634	4.84921	4.26891	4930504O13Rik	NM_207527	chr11	-	Mus musculus RIKEN cDNA 4930504O13 gene (4930504O13Rik), mRNA [NM_207527]	403200	GO:0008150|GO:0003674|GO:0005575	mm|11qB1.3
CUST_5578_PI419772161	118.916	195.939	-0.231015	0.986144	154.549	128.747	73.4535	292.163	177.98	117.673	-0.221479	-0.240801	-0.230765	1.04142	0.831677	1.08534	Olfr688	NM_001011533	chr7	+	olfactory receptor 688	259161	GO:0004984|GO:0007186|GO:0007608|GO:0007165|GO:0007165|GO:0004872|GO:0016021
CUST_11311_PI419772161	1635.38	273.006	3.24489	0.942495	2383.95	2124.74	397.44	413.587	368.796	36.6353	3.72574	3.80387	2.20507	1.54283	1.88279	-0.598134	Prim1	NM_008921	chr10	+	Mus musculus DNA primase, p49 subunit (Prim1), mRNA [NM_008921]	19075	GO:0006269|GO:0005515|GO:0003896|GO:0046872|GO:0006350|GO:0003899|GO:0016779|GO:0016740|GO:0006260|GO:0005658	mm|10qD3
CUST_14306_PI419772161	2249.63	3764.52	4.07639	5.32941	2348.28	2098.78	2301.83	4578.48	3668.16	3046.93	3.70399	3.78614	4.73904	5.01144	5.19695	5.77984	Zfp691	NM_001145936	chr4	-	zinc finger protein 691	195522	GO:0045449|GO:0046872|GO:0006350|GO:0003677|GO:0008150|GO:0005634|GO:0008270|GO:0003676|GO:0005622|GO:0005575|GO:0003674
CUST_18996_PI419772161	18.3869	23.0489	-2.86952	-2.00695	19.0684	15.1826	20.9097	25.3077	20.7338	23.1054	-3.24029	-3.32485	-2.04343	-2.48771	-2.26998	-1.26314	Gm11208	NM_001009550	chr4	-	major urinary protein 26	381531
CUST_1005_PI419772161	5.99258	41.2808	-4.50976	-1.29702	7.94945	5.02828	5	58.6414	45.1689	20.032	-4.50254	-4.91913	-4.1076	-1.27536	-1.14663	-1.46906	C730048C13Rik	NM_177002	chr19	-	Mus musculus RIKEN cDNA C730048C13 gene (C730048C13Rik), mRNA [NM_177002]	319800	GO:0008150|GO:0003674|GO:0005575	mm|19qA
CUST_16446_PI419772161	350.131	225.962	1.3925	1.24996	369.772	326.793	353.827	303.173	174.312	200.401	1.0371	1.10304	2.03738	1.09478	0.801638	1.85345	Slc44a1	NM_001159633	chr4	+	solute carrier family 44, member 1 isoform B	100434	GO:0006810|GO:0016020|GO:0005739|GO:0005741|GO:0005886|GO:0015220|GO:0015871|GO:0016021|GO:0016021|GO:0055085
CUST_15661_PI419772161	154.384	9.55668	0.188624	-3.51223	183.209	162.338	117.603	17.6726	5.99741	5	0.023952	0.0936585	0.448263	-3.00577	-4.05955	-3.47137	Actn2	NM_033268	chr13	-	Mus musculus actinin alpha 2 (Actn2), mRNA [NM_033268]	11472	GO:0030674|GO:0030374|GO:0005515|GO:0030018|GO:0051370|GO:0051015|GO:0042803|GO:0005509|GO:0030375|GO:0030864|GO:0005865|GO:0005737|GO:0003779|GO:0006936	mm|13qA1
CUST_1827_PI419772161	130.601	25.1926	-0.1885	-2.04642	191.287	141.549	58.9684	35.366	29.5105	10.7012	0.0861964	-0.104043	-0.547653	-2.00492	-1.76074	-2.37359	BC048546	NM_001001179	chr6	-	Mus musculus cDNA sequence BC048546 (BC048546), mRNA [NM_001001179]	232400	GO:0005576|GO:0005515|GO:0008150|GO:0003674|GO:0005615|GO:0004866|GO:0004867|GO:0030414|GO:0005575	mm|6qF3
CUST_1639_PI419772161	322.26	5.42632	1.26547	-4.09571	373.671	287.34	305.77	5.08946	6.1895	5	1.05223	0.917418	1.82678	-4.8017	-4.01407	-3.47137	Gdf10	NM_145741	chr14	+	Mus musculus growth differentiation factor 10 (Gdf10), mRNA [NM_145741]	14560	GO:0005576|GO:0040007|GO:0045669|GO:0005125|GO:0005615|GO:0008083	mm|14qB
CUST_13578_PI419772161	13533.7	2921.31	6.61403	4.79567	16209	15621.3	8770.68	4032.29	3555.07	1176.55	6.49111	6.68203	6.66895	4.82817	5.15177	4.40705	Nfyc	NM_001048168	chr4	-	nuclear transcription factor-Y gamma	18046	GO:0045449|GO:0006350|GO:0043565|GO:0005622|GO:0005634|GO:0005634|GO:0005634|GO:0005667|GO:0003700|GO:0003677|GO:0003677|GO:0003677|GO:0045893
CUST_11314_PI419772161	272.235	20.3322	0.979739	-2.19596	308.735	330.19	177.782	23.1851	16.793	21.0187	0.776826	1.11795	1.04444	-2.61409	-2.57411	-1.3997	Nsg2	NM_008741	chr11	+	Mus musculus neuron specific gene family member 2 (Nsg2), mRNA [NM_008741]	18197	GO:0031410|GO:0016020|GO:0007212|GO:0005768|GO:0050780|GO:0016021|GO:0005794	mm|11qA4
CUST_20764_PI419772161	121.524	474.124	-0.160594	2.16452	142.629	132.214	89.7275	679.73	554.416	188.227	-0.337271	-0.202463	0.0579534	2.25961	2.47093	1.76303	Ryr3	NM_177652	chr2	-	Mus musculus ryanodine receptor 3 (Ryr3), mRNA [NM_177652]	20192	GO:0030314|GO:0004872|GO:0006811|GO:0005216|GO:0006874|GO:0016021|GO:0006810|GO:0033017|GO:0006941	mm|2qE3
CUST_18180_PI419772161	5643.98	1019.47	5.37848	3.42221	6139.34	6585.51	4207.07	1253.17	1104.8	700.433	5.09047	5.43588	5.60908	3.14216	3.46568	3.6588	Impdh1	NM_011829	chr6	-	Mus musculus inosine 5'-phosphate dehydrogenase 1 (Impdh1), mRNA [NM_011829]	23917	GO:0006164|GO:0046872|GO:0008152|GO:0016491|GO:0003938|GO:0003824|GO:0046651|GO:0006177|GO:0055114	mm|6qA3.3
CUST_20309_PI419772161	309.877	25.8537	0.667908	-2.31113	475.373	405.044	49.214	41.5849	30.9762	5	1.39952	1.41274	-0.808529	-1.77123	-1.6908	-3.47137	Itgb5	NM_001145884	chr16	+	integrin beta 5 isoform 1	16419	GO:0016020|GO:0007155|GO:0007155|GO:0007229|GO:0007229|GO:0016021|GO:0004872|GO:0004872|GO:0008305|GO:0007160|GO:0005488|GO:0007165|GO:0007165|GO:0031252|GO:0005925|GO:0005178
CUST_18500_PI419772161	25.8164	123.251	-2.37662	0.319551	29.536	25.6048	22.3083	160.436	142.303	67.0135	-2.609	-2.57085	-1.95001	0.176637	0.508932	0.273083	Gfap	NM_010277	chr11	-	Mus musculus glial fibrillary acidic protein (Gfap), transcript variant 2, mRNA [NM_010277]	14580	GO:0009611|GO:0005515|GO:0005882|GO:0044464|GO:0005624|GO:0005200|GO:0005737|GO:0045103|GO:0005198|GO:0005622	mm|11qE1
CUST_9975_PI419772161	1586.98	156.574	3.57293	0.735858	1550.6	1697	1513.34	186.929	164.657	118.137	3.10521	3.47957	4.134	0.39713	0.719429	1.09101	Olfm1	NM_001038612	chr2	+	olfactomedin 1 isoform b	56177	GO:0007275|GO:0005783|GO:0005615|GO:0051259|GO:0005515
CUST_12818_PI419772161	55193.5	16426.1	8.6733	7.41111	53740.1	67554.8	44285.6	18121.2	20917	10240.1	8.22031	8.79457	9.00502	6.99618	7.7085	7.52865	Ptplad1	NM_021345	chr9	-	Mus musculus protein tyrosine phosphatase-like A domain containing 1 (Ptplad1), mRNA [NM_021345]	57874	GO:0005515|GO:0007266|GO:0007254|GO:0007249|GO:0016020|GO:0016021|GO:0005575	mm|9qC
CUST_15039_PI419772161	1556.33	703.461	3.53908	2.91745	1339.52	1688.79	1640.68	821.271	690.251	598.861	2.89411	3.47257	4.25055	2.5325	2.78708	3.43278	Actr10	NM_019785	chr12	+	Mus musculus ARP10 actin-related protein 10 homolog (S. cerevisiae) (Actr10), mRNA [NM_019785]	56444	GO:0005515|GO:0005856|GO:0005737|GO:0007018|GO:0005869	mm|12qC3
CUST_9794_PI419772161	341.131	183.457	1.35637	0.953493	334.763	353.081	335.55	218.66	202.754	128.957	0.8936	1.21466	1.96086	0.623332	1.01969	1.21745	Tbc1d17	NM_001042655	chr7	-	Mus musculus TBC1 domain family, member 17 (Tbc1d17), mRNA [NM_001042655]	233204	GO:0005097|GO:0008150|GO:0003674|GO:0032313|GO:0005096|GO:0005575|GO:0005622	mm|7qB4
A_51_P455410	11414.4	2997.95	6.4189	5.01526	12282.2	10727.8	11233.2	3378.12	2849.88	2765.83	6.09088	6.13987	7.02596	4.57279	4.83279	5.6402	Tm9sf1	NM_028780	chr14	-	Mus musculus transmembrane 9 superfamily member 1 (Tm9sf1), mRNA [NM_028780]	74140	GO:0005764|GO:0031410|GO:0006914|GO:0016020|GO:0008150|GO:0003674|GO:0016021|GO:0005575	mm|14qC3
CUST_9448_PI419772161	3026.71	536.231	3.96349	1.70885	4934.47	3647.21	498.458	930.191	631.7	46.8009	4.77528	4.58338	2.5318	2.71217	2.6592	-0.244833	Scp2	NM_011327	chr4	-	Mus musculus sterol carrier protein 2, liver (Scp2), mRNA [NM_011327]	20280	GO:0032934|GO:0005777|GO:0033814|GO:0005515|GO:0016740|GO:0006869|GO:0005739|GO:0016491|GO:0003824|GO:0006810|GO:0008289|GO:0008152|GO:0016747|GO:0005737|GO:0006637|GO:0007031|GO:0004770	mm|4qC7
CUST_15049_PI419772161	1272.3	804.772	3.17059	2.85916	1596.77	1499.92	720.219	1467.29	612.289	334.733	3.14754	3.30147	3.06277	3.36973	2.61417	2.59357	Dpy30	NM_001146223	chr17	-	dosage compensation-related protein DPY30	66310	GO:0045449|GO:0006350|GO:0016568|GO:0008150|GO:0035097|GO:0003674|GO:0005794|GO:0005634|GO:0005634
CUST_17225_PI419772161	14869.8	8893.5	6.78716	6.58629	13546.9	13031.7	18030.8	9532.96	8077.18	9070.35	6.23228	6.42054	7.70865	6.0695	6.33574	7.35365	Usp21	NM_013919	chr1	-	Mus musculus ubiquitin specific peptidase 21 (Usp21), mRNA [NM_013919]	30941	GO:0004221|GO:0006350|GO:0006511|GO:0008233|GO:0045449|GO:0003713|GO:0005634|GO:0016578|GO:0016787|GO:0046872|GO:0016568|GO:0045893|GO:0008234	mm|1qH3
CUST_7817_PI419772161	3500.29	325	4.70774	1.6866	4037.16	3255.24	3208.47	465.498	346.899	162.601	4.48573	4.41935	5.21815	1.71342	1.79448	1.5519	Art4	NM_026639	chr6	-	Mus musculus ADP-ribosyltransferase 4 (Art4), mRNA [NM_026639]	109978	GO:0016757|GO:0008150|GO:0003674|GO:0016740|GO:0003956|GO:0005575	mm|6qG1
CUST_18825_PI419772161	5.9018	1642.24	-4.52746	3.77178	7.70541	5	5	2157.44	2378.32	390.97	-4.54753	-4.92727	-4.1076	3.92589	4.57183	2.81762	Gm3750	NM_001099643	chrX	-	hypothetical protein LOC100042254	100042254	GO:0008150|GO:0003674|GO:0005575
CUST_7918_PI419772161	9.57091	53650.5	-3.82763	9.14339	10.8845	7.01319	10.815	67811.8	54896.5	38243.2	-4.04919	-4.43913	-2.99456	8.90004	9.10053	9.42962	Pbp2	NM_029595	chr6	-	Mus musculus phosphatidylethanolamine binding protein 2 (Pbp2), mRNA [NM_029595]	76400	GO:0008289|GO:0008150|GO:0003674|GO:0005524|GO:0005737|GO:0004867|GO:0000166|GO:0030414|GO:0005575	mm|6qG1
CUST_19300_PI419772161	40627.8	30614.2	8.2506	8.33797	43561.2	40249.4	38072.8	37827.4	31941.9	22073.3	7.91736	8.04748	8.78695	8.05793	8.31927	8.63672	Srrt	NM_001109910	chr5	-	arsenate resistance protein 2 isoform 3	83701	GO:0005654|GO:0005634|GO:0031047|GO:0031053|GO:0005515|GO:0008283|GO:0005737|GO:0005737
CUST_1038_PI419772161	21564.1	4101.91	7.32728	5.43064	24850.1	21659	18183.3	4881.18	4629.39	2795.16	7.10757	7.15348	7.7208	5.1038	5.53271	5.65541	D17Wsu92e	NM_001044719	chr17	-	Mus musculus DNA segment, Chr 17, Wayne State University 92, expressed (D17Wsu92e), transcript variant 2, mRNA [NM_001044719]	224647	GO:0008150|GO:0003674|GO:0005575	mm|17qA3.3
CUST_817_PI419772161	5.88222	5004.52	-4.53115	5.46974	7.64664	5	5	7891.24	5561.1	1561.2	-4.55857	-4.92727	-4.1076	5.79682	5.79726	4.81515	LOC100040223	NM_001103152	chrY_random	-	similar to spermiogenesis specific transcript on	100040223
CUST_16461_PI419772161	707.264	121.138	2.37605	0.356874	849.913	760.46	511.42	159.526	107.231	96.6565	2.23777	2.32153	2.56884	0.168437	0.100688	0.801497	Zcchc3	NM_175126	chr2	-	Mus musculus zinc finger, CCHC domain containing 3 (Zcchc3), mRNA [NM_175126]	67917	GO:0046872|GO:0008150|GO:0003674|GO:0005575	mm|2qH1
CUST_17304_PI419772161	16182.8	10878.6	6.92016	6.8348	17819.4	16086.5	14642.5	13303.5	11993.4	7338.84	6.62776	6.72437	7.40835	6.5503	6.90606	7.04804	Taf2	NM_001081288	chr15	-	Mus musculus TAF2 RNA polymerase II, TATA box binding protein (TBP)-associated factor (Taf2), mRNA [NM_001081288]	319944	GO:0005634|GO:0008150|GO:0006350|GO:0003674|GO:0008270|GO:0008237|GO:0005669|GO:0045449	mm|15qD1
CUST_16282_PI419772161	2911.51	2209.47	4.45005	4.55897	2920.05	2860.24	2954.23	2609.17	2304.92	1714.34	4.01838	4.23272	5.09904	4.20016	4.52661	4.95014	Cmpk2	NM_020557	chr12	+	Mus musculus cytidine monophosphate (UMP-CMP) kinase 2, mitochondrial (Cmpk2), nuclear gene encoding mitochondrial protein, mRNA [NM_020557]	22169	GO:0005524|GO:0016740|GO:0004127|GO:0016301|GO:0006221|GO:0005739|GO:0000166	mm|12qA2
CUST_1585_PI419772161	8187.94	958.946	5.93647	3.37358	7705.12	7646.45	9212.26	1032.94	883.783	960.109	5.4182	5.65138	6.73982	2.86333	3.14365	4.11376	Zfp579	NM_026741	chr7	-	Mus musculus zinc finger protein 579 (Zfp579), mRNA [NM_026741]	68490	GO:0003676|GO:0005634|GO:0046872|GO:0008150|GO:0006350|GO:0003674|GO:0003677|GO:0008270|GO:0005575|GO:0045449|GO:0005622	mm|7qA1
CUST_11233_PI419772161	14631.4	1167.79	6.77786	3.5914	15491.2	14568.7	13834.2	1478.72	1316.42	708.22	6.42577	6.58139	7.32643	3.38092	3.71851	3.67476	Arl5a	NM_182994	chr2	-	Mus musculus ADP-ribosylation factor-like 5A (Arl5a), mRNA [NM_182994]	75423	GO:0008150|GO:0003674|GO:0007264|GO:0005525|GO:0000166|GO:0005575|GO:0005622	mm|2qC1.1
CUST_12667_PI419772161	7160.87	1565.52	5.74794	4.08007	7276.77	6870.25	7335.59	1709.84	1544.78	1441.93	5.33568	5.49695	6.41117	3.59044	3.94929	4.70048	Naa20	NM_026425	chr2	+	Mus musculus N(alpha)-acetyltransferase 20, NatB catalytic subunit (Naa20), transcript variant 2, mRNA [NM_026425]	67877	GO:0005634|GO:0008415|GO:0008152|GO:0016740|GO:0004596|GO:0005737|GO:0008080	mm|2qG1
CUST_3000_PI419772161	30568.6	155037	7.84064	10.7052	31784.7	31444.7	28476.4	173729	157539	133843	7.46265	7.69133	8.36796	10.2573	10.6215	11.2369	Elof1	NM_170777	chr9	-	Mus musculus elongation factor 1 homolog (ELF1, S. cerevisiae) (Elof1), mRNA [NM_170777]	66126	GO:0005634|GO:0046872|GO:0008150|GO:0006350|GO:0003674|GO:0003746|GO:0005575|GO:0045449	mm|9qA3
CUST_12409_PI419772161	1110.18	242.887	2.88979	1.15329	1509.04	1348.88	472.62	361.932	281.801	84.9272	3.06601	3.14834	2.45501	1.35036	1.49464	0.614857	Hs3st3a1	NM_178870	chr11	+	Mus musculus heparan sulfate (glucosamine) 3-O-sulfotransferase 3A1 (Hs3st3a1), mRNA [NM_178870]	15478	GO:0016020|GO:0008150|GO:0003674|GO:0016740|GO:0008467|GO:0016021|GO:0005575|GO:0005794	mm|11qB3
CUST_17646_PI419772161	75.1795	51.2782	-0.833526	-0.850654	75.2998	65.2232	85.0157	51.9492	47.607	54.2786	-1.25882	-1.22189	-0.0198674	-1.45018	-1.07079	-0.0309877	Usp44	NM_183199	chr10	+	Mus musculus ubiquitin specific peptidase 44 (Usp44), mRNA [NM_183199]	327799	GO:0008150|GO:0003674|GO:0005575	mm|10qC2
CUST_8536_PI419772161	36.677	43.9421	-1.86427	-1.09298	40.4343	35.072	34.5246	49.1999	48.9524	33.6741	-2.15589	-2.11695	-1.31997	-1.52863	-1.03059	-0.719729	Osta	NM_145932	chr16	-	Mus musculus organic solute transporter alpha (Osta), mRNA [NM_145932]	106407	GO:0005215|GO:0016020|GO:0005886|GO:0016021|GO:0006810	mm|16qB3
CUST_6618_PI419772161	44.7619	8.10525	-1.64312	-3.57826	65.0826	32.1982	37.0049	8.71821	10.5975	5	-1.4692	-2.24029	-1.21988	-4.02518	-3.23824	-3.47137	Ppl	NM_008909	chr16	-	Mus musculus periplakin (Ppl), mRNA [NM_008909]	19041	GO:0005634|GO:0016020|GO:0030054|GO:0005886|GO:0019897|GO:0031424|GO:0005856|GO:0005737|GO:0005739	mm|16qA1
CUST_21436_PI419772161	371.102	103.12	1.44694	0.096811	425.042	420.139	268.125	85.5616	147.523	76.2755	1.23806	1.46552	1.63724	-0.730321	0.560905	0.45985	Adora2a	NM_009630	chr10	+	Mus musculus adenosine A2a receptor (Adora2a), mRNA [NM_009630]	11540	GO:0006469|GO:0048812|GO:0004930|GO:0005886|GO:0040013|GO:0030147|GO:0043025|GO:0050728|GO:0042311|GO:0035249|GO:0032230|GO:0001963|GO:0031802|GO:0016020|GO:0014069|GO:0007205|GO:0031558|GO:0051925|GO:0043154|GO:0008285|GO:0004872|GO:0005882|GO:0051881|GO:0030424|GO:0043116|GO:0014049|GO:0007165|GO:0030819|GO:0060134|GO:0043279|GO:0051372|GO:0004871|GO:0007271|GO:0045211|GO:0046982|GO:0046636|GO:…	mm|10qC1
CUST_17635_PI419772161	355.098	9.91818	1.4114	-3.2343	362.857	379.497	322.94	11.887	9.52528	8.34229	1.00986	1.31875	1.9056	-3.5779	-3.39213	-2.73285	Usp13	NM_001013024	chr3	+	Mus musculus ubiquitin specific peptidase 13 (isopeptidase T-3) (Usp13), mRNA [NM_001013024]	72607	GO:0004221|GO:0016787|GO:0046872|GO:0008150|GO:0003674|GO:0008233|GO:0005575|GO:0008234	mm|3qA3
CUST_5393_PI419772161	1286.95	294.175	3.26207	1.57803	1310.56	1459.56	1090.72	389.135	330.477	162.914	2.86257	3.26212	3.66154	1.45491	1.72451	1.55467	Lgi4	NM_144556	chr7	+	Mus musculus leucine-rich repeat LGI family, member 4 (Lgi4), mRNA [NM_144556]	243914	GO:0022011|GO:0005576|GO:0005515|GO:0003674|GO:0005615|GO:0042552|GO:0008344|GO:0042551	mm|7qB1
CUST_18402_PI419772161	82.7229	11.4748	-0.716804	-3.02449	61.1009	99.682	87.3857	13.9631	10.0956	10.3656	-1.56028	-0.609938	0.0198016	-3.34567	-3.30824	-2.41957	Cpa1	NM_025350	chr6	+	Mus musculus carboxypeptidase A1 (Cpa1), mRNA [NM_025350]	109697	GO:0006508|GO:0004180|GO:0005576|GO:0016787|GO:0046872|GO:0004181|GO:0008270|GO:0008233|GO:0008238|GO:0008237|GO:0005625	mm|6qA3.3
CUST_16859_PI419772161	88.1016	727.322	-0.640556	2.96083	62.6996	86.1729	115.432	586.808	852.38	742.778	-1.52301	-0.820035	0.421379	2.04753	3.09146	3.74349	Pde1c	NM_001159955	chr6	-	phosphodiesterase 1C isoform g	18575	GO:0046872|GO:0004115|GO:0005516|GO:0006198|GO:0004114|GO:0004114|GO:0007165|GO:0030552|GO:0043025|GO:0046069|GO:0046676|GO:0048101|GO:0048101|GO:0004117|GO:0004117|GO:0051592|GO:0016787|GO:0003824
CUST_19935_PI419772161	36835.7	2724.24	7.50158	4.61312	62875.8	42350.4	5280.87	2360.72	4792.02	1019.98	8.44682	8.12089	5.93704	4.0558	5.58252	4.20103	Gnas	NM_201616	chr2	+	GNAS complex locus GNASL	14683	GO:0016020|GO:0004871|GO:0004871|GO:0004871|GO:0005737|GO:0005576|GO:0005768|GO:0005886|GO:0005886|GO:0005624|GO:0005834|GO:0005834|GO:0005834|GO:0005624|GO:0005624|GO:0031410|GO:0000166|GO:0003924|GO:0003924|GO:0007165|GO:0007165|GO:0042995|GO:0006112|GO:0042493|GO:0005525|GO:0005525|GO:0019001|GO:0007191|GO:0005515|GO:0009791|GO:0040032|GO:0001501|GO:0048701|GO:0051216|GO:0035116|GO:0001958|GO:…
CUST_7040_PI419772161	5903.75	735.46	5.37838	2.82777	7669.39	6763.26	3278.62	1091.6	786.728	328.05	5.4115	5.4743	5.24935	2.94302	2.97583	2.56447	2810474O19Rik	NM_026054	chr6	+	Mus musculus RIKEN cDNA 2810474O19 gene (2810474O19Rik), mRNA [NM_026054]	67246	GO:0008150|GO:0003674|GO:0005575	mm|6qG3
CUST_7346_PI419772161	21.4525	162.07	-2.69677	0.71024	30.1248	19.3895	14.8433	233.448	161.084	91.6778	-2.58052	-2.97199	-2.53779	0.717742	0.687775	0.725202	Otog	NM_013624	chr7	+	Mus musculus otogelin (Otog), mRNA [NM_013624]	18419	GO:0046556|GO:0007596|GO:0005576|GO:0016020|GO:0007155|GO:0005886|GO:0005829|GO:0046373|GO:0007605|GO:0005198|GO:0008344|GO:0005578	mm|7qB4
CUST_14771_PI419772161	3036.59	258.954	4.45085	1.35615	3821.28	3368.26	1920.22	363.526	286.543	126.792	4.40644	4.46859	4.47753	1.3567	1.51872	1.19302	Parp9	NM_030253	chr16	+	Mus musculus poly (ADP-ribose) polymerase family, member 9 (Parp9), mRNA [NM_030253]	80285	GO:0005634|GO:0008150|GO:0003674|GO:0016740|GO:0003950|GO:0005575	mm|16qB3
CUST_17415_PI419772161	793.062	51.712	2.19258	-1.44292	1175.26	1014.65	189.273	100.888	45.7628	8.48508	2.70536	2.73757	1.1348	-0.492601	-1.12779	-2.70837	Tcea1	NM_001159751	chr1	+	transcription elongation factor A (SII) 1	21399	GO:0005654|GO:0005515|GO:0005515|GO:0006350|GO:0006350|GO:0003677|GO:0003677|GO:0045449|GO:0045449|GO:0003676|GO:0046872|GO:0030218|GO:0003711|GO:0045893|GO:0045944|GO:0006354|GO:0006355|GO:0006357|GO:0030528|GO:0003746|GO:0003702|GO:0008270|GO:0032784|GO:0006414|GO:0005634|GO:0005634
CUST_15952_PI419772161	7779.48	827.367	5.86377	3.16076	7237.34	7468.94	8632.17	897.158	812.985	771.96	5.32785	5.61749	6.64598	2.66	3.02319	3.79908	Mdp1	NM_023397	chr14	-	Mus musculus magnesium-dependent phosphatase 1 (Mdp1), transcript variant 1, mRNA [NM_023397]	67881	GO:0016787|GO:0046872|GO:0008150|GO:0004721|GO:0003674|GO:0004725|GO:0005575	mm|14qC3
CUST_1706_PI419772161	384.6	892.183	1.52909	3.24189	398.178	368.2	387.423	1064.9	958.95	652.695	1.14387	1.27515	2.16824	2.9073	3.26142	3.55697	Zfp169	NM_026450	chr13	-	Mus musculus zinc finger protein 169 (Zfp169), transcript variant 1, mRNA [NM_026450]	67911	GO:0046872|GO:0008150|GO:0003674|GO:0005575	mm|13qA5
CUST_7760_PI419772161	7.18886	13.1626	-4.25357	-2.95697	7.56382	9.00277	5	21.9607	8.27994	9.24714	-4.57428	-4.07883	-4.1076	-2.69236	-3.59427	-2.58429	Haghl	NM_026897	chr17	-	Mus musculus hydroxyacylglutathione hydrolase-like (Haghl), mRNA [NM_026897]	68977	GO:0016787|GO:0046872|GO:0008150|GO:0003674|GO:0004416|GO:0008270|GO:0005575	mm|17qA3.3
CUST_6305_PI419772161	12763.1	2730.46	6.58018	4.83769	13717.3	12055.7	12516.3	3764.89	2310.98	2115.5	6.25031	6.30823	7.18199	4.72918	4.53039	5.25349	Ddx27	NM_153065	chr2	+	Mus musculus DEAD (Asp-Glu-Ala-Asp) box polypeptide 27 (Ddx27), mRNA [NM_153065]	228889	GO:0004386|GO:0003676|GO:0008026|GO:0005634|GO:0016787|GO:0008150|GO:0003674|GO:0005524|GO:0000166|GO:0005575	mm|2qH3
CUST_18922_PI419772161	70.0678	68.7454	-0.929754	-0.454839	75.4953	70.3418	64.3662	84.8874	69.6087	51.7402	-1.25508	-1.11289	-0.421293	-0.741735	-0.522698	-0.100084	Tagap1	NM_147155	chr17	-	Mus musculus T-cell activation GTPase activating protein 1 (Tagap1), mRNA [NM_147155]	380608	GO:0008150|GO:0003674|GO:0005575	mm|17qA1
CUST_20666_PI419772161	764.102	464.418	2.46338	2.19252	931.788	873.561	486.956	639.583	533.203	220.469	2.37046	2.52157	2.49812	2.17177	2.41465	1.99113	Ercc4	NM_015769	chr16	+	Mus musculus excision repair cross-complementing rodent repair deficiency, complementation group 4 (Ercc4), mRNA [NM_015769]	50505	GO:0003676|GO:0005515|GO:0006289|GO:0004518|GO:0006281|GO:0004519|GO:0006974|GO:0005634|GO:0016787|GO:0003677|GO:0006259|GO:0000109|GO:0009650	mm|16qA1
CUST_15444_PI419772161	6739.25	2055.08	5.64494	4.4375	7974.07	6716.37	5527.31	2452.82	2281.02	1431.39	5.4677	5.46427	6.00284	4.11101	4.51157	4.6899	Vps54	NM_139061	chr11	+	Mus musculus vacuolar protein sorting 54 (yeast) (Vps54), mRNA [NM_139061]	245944	GO:0005515|GO:0040007|GO:0050881|GO:0048873|GO:0042147|GO:0015031|GO:0060052|GO:0006810	mm|11qA3.1
CUST_9073_PI419772161	118.195	11.1894	-0.243946	-3.07795	154.83	127.914	71.8394	8.27208	11.2635	14.0326	-0.218853	-0.250165	-0.26282	-4.10096	-3.15031	-1.98259	B4galt4	NM_019804	chr16	+	Mus musculus UDP-Gal:betaGlcNAc beta 1,4-galactosyltransferase, polypeptide 4 (B4galt4), mRNA [NM_019804]	56375	GO:0016757|GO:0046872|GO:0016020|GO:0008150|GO:0003674|GO:0016740|GO:0005975|GO:0016021|GO:0005575|GO:0003945|GO:0005794	mm|16qB4
CUST_140_PI419772161	24.4595	754.321	-2.90447	2.56932	40.7528	27.6258	5	1468.11	611.516	183.341	-2.14457	-2.46125	-4.1076	3.37053	2.61235	1.72509	A830093I24Rik	NM_175431	chr12	-	Mus musculus RIKEN cDNA A830093I24 gene (A830093I24Rik), mRNA [NM_175431]	207921	GO:0008150|GO:0003674|GO:0005575	mm|12qA1.1
CUST_400_PI419772161	959.239	966.583	2.33445	2.63038	1659.25	1043.35	175.115	1532.81	1271.02	95.9241	3.20292	2.77781	1.02263	3.43275	3.66787	0.790523	Mtap7d3	NM_177293	chrX	-	Mus musculus MAP7 domain containing 3 (Mtap7d3), mRNA [NM_177293]	320923	GO:0008150|GO:0003674|GO:0005575	mm|XqA5
CUST_8413_PI419772161	571.489	194.423	2.0949	1.04151	648.075	540.055	526.336	242.046	197.876	143.346	1.84662	1.82776	2.61032	0.769923	0.984562	1.37006	Osbpl9	NM_001134791	chr4	-	oxysterol binding protein-like 9 isoform c	100273	GO:0006810|GO:0006869|GO:0008202|GO:0008150|GO:0005575|GO:0003674
CUST_12991_PI419772161	14687.4	1836.65	6.75519	4.25677	14454.4	18422.9	11184.8	2588.04	1557.38	1364.52	6.32583	6.92002	7.01972	4.18843	3.96101	4.62088	Ptbp1	NM_008956	chr10	+	polypyrimidine tract binding protein 1 isoform	19205	GO:0005634|GO:0005634|GO:0005634|GO:0006397|GO:0006397|GO:0003723|GO:0003723|GO:0005515|GO:0008380|GO:0003676|GO:0000166
CUST_22163_PI419772161	4337.91	5457.44	5.01026	5.86742	4760.61	4769.83	3483.29	6410.22	5593.13	4368.96	4.72353	4.97052	5.33671	5.49695	5.80555	6.29978	Lrrc28	NM_175124	chr7	-	Mus musculus leucine rich repeat containing 28 (Lrrc28), transcript variant 1, mRNA [NM_175124]	67867	GO:0005515|GO:0008150|GO:0003674|GO:0005575	mm|7qC
CUST_2980_PI419772161	5142.02	698.645	5.0621	2.59941	6390.27	7091.77	1944.02	1037.18	862.992	195.764	5.14826	5.54273	4.4953	2.86923	3.10931	1.81967	Tpd52	NM_001025262	chr3	-	Mus musculus tumor protein D52 (Tpd52), transcript variant 2, mRNA [NM_001025262]	21985	GO:0005515|GO:0046982|GO:0042802|GO:0042803	mm|3qA1
CUST_17351_PI419772161	46977.4	26477.4	8.45782	8.15299	46134.2	51906.7	42891.3	31092.1	24718.5	23621.4	8.00015	8.41443	8.95887	7.77505	7.94941	8.73451	Pxn	NM_011223	chr5	+	paxillin isoform alpha	19303	GO:0030159|GO:0007155|GO:0006928|GO:0046872|GO:0007229|GO:0007229|GO:0007160|GO:0030032|GO:0007010|GO:0000187|GO:0048041|GO:0048754|GO:0051435|GO:0018108|GO:0031252|GO:0019901|GO:0032403|GO:0005737|GO:0005856|GO:0005856|GO:0030054|GO:0008270|GO:0005515|GO:0005178|GO:0005925|GO:0005925|GO:0005925|GO:0005925|GO:0005925|GO:0005925|GO:0005925|GO:0005925|GO:0005925|GO:0030027
CUST_1107_PI419772161	15156.5	6092.53	6.82025	6.04264	13231.8	14666.2	17571.4	6472.99	5909.2	5895.41	6.19832	6.59101	7.67142	5.511	5.88485	6.73208	Tmem188	NM_029074	chr8	+	Mus musculus transmembrane protein 188 (Tmem188), mRNA [NM_029074]	382030	GO:0016020|GO:0008150|GO:0003674|GO:0016021|GO:0005575	mm|8qC3
CUST_620_PI419772161	3039.56	595.656	4.47592	2.60723	3172.69	3767.87	2178.11	841.072	582.162	363.733	4.13809	4.63034	4.65933	2.56687	2.54138	2.71344	1810026J23Rik	NM_178619	chr9	+	Mus musculus RIKEN cDNA 1810026J23 gene (1810026J23Rik), mRNA [NM_178619]	69773	GO:0008150|GO:0003674|GO:0005575	mm|9qA3
CUST_1274_PI419772161	2539.74	790.345	4.07343	2.7246	2954.78	3606.34	1058.09	1217.53	958.759	194.747	4.03544	4.56712	3.61772	3.10053	3.26113	1.81216	Rhebl1	NM_026967	chr15	-	Mus musculus Ras homolog enriched in brain like 1 (Rhebl1), mRNA [NM_026967]	69159	GO:0016020|GO:0008150|GO:0003674|GO:0007264|GO:0005886|GO:0005525|GO:0005737|GO:0000166|GO:0007165|GO:0005575|GO:0003924|GO:0005622	mm|15qF1
CUST_17379_PI419772161	38.8326	5.36967	-1.80531	-4.11049	31.8873	34.9533	49.6571	5.00249	6.10652	5	-2.49849	-2.12184	-0.795597	-4.82657	-4.03354	-3.47137	Atoh1	NM_007500	chr6	+	Mus musculus atonal homolog 1 (Drosophila) (Atoh1), mRNA [NM_007500]	11921	GO:0042668|GO:0005515|GO:0042472|GO:0006350|GO:0042491|GO:0030182|GO:0030154|GO:0007420|GO:0045944|GO:0045609|GO:0045449|GO:0030528|GO:0005634|GO:0043565|GO:0001764|GO:0003677|GO:0042667|GO:0007411|GO:0031490|GO:0006915|GO:0045664	mm|6qC1
CUST_16353_PI419772161	18821	1172.33	6.99459	3.35825	21736.8	26084.1	8642.1	1701.7	1477.66	337.63	6.91446	7.42169	6.64764	3.58355	3.88521	2.606	Ptprf	NM_011213	chr4	-	Mus musculus protein tyrosine phosphatase, receptor type, F (Ptprf), mRNA [NM_011213]	19268	GO:0007399|GO:0005886|GO:0043025|GO:0030426|GO:0030971|GO:0051387|GO:0046627|GO:0016311|GO:0007156|GO:0042301|GO:0004721|GO:0007155|GO:0016020|GO:0050803|GO:0050775|GO:0042059|GO:0001960|GO:0016021|GO:0008285|GO:0005792|GO:0005515|GO:0004872|GO:0005626|GO:0005768|GO:0043525|GO:0043065|GO:0031345|GO:0016787|GO:0043005|GO:0005624|GO:0005001|GO:0060076|GO:0005158|GO:0004725|GO:0016791|GO:0006470	mm|4qD2.1
CUST_13584_PI419772161	212.402	16.4686	0.43587	-2.77337	330.002	230.217	76.9872	21.6181	22.7878	5	0.872935	0.597654	-0.162978	-2.71505	-2.1337	-3.47137	Itsn1	NM_010587	chr16	+	Mus musculus intersectin 1 (SH3 domain protein 1A) (Itsn1), transcript variant 1, mRNA [NM_010587]	16443	GO:0005515|GO:0006897|GO:0043524|GO:0007264|GO:0051897|GO:0019209|GO:0005509|GO:0030027|GO:0016020|GO:0042995|GO:0030054|GO:0030139|GO:0005089|GO:0045202|GO:0005085|GO:0035023|GO:0019717|GO:0005622	mm|16qC4
CUST_20564_PI419772161	3805.44	628.13	4.48623	2.48268	5582.84	4851.28	982.214	841.8	850.621	191.968	4.95339	4.99495	3.51037	2.56812	3.08848	1.79143	Aldoc	NM_009657	chr11	+	Mus musculus aldolase C, fructose-bisphosphate (Aldoc), mRNA [NM_009657]	11676	GO:0007568|GO:0005515|GO:0005739|GO:0030424|GO:0051289|GO:0003824|GO:0051290|GO:0016829|GO:0008152|GO:0006096|GO:0005737|GO:0004332|GO:0006915	mm|11qB5
CUST_991_PI419772161	74.4443	99.5064	-0.87067	0.0119394	92.7733	75.0465	55.5132	151.76	81.5596	65.1997	-0.95776	-1.01949	-0.634764	0.0964341	-0.294111	0.233495	Yif1b	NM_029887	chr7	+	Mus musculus Yip1 interacting factor homolog B (S. cerevisiae) (Yif1b), transcript variant 1, mRNA [NM_029887]	77254	GO:0016020|GO:0008150|GO:0003674|GO:0016021|GO:0005575	mm|7qB1
CUST_9312_PI419772161	33803.6	4021.44	7.96829	5.38206	40441.8	33892.5	27076.5	5567.46	3793.94	2702.92	7.81016	7.79948	8.29523	5.29359	5.24559	5.607	Usp48	NM_130879	chr4	+	Mus musculus ubiquitin specific peptidase 48 (Usp48), mRNA [NM_130879]	170707	GO:0045211|GO:0004221|GO:0005634|GO:0016787|GO:0008150|GO:0003674|GO:0006511|GO:0045121|GO:0005737|GO:0008233|GO:0008234	mm|4qD3
CUST_19813_PI419772161	444.283	20.38	1.52899	-2.36173	609.3	555.882	167.667	31.8943	20.2846	8.96112	1.75761	1.86944	0.959933	-2.15399	-2.30158	-2.62962	Usf1	NM_009480	chr1	+	Mus musculus upstream transcription factor 1 (Usf1), mRNA [NM_009480]	22278	GO:0003700|GO:0006350|GO:0045944|GO:0003690|GO:0006355|GO:0045449|GO:0030528|GO:0005634|GO:0005667|GO:0006006|GO:0000432|GO:0016563|GO:0043565|GO:0003677|GO:0045893|GO:0055088|GO:0009411	mm|1qH3
CUST_19747_PI419772161	380.619	19.623	1.094	-2.64822	601.566	456.619	83.6733	36.2299	17.6391	5	1.73918	1.58565	-0.0428295	-1.9701	-2.50319	-3.47137	Cbln1	NM_019626	chr8	-	Mus musculus cerebellin 1 precursor protein (Cbln1), mRNA [NM_019626]	12404	GO:0005576|GO:0005515|GO:0016020|GO:0030054|GO:0045202|GO:0042803	mm|8qC3
CUST_22073_PI419772161	58.9763	54.005	-1.60118	-0.928611	119.163	40.0262	17.7396	86.317	48.3419	27.3562	-0.596602	-1.92633	-2.28063	-0.717641	-1.04869	-1.0195	Msto1	NM_144898	chr3	-	Mus musculus misato homolog 1 (Drosophila) (Msto1), mRNA [NM_144898]	229524	GO:0005741|GO:0016020|GO:0008150|GO:0003674|GO:0043234|GO:0005739|GO:0051258|GO:0005575	mm|3qF1
CUST_4313_PI419772161	67.7751	9.67127	-1.03097	-3.56452	94.5887	59.6683	49.0684	19.0138	5	5	-0.929802	-1.35031	-0.812801	-2.90024	-4.32196	-3.47137	Dclre1b	NM_133865	chr3	-	Mus musculus DNA cross-link repair 1B, PSO2 homolog (S. cerevisiae) (Dclre1b), transcript variant 1, mRNA [NM_133865]	140917	GO:0006974|GO:0005634|GO:0016787|GO:0006289|GO:0006281	mm|3qF2.2
CUST_10279_PI419772161	25899.9	12441.2	7.59647	6.9974	29303.1	25196.2	23200.3	16768.9	13052.9	7501.73	7.34537	7.37172	8.07233	6.88429	7.02819	7.07971	Kars	NM_053092	chr8	-	Mus musculus lysyl-tRNA synthetase (Kars), transcript variant 2, mRNA [NM_053092]	85305	GO:0003676|GO:0015966|GO:0005515|GO:0005524|GO:0017101|GO:0005739|GO:0000166|GO:0004812|GO:0006430|GO:0046872|GO:0016597|GO:0006412|GO:0004824|GO:0005737|GO:0000049|GO:0006418|GO:0016874	mm|8qE1
CUST_1243_PI419772161	38.9091	33467	-1.82001	8.44552	50.7495	38.5147	27.4632	42742.2	35954.6	21704.2	-1.82808	-1.98186	-1.65009	8.23416	8.49	8.61239	Arrdc5	NM_029799	chr17	-	Mus musculus arrestin domain containing 5 (Arrdc5), mRNA [NM_029799]	76920	GO:0008150|GO:0003674|GO:0005575	mm|17qD
CUST_6449_PI419772161	571.737	209.629	2.09729	1.0701	627.838	570.574	516.799	291.793	227.185	109.909	1.80085	1.90707	2.58393	1.03959	1.18383	0.986867	Insc	NM_173767	chr7	+	Mus musculus inscuteable homolog (Drosophila) (Insc), mRNA [NM_173767]	233752	GO:0007399|GO:0008150|GO:0003674|GO:0007275|GO:0030154|GO:0005737|GO:0005488|GO:0005575	mm|7qF1
CUST_8449_PI419772161	8903.92	2942.49	6.0368	4.89744	10838.9	9074.11	6798.74	3599.1	3635.62	1592.76	5.91054	5.89834	6.30153	4.66421	5.18409	4.84401	Phf12	NM_174852	chr11	+	Mus musculus PHD finger protein 12 (Phf12), mRNA [NM_174852]	268448	GO:0005634|GO:0005515|GO:0046872|GO:0008150|GO:0006350|GO:0003674|GO:0008270|GO:0005575|GO:0045449	mm|11qB5
A_51_P271160	146.519	169.969	0.0779991	0.769897	183.763	163.039	92.7542	244.181	173.719	92.0077	0.028306	0.099875	0.105816	0.782592	0.796715	0.730384	Olfr166	NM_147068	chr16	+	Mus musculus olfactory receptor 166 (Olfr166), mRNA [NM_147068]	259071	GO:0004872|GO:0004984|GO:0004930|GO:0007608|GO:0007186|GO:0004871|GO:0016021|GO:0007165	mm|16qA3
CUST_12965_PI419772161	2570.6	379.65	4.11136	1.85636	3539.97	3037.01	1134.82	568.676	409.973	160.3	4.29613	4.31924	3.71872	2.00225	2.03549	1.53133	Kank1	NM_181404	chr19	+	Mus musculus KN motif and ankyrin repeat domains 1 (Kank1), mRNA [NM_181404]	107351	GO:0030837|GO:0003674|GO:0005575	mm|19qB
CUST_2379_PI419772161	1343.02	1891.26	3.31734	4.34335	1602.55	1320.61	1105.89	2240.89	1804.68	1628.2	3.15276	3.11779	3.68147	3.98064	4.17364	4.87576	Olfr1161	NM_146848	chr2	+	Mus musculus olfactory receptor 1161 (Olfr1161), mRNA [NM_146848]	258845	GO:0004872|GO:0004984|GO:0004930|GO:0007608|GO:0007186|GO:0004871|GO:0016021|GO:0007165	mm|2qD
CUST_202_PI419772161	6355.57	8247.68	5.55426	6.40194	7503.58	6650.49	4912.65	10341.7	9613.37	4787.99	5.37997	5.45005	5.83276	6.18697	6.58693	6.43191	Fam193a	NM_001030306	chr5	+	Mus musculus family with sequence similarity 193, member A (Fam193a), mRNA [NM_001030306]	231128	GO:0008150|GO:0003674|GO:0005575	mm|5qB2
CUST_17347_PI419772161	38.0984	185.398	-1.8955	0.853103	58.0176	27.1499	29.1277	219.882	252.853	83.4574	-1.63498	-2.48632	-1.56521	0.631375	1.33826	0.58967	Gpr82	NM_175669	chrX	+	Mus musculus G protein-coupled receptor 82 (Gpr82), mRNA [NM_175669]	319200	GO:0004872|GO:0016020|GO:0008150|GO:0004930|GO:0003674|GO:0005886|GO:0007186|GO:0004871|GO:0016021|GO:0007165|GO:0005575	mm|XqA1.1
CUST_13152_PI419772161	57.2165	6.46832	-1.22096	-3.87893	57.09	60.9151	53.6445	8.76239	5.64258	5	-1.65823	-1.32047	-0.684167	-4.01789	-4.14754	-3.47137	Slc2a9	NM_001102415	chr5	-	solute carrier family 2, member 9 isoform 3	117591	GO:0016021|GO:0016020|GO:0005886|GO:0006810|GO:0005635|GO:0005887|GO:0008643|GO:0005355|GO:0015758|GO:0035428
CUST_14572_PI419772161	20.5559	84.3416	-2.70884	-0.173542	22.0897	22.7633	16.8147	112.93	76.9386	63.1567	-3.0281	-2.74056	-2.35787	-0.329933	-0.378258	0.187566	Agpat2	NM_026212	chr2	-	Mus musculus 1-acylglycerol-3-phosphate O-acyltransferase 2 (lysophosphatidic acid acyltransferase, beta) (Agpat2), mRNA [NM_026212]	67512	GO:0016020|GO:0008415|GO:0008152|GO:0016740|GO:0016021|GO:0005783|GO:0003841|GO:0008654	mm|2qA3
CUST_18365_PI419772161	13200.8	7042.01	6.63046	6.24473	13384.1	12714.1	13504.3	8123.39	6406.9	6595.76	6.21483	6.38494	7.29161	5.83865	6.00152	6.89402	Mospd3	NM_030037	chr5	-	Mus musculus motile sperm domain containing 3 (Mospd3), mRNA [NM_030037]	68929	GO:0005515|GO:0016020|GO:0005198|GO:0007507|GO:0016021	mm|5qG2
CUST_8530_PI419772161	6318.59	8035.06	5.5646	6.26167	6920.45	6150.39	5884.94	14037.4	5127.61	4940.19	5.26325	5.33726	6.09329	6.62777	5.68018	6.47705	Spcs1	NM_026911	chr14	-	Mus musculus signal peptidase complex subunit 1 homolog (S. cerevisiae) (Spcs1), mRNA [NM_026911]	69019	GO:0005792|GO:0043022|GO:0016787|GO:0030176|GO:0016020|GO:0008150|GO:0006465|GO:0008233|GO:0005787|GO:0016021|GO:0005783	mm|14qB
CUST_14772_PI419772161	330.069	57.7528	1.1673	-0.892878	441.669	395.168	153.37	99.75	47.6277	25.8806	1.29342	1.37712	0.83135	-0.508968	-1.07017	-1.0995	Decr2	NM_011933	chr17	-	Mus musculus 2-4-dienoyl-Coenzyme A reductase 2, peroxisomal (Decr2), mRNA [NM_011933]	26378	GO:0005777|GO:0008152|GO:0005488|GO:0016491|GO:0008670|GO:0003824|GO:0055114	mm|17qA3.3
CUST_19141_PI419772161	30.5773	23.0013	-2.13205	-2.02889	33.572	32.2379	25.922	22.0508	18.3912	28.562	-2.42421	-2.23851	-1.73342	-2.68645	-2.44295	-0.957274	Gm10334	NM_001103153	chr6	-	mesotrypsin-like	100040233	GO:0016787|GO:0008150|GO:0008233|GO:0003674|GO:0008236|GO:0005575
CUST_13221_PI419772161	412.392	96.7014	1.21338	-0.415239	678.127	465.779	93.2697	181.2	88.1118	20.7924	1.91201	1.6143	0.113811	0.352227	-0.18263	-1.41531	Pomt2	NM_153415	chr12	-	Mus musculus protein-O-mannosyltransferase 2 (Pomt2), mRNA [NM_153415]	217734	GO:0016757|GO:0006493|GO:0004169|GO:0046872|GO:0016020|GO:0016740|GO:0016021|GO:0005783|GO:0000030	mm|12qD2
CUST_7763_PI419772161	20212.3	704.397	7.22936	2.85598	23127.8	21310.5	16198.7	824.912	873.831	414.447	7.00394	7.13008	7.55406	2.53888	3.12732	2.90175	Hs6st2	NM_015819	chrX	-	heparan sulfate 6-O-sulfotransferase 2 isoform	50786
CUST_12174_PI419772161	36608.7	2178.41	8.09981	4.53277	36516.7	39404.8	33904.6	2420.04	2504.08	1611.12	7.66287	8.01688	8.61967	4.0916	4.64617	4.86055	Adcy7	NM_007406	chr8	+	Mus musculus adenylate cyclase 7 (Adcy7), transcript variant 1, mRNA [NM_007406]	11513	GO:0005886|GO:0005524|GO:0016849|GO:0009190|GO:0007190|GO:0000166|GO:0030819|GO:0006171|GO:0016829|GO:0046872|GO:0016020|GO:0005624|GO:0016021|GO:0004016	mm|8qC3
CUST_3904_PI419772161	304.457	22.0189	1.1901	-2.19867	279.153	313.602	320.616	35.8488	16.1665	14.0412	0.631516	1.04359	1.89518	-1.98536	-2.62896	-1.9817	Crebl2	NM_177687	chr6	+	Mus musculus cAMP responsive element binding protein-like 2 (Crebl2), mRNA [NM_177687]	232430	GO:0005634|GO:0043565|GO:0003700|GO:0008150|GO:0006350|GO:0003674|GO:0003677|GO:0046983|GO:0006355|GO:0005575|GO:0045449	mm|6qG1
CUST_7615_PI419772161	1648.9	74.8955	3.51312	-0.597656	2061.95	2054.8	829.959	133.784	64.6276	26.2745	3.5164	3.75558	3.26737	-0.0854464	-0.629816	-1.0777	Bnc1	NM_007562	chr7	-	Mus musculus basonuclin 1 (Bnc1), mRNA [NM_007562]	12173	GO:0005634|GO:0046872|GO:0006350|GO:0003677|GO:0005737|GO:0008270|GO:0045449|GO:0005622	mm|7qD3
CUST_17113_PI419772161	4377.8	864.242	4.98214	3.22212	2935.13	4335.45	5862.81	924.198	772.127	896.402	4.02581	4.83277	6.08785	2.70284	2.9488	4.0147	Abcc9	NM_011511	chr6	-	ATP-binding cassette, sub-family C, member 9	20928	GO:0055085|GO:0007165|GO:0007165|GO:0006200|GO:0005267|GO:0005624|GO:0005739|GO:0006810|GO:0006810|GO:0016021|GO:0016021|GO:0016020|GO:0016020|GO:0000166|GO:0000166|GO:0004872|GO:0005524|GO:0005524|GO:0042626|GO:0008281|GO:0008281|GO:0006813|GO:0017111|GO:0016887|GO:0008144|GO:0008282|GO:0010107|GO:0051607|GO:0015459|GO:0019905|GO:0030315|GO:0030017|GO:0005886|GO:0005886
CUST_837_PI419772161	2576.6	194.665	3.80495	0.774931	4297.75	2917.53	514.514	239.562	287.087	57.3452	4.57597	4.26133	2.57754	0.755041	1.52145	0.0483031	Magea8	NM_020020	chrX	-	Mus musculus melanoma antigen, family A, 8 (Magea8), mRNA [NM_020020]	17144		mm|XqF3
CUST_308_PI419772161	6042.87	25458	5.46035	8.03659	7965.87	5791.52	4371.22	34121.8	26478.2	15774	5.46622	5.25053	5.6643	7.90919	8.04862	8.15196	Lyrm1	NM_029610	chr7	+	Mus musculus LYR motif containing 1 (Lyrm1), mRNA [NM_029610]	73919	GO:0008150|GO:0003674|GO:0005739	mm|7qF2
CUST_5039_PI419772161	14375.7	4871.71	6.62968	5.39227	19755.1	16205.7	7166.31	7264.43	6016.38	1334.32	6.77654	6.73501	6.37749	5.67742	5.91079	4.58859	Erlin2	NM_153592	chr8	+	Mus musculus ER lipid raft associated 2 (Erlin2), mRNA [NM_153592]	244373	GO:0016020|GO:0016021|GO:0005783	mm|8qA2
CUST_18341_PI419772161	1434.07	154.347	3.41152	0.371363	1711.98	1415.34	1174.88	313.19	61.7729	88.0771	3.24805	3.21774	3.76877	1.14168	-0.694991	0.667397	Fpgs	NM_010236	chr2	-	Mus musculus folylpolyglutamyl synthetase (Fpgs), nuclear gene encoding mitochondrial protein, mRNA [NM_010236]	14287	GO:0006730|GO:0009396|GO:0004326|GO:0005524|GO:0009058|GO:0005737|GO:0005739|GO:0000166|GO:0016874	mm|2qB
CUST_22182_PI419772161	543.527	127.73	1.97804	0.334906	694.8	572.7	363.081	198.323	116.501	68.3664	1.94706	1.91244	2.07462	0.482493	0.220308	0.301918	Ng23	NM_023893	chr17	-	Mus musculus Ng23 protein (Ng23), transcript variant 1, mRNA [NM_023893]	78376	GO:0008150|GO:0003674|GO:0005575	mm|17qB1
CUST_8606_PI419772161	2562.76	477.691	4.24118	2.326	3260.13	2206.03	2222.12	623.643	473.022	336.407	4.17732	3.85804	4.6882	2.13536	2.24187	2.60077	Drp2	NM_010078	chrX	+	Mus musculus dystrophin related protein 2 (Drp2), mRNA [NM_010078]	13497	GO:0050808|GO:0005515|GO:0046872|GO:0005886|GO:0005624|GO:0005856|GO:0005737|GO:0030425|GO:0008270|GO:0005509	mm|XqE3
CUST_20980_PI419772161	148278	24385	10.1187	8.00917	144499	141499	158836	25602.3	30063	17489.6	9.6473	9.86124	10.8477	7.49477	8.23181	8.30091	Dcn	NM_007833	chr10	+	Mus musculus decorin (Dcn), mRNA [NM_007833]	13179	GO:0005518|GO:0005576|GO:0005515|GO:0019800|GO:0050840|GO:0030198|GO:0031012|GO:0005539|GO:0005578|GO:0047485	mm|10qC3
CUST_4132_PI419772161	31567.7	17434.8	7.87093	7.55177	28902.7	27095.4	38705	18094.5	14827.7	19382.3	7.32552	7.47656	8.81071	6.99405	7.21211	8.44915	Rbm6	NM_011251	chr9	-	RNA binding motif protein 6 isoform a	19654	GO:0005634
CUST_1460_PI419772161	214.311	39.4119	0.508557	-1.6405	338.201	208.041	96.6924	72.1849	36.0757	9.97505	0.908338	0.451528	0.165806	-0.975587	-1.47094	-2.47497	2210012G02Rik	NM_025617	chr4	-	Mus musculus RIKEN cDNA 2210012G02 gene (2210012G02Rik), mRNA [NM_025617]	66526	GO:0030528|GO:0005634|GO:0005515|GO:0003702|GO:0008150|GO:0006350|GO:0003674|GO:0006354|GO:0003677|GO:0003746|GO:0006355|GO:0005575	mm|4qC7
CUST_11400_PI419772161	654.365	819.333	2.29476	3.13681	692.277	612.389	658.431	976.049	726.809	755.142	1.94181	2.00911	2.93336	2.7816	2.86154	3.76731	Sez6	NM_021286	chr11	+	Mus musculus seizure related gene 6 (Sez6), mRNA [NM_021286]	20370	GO:0005576|GO:0016020|GO:0042995|GO:0030054|GO:0005886|GO:0045202|GO:0005737|GO:0016021	mm|11qB5
CUST_20488_PI419772161	1354.71	38.0927	3.08611	-1.93101	1706.69	1914.61	442.832	66.718	42.5601	5	3.24359	3.65364	2.36109	-1.08921	-1.23246	-3.47137	Matn2	NM_016762	chr15	+	Mus musculus matrilin 2 (Matn2), mRNA [NM_016762]	17181	GO:0005576|GO:0005578	mm|15qB3.1
CUST_4525_PI419772161	48.6031	14.1824	-1.48692	-2.71138	55.4717	55.4542	34.8833	16.1543	14.0287	12.3642	-1.69972	-1.45597	-1.30506	-3.13537	-2.83358	-2.1652	N28178	NM_172690	chr4	+	Mus musculus expressed sequence N28178 (N28178), mRNA [NM_172690]	230085	GO:0046872|GO:0008150|GO:0003674|GO:0005575	mm|4qA5
CUST_989_PI419772161	123.318	535.422	-0.244946	2.35076	188.664	116.927	64.3625	702.192	687.712	216.362	0.0662751	-0.379738	-0.421376	2.30651	2.78177	1.964	Gpr179	NM_001081220	chr11	-	Mus musculus G protein-coupled receptor 179 (Gpr179), mRNA [NM_001081220]	217143	GO:0004872|GO:0008150|GO:0003674|GO:0005575	mm|11qD
CUST_6488_PI419772161	560.681	1321.06	1.91854	3.55848	800.068	627.823	254.151	1750.83	1804.97	407.384	2.15058	2.04502	1.56002	3.62461	4.17386	2.87695	Camsap1	NM_001115076	chr2	-	Mus musculus calmodulin regulated spectrin-associated protein 1 (Camsap1), mRNA [NM_001115076]	227634	GO:0008150|GO:0003674|GO:0005874|GO:0005575	mm|2qA3
CUST_502_PI419772161	4329.86	1380.06	5.02083	3.89495	4403.17	4555.82	4030.61	1543.43	1379.77	1217	4.61093	4.9043	5.54726	3.44271	3.78632	4.45581	Slmo1	NM_144867	chr18	+	Mus musculus slowmo homolog 1 (Drosophila) (Slmo1), mRNA [NM_144867]	225655	GO:0008150|GO:0003674|GO:0005739	mm|18qE1
CUST_16415_PI419772161	10439.5	3448.84	6.27815	5.19591	11887.3	10930.4	8500.73	4404.43	3129.51	2812.59	6.04374	6.16686	6.62385	4.95553	4.96783	5.66439	Pigp	NM_001159616	chr16	-	phosphatidylinositol glycan anchor biosynthesis,	56176	GO:0016740|GO:0016020|GO:0016021|GO:0016757|GO:0006506|GO:0017176
CUST_10325_PI419772161	141.714	43.5874	-0.176037	-1.47565	201.772	177.66	45.7104	60.9378	59.7775	10.0468	0.163188	0.223774	-0.915073	-1.21995	-0.742363	-2.46464	Abcb1b	NM_011075	chr5	+	Mus musculus ATP-binding cassette, sub-family B (MDR/TAP), member 1B (Abcb1b), mRNA [NM_011075]	18669	GO:0005515|GO:0005215|GO:0046581|GO:0008559|GO:0005524|GO:0055085|GO:0016324|GO:0014045|GO:0016887|GO:0005739|GO:0000166|GO:0006810|GO:0042493|GO:0015238|GO:0016787|GO:0016020|GO:0042626|GO:0000139|GO:0017111|GO:0016021|GO:0015893	mm|5qA1
CUST_21291_PI419772161	927.12	109.57	2.19049	-0.391304	1246.48	1406.72	128.163	199.346	114.013	15.3514	2.79024	3.20892	0.57231	0.489921	0.189165	-1.853	Lepre1	NM_019782	chr4	+	Mus musculus leprecan 1 (Lepre1), transcript variant 1, mRNA [NM_019782]	56401	GO:0005576|GO:0005886|GO:0016705|GO:0016491|GO:0005578|GO:0019797|GO:0005506|GO:0005634|GO:0046872|GO:0003674|GO:0031418|GO:0005737|GO:0016702|GO:0005783|GO:0016049|GO:0055114	mm|4qD2.1
CUST_21182_PI419772161	88.4614	5.35053	-0.661047	-4.11508	85.5728	123.053	56.7584	5	6.05158	5	-1.07432	-0.30606	-0.602763	-4.82729	-4.04658	-3.47137	Cd44	NM_001039151	chr2	-	CD44 antigen isoform c	12505	GO:0016021|GO:0016020|GO:0016020|GO:0004872|GO:0001558|GO:0005488|GO:0005634|GO:0001658|GO:0016324|GO:0016477|GO:0005057|GO:0005515|GO:0019901|GO:0007165|GO:0007165|GO:0005540|GO:0005540|GO:0005540|GO:0005540|GO:0007155|GO:0007155|GO:0007155|GO:0007155|GO:0016323|GO:0016323|GO:0005886|GO:0005886|GO:0031175|GO:0033031|GO:0034238|GO:0043234|GO:0009897|GO:0009897|GO:0009897|GO:0009897|GO:0009897|GO:…
CUST_15191_PI419772161	868.379	321.02	2.65475	1.69152	1000.16	1034.84	570.132	420.119	374.203	168.739	2.47262	2.766	2.72563	1.56544	1.90378	1.60535	Otx1	NM_011023	chr11	-	Mus musculus orthodenticle homolog 1 (Drosophila) (Otx1), mRNA [NM_011023]	18423	GO:0005515|GO:0042472|GO:0003700|GO:0007275|GO:0030900|GO:0006355|GO:0045449|GO:0030528|GO:0005634|GO:0043565|GO:0030901|GO:0003677|GO:0006357|GO:0009952	mm|11qA3.2
CUST_6990_PI419772161	1288.76	99.5387	3.24049	-0.0211326	1624.25	1290	952.032	156.147	87.0323	55.4365	3.17216	3.08396	3.46534	0.137551	-0.200415	-0.000534534	Rnf113a1	NM_153503	chrX	+	Mus musculus ring finger protein 113A1 (Rnf113a1), mRNA [NM_153503]	69942	GO:0046872|GO:0008150|GO:0003674|GO:0005575	mm|XqA3.3
CUST_22065_PI419772161	59.9917	49.6669	-1.16489	-0.942489	69.8662	49.519	60.5899	59.386	56.6482	32.9665	-1.36687	-1.61929	-0.508519	-1.25716	-0.819936	-0.750368	Wnt7b	NM_009528	chr15	-	Mus musculus wingless-related MMTV integration site 7B (Wnt7b), transcript variant 1, mRNA [NM_009528]	22422	GO:0060482|GO:0048812|GO:0005886|GO:0060484|GO:0060070|GO:0032364|GO:0030324|GO:0005578|GO:0016055|GO:0050808|GO:0007257|GO:0032536|GO:0045669|GO:0060669|GO:0007267|GO:0031175|GO:0042592|GO:0044237|GO:0005576|GO:0005515|GO:0005615|GO:0001701|GO:0007275|GO:0007165|GO:0060428|GO:0060425|GO:0048568|GO:0007223|GO:0046330|GO:0005737|GO:0004871|GO:0060710|GO:0060535|GO:0005102	mm|15qE2
CUST_6675_PI419772161	295.555	1690.68	1.0491	3.81674	399.47	326.856	160.339	2645.82	2012.56	413.662	1.14854	1.10331	0.895453	4.22029	4.33092	2.89901	Trim46	NM_183037	chr3	-	Mus musculus tripartite motif-containing 46 (Trim46), transcript variant 2, mRNA [NM_183037]	360213	GO:0005515|GO:0046872|GO:0008150|GO:0003674|GO:0008270|GO:0005575|GO:0005622	mm|3qF1
CUST_12224_PI419772161	242.714	10.0038	0.81639	-3.38982	308.195	257.089	162.858	17.227	7.47809	5.30618	0.774301	0.756923	0.917946	-3.04261	-3.74122	-3.38562	Lcor	NM_172154	chr19	+	Mus musculus ligand dependent nuclear receptor corepressor (Lcor), mRNA [NM_172154]	212391	GO:0008134|GO:0005634|GO:0004872|GO:0003702|GO:0003700|GO:0006350|GO:0003677|GO:0006366|GO:0000122|GO:0045449	mm|19qC3
CUST_3611_PI419772161	886.831	23104.8	2.69234	7.87759	1126.94	914.254	619.301	31303.2	24846.3	13164.9	2.64479	2.58725	2.84497	7.78481	7.95685	7.89111	Brdt	NM_001079873	chr5	+	bromodomain, testis-specific isoform B	114642	GO:0045449|GO:0006350|GO:0005634|GO:0005634|GO:0006338|GO:0042393
CUST_12382_PI419772161	242.169	109.977	0.837513	0.250802	285.773	183.221	257.512	103.799	115.833	110.299	0.665329	0.26824	1.57897	-0.451569	0.212003	0.991972	Rgs18	NM_022881	chr1	-	Mus musculus regulator of G-protein signaling 18 (Rgs18), mRNA [NM_022881]	64214	GO:0008277|GO:0009968|GO:0007186|GO:0005737|GO:0004871|GO:0005096	mm|1qF
CUST_1938_PI419772161	141.588	122.565	-0.0136851	0.257853	220.501	106.08	98.1836	191.427	115.294	60.9748	0.291247	-0.520188	0.187886	0.431438	0.205276	0.136843	Gja6	NM_001001496	chrX	-	Mus musculus gap junction protein, alpha 6 (Gja6), mRNA [NM_001001496]	414089	GO:0016020|GO:0030054|GO:0005922|GO:0005886|GO:0005921|GO:0016021|GO:0007154	mm|XqF4
CUST_5222_PI419772161	139.556	52.3127	0.0558556	-0.959885	147.723	115.789	155.157	85.3302	41.1335	30.4743	-0.28665	-0.393844	0.848061	-0.734229	-1.28165	-0.863775	Rnf146	NM_001110198	chr10	-	ring finger protein 146	68031	GO:0046872|GO:0008270|GO:0005515|GO:0003674|GO:0005575|GO:0008150
CUST_15136_PI419772161	31.1058	14.099	-2.10401	-2.80327	34.0006	27.4358	31.8811	18.1612	16.3324	7.80355	-2.40591	-2.47121	-1.4349	-2.96643	-2.61423	-2.82917	Ank3	NM_170730	chr10	+	ankyrin 3, epithelial isoform i	11735	GO:0005515|GO:0005624|GO:0005200|GO:0030424|GO:0007411|GO:0045202|GO:0050808
CUST_7813_PI419772161	179.793	165.201	0.423334	0.790331	209.644	165.041	164.694	217.729	163.433	114.44	0.218403	0.11748	0.93412	0.617176	0.708662	1.04515	Lcn10	NM_178036	chr2	+	Mus musculus lipocalin 10 (Lcn10), mRNA [NM_178036]	332578	GO:0005576|GO:0008150|GO:0003674|GO:0005488|GO:0005575|GO:0006810	mm|2qA3
A_51_P348334	174.174	171.196	0.341458	0.834847	230.365	167.879	124.28	238.671	150.792	124.125	0.354378	0.142076	0.527921	0.749666	0.592519	1.16236	Ppara	NM_011144	chr15	+	Mus musculus peroxisome proliferator activated receptor alpha (Ppara), transcript variant 1, mRNA [NM_011144]	19013	GO:0046982|GO:0006350|GO:0003707|GO:0032868|GO:0019904|GO:0042157|GO:0045449|GO:0003706|GO:0006629|GO:0005634|GO:0046872|GO:0006631|GO:0004879|GO:0003677|GO:0008270|GO:0045776|GO:0019217|GO:0005515|GO:0004872|GO:0046321|GO:0003700|GO:0032099|GO:0045944|GO:0006355|GO:0008544|GO:0008289|GO:0006006|GO:0042060|GO:0016563|GO:0043565|GO:0045941	mm|15qE2
CUST_14794_PI419772161	1866.18	120.56	3.66682	-0.0737923	2331.46	2403.08	864.002	257.97	60.3127	43.3987	3.69362	3.98147	3.32537	0.861845	-0.729504	-0.353717	Tpm3	NM_022314	chr3	+	Mus musculus tropomyosin 3, gamma (Tpm3), mRNA [NM_022314]	59069	GO:0043005|GO:0031941|GO:0030863|GO:0005856|GO:0005737|GO:0002102|GO:0003779|GO:0032154|GO:0030426	mm|3qF1
CUST_17064_PI419772161	244.071	5.04514	0.85099	-4.19402	306.406	221.427	204.379	5	5.13542	5	0.765902	0.541492	1.24558	-4.82729	-4.28341	-3.47137	Pitx1	NM_011097	chr13	-	Mus musculus paired-like homeodomain transcription factor 1 (Pitx1), mRNA [NM_011097]	18740	GO:0051216|GO:0003700|GO:0006350|GO:0007275|GO:0035116|GO:0006355|GO:0045449|GO:0001501|GO:0030528|GO:0048625|GO:0005634|GO:0043565|GO:0003677|GO:0021983|GO:0035137|GO:0014707	mm|13qB1
CUST_86_PI419772161	6118.61	10394.9	5.27621	6.38969	9816.05	6324.96	2214.81	14808.4	14163.9	2212.43	5.76753	5.37764	4.68344	6.70492	7.14604	5.31812	Pcf11	NM_029078	chr7	-	Mus musculus cleavage and polyadenylation factor subunit homolog (S. cerevisiae) (Pcf11), mRNA [NM_029078]	74737	GO:0008150|GO:0003674|GO:0005575	mm|7qE1
CUST_3699_PI419772161	1032.75	95.0991	2.93402	0.0303922	1001.18	834.145	1262.92	109.886	95.5132	79.8983	2.47409	2.45496	3.87302	-0.369352	-0.0662656	0.526794	Arhgef19	NM_172520	chr4	+	Mus musculus Rho guanine nucleotide exchange factor (GEF) 19 (Arhgef19), mRNA [NM_172520]	213649	GO:0005089|GO:0005085|GO:0035023|GO:0005096|GO:0005622	mm|4qD3
CUST_12348_PI419772161	6128.87	265.453	5.32758	1.31309	9065.11	6861.49	2460.02	397.262	296.607	102.489	5.65271	5.49511	4.83493	1.48473	1.56852	0.886028	Inhbb	NM_008381	chr1	-	Mus musculus inhibin beta-B (Inhbb), mRNA [NM_008381]	16324	GO:0005179|GO:0005576|GO:0040007|GO:0046676|GO:0008083	mm|1qE2.3
CUST_7744_PI419772161	12577.3	3531.85	6.53441	5.11784	15068.2	13207.2	9456.57	4999.82	3909.66	1686.06	6.38582	6.43984	6.77758	5.13845	5.28893	4.92614	8030411F24Rik	NM_030135	chr2	+	Mus musculus RIKEN cDNA 8030411F24 gene (8030411F24Rik), mRNA [NM_030135]	78609	GO:0005576|GO:0008150|GO:0003674|GO:0004869|GO:0030414|GO:0005575	mm|2qG3
CUST_13993_PI419772161	355.047	22168.8	1.39064	7.84782	411.962	383.827	269.353	27830.5	24641.9	14034.1	1.19297	1.33511	1.64383	7.61516	7.94493	7.98335	Rfx8	NM_001145660	chr1	-	Mus musculus regulatory factor X 8 (Rfx8), mRNA [NM_001145660]	619289	GO:0008150|GO:0003674|GO:0005575	mm|1qB
CUST_6237_PI419772161	1466.32	212.705	3.42309	1.04974	1714.86	1659.29	1024.83	319.772	218.288	100.055	3.25047	3.44715	3.57164	1.17168	1.1262	0.851354	Rabif	NM_145510	chr1	+	Mus musculus RAB interacting factor (Rabif), mRNA [NM_145510]	98710	GO:0046872|GO:0008150|GO:0003674|GO:0015031|GO:0007264|GO:0005085|GO:0005575|GO:0006810	mm|1qE4
CUST_21038_PI419772161	36.9533	5.76196	-1.88821	-4.01885	42.5744	42.6043	25.6813	5.26275	7.02311	5	-2.08148	-1.83627	-1.74688	-4.7534	-3.83178	-3.47137	Osm	NM_001013365	chr11	+	Mus musculus oncostatin M (Osm), mRNA [NM_001013365]	18413	GO:0050731|GO:0005576|GO:0045835|GO:0006955|GO:0005125|GO:0005615|GO:0048266|GO:0045944|GO:0042506|GO:0033138|GO:0042503|GO:0040008|GO:0007422|GO:0042508|GO:0006915|GO:0009408|GO:0043410|GO:0046888	mm|11qA1
CUST_3716_PI419772161	2458.6	323.116	3.94364	1.32474	3297.88	3282.83	795.096	489.182	419.936	60.2286	4.19393	4.43153	3.20546	1.78501	2.07013	0.119079	H2-T9	NM_010399	chr17	-	histocompatibility 2, T region locus 9	15051	GO:0005575|GO:0003674|GO:0008150
CUST_7555_PI419772161	589.656	262.735	2.14122	1.47106	610.436	636.319	522.212	338.812	256.082	193.311	1.7603	2.06441	2.59897	1.25513	1.35657	1.80148	Nrn1l	NM_175024	chr8	+	Mus musculus neuritin 1-like (Nrn1l), mRNA [NM_175024]	234700	GO:0016020|GO:0005886|GO:0031225	mm|8qD3
CUST_10638_PI419772161	3058.34	699.983	4.48191	2.73811	3093.82	3891.31	2189.91	871.372	944.485	284.093	4.10177	4.67684	4.66713	2.61793	3.23949	2.35692	Ppp2r5c	NM_001081458	chr12	+	gamma isoform of regulatory subunit B56, protein	26931	GO:0000775|GO:0008601|GO:0005488|GO:0000159|GO:0007165|GO:0043161|GO:0005515|GO:0050790|GO:0005634|GO:0005634
CUST_20357_PI419772161	17448.1	910.6	7.0277	3.29365	15661.4	19457.8	17225	1036.9	895.686	799.213	6.44153	6.99886	7.64269	2.86885	3.16296	3.84914	Ets2	NM_011809	chr16	+	Mus musculus E26 avian leukemia oncogene 2, 3' domain (Ets2), mRNA [NM_011809]	23872	GO:0005634|GO:0043565|GO:0016563|GO:0003700|GO:0003677|GO:0045944|GO:0006355|GO:0035259	mm|16qC4
CUST_10733_PI419772161	2892.45	253.788	4.43797	1.42523	2974.39	3054.53	2648.41	310.788	266.441	184.135	4.04498	4.32754	4.94139	1.13057	1.41378	1.73132	Bcor	NM_175044	chrX	-	BCL-6 interacting corepressor isoform b	71458	GO:0045449|GO:0006350|GO:0005634|GO:0005634|GO:0016568|GO:0005515|GO:0016564|GO:0003714|GO:0010553|GO:0016481
CUST_7779_PI419772161	14302.6	5234.84	6.51316	5.49418	18846.8	19044.5	5016.61	8493.42	5729.96	1481.15	6.70863	6.96789	5.86297	5.90292	5.84042	4.7392	Atp5h	NM_027862	chr11	-	Mus musculus ATP synthase, H+ transporting, mitochondrial F0 complex, subunit d (Atp5h), nuclear gene encoding mitochondrial protein, mRNA [NM_027862]	71679	GO:0016020|GO:0008150|GO:0003674|GO:0006811|GO:0000276|GO:0015078|GO:0005739|GO:0045263|GO:0015992|GO:0006810|GO:0005743|GO:0015986	mm|11qE2
CUST_1309_PI419772161	1429.72	92.0492	3.29284	-0.233324	1576.09	2011.48	701.577	146.401	94.8474	34.899	3.12874	3.72484	3.02493	0.0445719	-0.0763574	-0.668186	Eml3	NM_144872	chr19	+	Mus musculus echinoderm microtubule associated protein like 3 (Eml3), mRNA [NM_144872]	225898	GO:0008150|GO:0003674|GO:0005874|GO:0005737|GO:0005575	mm|19qA
CUST_7964_PI419772161	52510.6	36762.4	8.61708	8.6105	47840.3	50577.1	59114.3	40828.9	42133.5	27324.9	8.05254	8.377	9.4217	8.16809	8.71879	8.94463	Dnajb6	NM_001127367	chr5	+	DnaJ (Hsp40) homolog, subfamily B, member 6	23950	GO:0031072|GO:0005737|GO:0005737|GO:0005634|GO:0005634|GO:0003677|GO:0016564|GO:0045892|GO:0060710|GO:0005515|GO:0005515|GO:0005515
CUST_22260_PI419772161	619.936	59.6005	2.20905	-0.699847	642.47	691.905	525.434	64.2948	77.7729	36.7339	1.83409	2.18523	2.60784	-1.14258	-0.362698	-0.59426	Myo1f	NM_053214	chr17	+	Mus musculus myosin IF (Myo1f), mRNA [NM_053214]	17916	GO:0043312|GO:0050830|GO:0032956|GO:0045088|GO:0005524|GO:0005516|GO:0030335|GO:0000166|GO:0030864|GO:0003674|GO:0031941|GO:0016459|GO:0007162|GO:0003774|GO:0003779|GO:0002446	mm|17qB1
CUST_17688_PI419772161	65.961	47.3263	-1.03037	-1.08485	79.4975	55.2164	63.1691	73.6155	41.1023	27.2612	-1.18056	-1.46217	-0.448377	-0.947276	-1.28274	-1.02452	Pld5	NM_176916	chr1	-	phospholipase D5	319455	GO:0016021|GO:0016020|GO:0003824|GO:0008152|GO:0005575|GO:0003674|GO:0008150
CUST_103_PI419772161	6.88662	1202.97	-4.33171	3.21055	9.68057	5.97931	5	2035.61	1345.26	228.037	-4.21831	-4.66922	-4.1076	3.84203	3.74978	2.03983	4921506M07Rik	NM_001037743	chr12	+	Mus musculus RIKEN cDNA 4921506M07 gene (4921506M07Rik), mRNA [NM_001037743]	70846	GO:0008150|GO:0003674|GO:0005575	mm|12qC1
CUST_13590_PI419772161	55.3487	193.384	-1.29369	1.02293	69.6134	52.8077	43.625	263.456	156.782	159.915	-1.3721	-1.52652	-0.982441	0.892204	0.648722	1.52786	Pcdhga6	NM_033589	chr18	+	protocadherin gamma subfamily A, 6	93714	GO:0007155|GO:0016021|GO:0016020|GO:0005886|GO:0005624
CUST_19679_PI419772161	4175.43	600.946	4.95222	2.66655	4856.73	4355.29	3314.25	763.049	598.909	440.88	4.75237	4.83936	5.26494	2.42642	2.5823	2.99094	Tap1	NM_013683	chr17	+	Mus musculus transporter 1, ATP-binding cassette, sub-family B (MDR/TAP) (Tap1), transcript variant 1, mRNA [NM_013683]	21354	GO:0005792|GO:0005515|GO:0005215|GO:0046982|GO:0015031|GO:0005524|GO:0055085|GO:0015197|GO:0016887|GO:0005739|GO:0000166|GO:0006810|GO:0043531|GO:0006952|GO:0042825|GO:0015833|GO:0016020|GO:0042626|GO:0042270|GO:0017111|GO:0016021|GO:0005783|GO:0042605	mm|17qB1
CUST_13295_PI419772161	3128.37	843.495	4.49897	3.08476	3930.21	3426.56	2028.34	1205.39	862.904	462.189	4.44699	4.49335	4.55656	3.08607	3.10916	3.05904	B3gnt2	NM_016888	chr11	-	Mus musculus UDP-GlcNAc:betaGal beta-1,3-N-acetylglucosaminyltransferase 2 (B3gnt2), transcript variant 1, mRNA [NM_016888]	53625	GO:0016757|GO:0016020|GO:0006486|GO:0016740|GO:0007608|GO:0007411|GO:0008378|GO:0016021|GO:0005794	mm|11qA3.2
CUST_2896_PI419772161	14.1664	25107.7	-3.23605	8.0117	15.4849	13.3871	13.6271	35799.3	23299.6	16224.1	-3.54061	-3.50642	-2.66111	7.97843	7.86412	8.19255	Ubqln3	NM_198623	chr7	-	Mus musculus ubiquilin 3 (Ubqln3), mRNA [NM_198623]	244178	GO:0008150|GO:0003674|GO:0005575	mm|7qE3
CUST_7138_PI419772161	997.492	680.399	2.90276	2.81517	1071.79	948.457	972.232	886.155	731.911	423.132	2.5724	2.64024	3.49563	2.6422	2.87163	2.93167	Rbm47	NM_139065	chr5	-	Mus musculus RNA binding motif protein 47 (Rbm47), transcript variant 3, mRNA [NM_139065]	245945	GO:0003676|GO:0005634|GO:0008150|GO:0003674|GO:0003723|GO:0000166|GO:0005575	mm|5qC3.1
CUST_21625_PI419772161	55318.2	12691	8.69776	7.08389	56999.8	54564.9	54389.9	15207.1	12642.1	10223.8	8.30527	8.48649	9.30153	6.74325	6.98206	7.52635	2400001E08Rik	NM_025605	chr7	+	Mus musculus RIKEN cDNA 2400001E08 gene (2400001E08Rik), mRNA [NM_025605]	66508	GO:0016020|GO:0008150|GO:0003674|GO:0005886|GO:0005575	mm|7qE3
CUST_18002_PI419772161	37.5715	29.14	-1.87896	-1.92123	45.0994	43.2951	24.3199	39.5292	38.3272	9.56377	-1.99836	-1.81307	-1.82546	-1.84437	-1.3836	-2.53572	Smad9	NM_019483	chr3	+	Mus musculus MAD homolog 9 (Drosophila) (Smad9), mRNA [NM_019483]	55994	GO:0001657|GO:0005515|GO:0007179|GO:0003700|GO:0006350|GO:0030509|GO:0045597|GO:0001880|GO:0006355|GO:0045449|GO:0005634|GO:0005667|GO:0030901|GO:0045941|GO:0006468|GO:0005737|GO:0030902|GO:0005622	mm|3qC
CUST_2636_PI419772161	263.072	1277.63	0.945274	3.71011	324.448	277.185	187.584	1781.05	1274.3	777.521	0.848446	0.865509	1.12187	3.6493	3.6716	3.80944	Hormad1	NM_026489	chr3	+	Mus musculus HORMA domain containing 1 (Hormad1), mRNA [NM_026489]	67981	GO:0005634|GO:0008150|GO:0003674|GO:0007126|GO:0007067|GO:0005737|GO:0005575	mm|3qF2.1
CUST_17806_PI419772161	198.488	26.7901	0.545841	-1.94541	248.802	195.582	151.079	37.1332	31.4313	11.8058	0.465455	0.362434	0.809633	-1.93458	-1.66976	-2.23188	Fam150b	NM_001159743	chr12	+	Mus musculus family with sequence similarity 150, member B (Fam150b), mRNA [NM_001159743]	100294583	GO:0005576|GO:0008150|GO:0003674|GO:0005575	mm|12qA2
CUST_16284_PI419772161	192.272	660.856	0.516877	2.77097	222.222	194.194	160.401	891.783	674.761	416.024	0.30246	0.352154	0.896017	2.65134	2.75434	2.90722	Ccdc103	NM_028492	chr11	+	Mus musculus coiled-coil domain containing 103 (Ccdc103), mRNA [NM_028492]	73293	GO:0008150|GO:0003674|GO:0005575	mm|11qE1
A_51_P309854	285.013	119.247	1.0243	0.294005	375.804	306.769	172.467	160.584	124.715	72.4412	1.06044	1.01181	1.00065	0.177976	0.318598	0.38544	Kcnn2	NM_080465	chr18	+	Mus musculus potassium intermediate/small conductance calcium-activated channel, subfamily N, member 2 (Kcnn2), mRNA [NM_080465]	140492	GO:0016020|GO:0008150|GO:0015269|GO:0006811|GO:0005516|GO:0005216|GO:0016286|GO:0016021|GO:0006813|GO:0006810	mm|18qC
CUST_21647_PI419772161	19646.9	16420.4	7.19057	7.43681	22617.7	20212.9	16110.2	19303.7	18479.2	11478.4	6.97176	7.05379	7.54617	7.08737	7.52972	7.69334	Spast	NM_016962	chr17	+	Mus musculus spastin (Spast), transcript variant 2, mRNA [NM_016962]	50850	GO:0007399|GO:0005524|GO:0007275|GO:0030154|GO:0005874|GO:0005768|GO:0051301|GO:0000166|GO:0007049|GO:0005634|GO:0016787|GO:0016020|GO:0017111|GO:0005737|GO:0005856|GO:0016021|GO:0008568|GO:0005783	mm|17qE2
A_51_P143855	34.5089	14.2317	-2.18612	-2.91576	52.8458	38.2908	12.3901	20.6332	16.7664	5.2954	-1.76968	-1.99027	-2.79841	-2.78232	-2.57639	-3.38856	Atg3	NM_026402	chr16	+	Mus musculus autophagy-related 3 (yeast) (Atg3), mRNA [NM_026402]	67841	GO:0006914|GO:0006464|GO:0015031|GO:0005829|GO:0005737|GO:0019787|GO:0000153|GO:0006810	mm|16qB5
CUST_4814_PI419772161	3768.82	1004.57	4.67246	3.17545	5080.64	4519.34	1706.47	1498.98	1189.01	325.709	4.8174	4.8927	4.30728	3.40055	3.57166	2.55414	Cir1	NM_025854	chr2	-	Mus musculus corepressor interacting with RBPJ, 1 (Cir1), mRNA [NM_025854]	66935	GO:0005634|GO:0005515|GO:0016607|GO:0006350|GO:0042826|GO:0008380|GO:0006397|GO:0000122|GO:0045449|GO:0016564	mm|2qC3
CUST_20035_PI419772161	4565.35	1251.48	4.98139	3.57714	6513.77	4799.79	2382.49	1602.88	1643.51	508.046	5.17588	4.97956	4.78873	3.49724	4.03867	3.19552	Tex16	NM_031382	chrX	+	Mus musculus testis expressed gene 16 (Tex16), mRNA [NM_031382]	83556	GO:0008150|GO:0003674|GO:0005575	mm|XqE1
CUST_12897_PI419772161	51.3376	6.54402	-1.38356	-3.84226	51.226	58.0493	44.7376	8.25064	5.90786	5.47356	-1.81459	-1.38999	-0.946109	-4.10471	-4.08126	-3.34082	Usp29	NM_021323	chr7	+	Mus musculus ubiquitin specific peptidase 29 (Usp29), mRNA [NM_021323]	57775	GO:0004221|GO:0016787|GO:0006511|GO:0008233|GO:0008234	mm|7qA1
CUST_3787_PI419772161	16912.9	2676.79	6.9827	4.84369	17817.3	18092	14829.4	3164.72	2604.69	2260.96	6.62759	6.89386	7.42665	4.47865	4.703	5.34942	Hint2	NM_026871	chr4	-	Mus musculus histidine triad nucleotide binding protein 2 (Hint2), nuclear gene encoding mitochondrial protein, mRNA [NM_026871]	68917	GO:0008610|GO:0016787|GO:0008150|GO:0003674|GO:0006694|GO:0005739|GO:0006915|GO:0003824	mm|4qB1
CUST_13143_PI419772161	131.748	158.039	-0.0481461	0.743701	132.663	164.8	97.7816	191.912	166.621	115.582	-0.441777	0.115373	0.181966	0.435089	0.736534	1.05948	Nek5	NM_177898	chr8	-	Mus musculus NIMA (never in mitosis gene a)-related expressed kinase 5 (Nek5), mRNA [NM_177898]	330721	GO:0004672|GO:0046872|GO:0008150|GO:0004674|GO:0003674|GO:0005524|GO:0016740|GO:0016301|GO:0006468|GO:0000166|GO:0005575	mm|8qA2
CUST_20005_PI419772161	33.7621	23.0247	-2.06819	-2.10325	48.1531	32.9245	20.2089	27.5858	29.1458	12.3427	-1.90384	-2.20811	-2.09261	-2.36336	-1.77868	-2.16772	Mstn	NM_010834	chr1	+	Mus musculus myostatin (Mstn), mRNA [NM_010834]	17700	GO:0048632|GO:0007179|GO:0005576|GO:0005515|GO:0040007|GO:0005125|GO:0005615|GO:0005737|GO:0008083|GO:0014741|GO:0005102	mm|1qC1.1
CUST_5585_PI419772161	857.432	958.191	2.65444	3.34187	1068.69	867.555	636.047	1112.21	1077.95	684.408	2.56824	2.51161	2.88347	2.97	3.43019	3.62541	Zfp536	NM_172385	chr7	-	Mus musculus zinc finger protein 536 (Zfp536), mRNA [NM_172385]	243937	GO:0003676|GO:0005634|GO:0046872|GO:0006350|GO:0003677|GO:0008270|GO:0045449|GO:0005622	mm|7qB2
CUST_12727_PI419772161	2921.54	632.596	4.36912	2.30129	3425.92	3688.57	1650.13	1298.75	430.391	168.648	4.24888	4.59965	4.25884	3.19369	2.10561	1.60457	Lrpprc	NM_028233	chr17	-	Mus musculus leucine-rich PPR-motif containing (Lrpprc), mRNA [NM_028233]	72416	GO:0005515|GO:0006350|GO:0008150|GO:0003723|GO:0005739|GO:0006810|GO:0045449|GO:0005634|GO:0016020|GO:0003677|GO:0005737|GO:0003697|GO:0051028	mm|17qE4
CUST_17197_PI419772161	7181.36	1521.55	5.74987	3.81579	6558.74	7505.36	7480	2753.48	758.302	1052.87	5.1858	5.62451	6.4393	4.27782	2.92274	4.24681	Calr	NM_007591	chr8	-	Mus musculus calreticulin (Calr), mRNA [NM_007591]	12317	GO:0005792|GO:0040020|GO:0050766|GO:0051082|GO:0003729|GO:0005529|GO:0005615|GO:0042824|GO:0002502|GO:0030866|GO:0005509|GO:0005844|GO:0046872|GO:0045787|GO:0006457|GO:0009897|GO:0010149|GO:0005783	mm|8qC3
CUST_20691_PI419772161	125.68	112.556	-0.245484	0.134104	127.38	191.529	58.132	183.574	93.4402	60.6537	-0.500406	0.332217	-0.568264	0.371008	-0.0979214	0.129226	Mtx1	NM_013604	chr3	-	Mus musculus metaxin 1 (Mtx1), nuclear gene encoding mitochondrial protein, transcript variant 1, mRNA [NM_013604]	17827	GO:0005741|GO:0016020|GO:0015031|GO:0005739|GO:0016021|GO:0006810|GO:0005743	mm|3qF1
CUST_9532_PI419772161	61.3543	34949.6	-1.21392	8.2144	93.4804	50.4102	40.1724	57027.9	38402.2	9418.75	-0.946806	-1.59355	-1.10139	8.65017	8.58501	7.40802	Klk1b11	NM_010640	chr7	+	Mus musculus kallikrein 1-related peptidase b11 (Klk1b11), mRNA [NM_010640]	16613	GO:0006508|GO:0004252|GO:0016787|GO:0008150|GO:0003674|GO:0008236|GO:0008233|GO:0005575|GO:0003824	mm|7qB4
CUST_11743_PI419772161	2360.84	932.103	4.08822	3.24682	2918.73	1489.73	2674.05	1416.04	662.81	717.463	4.01773	3.29163	4.95529	3.31843	2.72856	3.69346	Angptl7	NM_001039554	chr4	-	Mus musculus angiopoietin-like 7 (Angptl7), mRNA [NM_001039554]	654812	GO:0005576|GO:0008150|GO:0003674|GO:0007165|GO:0005575|GO:0005102	mm|4qE2
CUST_15744_PI419772161	90.8605	277.273	-0.71144	1.25997	96.8858	134.347	41.3486	454.33	297.484	80.0066	-0.895184	-0.179379	-1.05976	1.67838	1.57277	0.528749	Cacnb1	NM_001159319	chr11	-	calcium channel, voltage-dependent, beta 1	12295	GO:0034765|GO:0034220|GO:0070588|GO:0070588|GO:0070588|GO:0070588|GO:0070588|GO:0070588|GO:0006810|GO:0005262|GO:0006811|GO:0016020|GO:0005245|GO:0005886|GO:0005886|GO:0005244|GO:0005515|GO:0005515|GO:0005216|GO:0030315|GO:0006816|GO:0006612|GO:0016529|GO:0005245|GO:0005245|GO:0005245|GO:0051925|GO:0051925|GO:0051925|GO:0051925|GO:0051925|GO:0005891|GO:0005891|GO:0015270|GO:0008331|GO:0006816|GO:…
CUST_12184_PI419772161	3146.12	1190.51	4.54435	3.67994	2515.38	3243.56	3679.41	1371.79	1060.36	1139.38	3.80316	4.41416	5.41574	3.27264	3.40645	4.36073	Dpf1	NM_013874	chr7	+	Mus musculus D4, zinc and double PHD fingers family 1 (Dpf1), mRNA [NM_013874]	29861	GO:0007399|GO:0005634|GO:0005515|GO:0046872|GO:0006350|GO:0005737|GO:0008270|GO:0071565|GO:0045449|GO:0005622	mm|7qB1
CUST_21155_PI419772161	40.684	11.2415	-2.49584	-3.39511	12.4134	98.9153	10.7231	5.01208	5.91765	22.7949	-3.85957	-0.621077	-3.00687	-4.8238	-4.07887	-1.28266	Esr1	NM_007956	chr10	-	Mus musculus estrogen receptor 1 (alpha) (Esr1), mRNA [NM_007956]	13982	GO:0060749|GO:0006350|GO:0043204|GO:0005886|GO:0003707|GO:0045839|GO:0048146|GO:0045449|GO:0001547|GO:0060687|GO:0060523|GO:0045885|GO:0005634|GO:0046872|GO:0004879|GO:0003677|GO:0060750|GO:0008270|GO:0008584|GO:0030315|GO:0042562|GO:0060527|GO:0016049|GO:0008209|GO:0060745|GO:0005515|GO:0004872|GO:0003700|GO:0060065|GO:0043234|GO:0006355|GO:0060068|GO:0030528|GO:0008289|GO:0008134|GO:0043565|GO:…	mm|10qA1
CUST_1_PI419532418	239172	26800.9	10.8039	8.17727	234686	213849	268982	28409.1	24069.3	27924.4	10.347	10.457	11.6076	7.64485	7.91101	8.97594	Tuba1b	NM_011654	chr15	-	tubulin, alpha 1B	22143	GO:0005881
CUST_3027_PI419772161	190.956	289.202	0.447303	1.54611	238.864	220.055	113.951	406.462	300.786	160.359	0.406646	0.532519	0.402743	1.51776	1.5887	1.53187	Myo5c	NM_001081322	chr9	+	Mus musculus myosin VC (Myo5c), mRNA [NM_001081322]	208943	GO:0008150|GO:0003674|GO:0005524|GO:0016459|GO:0003774|GO:0000166|GO:0005575	mm|9qD
CUST_260_PI419772161	4266.41	558.671	4.97471	2.54658	5289.95	4213.38	3295.9	725.429	572.684	377.899	4.87564	4.79156	5.25693	2.35348	2.5177	2.76856	Zfp192	NM_139141	chr13	-	Mus musculus zinc finger protein 192 (Zfp192), mRNA [NM_139141]	93681	GO:0005634|GO:0046872|GO:0006350|GO:0045449	mm|13qA3.1
CUST_5589_PI419772161	11601.5	19649.5	6.41328	7.63387	14676.9	11331.4	8796.13	28955.6	18441.3	11551.5	6.34786	6.21883	6.67313	7.67234	7.52676	7.7025	Sltm	NM_026337	chr9	+	Mus musculus SAFB-like, transcription modulator (Sltm), transcript variant 2, mRNA [NM_026337]	66660	GO:0003676|GO:0005634|GO:0008150|GO:0006350|GO:0003674|GO:0003723|GO:0006915|GO:0000166|GO:0005575|GO:0045449	mm|9qD
CUST_15358_PI419772161	29880.7	9593.55	7.79307	6.64127	34565.5	31075.2	24001.2	12610.8	9895.21	6274.67	7.58365	7.67428	8.1213	6.47316	6.62862	6.82203	Emp3	NM_001146346	chr7	-	epithelial membrane protein 3	13732	GO:0016020|GO:0016020|GO:0016021|GO:0016049
CUST_13331_PI419772161	14.6122	14.7731	-3.20934	-2.65497	18.2384	13.0878	12.5103	17.411	13.673	13.2351	-3.30449	-3.53905	-2.78448	-3.02728	-2.87063	-2.067	Alpi	NM_001081082	chr1	-	Mus musculus alkaline phosphatase, intestinal (Alpi), mRNA [NM_001081082]	76768	GO:0016787|GO:0000287|GO:0004035|GO:0008270|GO:0006793|GO:0009897	mm|1qD
CUST_21517_PI419772161	268.802	23.0258	0.993296	-2.02829	331.578	249.465	225.363	27.8731	23.4941	17.7101	0.879806	0.713498	1.38658	-2.34841	-2.08967	-1.6468	Gja5	NM_008121	chr3	+	Mus musculus gap junction protein, alpha 5 (Gja5), mRNA [NM_008121]	14613	GO:0005886|GO:0035050|GO:0007154|GO:0001501|GO:0016020|GO:0005922|GO:0030054|GO:0001568|GO:0030326|GO:0007267|GO:0005921|GO:0016021|GO:0005243	mm|3qF2.1
CUST_11720_PI419772161	5789.17	2786.09	5.38348	4.69517	7346.68	6317.94	3702.89	4000.09	3331.09	1027.08	5.34948	5.37604	5.42491	4.81661	5.05789	4.21104	Wipi1	NM_145940	chr11	-	Mus musculus WD repeat domain, phosphoinositide interacting 1 (Wipi1), mRNA [NM_145940]	52639	GO:0000407|GO:0031410|GO:0006914|GO:0008150|GO:0005768|GO:0005102|GO:0005794	mm|11qE1
CUST_12111_PI419772161	504.096	194.197	1.28791	0.170842	750.11	696.318	65.8582	297.853	270.815	13.9221	2.05756	2.1944	-0.388232	1.06924	1.43727	-1.99399	Tmem17	NM_153596	chr11	+	Mus musculus transmembrane protein 17 (Tmem17), mRNA [NM_153596]	103765	GO:0016020|GO:0008150|GO:0003674|GO:0016021|GO:0005575	mm|11qA3.2
CUST_7722_PI419772161	6984.13	241.314	5.71143	1.36795	7325.13	6957.39	6669.87	295.294	224.185	204.462	5.34524	5.51513	6.27392	1.05679	1.16465	1.88239	Cd248	NM_054042	chr19	+	Mus musculus CD248 antigen, endosialin (Cd248), mRNA [NM_054042]	70445	GO:0016020|GO:0008150|GO:0003674|GO:0005886|GO:0005529|GO:0005737|GO:0005488|GO:0016021|GO:0005509	mm|19qA
CUST_3600_PI419772161	2053.94	805.996	3.94436	3.0902	2224.92	1961.02	1975.88	955.538	892.018	570.432	3.62614	3.68819	4.51876	2.75096	3.15704	3.36261	Spopl	NM_029773	chr2	-	Mus musculus speckle-type POZ protein-like (Spopl), transcript variant 1, mRNA [NM_029773]	76857	GO:0005634|GO:0005515|GO:0008150|GO:0003674|GO:0005575	mm|2qA3
CUST_1569_PI419772161	859.669	187.204	2.59857	0.794372	1085.46	1018.76	474.787	264.82	229.104	67.6862	2.59069	2.74341	2.46161	0.899658	1.19597	0.287491	Tmod2	NM_001038710	chr9	-	Mus musculus tropomodulin 2 (Tmod2), transcript variant 1, mRNA [NM_001038710]	50876	GO:0007611|GO:0043005|GO:0005856|GO:0005737|GO:0045745|GO:0003779|GO:0005523|GO:0030426|GO:0007270	mm|9qD
CUST_18038_PI419772161	21.7517	903.968	-2.64389	3.08209	17.5881	28.0514	19.6157	1162.4	1209.44	340.063	-3.35687	-2.4392	-2.13559	3.03368	3.59623	2.61636	Proc	NM_001042768	chr18	-	Mus musculus protein C (Proc), transcript variant 3, mRNA [NM_001042768]	19123	GO:0007596|GO:0006508|GO:0005576|GO:0004252|GO:0016787|GO:0008236|GO:0005615|GO:0043066|GO:0008233|GO:0030195|GO:0003824|GO:0005509	mm|18qB1
CUST_20018_PI419772161	402.569	17.3349	1.58614	-2.42546	469.721	367.682	370.303	18.2265	19.4658	14.3125	1.38226	1.27312	2.10304	-2.96125	-2.36103	-1.9541	Nrg1	NM_178591	chr8	-	Mus musculus neuregulin 1 (Nrg1), mRNA [NM_178591]	211323	GO:0007399|GO:0007416|GO:0046579|GO:0005886|GO:0005176|GO:0007626|GO:0003712|GO:0045213|GO:0043624|GO:0051155|GO:0000165|GO:0016481|GO:0045202|GO:0007422|GO:0055007|GO:0045595|GO:0048663|GO:0016477|GO:0007517|GO:0000902|GO:0007507|GO:0005887|GO:0045860|GO:0005737|GO:0007219|GO:0015758|GO:0043125|GO:0010001	mm|8qA3
CUST_17369_PI419772161	63.2189	6.84141	-1.225	-3.84897	90.0634	70.4282	29.1651	10.5242	5	5	-1.00053	-1.11112	-1.56335	-3.75357	-4.32196	-3.47137	Trim36	NM_178872	chr18	-	Mus musculus tripartite motif-containing 36 (Trim36), transcript variant 1, mRNA [NM_178872]	28105	GO:0031410|GO:0005515|GO:0046872|GO:0007340|GO:0005856|GO:0005737|GO:0008270|GO:0001669|GO:0016874|GO:0005622	mm|18qC
CUST_15276_PI419772161	5437.57	2248.14	5.34246	4.51933	5761.08	5939.13	4612.49	3387.94	1797.15	1559.32	4.99873	5.28684	5.74181	4.57698	4.1676	4.81341	Bsg	NM_001077184	chr10	+	basigin isoform 2	12215	GO:0005537|GO:0042383|GO:0045121|GO:0016020|GO:0016021|GO:0005529|GO:0005886|GO:0005739
CUST_7074_PI419772161	544.683	59.5729	2.0026	-0.653424	399.901	641.104	593.044	69.2188	63.4065	46.0932	1.1501	2.07522	2.78247	-1.03612	-0.657333	-0.266817	Cntn4	NM_001109749	chr6	+	Mus musculus contactin 4 (Cntn4), transcript variant 1, mRNA [NM_001109749]	269784	GO:0005576|GO:0005515|GO:0016020|GO:0007155|GO:0005886|GO:0031225	mm|6qE1
CUST_6327_PI419772161	4526.95	443.393	5.08154	2.24237	5091.19	4228.74	4260.92	527.901	455.281	346.996	4.82039	4.79681	5.62743	1.89491	2.18672	2.64548	Plekhg3	NM_153804	chr12	+	Mus musculus pleckstrin homology domain containing, family G (with RhoGef domain) member 3 (Plekhg3), mRNA [NM_153804]	263406	GO:0008150|GO:0003674|GO:0005089|GO:0035023|GO:0005575|GO:0005622	mm|12qC3
CUST_12043_PI419772161	8543.07	308.814	5.9896	1.73011	7999.08	7427.17	10203	355.961	260.476	310.007	5.47222	5.6094	6.88717	1.32636	1.38111	2.48286	Mrc2	NM_008626	chr11	+	Mus musculus mannose receptor, C type 2 (Mrc2), mRNA [NM_008626]	17534	GO:0005518|GO:0006897|GO:0004872|GO:0016020|GO:0005529|GO:0009986|GO:0005488|GO:0016021	mm|11qE1
CUST_16867_PI419772161	45.8103	12.9726	-1.55109	-2.881	50.8776	48.4968	38.0563	14.1746	16.1308	8.61236	-1.82444	-1.64938	-1.17946	-3.32398	-2.63214	-2.68689	Fbxl5	NM_178729	chr5	-	Mus musculus F-box and leucine-rich repeat protein 5 (Fbxl5), transcript variant 2, mRNA [NM_178729]	242960	GO:0005515|GO:0046872|GO:0008150|GO:0003674|GO:0005737|GO:0005575	mm|5qB3
CUST_21317_PI419772161	5047.49	2135.78	4.93206	3.89541	7811.39	5863.26	1467.81	3537.97	2585.8	283.562	5.43797	5.26829	4.08993	4.63949	4.6925	2.35422	Apoe	NM_009696	chr7	-	Mus musculus apolipoprotein E (Apoe), mRNA [NM_009696]	11816	GO:0034361|GO:0045471|GO:0006869|GO:0043025|GO:0051651|GO:0042311|GO:0030425|GO:0006874|GO:0006707|GO:0017127|GO:0042157|GO:0006810|GO:0006629|GO:0031103|GO:0031232|GO:0005543|GO:0008104|GO:0042159|GO:0042627|GO:0034364|GO:0005794|GO:0010468|GO:0005576|GO:0042158|GO:0002021|GO:0008034|GO:0042632|GO:0005615|GO:0008203|GO:0033344|GO:0005770|GO:0006979|GO:0008289|GO:0005737|GO:0005319|GO:0055088|GO:…	mm|7qA3
CUST_8620_PI419772161	27.0612	6.48322	-2.3152	-3.87452	32.8026	23.303	25.0779	5	5.70818	8.74148	-2.45766	-2.70675	-1.78118	-4.82729	-4.13086	-2.66542	Myh7b	NM_001085378	chr2	+	RIKEN cDNA 0610038P03	668940	GO:0032982|GO:0000166|GO:0003779|GO:0016459|GO:0016459|GO:0003774|GO:0003774|GO:0005524|GO:0005524|GO:0016020
CUST_6873_PI419772161	577.538	1004.67	1.97662	3.2884	769.352	693.14	270.123	1496.52	1050.43	467.056	2.0941	2.1878	1.64795	3.39818	3.39287	3.07415	Gmeb1	NM_001122992	chr4	-	Mus musculus glucocorticoid modulatory element binding protein 1 (Gmeb1), transcript variant 2, mRNA [NM_001122992]	56809	GO:0005634|GO:0003700|GO:0046872|GO:0006350|GO:0003677|GO:0005737|GO:0005488|GO:0045449	mm|4qD2.3
CUST_21901_PI419772161	302.475	185.264	1.18221	0.973848	319.12	292.802	295.502	215.877	205.408	134.507	0.824558	0.944582	1.7775	0.60485	1.03845	1.27824	Ncf4	NM_008677	chr15	+	Mus musculus neutrophil cytosolic factor 4 (Ncf4), mRNA [NM_008677]	17972	GO:0005515|GO:0005737|GO:0035091|GO:0007154	mm|15qE1
CUST_20875_PI419772161	67.6864	5.2835	-1.18276	-4.13133	97.8216	79.1516	26.086	5	5.85052	5	-0.881317	-0.942651	-1.72432	-4.82729	-4.09533	-3.47137	Nog	NM_008711	chr11	-	Mus musculus noggin (Nog), mRNA [NM_008711]	18121	GO:0001657|GO:0048712|GO:0007389|GO:0005515|GO:0005576|GO:0051216|GO:0030509|GO:0001701|GO:0005615|GO:0007275|GO:0048570|GO:0030154|GO:0030510|GO:0007420|GO:0050679|GO:0048762|GO:0001501|GO:0045596|GO:0001655|GO:0007417|GO:0021983|GO:0060513|GO:0045664|GO:0048646	mm|11qC
CUST_21600_PI419772161	846.193	217.209	2.66378	1.21492	925.6	778.058	834.921	261.052	215.75	174.825	2.36085	2.35453	3.27597	0.878979	1.10933	1.65647	Asph	NM_023066	chr4	-	Mus musculus aspartate-beta-hydroxylase (Asph), transcript variant 1, mRNA [NM_023066]	65973	GO:0007389|GO:0030176|GO:0060021|GO:0042264|GO:0005488|GO:0016491|GO:0035108|GO:0018193|GO:0016020|GO:0060325|GO:0004597|GO:0016702|GO:0016021|GO:0005783|GO:0055114|GO:0008285	mm|4qA1
CUST_12452_PI419772161	4592.46	1337.53	5.05332	3.7133	5238.05	5579.29	2960.04	2069.59	1263.88	679.116	4.86142	5.19667	5.10188	3.86592	3.65975	3.61422	Zdhhc6	NM_001033573	chr19	-	Mus musculus zinc finger, DHHC domain containing 6 (Zdhhc6), transcript variant 1, mRNA [NM_001033573]	66980	GO:0046872|GO:0016020|GO:0008150|GO:0003674|GO:0008415|GO:0016740|GO:0008270|GO:0016021|GO:0005575	mm|19qD2
CUST_11284_PI419772161	134.084	411.474	-0.0196427	2.0615	144.517	159.046	98.6876	621.968	347.691	264.763	-0.318297	0.0640974	0.195272	2.13148	1.79777	2.25526	Apol7e	NM_001134802	chr15	+	apolipoprotein L 7e	666348	GO:0003674|GO:0005575|GO:0008150
CUST_22198_PI419772161	1324.92	203.711	3.31123	1.05219	1204.74	1393.81	1376.2	308.736	140.06	162.336	2.74111	3.19562	3.99695	1.12102	0.486004	1.54954	Lyrm5	NM_133688	chr6	+	Mus musculus LYR motif containing 5 (Lyrm5), transcript variant 2, mRNA [NM_133688]	67636	GO:0008150|GO:0003674|GO:0005739	mm|6qG3
CUST_9724_PI419772161	1155.94	671.604	3.11425	2.82285	1238.58	1175.47	1053.78	818.017	729.497	467.298	2.78107	2.94983	3.61183	2.52677	2.86687	3.0749	Acsl3	NM_001136222	chr1	+	acyl-CoA synthetase long-chain family member 3	74205	GO:0006631|GO:0005783|GO:0005792|GO:0016021|GO:0016020|GO:0005777|GO:0005739|GO:0000166|GO:0005741|GO:0016874|GO:0005524|GO:0006629|GO:0003824|GO:0008152|GO:0004467|GO:0004467|GO:0006633|GO:0005575
CUST_6274_PI419772161	472.938	239.78	1.54604	0.73471	859.491	378.427	180.898	532.905	136.605	49.8299	2.25394	1.31467	1.06951	1.90852	0.449971	-0.15436	Sfmbt1	NM_019460	chr14	+	Mus musculus Scm-like with four mbt domains 1 (Sfmbt1), transcript variant 3, mRNA [NM_019460]	54650	GO:0005634|GO:0045449	mm|14qB
CUST_22097_PI419772161	28.3491	49.136	-2.638	-1.68623	36.9844	41.7125	6.35046	89.805	52.6031	5	-2.28455	-1.86679	-3.76266	-0.66049	-0.926817	-3.47137	Saa2	NM_011314	chr7	+	Mus musculus serum amyloid A 2 (Saa2), mRNA [NM_011314]	20209	GO:0005576|GO:0005515|GO:0006953|GO:0034364	mm|7qB4
CUST_19595_PI419772161	1117.17	466.922	2.81807	1.76359	1929.9	986.19	435.429	1005.87	288.833	106.068	3.42091	2.69652	2.33677	2.82501	1.5302	0.935553	Fto	NM_011936	chr8	+	Mus musculus fat mass and obesity associated (Fto), mRNA [NM_011936]	26383	GO:0005634|GO:0042245|GO:0008150|GO:0003674|GO:0080111|GO:0070989|GO:0051747|GO:0006307|GO:0005575	mm|8qC5
CUST_9047_PI419772161	791.267	110.712	2.52527	0.152825	1022.91	800.016	550.871	160.915	110.244	60.9759	2.50507	2.39469	2.67605	0.180943	0.140664	0.136869	Tmlhe	NM_138758	chrX_random	+	Mus musculus trimethyllysine hydroxylase, epsilon (Tmlhe), mRNA [NM_138758]	192289	GO:0005506|GO:0031418|GO:0045329|GO:0005739|GO:0050353|GO:0016702|GO:0016491|GO:0055114
CUST_14616_PI419772161	20.1251	5	-2.86436	-4.20687	25.0099	25.9301	9.43531	5	5	5	-2.84897	-2.55264	-3.19145	-4.82729	-4.32196	-3.47137	Pabpnl1	NM_001007462	chr8	-	poly(A)binding protein nuclear-like 1	382035
CUST_16144_PI419772161	157.59	36.706	0.099236	-1.65678	228.566	169.021	75.1811	65.3296	33.2163	11.5721	0.343071	0.151863	-0.197226	-1.11955	-1.59007	-2.26072	Sema6a	NM_018744	chr18	-	Mus musculus sema domain, transmembrane domain (TM), and cytoplasmic domain, (semaphorin) 6A (Sema6a), mRNA [NM_018744]	20358	GO:0007399|GO:0004872|GO:0005515|GO:0007275|GO:0030154|GO:0030424|GO:0030215|GO:0016020|GO:0007166|GO:0051642|GO:0007411|GO:0006915|GO:0016021	mm|18qC
CUST_8808_PI419772161	54.0219	5.21752	-1.32295	-4.14788	64.8593	54.5721	42.6343	5	5	5.65257	-1.47416	-1.47911	-1.01558	-4.82729	-4.32196	-3.29439	Fam116a	NM_001134465	chr14	+	Mus musculus family with sequence similarity 116, member A (Fam116a), transcript variant 1, mRNA [NM_001134465]	211922	GO:0008150|GO:0003674|GO:0005575	mm|14qA3
CUST_12599_PI419772161	25242.8	16244.8	7.56107	7.42847	28293.2	23448.1	23987	20425.5	15979.5	12329.3	7.29477	7.26799	8.12044	7.16887	7.32004	7.79651	Mtmr2	NM_023858	chr9	+	Mus musculus myotubularin related protein 2 (Mtmr2), transcript variant 1, mRNA [NM_023858]	77116	GO:0016311|GO:0016787|GO:0016020|GO:0051262|GO:0005737|GO:0004437|GO:0016791|GO:0005774|GO:0004725|GO:0042803	mm|9qA1
CUST_17741_PI419772161	1319.17	189.993	3.28652	0.890945	1621.72	1269.74	1066.04	258.746	225.012	86.2221	3.16991	3.06112	3.62852	0.866179	1.16997	0.636687	Smek1	NM_211355	chr12	-	Mus musculus SMEK homolog 1, suppressor of mek1 (Dictyostelium) (Smek1), transcript variant 1, mRNA [NM_211355]	68734	GO:0005634|GO:0008150|GO:0003674|GO:0005856|GO:0005737|GO:0005488|GO:0005575	mm|12qE
CUST_1049_PI419772161	3711.81	386.186	4.78663	2.02256	4152.03	3967.23	3016.16	505.364	373.303	279.89	4.5262	4.70472	5.12897	1.83197	1.90031	2.33542	Tbkbp1	NM_198100	chr11	-	Mus musculus TBK1 binding protein 1 (Tbkbp1), mRNA [NM_198100]	73174	GO:0008150|GO:0003674|GO:0045087|GO:0005575	mm|11qD
CUST_1439_PI419772161	548.512	31.7174	2.03443	-1.55463	613.889	477.735	553.912	37.0973	31.3666	26.6882	1.76844	1.65087	2.68399	-1.93597	-1.67274	-1.05517	Gal3st4	NM_001033416	chr5	-	Mus musculus galactose-3-O-sulfotransferase 4 (Gal3st4), mRNA [NM_001033416]	330217	GO:0009101|GO:0050694|GO:0005575	mm|5qG2
CUST_14676_PI419772161	3873.02	724.846	4.6581	2.666	5255.81	4880.73	1482.52	1073.4	890.622	210.512	4.8663	5.00368	4.10431	2.91876	3.15478	1.92446	Apeh	NM_146226	chr9	-	Mus musculus acylpeptide hydrolase (Apeh), mRNA [NM_146226]	235606	GO:0006508|GO:0004252|GO:0016787|GO:0005737	mm|9qF2
CUST_16935_PI419772161	20.5688	5.03097	-3.09773	-4.19802	38.4404	5.52159	17.7443	5	5.0929	5	-2.22885	-4.78412	-2.28024	-4.82729	-4.29541	-3.47137	Hoxa10	NM_001122950	chr6	-	homeobox A10 isoform b	15395	GO:0006350|GO:0045449|GO:0045449|GO:0009952|GO:0043565|GO:0006355|GO:0001501|GO:0009954|GO:0005634|GO:0005634|GO:0003700|GO:0030528|GO:0030326|GO:0005667|GO:0005515|GO:0005515|GO:0003677|GO:0003677|GO:0003677|GO:0007275|GO:0007275
CUST_19569_PI419772161	8270.02	3377.68	5.93621	5.10249	9640.29	8707.07	6462.69	4484.03	3751.07	1897.94	5.74146	5.83877	6.2284	4.98137	5.22919	5.09692	Pou2f1	NM_198933	chr1	-	Mus musculus POU domain, class 2, transcription factor 1 (Pou2f1), transcript variant 3, mRNA [NM_198933]	18986	GO:0005515|GO:0003700|GO:0006350|GO:0045944|GO:0060235|GO:0006355|GO:0045449|GO:0030528|GO:0005634|GO:0005667|GO:0016563|GO:0043565|GO:0003677|GO:0016481|GO:0030910	mm|1qH2.3
CUST_19931_PI419772161	33436.8	3584.38	7.4863	5.04608	48702.5	45454.3	6153.5	4623.21	4868.68	1261.26	8.07831	8.22293	6.15767	5.02547	5.60542	4.50735	Gnas	NM_001077510	chr2	+	Mus musculus GNAS (guanine nucleotide binding protein, alpha stimulating) complex locus (Gnas), transcript variant 8, mRNA [NM_001077510]	14683	GO:0007191|GO:0051216|GO:0044424|GO:0048701|GO:0042383|GO:0005886|GO:0006112|GO:0019001|GO:0045672|GO:0035116|GO:0000166|GO:0042493|GO:0001501|GO:0031410|GO:0016020|GO:0045669|GO:0005834|GO:0031852|GO:0005576|GO:0005515|GO:0005525|GO:0007186|GO:0005768|GO:0001958|GO:0007189|GO:0003924|GO:0007165|GO:0009791|GO:0040032|GO:0042995|GO:0005624|GO:0005737|GO:0031982|GO:0004871	mm|2qH4
CUST_4818_PI419772161	4956.52	1590.86	5.17685	3.96408	6476.06	4781.95	3611.55	2629.82	1171.37	971.394	5.1675	4.97418	5.38888	4.21153	3.55008	4.13061	Clptm1l	NM_146047	chr13	+	Mus musculus CLPTM1-like (Clptm1l), mRNA [NM_146047]	218335	GO:0016020|GO:0008150|GO:0003674|GO:0006915|GO:0016021|GO:0005575	mm|13qC1
CUST_6135_PI419772161	189.542	25.7395	0.500636	-1.8434	218.401	170.339	179.885	26.6828	25.0642	25.4716	0.27744	0.163063	1.0614	-2.41138	-1.99633	-1.12248	Tmem45a	NM_019631	chr16	-	Mus musculus transmembrane protein 45a (Tmem45a), mRNA [NM_019631]	56277	GO:0005887|GO:0016020|GO:0008150|GO:0003674|GO:0016021	mm|16qC1.1
CUST_10586_PI419772161	1520.3	867.718	3.46648	3.1525	1754.7	1790.27	1015.93	1180.98	903.423	518.747	3.28361	3.55677	3.55906	3.05656	3.17536	3.22559	Map3k11	NM_022012	chr19	+	Mus musculus mitogen-activated protein kinase kinase kinase 11 (Map3k11), mRNA [NM_022012]	26403	GO:0004672|GO:0005515|GO:0007254|GO:0031434|GO:0005524|GO:0016740|GO:0008219|GO:0004706|GO:0000166|GO:0043525|GO:0046328|GO:0043065|GO:0048365|GO:0046777|GO:0004674|GO:0016301|GO:0006468|GO:0005737|GO:0005856|GO:0007256|GO:0004709|GO:0005625	mm|19qA
CUST_13053_PI419772161	352.26	31.3128	1.39232	-1.57875	364.376	396.793	295.611	29.5641	38.2683	26.1059	1.01589	1.38305	1.77803	-2.26344	-1.38582	-1.08699	4831426I19Rik	NM_001042699	chr12	-	Mus musculus RIKEN cDNA 4831426I19 gene (4831426I19Rik), transcript variant 1, mRNA [NM_001042699]	212073	GO:0005634|GO:0016020|GO:0003779|GO:0005640|GO:0016021	mm|12qE
CUST_3338_PI419772161	23.6843	20.6358	-2.56614	-2.19	28.1263	13.9656	28.9611	23.9879	15.2098	22.7097	-2.67955	-3.44539	-1.57348	-2.56498	-2.71696	-1.28806	Vmn1r237	NM_134200	chr17	+	Mus musculus vomeronasal 1 receptor 237 (Vmn1r237), mRNA [NM_134200]	171234	GO:0005887|GO:0004872|GO:0019236|GO:0016503|GO:0005550	mm|17qA3.2
CUST_20114_PI419772161	1984.09	20912.5	3.77234	7.62848	2649.62	2323.39	979.269	28688.7	25811.9	8236.94	3.87817	3.93282	3.50604	7.65898	8.01185	7.21459	Wdr78	NM_146254	chr4	-	Mus musculus WD repeat domain 78 (Wdr78), mRNA [NM_146254]	242584	GO:0008150|GO:0003674|GO:0005575	mm|4qC6
CUST_18718_PI419772161	212.415	1314.47	0.5566	3.731	255.883	274.219	107.143	1822.91	1396.53	723.955	0.505945	0.849988	0.313868	3.68282	3.80374	3.70646	Gm249	NM_001045521	chr11	-	marapsin 2	216797
CUST_18641_PI419772161	193.544	30.8878	0.401422	-1.85479	227.044	262.094	91.4947	56.6241	23.579	12.4602	0.333427	0.784745	0.0860925	-1.32587	-2.08446	-2.15404	Tpx2	NM_001141975	chr2	+	TPX2, microtubule-associated protein homolog	72119	GO:0005819|GO:0019901|GO:0060236
CUST_11781_PI419772161	13602.6	17835.8	6.64733	7.54884	14634.4	16024.3	10149	22533.5	18722.5	12251.4	6.34368	6.71878	6.87953	7.31057	7.54859	7.78736	Mrto4	NM_023536	chr4	-	Mus musculus MRT4, mRNA turnover 4, homolog (S. cerevisiae) (Mrto4), mRNA [NM_023536]	69902	GO:0005840|GO:0005634|GO:0008150|GO:0003674|GO:0030529|GO:0005575|GO:0042254|GO:0005622	mm|4qD3
CUST_10215_PI419772161	628.72	122.182	2.23798	0.398676	611.564	613.822	660.773	136.929	111.768	117.848	1.76296	2.01248	2.93849	-0.0519247	0.160469	1.08748	Fkbp1b	NM_016863	chr12	-	Mus musculus FK506 binding protein 1b (Fkbp1b), mRNA [NM_016863]	14226	GO:0005792|GO:0042098|GO:0005515|GO:0006939|GO:0051209|GO:0002027|GO:0016853|GO:0003755|GO:0007204|GO:0014808|GO:0033017|GO:0010459|GO:0060314|GO:0019227|GO:0030073|GO:0010881|GO:0006457|GO:0005528|GO:0009749	mm|12qA1.1
CUST_15895_PI419772161	4460.12	127792	5.05781	10.4225	4675.03	4870.79	3834.56	147883	127918	107574	4.69736	5.00074	5.47532	10.0249	10.321	10.9217	Rfx2	NM_027787	chr17	-	regulatory factor X, 2 (influences HLA class II	19725	GO:0045449|GO:0045449|GO:0006355|GO:0006350|GO:0005634|GO:0005634|GO:0003677|GO:0003677|GO:0030528
CUST_9116_PI419772161	195.75	59.2242	0.548588	-0.656129	206.133	211.62	169.497	70.6596	57.5049	49.508	0.194036	0.476133	0.975594	-1.0064	-0.798279	-0.163708	Yars	NM_134151	chr4	+	Mus musculus tyrosyl-tRNA synthetase (Yars), mRNA [NM_134151]	107271	GO:0008150|GO:0005524|GO:0003723|GO:0006437|GO:0000166|GO:0004812|GO:0003674|GO:0006412|GO:0004831|GO:0005737|GO:0000049|GO:0005575|GO:0006418|GO:0016874	mm|4qD2.2
CUST_12233_PI419772161	29143.5	6517.63	7.75803	6.10956	30292.7	33563.5	23574.1	8186.61	6483.86	4882.42	7.39329	7.78541	8.09539	5.84984	6.01874	6.46008	4931406P16Rik	NM_172741	chr7	-	Mus musculus RIKEN cDNA 4931406P16 gene (4931406P16Rik), mRNA [NM_172741]	233103	GO:0008150|GO:0003674|GO:0005575	mm|7qB1
CUST_5038_PI419772161	84.3035	135.573	-0.673496	0.493838	78.6519	100.798	73.4604	181.342	136.702	88.675	-1.19599	-0.59387	-0.23063	0.353356	0.451001	0.677157	Olfr638	NM_147120	chr7	+	Mus musculus olfactory receptor 638 (Olfr638), mRNA [NM_147120]	259124	GO:0004872|GO:0004984|GO:0004930|GO:0007608|GO:0007186|GO:0004871|GO:0016021|GO:0007165	mm|7qE3
CUST_4476_PI419772161	7332.78	2737.66	5.78036	4.88088	7015.58	7940.26	7042.49	3180.83	2501.29	2530.87	5.28295	5.70577	6.35234	4.48597	4.64456	5.51212	Xrn1	NM_011916	chr9	+	Mus musculus 5'-3' exoribonuclease 1 (Xrn1), mRNA [NM_011916]	24127	GO:0006396|GO:0008409|GO:0003676|GO:0004534|GO:0003723|GO:0000723|GO:0004518|GO:0007569|GO:0006139|GO:0016787|GO:0007126|GO:0003677|GO:0005737|GO:0004527|GO:0005622	mm|9qE3.3
CUST_15359_PI419772161	90.8545	7.96361	-0.602368	-3.60895	77.7158	125.76	69.0872	6.21852	11.7315	5.94081	-1.21326	-0.274664	-0.319177	-4.51264	-3.09158	-3.22264	Fam57b	NM_026884	chr7	+	Mus musculus family with sequence similarity 57, member B (Fam57b), transcript variant 2, mRNA [NM_026884]	68952	GO:0016020|GO:0008150|GO:0003674|GO:0016021|GO:0005575	mm|7qF3
CUST_2191_PI419772161	62.6015	27.8262	-1.3028	-2.2478	70.9581	93.001	23.8454	47.621	30.8577	5	-1.3445	-0.710023	-1.85388	-1.57569	-1.69633	-3.47137	Snapc1	NM_178392	chr12	+	Mus musculus small nuclear RNA activating complex, polypeptide 1 (Snapc1), mRNA [NM_178392]	75627	GO:0005634|GO:0008150|GO:0006350|GO:0003674|GO:0003677|GO:0005575|GO:0045449	mm|12qC3
CUST_17568_PI419772161	160.15	111.605	0.255569	0.248673	185.879	155.339	139.23	129.679	120.984	84.154	0.0448256	0.0300813	0.691802	-0.130417	0.274774	0.601663	Slc18a1	NM_153054	chr8	-	Mus musculus solute carrier family 18 (vesicular monoamine), member 1 (Slc18a1), mRNA [NM_153054]	110877	GO:0015238|GO:0031410|GO:0016020|GO:0055085|GO:0006836|GO:0016021|GO:0006810|GO:0015893	mm|8qB3.3
CUST_1087_PI419772161	20.4494	17470.4	-2.70857	7.54211	21.6686	18.0509	21.6287	21783.1	14577.6	16050.5	-3.05586	-3.0752	-1.99465	7.26171	7.18757	8.17703	1700027D21Rik	NM_029661	chr10	+	Mus musculus RIKEN cDNA 1700027D21 gene (1700027D21Rik), mRNA [NM_029661]	76573	GO:0008150|GO:0003674|GO:0005575	mm|10qC1
CUST_766_PI419772161	365.51	1454.19	1.36675	3.66904	483.885	406.729	205.917	2751.61	1050.39	560.574	1.42512	1.41873	1.2564	4.27685	3.39281	3.33746	Prr7	NM_001030296	chr13	+	proline rich 7 (synaptic)	432763	GO:0016021|GO:0016020|GO:0045211|GO:0045202|GO:0005886|GO:0030054|GO:0005575|GO:0003674|GO:0008150
CUST_9673_PI419772161	25.8247	5	-2.5528	-4.20687	42.2279	23.4198	11.8265	5	5	5	-2.09327	-2.69954	-2.86558	-4.82729	-4.32196	-3.47137	Habp2	NM_146101	chr19	+	Mus musculus hyaluronic acid binding protein 2 (Habp2), mRNA [NM_146101]	226243	GO:0006508|GO:0005576|GO:0004252|GO:0016787|GO:0008236|GO:0008233|GO:0003824	mm|19qD2
CUST_16552_PI419772161	16231.2	2578.79	6.92361	4.77215	18222.4	15588.4	14882.8	2900.01	2974.33	1862.01	6.66002	6.67899	7.43183	4.35263	4.89446	5.06935	Skp2	NM_145468	chr15	-	Mus musculus S-phase kinase-associated protein 2 (p45) (Skp2), transcript variant 2, mRNA [NM_145468]	27401	GO:0005515|GO:0019005|GO:0051726|GO:0048661|GO:0006511|GO:0004842|GO:0016301|GO:0000082|GO:0008634|GO:0000209|GO:0033148	mm|15qA1
CUST_5048_PI419772161	7518.53	9130.69	5.80982	6.56656	8583.7	7445.93	6525.95	12748.4	8335.63	6308.02	5.57399	5.61304	6.24245	6.48882	6.38118	6.82967	Tcp1	NM_013686	chr17	+	Mus musculus t-complex protein 1 (Tcp1), mRNA [NM_013686]	21454	GO:0005515|GO:0005720|GO:0051082|GO:0005524|GO:0044267|GO:0005815|GO:0000166|GO:0000242|GO:0005832|GO:0005737|GO:0005856|GO:0000792|GO:0006457	mm|17qA1
CUST_7059_PI419772161	20077.7	2280.53	7.2296	4.61235	22694.6	18204	19334.5	2577.44	2408.06	1856.1	6.97666	6.90277	7.80936	4.18251	4.58976	5.06476	Slc7a2	NM_007514	chr8	+	Mus musculus solute carrier family 7 (cationic amino acid transporter, y+ system), member 2 (Slc7a2), transcript variant 1, mRNA [NM_007514]	11988	GO:0050727|GO:0006809|GO:0042116|GO:0043030|GO:0055085|GO:0005289|GO:0015809|GO:0006810|GO:0015179|GO:0015807|GO:0015822|GO:0015189|GO:0016020|GO:0002537|GO:0015819|GO:0000064|GO:0015181|GO:0015171|GO:0006865|GO:0016021	mm|8qA4
CUST_16645_PI419772161	6397.97	803.544	5.54284	2.97083	7439.36	7414.25	4340.3	1039.81	1009.41	361.41	5.36756	5.60689	5.65405	2.87289	3.3354	2.70419	Mtus1	NM_001005863	chr8	-	Mus musculus mitochondrial tumor suppressor 1 (Mtus1), nuclear gene encoding mitochondrial protein, transcript variant 1, mRNA [NM_001005863]	102103	GO:0005634|GO:0016020|GO:0008150|GO:0003674|GO:0005886|GO:0005739|GO:0007049|GO:0005575|GO:0005794	mm|8qA4
CUST_15880_PI419772161	1053.16	536.45	2.86563	2.24815	1369.51	1259.59	530.36	736.077	712.283	160.992	2.92605	3.04954	2.6213	2.3745	2.83241	1.53755	Sypl	NM_013635	chr12	+	Mus musculus synaptophysin-like protein (Sypl), transcript variant 1, mRNA [NM_013635]	19027	GO:0031410|GO:0005215|GO:0016020|GO:0030141|GO:0016021|GO:0008021|GO:0006810	mm|12qA3
CUST_21745_PI419772161	210.102	14.676	0.652401	-2.67445	225.045	185.659	219.601	14.91	11.5536	17.5644	0.320673	0.287314	1.34922	-3.25101	-3.11362	-1.65872	Ncdn	NM_011986	chr4	-	Mus musculus neurochondrin (Ncdn), mRNA [NM_011986]	26562	GO:0045453|GO:0005515|GO:0042995|GO:0048168|GO:0005737|GO:0005575	mm|4qD2.2
CUST_21843_PI419772161	67.4274	87.8352	-1.00927	-0.135083	78.4661	73.7505	50.0654	119.446	86.5807	57.4794	-1.1994	-1.04462	-0.783781	-0.249003	-0.207921	0.0516739	Gsdma	NM_021347	chr11	+	Mus musculus gasdermin A (Gsdma), mRNA [NM_021347]	57911	GO:0008150|GO:0003674|GO:0005737|GO:0006915	mm|11qD
CUST_17032_PI419772161	5952.55	2412.02	5.48119	4.64756	6080.7	5687.52	6089.44	3303.74	2303.57	1628.75	5.07662	5.22439	6.14257	4.54067	4.52576	4.87625	Hsd3b7	NM_001040684	chr7	+	hydroxy-delta-5-steroid dehydrogenase, 3 beta-	101502	GO:0005783|GO:0016021|GO:0016020|GO:0006694|GO:0006694|GO:0055114|GO:0016491|GO:0003854|GO:0003824|GO:0008152|GO:0005488|GO:0001558|GO:0005792|GO:0047016|GO:0047016
CUST_13835_PI419772161	957.049	753.169	2.57136	2.55916	1404.12	1163.26	303.761	1181.91	931.166	146.433	2.96206	2.93476	1.81727	3.05769	3.219	1.4008	Ikzf5	NM_175115	chr7	-	Mus musculus IKAROS family zinc finger 5 (Ikzf5), mRNA [NM_175115]	67143	GO:0005634|GO:0046872|GO:0008150|GO:0006350|GO:0003674|GO:0003677|GO:0008270|GO:0005575|GO:0045449|GO:0005622	mm|7qF3
CUST_21169_PI419772161	96.6882	5	-0.4759	-4.20687	106.283	105.298	78.484	5	5	5	-0.761636	-0.530865	-0.135198	-4.82729	-4.32196	-3.47137	Cd44	NM_001039150	chr2	-	CD44 antigen isoform b	12505	GO:0016021|GO:0016020|GO:0016020|GO:0004872|GO:0001558|GO:0005488|GO:0005634|GO:0001658|GO:0016324|GO:0016477|GO:0005057|GO:0005515|GO:0019901|GO:0007165|GO:0007165|GO:0005540|GO:0005540|GO:0005540|GO:0005540|GO:0007155|GO:0007155|GO:0007155|GO:0007155|GO:0016323|GO:0016323|GO:0005886|GO:0005886|GO:0031175|GO:0033031|GO:0034238|GO:0043234|GO:0009897|GO:0009897|GO:0009897|GO:0009897|GO:0009897|GO:…
CUST_17006_PI419772161	236.393	105.796	0.824519	0.171705	257.569	219.866	231.743	129.909	105.013	82.4663	0.515417	0.531281	1.42686	-0.127854	0.0705352	0.572434	Ndufaf4	NM_026742	chr4	+	Mus musculus NADH dehydrogenase (ubiquinone) 1 alpha subcomplex, assembly factor 4 (Ndufaf4), nuclear gene encoding mitochondrial protein, mRNA [NM_026742]	68493	GO:0006916|GO:0003674|GO:0005516|GO:0005739|GO:0008284	mm|4qA3
CUST_20651_PI419772161	2297.96	124.933	4.08944	0.417334	2729.82	2336.33	1827.72	127.802	147.612	99.3858	3.92119	3.94083	4.40631	-0.151444	0.561777	0.84167	Fos	NM_010234	chr12	+	Mus musculus FBJ osteosarcoma oncogene (Fos), mRNA [NM_010234]	14281	GO:0007399|GO:0003700|GO:0046982|GO:0045944|GO:0051789|GO:0046983|GO:0003690|GO:0006355|GO:0006366|GO:0031668|GO:0042493|GO:0005634|GO:0005667|GO:0043565|GO:0005624|GO:0003677|GO:0019717	mm|12qD2
CUST_1186_PI419772161	45.4862	42.0032	-1.82972	-1.2399	67.2166	55.0163	14.2256	62.0176	39.7592	24.2327	-1.42265	-1.46741	-2.59911	-1.19461	-1.33068	-1.19441	Lcn6	NM_177840	chr2	+	lipocalin 6	620709	GO:0005575|GO:0008150|GO:0003674
CUST_5613_PI419772161	94215.4	22555.3	9.46305	7.89067	100484	96473.4	85688.9	29423.8	21954.5	16287.6	9.12321	9.30865	9.9573	7.69548	7.77834	8.19819	Anapc5	NM_001042491	chr5	-	anaphase-promoting complex subunit 5 isoform b	59008	GO:0008150|GO:0007067|GO:0005575|GO:0051301|GO:0003674|GO:0007049|GO:0005488
CUST_17849_PI419772161	99.3877	30.7143	-0.426328	-1.62643	108.441	99.2667	90.4555	35.7833	35.0076	21.352	-0.732634	-0.615961	0.069612	-1.988	-1.5143	-1.377	Clec14a	NM_025809	chr12	-	Mus musculus C-type lectin domain family 14, member a (Clec14a), mRNA [NM_025809]	66864	GO:0016020|GO:0008150|GO:0003674|GO:0005529|GO:0005488|GO:0016021|GO:0005575	mm|12qC1
CUST_5637_PI419772161	1145.54	206.068	3.07603	1.08992	1411.78	1158.36	866.49	261.455	231.077	125.672	2.9699	2.92866	3.32952	0.881204	1.20834	1.18022	Tigd3	NM_198634	chr19	-	Mus musculus tigger transposable element derived 3 (Tigd3), mRNA [NM_198634]	332359	GO:0003676|GO:0005634|GO:0008150|GO:0003674|GO:0000775|GO:0003677|GO:0005575|GO:0045449	mm|19qA
CUST_7321_PI419772161	22307.1	6843.28	7.38053	6.17584	24239.2	23439.6	19242.5	8722.3	6770.23	5037.3	7.07165	7.26746	7.80248	5.94128	6.0811	6.50514	Rbck1	NM_019705	chr2	-	Mus musculus RanBP-type and C3HC4-type zinc finger containing 1 (Rbck1), transcript variant 2, mRNA [NM_019705]	24105	GO:0005515|GO:0016563|GO:0046872|GO:0003677|GO:0008270|GO:0005080|GO:0005622	mm|2qG3
CUST_21703_PI419772161	70.6151	86.1215	-0.919588	-0.135046	63.4024	75.782	72.6608	108.014	87.3245	63.0261	-1.50693	-1.00541	-0.246418	-0.39414	-0.195579	0.18458	Anln	NM_028390	chr9	-	Mus musculus anillin, actin binding protein (Anln), mRNA [NM_028390]	68743	GO:0000910|GO:0005634|GO:0007067|GO:0005856|GO:0005737|GO:0005826|GO:0003779|GO:0051301|GO:0015629|GO:0007049	mm|9qA3
CUST_1648_PI419772161	614.911	372.121	2.01028	1.48391	861.802	741.01	241.92	559.099	495.021	62.2425	2.25782	2.28415	1.48886	1.97775	2.30745	0.16653	Cpeb3	NM_198300	chr19	-	Mus musculus cytoplasmic polyadenylation element binding protein 3 (Cpeb3), mRNA [NM_198300]	208922	GO:0003676|GO:0008150|GO:0003674|GO:0003723|GO:0000166|GO:0005575	mm|19qC2
CUST_5201_PI419772161	34698.3	5465.28	8.02088	5.87023	37820.8	34975.7	31298.3	6531.1	5383.82	4480.92	7.7135	7.84487	8.50427	5.5239	5.75052	6.33628	Ubfd1	NM_138589	chr7	+	Mus musculus ubiquitin family domain containing 1 (Ubfd1), mRNA [NM_138589]	28018	GO:0008150|GO:0003674|GO:0005575	mm|7qF3
CUST_19975_PI419772161	30.9331	101.066	-2.11042	0.126897	29.4997	29.0176	34.2819	106.322	105.516	91.3597	-2.61077	-2.39034	-1.33015	-0.416918	0.0774231	0.720188	Alk	NM_007439	chr17	-	Mus musculus anaplastic lymphoma kinase (Alk), mRNA [NM_007439]	11682	GO:0004672|GO:0004713|GO:0004872|GO:0005515|GO:0005524|GO:0016740|GO:0000166|GO:0005887|GO:0016020|GO:0006468|GO:0016301|GO:0004714|GO:0016021|GO:0007169	mm|17qE1.3
CUST_17594_PI419772161	3966.53	180.096	4.55718	0.429457	5823.87	5021.49	1054.24	382.414	113.621	44.2526	5.01436	5.0447	3.61246	1.42978	0.184198	-0.325606	Psap	NM_001146124	chr10	+	prosaposin isoform F preproprotein	19156	GO:0005576|GO:0005764|GO:0006629|GO:0006665|GO:0005739|GO:0048589|GO:0060742|GO:0060736|GO:0043408
CUST_14525_PI419772161	680.196	24.3425	2.28475	-2.12871	872.356	750.85	417.383	42.7073	12.0871	18.2331	2.27538	2.30318	2.2757	-1.7328	-3.0485	-1.60481	Gse1	NM_001145896	chr8	+	genetic suppressor element 1 isoform 2	382034	GO:0005575|GO:0003674|GO:0008150
A_51_P505868	437.534	25.9729	1.63232	-2.22777	550.537	512.601	249.466	54.1043	12.362	11.4524	1.6113	1.75249	1.53318	-1.39154	-3.01605	-2.27572	Lhfp	NM_175386	chr3	+	Mus musculus lipoma HMGIC fusion partner (Lhfp), mRNA [NM_175386]	108927	GO:0016020|GO:0008150|GO:0003674|GO:0016021|GO:0005575	mm|3qC
CUST_8690_PI419772161	46.9739	10.302	-1.52299	-3.23774	43.5309	39.5113	57.8795	15.0191	7.13409	8.7528	-2.04943	-1.945	-0.574544	-3.24049	-3.80916	-2.66355	3110062M04Rik	NM_199145	chr6	-	Mus musculus RIKEN cDNA 3110062M04 gene (3110062M04Rik), transcript variant 1, mRNA [NM_199145]	78412	GO:0008150|GO:0003674|GO:0005737|GO:0005575	mm|6qB1
CUST_16487_PI419772161	954.659	29529.8	2.83312	8.2992	1071.02	969.217	823.741	33779.9	32162.2	22647.3	2.57137	2.67148	3.25652	7.89467	8.32919	8.67376	Bhmt	NM_016668	chr13	-	Mus musculus betaine-homocysteine methyltransferase (Bhmt), mRNA [NM_016668]	12116	GO:0008898|GO:0046872|GO:0009086|GO:0047150|GO:0016740|GO:0043234|GO:0008168|GO:0005737|GO:0008270|GO:0032403|GO:0006479	mm|13qC3
CUST_1234_PI419772161	4906.24	871.559	5.18057	3.17885	5643.55	5323.97	3751.22	1126.16	930.766	557.756	4.96899	5.12909	5.44362	2.98798	3.21838	3.33019	Creld1	NM_133930	chr6	+	Mus musculus cysteine-rich with EGF-like domains 1 (Creld1), mRNA [NM_133930]	171508	GO:0016020|GO:0008150|GO:0003674|GO:0016021|GO:0005575|GO:0005509	mm|6qE3
A_51_P437327	15.554	18.1773	-3.10943	-2.38193	17.7129	15.8864	13.0627	24.1395	15.9947	14.3976	-3.34667	-3.25948	-2.72214	-2.55589	-2.64437	-1.94554	Ascl1	NM_008553	chr10	-	Mus musculus achaete-scute complex homolog 1 (Drosophila) (Ascl1), mRNA [NM_008553]	17172	GO:0007399|GO:0006350|GO:0030182|GO:0048666|GO:0030154|GO:0048709|GO:0043025|GO:0045666|GO:0021527|GO:0045449|GO:0005634|GO:0021879|GO:0001764|GO:0003677|GO:0021529|GO:0007405|GO:0007400|GO:0014003|GO:0010468|GO:0007389|GO:0021530|GO:0060166|GO:0048663|GO:0003700|GO:0007275|GO:0045944|GO:0043525|GO:0042803|GO:0003690|GO:0060163|GO:0050769|GO:0048665|GO:0030528|GO:0043565|GO:0021954|GO:0045665|GO:…	mm|10qC1
CUST_2293_PI419772161	7020.08	5782.49	5.71536	5.92358	7272.95	7527.28	6260.02	7482.67	5827.61	4037.18	5.33493	5.62871	6.18243	5.72012	5.86479	6.18584	Zfyve19	NM_028054	chr2	+	Mus musculus zinc finger, FYVE domain containing 19 (Zfyve19), transcript variant 1, mRNA [NM_028054]	72008	GO:0005515|GO:0046872|GO:0008150|GO:0003674|GO:0008270|GO:0005575	mm|2qE5
CUST_17899_PI419772161	415.499	8.64436	1.63662	-3.46336	412.738	457.935	375.824	10.821	5.85859	9.25344	1.19568	1.5898	2.12439	-3.71345	-4.09334	-2.58331	Ptger3	NM_011196	chr3	+	Mus musculus prostaglandin E receptor 3 (subtype EP3) (Ptger3), mRNA [NM_011196]	19218	GO:0004872|GO:0005515|GO:0001660|GO:0004930|GO:0005886|GO:0015701|GO:0007186|GO:0004957|GO:0007204|GO:0007165|GO:0007200|GO:0007188|GO:0016020|GO:0030146|GO:0004871|GO:0004955|GO:0016021	mm|3qH4
CUST_16260_PI419772161	112.848	134.71	-0.287736	0.489475	108.513	150.487	79.5443	183.725	127.172	93.2342	-0.731669	-0.0157003	-0.115838	0.37219	0.346746	0.749489	Cplx1	NM_007756	chr5	-	Mus musculus complexin 1 (Cplx1), mRNA [NM_007756]	12889	GO:0031201|GO:0043025|GO:0043234|GO:0017075|GO:0000149|GO:0016079|GO:0030425|GO:0006810|GO:0019905|GO:0030073|GO:0006836|GO:0070032|GO:0045202|GO:0005737|GO:0006887|GO:0005326	mm|5qF
CUST_11151_PI419772161	76.8551	333.696	-1.02303	1.67369	127.32	72.9196	30.3258	249.567	572.666	178.856	-0.501085	-1.06096	-1.50705	0.81407	2.51766	1.68936	Mfap3l	NM_027756	chr8	+	Mus musculus microfibrillar-associated protein 3-like (Mfap3l), transcript variant 1, mRNA [NM_027756]	71306	GO:0016020|GO:0008150|GO:0003674|GO:0005886|GO:0016021|GO:0005575	mm|8qB3.1
CUST_18483_PI419772161	56.9064	40.0829	-1.22726	-1.29906	58.3703	55.1373	57.2116	61.481	31.3919	27.3758	-1.62623	-1.46424	-0.591289	-1.20715	-1.67157	-1.01847	Ftcd	NM_080845	chr10	+	Mus musculus formiminotransferase cyclodeaminase (Ftcd), mRNA [NM_080845]	14317	GO:0044237|GO:0006548|GO:0006547|GO:0005542|GO:0016740|GO:0003824|GO:0030412|GO:0016829|GO:0030409|GO:0008152|GO:0007010|GO:0005737|GO:0005856|GO:0005794	mm|10qC1
CUST_17361_PI419772161	43.8248	331.698	-1.62891	1.80269	55.4105	40.2668	35.7972	449.918	275.713	269.463	-1.70131	-1.91768	-1.26775	1.66431	1.46313	2.28065	Ghrh	NM_010285	chr2	-	Mus musculus growth hormone releasing hormone (Ghrh), mRNA [NM_010285]	14601	GO:0040018|GO:0005576|GO:0021984|GO:0043204|GO:0046887|GO:0005615|GO:0031770|GO:0016608|GO:0060124|GO:0007189|GO:0007204|GO:0030816|GO:0030819|GO:0005179|GO:0032094|GO:0007188|GO:0043195|GO:0043005|GO:0030252|GO:0045941|GO:0043679|GO:0008284	mm|2qH1
CUST_18318_PI419772161	1452.49	91.3052	3.41669	-0.12208	1730.66	1563.11	1063.7	134.814	87.0785	52.0237	3.26371	3.361	3.62535	-0.0743918	-0.199648	-0.0922012	Prtn3	NM_011178	chr10	+	Mus musculus proteinase 3 (Prtn3), mRNA [NM_011178]	19152	GO:0006508|GO:0004252|GO:0016787|GO:0008236|GO:0008233|GO:0030574|GO:0003824	mm|10qC1
CUST_16261_PI419772161	178.215	40.7637	0.0931891	-1.70084	265.816	219.723	49.1071	67.3676	47.8095	7.11412	0.560885	0.530345	-0.811664	-1.07523	-1.06467	-2.96261	Maneal	NM_001007573	chr4	-	mannosidase, endo-alpha-like	215090	GO:0005794|GO:0016021|GO:0016787|GO:0003674|GO:0008150|GO:0016020|GO:0005575
CUST_19255_PI419772161	491.176	113.208	1.82433	0.158693	613.72	547.429	312.379	154.491	131.05	54.0841	1.76804	1.84733	1.85763	0.122166	0.39008	-0.0361657	Gm6251	NM_001101561	chr10	+	ribosomal protein-like	621697	GO:0005575|GO:0003674|GO:0008150
CUST_22378_PI419772161	20.8011	326.705	-2.87635	1.76423	31.2036	22.8171	8.38261	426.926	341.608	211.581	-2.52976	-2.73715	-3.36213	1.58863	1.7723	1.93177	Sell	NM_011346	chr1	+	Mus musculus selectin, lymphocyte (Sell), transcript variant 1, mRNA [NM_011346]	20343	GO:0033198|GO:0005515|GO:0016020|GO:0007155|GO:0005886|GO:0005529|GO:0005488|GO:0009897|GO:0016021	mm|1qH2.2
CUST_1717_PI419772161	253.96	104.911	0.905984	-0.101237	309.666	256.451	195.763	198.881	70.12	45.7336	0.781174	0.75334	1.18344	0.486545	-0.512139	-0.278117	Bre	NM_144541	chr5	+	brain and reproductive organ-expressed protein	107976	GO:0005737|GO:0006281|GO:0005634|GO:0006915|GO:0006974|GO:0016568|GO:0005164
CUST_14745_PI419772161	15140.7	5448.04	6.81979	5.80066	16093	16498.7	12830.3	7518.22	5570.6	3255.31	6.48075	6.76087	7.21774	5.72696	5.79972	5.87528	Hscb	NM_153571	chr5	-	Mus musculus HscB iron-sulfur cluster co-chaperone homolog (E. coli) (Hscb), mRNA [NM_153571]	100900	GO:0005515|GO:0046872|GO:0008150|GO:0003674|GO:0051087|GO:0006457|GO:0005739|GO:0031072	mm|5qF
CUST_8161_PI419772161	22.4025	75.7962	-2.66101	-0.651123	27.4361	27.3046	12.4669	148.623	52.922	25.8434	-2.71539	-2.47813	-2.7895	0.0663023	-0.918097	-1.10157	Hist1h4c	NM_178208	chr13	-	histone cluster 1, H4c	319155
CUST_21546_PI419772161	900.094	235.628	2.73745	1.24076	983.573	1014.05	702.654	318.207	265.862	122.815	2.44849	2.73672	3.02715	1.16461	1.41064	1.14704	Sh2b2	NM_018825	chr5	-	Mus musculus SH2B adaptor protein 2 (Sh2b2), mRNA [NM_018825]	23921	GO:0007399|GO:0005515|GO:0046578|GO:0005070|GO:0005886|GO:0030036|GO:0019222|GO:0005068|GO:0050776|GO:0019221|GO:0001725|GO:0042593|GO:0001922|GO:0016020|GO:0046325|GO:0001726|GO:0008286|GO:0050873|GO:0005884|GO:0005737|GO:0050851|GO:0004871	mm|5qG2
CUST_8024_PI419772161	3332.74	192.526	4.60893	0.930959	3522.31	4096.34	2379.57	271.314	210.936	95.3261	4.28891	4.75092	4.78696	0.934609	1.07677	0.781501	Farp1	NM_134082	chr14	+	Mus musculus FERM, RhoGEF (Arhgef) and pleckstrin domain protein 1 (chondrocyte-derived) (Farp1), mRNA [NM_134082]	223254	GO:0008150|GO:0003674|GO:0005575	mm|14qE5
CUST_9380_PI419772161	1005.1	259.318	2.90336	1.39593	1188.28	955.145	871.856	375.642	248.823	153.489	2.72127	2.65038	3.33842	1.404	1.31508	1.4687	Kdsr	NM_027534	chr1	-	Mus musculus 3-ketodihydrosphingosine reductase (Kdsr), mRNA [NM_027534]	70750	GO:0016020|GO:0008152|GO:0047560|GO:0005488|GO:0016491|GO:0006666|GO:0016021|GO:0003824|GO:0030148|GO:0005783|GO:0055114	mm|1qE2.1
CUST_1416_PI419772161	790.953	341.543	2.55958	1.82853	867.895	844.085	660.88	405.576	403.554	215.5	2.26798	2.47205	2.93872	1.51461	2.01273	1.95825	Gp49a	NM_008147	chr10	+	glycoprotein 49 A	14727
CUST_12842_PI419772161	5429.05	1647.47	4.90268	3.57593	7915.27	7273.35	1098.52	2898.4	1786.13	257.875	5.45703	5.57921	3.67182	4.35183	4.15873	2.21723	Sepp1	NM_001042613	chr15	+	selenoprotein P precursor	20363	GO:0005576|GO:0005576|GO:0005615|GO:0005615|GO:0008430|GO:0008430|GO:0007626|GO:0007626|GO:0007626|GO:0040007|GO:0040007|GO:0040007|GO:0019953|GO:0007420|GO:0009791|GO:0009791|GO:0001887|GO:0001887|GO:0001887|GO:0001887
CUST_13569_PI419772161	53.9522	200.482	-1.33539	1.11296	61.5713	61.3672	38.918	215.695	176.354	209.397	-1.54921	-1.3098	-1.14716	0.603639	0.818433	1.9168	Pcdhgb4	NM_033576	chr18	+	Mus musculus protocadherin gamma subfamily B, 4 (Pcdhgb4), mRNA [NM_033576]	93701	GO:0005515|GO:0016020|GO:0007155|GO:0005886|GO:0005624|GO:0016021	mm|18qB3
CUST_17019_PI419772161	42.7715	11.6968	-1.66278	-3.0777	48.5112	47.4942	32.3089	17.5665	7.24391	10.2801	-1.89315	-1.67952	-1.41566	-3.01446	-3.78712	-2.43152	Fitm2	NM_173397	chr2	-	Mus musculus fat storage-inducing transmembrane protein 2 (Fitm2), mRNA [NM_173397]	228859	GO:0016020|GO:0005739|GO:0016021|GO:0005783	mm|2qH3
CUST_15224_PI419772161	30610.4	24964.3	7.84329	8.0714	32211	29371.9	30248.2	28295.4	24465.8	22131.9	7.48187	7.59295	8.45504	7.63906	7.93458	8.64054	Cul4a	NM_146207	chr8	+	Mus musculus cullin 4A (Cul4a), mRNA [NM_146207]	99375	GO:0006974|GO:0006511|GO:0031461|GO:0006281|GO:0031625	mm|8qA1.1
CUST_21536_PI419772161	122011	124124	9.83815	10.3795	128594	120440	117000	146469	120219	105682	9.47907	9.62876	10.4066	10.011	10.2314	10.8961	Lamp1	NM_010684	chr8	+	Mus musculus lysosomal-associated membrane protein 1 (Lamp1), mRNA [NM_010684]	16783	GO:0005764|GO:0042470|GO:0016020|GO:0042383|GO:0005886|GO:0005771|GO:0005768|GO:0009897|GO:0016021|GO:0005770	mm|8qA1.1
CUST_19470_PI419772161	18564.7	2799.61	7.1091	4.83287	20166.4	20457.5	15070.2	3922.6	2841.09	1635.13	6.80627	7.07114	7.44989	4.78838	4.82834	4.88189	Tgm2	NM_009373	chr2	-	Mus musculus transglutaminase 2, C polypeptide (Tgm2), mRNA [NM_009373]	21817	GO:0005886|GO:0051482|GO:0006917|GO:0050729|GO:0060662|GO:0018149|GO:0005578|GO:0019904|GO:0051260|GO:0016020|GO:0046872|GO:0005829|GO:0003810|GO:0005525|GO:0016740|GO:0007186|GO:0018153|GO:0005739|GO:0045785|GO:0007200|GO:0005509|GO:0043123|GO:0060445|GO:0048661|GO:0008415|GO:0001974|GO:0005737	mm|2qH1
CUST_15659_PI419772161	3952.48	129.359	4.87375	0.37213	4538.56	4179.8	3139.09	197.033	74.018	117.027	4.65462	4.78002	5.18661	0.473079	-0.434088	1.0774	Sall4	NM_201395	chr2	-	sal-like 4 isoform b	99377	GO:0005634|GO:0008270|GO:0003676|GO:0005622|GO:0005667|GO:0005515|GO:0006350|GO:0030326|GO:0030326|GO:0003677|GO:0045449|GO:0046872|GO:0007507|GO:0000122|GO:0045944|GO:0045944|GO:0001701|GO:0009888
CUST_21060_PI419772161	437.235	27.4687	1.67134	-2.21028	517.456	497.906	296.344	52.4433	23.524	6.43886	1.5219	1.71053	1.78161	-1.43653	-2.08783	-3.10649	P2rx7	NM_001038839	chr5	+	purinergic receptor P2X7 isoform c	18439	GO:0010043|GO:0043410|GO:0051592|GO:0042981|GO:0042493|GO:0043195|GO:0010043|GO:0031594|GO:0051259|GO:0043029|GO:0010033|GO:0050830|GO:0001845|GO:0051602|GO:0043025|GO:0050717|GO:0050715|GO:0045919|GO:0045778|GO:0048705|GO:0051495|GO:0045778|GO:0046513|GO:0043065|GO:0043065|GO:0043065|GO:0045779|GO:0044254|GO:0043409|GO:0050718|GO:0001916|GO:0043085|GO:0050714|GO:0046931|GO:0046931|GO:0046931|GO:…
CUST_10286_PI419772161	1803.09	597.979	3.58951	2.46704	2412.89	2230.53	765.858	875.371	702.044	216.52	3.74315	3.87397	3.15141	2.62454	2.81153	1.96506	Amfr	NM_011787	chr8	-	Mus musculus autocrine motility factor receptor (Amfr), mRNA [NM_011787]	23802	GO:0004872|GO:0005515|GO:0005524|GO:0009987|GO:0043025|GO:0030425|GO:0000166|GO:0030426|GO:0005634|GO:0005887|GO:0046872|GO:0003674|GO:0016020|GO:0004842|GO:0005737|GO:0008270|GO:0016021|GO:0005783|GO:0016874	mm|8qC5
CUST_3767_PI419772161	38.4374	34.2985	-1.795	-1.45764	38.0336	41.144	36.1347	42.8333	26.178	33.8842	-2.24419	-1.88659	-1.25421	-1.72855	-1.93361	-0.710758	Spef2	NM_177123	chr15	-	Mus musculus sperm flagellar 2 (Spef2), mRNA [NM_177123]	320277	GO:0008150|GO:0003674|GO:0005524|GO:0019205|GO:0006139|GO:0005575	mm|15qA1
CUST_18027_PI419772161	338.003	19.5915	1.31765	-2.77053	383.075	378.671	252.264	43.4092	6.28784	9.07759	1.08808	1.3156	1.54927	-1.70928	-3.99133	-2.61099	Mlh1	NM_026810	chr9	-	Mus musculus mutL homolog 1 (E. coli) (Mlh1), mRNA [NM_026810]	17350	GO:0045132|GO:0007131|GO:0045190|GO:0005524|GO:0000795|GO:0008630|GO:0005694|GO:0000289|GO:0007283|GO:0006281|GO:0032389|GO:0030983|GO:0005634|GO:0000239|GO:0016446|GO:0006303|GO:0043566|GO:0043060|GO:0016447|GO:0007140|GO:0045950|GO:0051257|GO:0000794|GO:0032137|GO:0007049|GO:0000793|GO:0000712|GO:0001673|GO:0006974|GO:0007126|GO:0048477|GO:0006298|GO:0002204|GO:0007060|GO:0005712	mm|9qF3
CUST_2134_PI419772161	2186.63	433.777	3.98068	2.11275	2502.28	2661.67	1395.92	628.038	445.795	227.496	3.79563	4.12892	4.01748	2.1455	2.15634	2.0364	Ccbe1	NM_178793	chr18	-	Mus musculus collagen and calcium binding EGF domains 1 (Ccbe1), mRNA [NM_178793]	320924	GO:0005576|GO:0008150|GO:0003674|GO:0007275|GO:0001525|GO:0005575|GO:0005509	mm|18qE1
CUST_4211_PI419772161	3500.74	772.012	4.69665	3.02798	3836.2	3939.75	2726.27	958.025	801.981	556.029	4.41207	4.69469	4.98319	2.75471	3.00353	3.32572	Kcne4	NM_021342	chr1	+	Mus musculus potassium voltage-gated channel, Isk-related subfamily, gene 4 (Kcne4), mRNA [NM_021342]	57814	GO:0005244|GO:0005249|GO:0016020|GO:0016324|GO:0006811|GO:0005216|GO:0005267|GO:0016021|GO:0008076|GO:0006813|GO:0006810	mm|1qC4
CUST_11957_PI419772161	119.572	98.2906	-0.179407	0.0623024	130.831	137.306	90.5781	119.866	100.951	74.0549	-0.461835	-0.147952	0.0715661	-0.24393	0.0136123	0.417225	Necab2	NM_054095	chr8	+	Mus musculus N-terminal EF-hand calcium binding protein 2 (Necab2), mRNA [NM_054095]	117148	GO:0017000|GO:0005737|GO:0016491|GO:0005509	mm|8qE1
CUST_9329_PI419772161	18.7259	4407.41	-2.97298	5.55858	20.3704	26.8975	8.90974	5372.39	4179.8	3670.06	-3.14499	-2.4998	-3.27414	5.24213	5.38532	6.04829	Tpte	NM_199257	chr8	+	Mus musculus transmembrane phosphatase with tensin homology (Tpte), mRNA [NM_199257]	234129	GO:0008150|GO:0003674|GO:0016021|GO:0005794	mm|8qA2
A_51_P114222	10.6001	10.3514	-3.67699	-3.1606	10.5883	8.19039	13.0214	9.88062	11.3915	9.78192	-4.08899	-4.21527	-2.72671	-3.84461	-3.134	-2.50318	Il2	NM_008366	chr3	-	Mus musculus interleukin 2 (Il2), mRNA [NM_008366]	16183	GO:0001933|GO:0050728|GO:0008083|GO:0048304|GO:0007204|GO:0042523|GO:0045822|GO:0001934|GO:0031851|GO:0045582|GO:0030890|GO:0007205|GO:0051024|GO:0002903|GO:0005576|GO:0005515|GO:0042102|GO:0006955|GO:0005125|GO:0005615|GO:0007186|GO:0042104|GO:0045944|GO:0050672|GO:0005134|GO:0043208|GO:0030246|GO:0046013|GO:0045591	mm|3qB
CUST_4520_PI419772161	2770.97	332.177	4.37096	1.82032	2393.05	2840.71	3079.15	422.908	303.242	270.381	3.73123	4.22284	5.15879	1.57499	1.60043	2.28555	Cnih4	NM_030131	chr1	+	Mus musculus cornichon homolog 4 (Drosophila) (Cnih4), mRNA [NM_030131]	98417	GO:0016020|GO:0008150|GO:0003674|GO:0016021|GO:0005575	mm|1qH4
CUST_302_PI419772161	2876.47	288.383	4.25092	1.50186	3906.93	3544.98	1177.49	409.197	318.937	137.017	4.43842	4.54236	3.77198	1.52744	1.67323	1.30491	Ddi2	NM_001017966	chr4	-	DNA-damage inducible protein 2	68817	GO:0005575|GO:0003674|GO:0008150|GO:0006508|GO:0004190
CUST_19587_PI419772161	46887.4	2550.5	8.37347	4.78175	33075.3	36824.1	70762.8	2431.71	2881.01	2338.79	7.52007	7.91916	9.68118	4.09854	4.84847	5.39825	Xiap	NM_009688	chrX	+	Mus musculus X-linked inhibitor of apoptosis (Xiap), mRNA [NM_009688]	11798	GO:0005515|GO:0043524|GO:0043066|GO:0005634|GO:0046872|GO:0006916|GO:0005829|GO:0048471|GO:0005737|GO:0043154|GO:0008270|GO:0006915|GO:0002020|GO:0005622|GO:0016874	mm|XqA4
CUST_7547_PI419772161	14758.2	21940.8	6.70524	7.68427	19213.7	16688.3	8372.45	34460.1	22545.8	8816.64	6.73645	6.77735	6.60191	7.92343	7.81668	7.31271	Tubb6	NM_026473	chr18	+	Mus musculus tubulin, beta 6 (Tubb6), mRNA [NM_026473]	67951	GO:0008150|GO:0003674|GO:0005525|GO:0005874|GO:0043234|GO:0007018|GO:0005198|GO:0007017|GO:0000166|GO:0051258|GO:0005575|GO:0003924	mm|18qE1
CUST_11179_PI419772161	127.347	8.37517	-0.0767164	-3.49427	151.112	116.517	114.413	10.8427	7.65431	6.62853	-0.253922	-0.384804	0.408577	-3.71057	-3.70762	-3.06461	Vps37d	NM_177574	chr5	-	Mus musculus vacuolar protein sorting 37D (yeast) (Vps37d), mRNA [NM_177574]	194309	GO:0016020|GO:0008150|GO:0003674|GO:0015031|GO:0005768|GO:0005575|GO:0006810	mm|5qG2
CUST_11565_PI419772161	127.974	119.846	-0.0800702	0.324792	157.108	124.728	102.087	160.934	115.114	83.4901	-0.197782	-0.286552	0.244124	0.181116	0.203025	0.590234	Fam54a	NM_027930	chr10	+	Mus musculus family with sequence similarity 54, member A (Fam54a), mRNA [NM_027930]	71804	GO:0008150|GO:0003674|GO:0005575	mm|10qA3
CUST_6957_PI419772161	1788.81	284.713	3.71004	1.47872	2248.19	1833.4	1284.85	444.385	265.091	144.662	3.64115	3.59111	3.89786	1.64645	1.40645	1.38324	Stx16	NM_001102423	chr2	+	syntaxin 16 isoform b	228960	GO:0015031|GO:0005794|GO:0016021|GO:0006810|GO:0005484|GO:0006886|GO:0016192|GO:0005515|GO:0003674|GO:0008150|GO:0005575|GO:0016020|GO:0016020
CUST_20031_PI419772161	60.3625	14.5832	-1.30321	-3.09118	89.5309	64.205	27.3515	30.3741	8.37542	5	-1.00908	-1.24459	-1.65597	-2.22444	-3.57773	-3.47137	Il18	NM_008360	chr9	+	Mus musculus interleukin 18 (Il18), mRNA [NM_008360]	16173	GO:0005576|GO:0006955|GO:0005125|GO:0005615|GO:0042088|GO:0008625|GO:0042104|GO:0001525|GO:0043525|GO:0030155|GO:0042095|GO:0032729|GO:0001666|GO:0030431|GO:0042231	mm|9qA5.3
CUST_8601_PI419772161	33.4097	6.86251	-2.0441	-3.84609	42.5409	35.1808	22.5073	10.5875	5	5	-2.08262	-2.11248	-1.93721	-3.74492	-4.32196	-3.47137	Tmem221	NM_001100462	chr8	-	Mus musculus transmembrane protein 221 (Tmem221), mRNA [NM_001100462]	434325	GO:0016020|GO:0008150|GO:0003674|GO:0016021|GO:0005575	mm|8qB3.3
CUST_6966_PI419772161	6.46925	25.8802	-4.38466	-1.89034	7.42182	5	6.98592	34.6389	25.53	17.4716	-4.60162	-4.92727	-3.62507	-2.03489	-1.96977	-1.66636	Xirp2	NM_001024618	chr2	+	Mus musculus xin actin-binding repeat containing 2 (Xirp2), transcript variant 1, mRNA [NM_001024618]	241431	GO:0046872|GO:0008150|GO:0003674|GO:0030054|GO:0030036|GO:0008270|GO:0003779|GO:0005575	mm|2qC1.3
CUST_2461_PI419772161	9.47952	8.71579	-3.92452	-3.46827	9.74765	5.09115	13.5998	6.89132	6.7233	12.5328	-4.20834	-4.90121	-2.66402	-4.36443	-3.89472	-2.14567	Vmn1r185	NM_134231	chr7	-	Mus musculus vomeronasal 1 receptor 185 (Vmn1r185), mRNA [NM_134231]	171265	GO:0005887|GO:0004872|GO:0019236|GO:0016503|GO:0005550	mm|7qA3
CUST_20924_PI419772161	5.76079	139.625	-4.55462	0.464975	7.28237	5	5	201.104	148.408	69.3638	-4.62899	-4.92727	-4.1076	0.502586	0.569528	0.322812	Fabp1	NM_017399	chr6	+	Mus musculus fatty acid binding protein 1, liver (Fabp1), mRNA [NM_017399]	14080	GO:0005504|GO:0005215|GO:0005782|GO:0005324|GO:0005488|GO:0045179|GO:0006810|GO:0008289|GO:0005634|GO:0050892|GO:0015909|GO:0005829|GO:0005737|GO:0003682|GO:0005543|GO:0032052|GO:0032000|GO:0051345|GO:0008144	mm|6qC1
CUST_10505_PI419772161	2891.1	490.34	3.96667	1.97068	4237.24	3887.93	548.15	859.762	501.267	109.99	4.55551	4.67559	2.6689	2.59858	2.32554	0.987932	Amph	NM_175007	chr13	+	Mus musculus amphiphysin (Amph), mRNA [NM_175007]	218038	GO:0005515|GO:0046982|GO:0007612|GO:0031410|GO:0016020|GO:0008022|GO:0030054|GO:0048488|GO:0005737|GO:0005856|GO:0043087|GO:0045202|GO:0008021	mm|13qA2
CUST_16263_PI419772161	1473.46	18806.4	3.24915	7.26501	2081.6	1795.3	543.478	30986.3	21038.8	4393.99	3.53008	3.56081	2.65655	7.77013	7.71687	6.30802	Usp2	NM_016808	chr9	+	ubiquitin specific peptidase 2 isoform Usp2-69	53376	GO:0005737|GO:0016787|GO:0008233|GO:0008234|GO:0006511|GO:0004221|GO:0004221|GO:0005813
CUST_21411_PI419772161	119.501	119.615	-0.161735	0.341258	132.089	107.195	119.218	154.701	110.569	93.5742	-0.448032	-0.505111	0.467939	0.124128	0.144905	0.75474	Cd19	NM_009844	chr7	-	Mus musculus CD19 antigen (Cd19), mRNA [NM_009844]	12478	GO:0016020|GO:0050853|GO:0009897|GO:0016021	mm|7qF3
CUST_7582_PI419772161	4860.78	2776.6	5.1853	4.88203	5198.35	4347.84	5036.16	3507.38	2654.49	2167.92	4.85044	4.83688	5.86858	4.62697	4.73033	5.2888	Cybasc3	NM_201351	chr19	+	Mus musculus cytochrome b, ascorbate dependent 3 (Cybasc3), mRNA [NM_201351]	225912	GO:0005764|GO:0046872|GO:0016020|GO:0008150|GO:0003674|GO:0005768|GO:0016491|GO:0022900|GO:0016021|GO:0005575|GO:0006810|GO:0055114	mm|19qA
CUST_1597_PI419772161	15.3731	157.123	-3.32263	0.41094	15.6611	24.2443	6.21406	271.217	156.586	43.5653	-3.52428	-2.64963	-3.79399	0.934088	0.646922	-0.348191	Tmem45b	NM_144936	chr9	-	Mus musculus transmembrane protein 45b (Tmem45b), mRNA [NM_144936]	235135	GO:0016020|GO:0008150|GO:0003674|GO:0016021|GO:0005575	mm|9qA4
CUST_12108_PI419772161	41.54	567.737	-1.90223	2.04403	49.7984	59.5702	15.2515	1052.83	556.073	94.307	-1.85537	-1.35268	-2.49864	2.89084	2.47524	0.765995	Ssx9	NM_199063	chrX	+	Mus musculus synovial sarcoma, X breakpoint 9 (Ssx9), mRNA [NM_199063]	382206	GO:0008150|GO:0003674|GO:0005575	mm|XqA1.1
CUST_16400_PI419772161	8446.35	402.572	5.95019	2.05001	9793.54	9614.16	5931.34	502.41	467.083	238.223	5.76422	5.98175	6.10462	1.82351	2.22364	2.10287	Sema6d	NM_199241	chr2	+	Mus musculus sema domain, transmembrane domain (TM), and cytoplasmic domain, (semaphorin) 6D (Sema6d), transcript variant 4, mRNA [NM_199241]	214968	GO:0007399|GO:0004872|GO:0016020|GO:0008150|GO:0003674|GO:0007275|GO:0030154|GO:0016021|GO:0005575	mm|2qF1
CUST_22292_PI419772161	264331	99040.4	10.9546	10.0625	262341	264618	266036	107858	100194	89068.7	10.5077	10.7644	11.5917	9.56956	9.96855	10.6493	Rpl8	NM_012053	chr15	+	Mus musculus ribosomal protein L8 (Rpl8), mRNA [NM_012053]	26961	GO:0005840|GO:0003735|GO:0008150|GO:0003674|GO:0006412|GO:0019843|GO:0005737|GO:0003723|GO:0030529|GO:0005575|GO:0005622	mm|15qD3
CUST_4312_PI419772161	42.7953	10.6981	-1.76845	-3.30654	55.9799	51.7986	20.6076	18.1259	8.96853	5	-1.68656	-1.55436	-2.06442	-2.96923	-3.47902	-3.47137	Tas2r108	NM_020502	chr6	+	Mus musculus taste receptor, type 2, member 108 (Tas2r108), mRNA [NM_020502]	57253	GO:0004872|GO:0004930|GO:0005886|GO:0007186|GO:0007165|GO:0050909|GO:0005929|GO:0016020|GO:0042995|GO:0008527|GO:0004871|GO:0050896|GO:0005575|GO:0016021|GO:0001580	mm|6qB1
CUST_16105_PI419772161	6388.04	5708.52	5.55395	5.83045	7629.7	6839.52	4694.91	7618.45	6639.55	2867.54	5.40401	5.49048	5.76736	5.74607	6.05298	5.6923	Elovl2	NM_019423	chr13	-	Mus musculus elongation of very long chain fatty acids (FEN1/Elo2, SUR4/Elo3, yeast)-like 2 (Elovl2), mRNA [NM_019423]	54326	GO:0005792|GO:0008610|GO:0016020|GO:0016747|GO:0006633|GO:0000038|GO:0016021|GO:0005783	mm|13qA3.3
CUST_17610_PI419772161	3291.59	3438.29	4.292	4.7917	5027.97	3953.16	893.656	5631.03	3927.47	756.369	4.80236	4.69959	3.37405	5.30997	5.29549	3.76965	Adss	NM_007422	chr1	-	Mus musculus adenylosuccinate synthetase, non muscle (Adss), mRNA [NM_007422]	11566	GO:0006164|GO:0000287|GO:0046872|GO:0006167|GO:0005525|GO:0004019|GO:0005737|GO:0000166|GO:0005575|GO:0016874	mm|1qH4
A_51_P484869	11075.3	1455.94	6.37425	3.95217	12011.6	10144.8	11069.4	1849.5	1174.7	1343.62	6.05874	6.05926	7.00476	3.7037	3.55419	4.59862	Gamt	NM_010255	chr10	-	Mus musculus guanidinoacetate methyltransferase (Gamt), mRNA [NM_010255]	14431	GO:0046498|GO:0042995|GO:0009887|GO:0046500|GO:0006601|GO:0030731|GO:0016740|GO:0008757|GO:0008168|GO:0042803|GO:0007283|GO:0040014	mm|10qC1
CUST_9900_PI419772161	30193.6	9110.44	7.80251	6.45331	36428.4	30452.2	23700.2	13084.2	10327	3920.07	7.65938	7.64506	8.10309	6.52633	6.69024	6.14337	Capza2	NM_007604	chr6	+	Mus musculus capping protein (actin filament) muscle Z-line, alpha 2 (Capza2), mRNA [NM_007604]	12343	GO:0008290|GO:0016020|GO:0051693|GO:0030863|GO:0030036|GO:0003779	mm|6qA2
CUST_5477_PI419772161	5.91093	118.13	-4.52576	0.283987	7.73278	5	5	162.526	117.392	74.4734	-4.54241	-4.92727	-4.1076	0.195311	0.231295	0.425356	Serpini2	NM_026460	chr3	-	Mus musculus serine (or cysteine) peptidase inhibitor, clade I, member 2 (Serpini2), mRNA [NM_026460]	67931	GO:0005576|GO:0004867|GO:0030414|GO:0030155	mm|3qE3
CUST_10943_PI419772161	11331.7	8529.24	6.39425	6.47405	12846.2	12110.2	9038.58	11016.3	8983.07	5588.4	6.15566	6.31473	6.71236	6.27813	6.4891	6.65492	Pef1	NM_026441	chr4	+	Mus musculus penta-EF hand domain containing 1 (Pef1), mRNA [NM_026441]	67898	GO:0016020|GO:0008150|GO:0003674|GO:0005737|GO:0005575|GO:0005509	mm|4qD2.2
CUST_8182_PI419772161	32.9429	5.22956	-2.182	-4.14482	41.4065	43.3267	14.0955	5	5.68867	5	-2.12161	-1.81201	-2.61237	-4.82729	-4.1358	-3.47137	Zfp111	NM_019940	chr7	-	Mus musculus zinc finger protein 111 (Zfp111), mRNA [NM_019940]	56707	GO:0046872|GO:0008150|GO:0005575|GO:0016564	mm|7qA3
CUST_7038_PI419772161	10747.7	2923.92	6.28863	4.90712	12573.7	12469.5	7199.99	3871.59	3164.46	1735.7	6.12472	6.35691	6.38425	4.7695	4.98385	4.968	Nfkbil2	NM_183091	chr15	-	Mus musculus nuclear factor of kappa light polypeptide gene enhancer in B-cells inhibitor-like 2 (Nfkbil2), mRNA [NM_183091]	72749	GO:0008150|GO:0003674|GO:0005737|GO:0005488|GO:0005575	mm|15qD3
CUST_1008_PI419772161	14246.3	10401.8	6.73094	6.76831	15242.5	15542.3	11954.2	13352.4	10746.8	7106.36	6.40242	6.67471	7.11571	6.5556	6.74772	7.0016	1110059E24Rik	NM_025423	chr19	-	Mus musculus RIKEN cDNA 1110059E24 gene (1110059E24Rik), mRNA [NM_025423]	66206	GO:0008150|GO:0003674|GO:0005575	mm|19qB
CUST_3623_PI419772161	11057.9	7450.74	6.3691	6.3031	11859.7	11681.4	9632.57	8897.6	8029.86	5424.77	6.04039	6.26273	6.80418	5.96999	6.32727	6.61205	Tmem9b	NM_020050	chr7	-	Mus musculus TMEM9 domain family, member B (Tmem9b), mRNA [NM_020050]	56786	GO:0016020|GO:0008150|GO:0003674|GO:0016021|GO:0005575	mm|7qE3
CUST_15666_PI419772161	36.3367	193091	-1.87987	11.029	32.1685	40.0823	36.7593	198333	198362	182578	-2.48582	-1.9243	-1.22948	10.4483	10.9539	11.6849	4931407G18Rik	NM_027631	chr5	+	Mus musculus RIKEN cDNA 4931407G18 gene (4931407G18Rik), mRNA [NM_027631]	70977	GO:0008150|GO:0003674|GO:0005737|GO:0005739|GO:0005743	mm|5qE1
CUST_1777_PI419772161	232162	112021	10.7294	10.1585	237851	292361	166274	151073	120353	64637.8	10.3663	10.9082	10.9137	10.0557	10.233	10.1868	Rpl32	NM_172086	chr6	-	Mus musculus ribosomal protein L32 (Rpl32), mRNA [NM_172086]	19951	GO:0005840|GO:0003735|GO:0006412|GO:0022625|GO:0030529|GO:0005622	mm|6qE3
CUST_4438_PI419772161	213.103	6.69512	0.361424	-3.81836	307.184	272.21	59.9156	8.44402	6.64135	5	0.76956	0.839378	-0.524666	-4.07128	-3.91242	-3.47137	Zfp553	NM_146201	chr7	+	Mus musculus zinc finger protein 553 (Zfp553), mRNA [NM_146201]	233887	GO:0003676|GO:0005634|GO:0046872|GO:0008150|GO:0006350|GO:0003674|GO:0003677|GO:0008270|GO:0005575|GO:0045449|GO:0005622	mm|7qF3
CUST_12640_PI419772161	7295.04	766.131	5.76884	3.03953	6379.58	7495.06	8010.48	891.047	639.955	767.391	5.14585	5.62253	6.53815	2.65015	2.67793	3.79052	Tcf3	NM_009332	chr6	-	transcription factor 3 isoform 2	21415	GO:0006350|GO:0042493|GO:0005634|GO:0005634|GO:0008134|GO:0030528|GO:0030528|GO:0010552|GO:0003700|GO:0003677|GO:0003677|GO:0003677|GO:0003677|GO:0033152|GO:0006355|GO:0006355|GO:0045449|GO:0045449|GO:0045449|GO:0045449|GO:0045449|GO:0042803|GO:0046982|GO:0033152|GO:0010552|GO:0043966|GO:0043967|GO:0000788|GO:0005515|GO:0005515|GO:0005515|GO:0005515|GO:0045944|GO:0016563|GO:0002326|GO:0005634|GO:…
CUST_13646_PI419772161	27015.7	22564.1	7.65455	7.87512	26445.2	31103.6	23498.2	29595.2	23366.5	14730.7	7.19732	7.6756	8.09074	7.70386	7.86826	8.05324	Ash2l	NM_001080793	chr8	-	ash2-like isoform b	23808	GO:0045449|GO:0046872|GO:0006350|GO:0016568|GO:0005634|GO:0005634|GO:0035097|GO:0035097|GO:0006974|GO:0071339|GO:0005515
CUST_6092_PI419772161	42635.7	3835.84	8.31937	5.36788	39650.5	46348.9	41907.8	4260.14	3968.7	3278.68	7.78165	8.25105	8.92541	4.90747	5.31056	5.8856	Dmrta1	NM_175647	chr4	+	Mus musculus doublesex and mab-3 related transcription factor like family A1 (Dmrta1), mRNA [NM_175647]	242523	GO:0005634|GO:0003700|GO:0046872|GO:0008150|GO:0007548|GO:0006350|GO:0003674|GO:0003677|GO:0030154|GO:0006355|GO:0005575|GO:0045449	mm|4qC5
CUST_6610_PI419772161	113.629	13.6375	-0.325989	-2.88192	159.74	116.908	64.2373	10.6422	21.7976	8.47267	-0.173814	-0.379969	-0.424185	-3.73749	-2.1978	-2.71048	Ripply2	NM_001037907	chr9	+	ripply2 protein	382089	GO:0005634|GO:0007275|GO:0032525|GO:0001756|GO:0001756|GO:0009798|GO:0007368|GO:0001503|GO:0035121
CUST_16748_PI419772161	1195.97	245.453	2.9221	0.929952	1856.99	1307.01	423.911	497.017	177.703	61.6395	3.36535	3.10286	2.29809	1.80794	0.829434	0.152486	1110008L16Rik	NM_025373	chr12	+	Mus musculus RIKEN cDNA 1110008L16 gene (1110008L16Rik), mRNA [NM_025373]	66132	GO:0008150|GO:0008033|GO:0003674|GO:0005739|GO:0005575	mm|12qC1
CUST_15374_PI419772161	4463.53	2107.3	5.05157	4.3901	5343.27	4266.29	3781.02	3399.92	1467.92	1454.06	4.89011	4.80957	5.45504	4.58207	3.87566	4.71257	Apba3	NM_018758	chr10	+	Mus musculus amyloid beta (A4) precursor protein-binding, family A, member 3 (Apba3), mRNA [NM_018758]	57267	GO:0010468|GO:0007268|GO:0005515|GO:0015031|GO:0001701|GO:0005575|GO:0006810	mm|10qC1
CUST_13091_PI419772161	15431	9838.81	6.82078	6.65118	19101.1	16073.4	11118.6	14203	9189.17	6124.21	6.72797	6.72319	7.01117	6.6447	6.52183	6.78701	Golga2	NM_133852	chr2	+	Mus musculus golgi autoantigen, golgin subfamily a, 2 (Golga2), transcript variant 1, mRNA [NM_133852]	99412	GO:0005515|GO:0000137|GO:0016020|GO:0005801|GO:0005624|GO:0043025|GO:0043234|GO:0032403|GO:0005625|GO:0005794	mm|2qB
CUST_4315_PI419772161	301.587	154.537	0.925049	0.292847	440.803	362.824	101.136	243.395	188.706	31.5113	1.29059	1.25393	0.230631	0.777945	0.9161	-0.815503	Pde12	NM_178668	chr14	-	Mus musculus phosphodiesterase 12 (Pde12), mRNA [NM_178668]	211948	GO:0016787|GO:0008150|GO:0003674|GO:0005739	mm|14qA3
CUST_4535_PI419772161	99.631	5.46031	-0.778732	-4.08959	163.261	109.444	26.188	6.38094	5	5	-0.142363	-0.475146	-1.71869	-4.47544	-4.32196	-3.47137	Rbm8a	NM_025875	chr3	+	Mus musculus RNA binding motif protein 8a (Rbm8a), transcript variant 2, mRNA [NM_025875]	60365	GO:0005634|GO:0003729	mm|3qF2.1
CUST_4039_PI419772161	161.917	151.869	0.234638	0.594471	210.178	163.718	111.856	204.377	175.812	75.4183	0.222069	0.105867	0.375978	0.525874	0.813995	0.443544	Med7	NM_001104530	chr11	+	mediator complex subunit 7	66213	GO:0045449|GO:0005634|GO:0006350|GO:0016592|GO:0016455|GO:0005667|GO:0030528|GO:0006357|GO:0006357
CUST_270_PI419772161	123.087	4923.77	-0.169884	5.67008	162.661	124.925	81.6749	6520.5	5165.58	3085.23	-0.147671	-0.284276	-0.0777035	5.52155	5.69082	5.79786	4921536K21Rik	NM_026150	chr11	-	Mus musculus RIKEN cDNA 4921536K21 gene (4921536K21Rik), mRNA [NM_026150]	67430	GO:0008150|GO:0003674|GO:0005575	mm|11qA1
CUST_14612_PI419772161	3021.26	2364.81	4.47344	4.56526	3689.94	3133.47	2240.35	3515.64	2269.78	1309.02	4.35599	4.36435	4.69998	4.63036	4.50444	4.56097	Ercc2	NM_007949	chr7	+	Mus musculus excision repair cross-complementing rodent repair deficiency, complementation group 2 (Ercc2), mRNA [NM_007949]	13871	GO:0035315|GO:0007568|GO:0006350|GO:0060218|GO:0005524|GO:0022405|GO:0051536|GO:0043066|GO:0006289|GO:0043249|GO:0006139|GO:0000166|GO:0006281|GO:0045449|GO:0005634|GO:0021510|GO:0046872|GO:0003677|GO:0043588|GO:0030198|GO:0048820|GO:0040016|GO:0009411|GO:0009650|GO:0035264|GO:0004386|GO:0003676|GO:0008026|GO:0001701|GO:0008283|GO:0030282|GO:0004003|GO:0006974|GO:0006979|GO:0032289|GO:0009791|GO:…	mm|7qA3
CUST_981_PI419772161	877.947	7046.26	2.69903	6.20615	999.334	960.281	674.226	8779.44	7629.57	4729.76	2.47143	2.65812	2.96756	5.9507	6.25349	6.41425	Pwwp2b	NM_001033206	chr7	+	PWWP domain containing 2 isoform 2	101631	GO:0005575|GO:0003674|GO:0008150
CUST_14074_PI419772161	4193.34	1685.31	4.77342	3.76095	5690.05	5281.58	1608.39	2454.24	2245.82	355.858	4.98083	5.11756	4.22188	4.11185	4.48913	2.68186	Snx13	NM_001014973	chr12	+	Mus musculus sorting nexin 13 (Snx13), mRNA [NM_001014973]	217463	GO:0005515|GO:0009968|GO:0015031|GO:0004871|GO:0035091|GO:0007154|GO:0006810	mm|12qA3
CUST_6671_PI419772161	69.4089	88.1619	-1.2005	-0.565949	108.168	76.549	23.5097	148.264	99.8263	16.395	-0.736267	-0.990887	-1.87434	0.0628152	-0.00254583	-1.75812	Nr1h5	NM_201622	chr3	-	nuclear receptor subfamily 1, group H, member 5	381463	GO:0005634|GO:0045449|GO:0004872|GO:0003677|GO:0006350|GO:0046872|GO:0007165|GO:0005575|GO:0003674|GO:0008150
CUST_492_PI419772161	594.692	46.6291	2.1519	-1.04275	626.573	641.637	515.866	59.9612	49.737	30.1892	1.79794	2.07641	2.58133	-1.24326	-1.00765	-0.877338	Srrm4	NM_026886	chr5	-	Mus musculus serine/arginine repetitive matrix 4 (Srrm4), mRNA [NM_026886]	68955	GO:0007399|GO:0005634|GO:0043484|GO:0003729|GO:0030154|GO:0008380|GO:0003723|GO:0006397	mm|5qF
CUST_436_PI419772161	3869.98	1396.81	4.84837	3.91514	3458.17	3548.44	4603.32	1545.48	1313.46	1331.49	4.2624	4.54377	5.73893	3.44463	3.71526	4.58552	2510002D24Rik	NM_001033164	chr16	+	Mus musculus RIKEN cDNA 2510002D24 gene (2510002D24Rik), mRNA [NM_001033164]	72307	GO:0008150|GO:0003674|GO:0005575	mm|16qA3
CUST_17609_PI419772161	31.2854	77314	-2.09366	9.70424	28.8621	34.2983	30.6957	85364.4	77533	69044.5	-2.64229	-2.14913	-1.48956	9.23213	9.59863	10.2819	Pgam2	NM_018870	chr11	-	Mus musculus phosphoglycerate mutase 2 (Pgam2), mRNA [NM_018870]	56012	GO:0004082|GO:0016868|GO:0006094|GO:0016853|GO:0046538|GO:0003824|GO:0004083|GO:0010035|GO:0005634|GO:0016787|GO:0005829|GO:0008152|GO:0006096|GO:0048037|GO:0004619|GO:0046689|GO:0005625	mm|11qA1
CUST_17488_PI419772161	190.263	67.2732	0.429628	-0.764922	254.729	206.075	109.985	111.293	69.9049	20.6218	0.49942	0.437828	0.351637	-0.350997	-0.516571	-1.4272	Vps39	NM_147153	chr2	-	Mus musculus vacuolar protein sorting 39 (yeast) (Vps39), transcript variant 1, mRNA [NM_147153]	269338	GO:0005764|GO:0005515|GO:0005083|GO:0016020|GO:0015031|GO:0005737|GO:0005768|GO:0006810	mm|2qE5
CUST_9288_PI419772161	178.723	675.188	0.326574	2.7247	242.05	195.794	98.3251	949.304	761.882	314.377	0.425765	0.363993	0.189963	2.74151	2.92953	2.50305	Tpo	NM_009417	chr12	-	Mus musculus thyroid peroxidase (Tpo), mRNA [NM_009417]	22018	GO:0004601|GO:0005886|GO:0042744|GO:0009986|GO:0005739|GO:0016491|GO:0005509|GO:0006979|GO:0004447|GO:0046872|GO:0016020|GO:0042446|GO:0020037|GO:0016021|GO:0055114	mm|12qA2
CUST_21588_PI419772161	893.136	569.795	2.71232	2.56057	1147.4	850.067	681.94	781.29	556.04	372.054	2.67076	2.48223	2.98398	2.4605	2.47515	2.74607	Lmo2	NM_008505	chr2	+	Mus musculus LIM domain only 2 (Lmo2), transcript variant 1, mRNA [NM_008505]	16909	GO:0045647|GO:0005634|GO:0005515|GO:0046872|GO:0003677|GO:0043234|GO:0008270	mm|2qE2
CUST_4055_PI419772161	16333.8	42859	6.9319	8.83166	17998.5	16653.8	14348.9	53563	41603.6	33410.3	6.64219	6.77437	7.37913	8.55974	8.70053	9.2347	Ruvbl2	NM_011304	chr7	-	Mus musculus RuvB-like protein 2 (Ruvbl2), mRNA [NM_011304]	20174	GO:0004386|GO:0006310|GO:0005515|GO:0006350|GO:0005524|GO:0000166|GO:0003678|GO:0006281|GO:0045449|GO:0003684|GO:0005634|GO:0016787|GO:0016568|GO:0017111|GO:0030529	mm|7qB4
CUST_10903_PI419772161	7434.22	4324.91	5.79246	5.5058	8575.65	7305.56	6421.46	5633.64	4274.5	3066.58	5.57263	5.58558	6.21916	5.31064	5.41765	5.78912	Stk19	NM_019442	chr17	-	Mus musculus serine/threonine kinase 19 (Stk19), mRNA [NM_019442]	54402	GO:0005634|GO:0008150|GO:0004674|GO:0003674|GO:0005524|GO:0016740|GO:0016301|GO:0000166|GO:0005575	mm|17qB1
CUST_15317_PI419772161	4859.15	94.3582	5.18334	0.0143836	4432.95	5466.2	4678.31	114.284	79.3774	89.4136	4.62065	5.16712	5.76225	-0.312736	-0.333236	0.689124	Adcyap1r1	NM_001025372	chr6	+	adenylate cyclase activating polypeptide 1	11517	GO:0016021|GO:0005737|GO:0016020|GO:0016020|GO:0004872|GO:0005768|GO:0004871|GO:0005886|GO:0004888|GO:0005791|GO:0005901|GO:0005923|GO:0008179|GO:0004930|GO:0004930|GO:0004930|GO:0007202|GO:0009986|GO:0010524|GO:0030154|GO:0007283|GO:0007275|GO:0007165|GO:0007165|GO:0007166|GO:0019933|GO:0030819|GO:0042923|GO:0043005|GO:0060548|GO:0060732|GO:0004999|GO:0004999|GO:0007186|GO:0007186|GO:0007186
CUST_5781_PI419772161	21069.8	8718.43	7.29999	6.52699	23701.3	19468	20040.1	10345.9	9581.03	6228.38	7.03928	6.99962	7.86108	6.18756	6.58207	6.81134	Lrrc58	NM_177093	chr16	+	Mus musculus leucine rich repeat containing 58 (Lrrc58), mRNA [NM_177093]	320184	GO:0005515|GO:0008150|GO:0003674|GO:0005575	mm|16qB3
CUST_18490_PI419772161	2668.26	3236.6	4.32273	5.10263	2845.29	2562.51	2596.98	4078.97	3128.59	2502.24	3.98096	4.07414	4.91309	4.84478	4.9674	5.49571	Krt8	NM_031170	chr15	-	Mus musculus keratin 8 (Krt8), mRNA [NM_031170]	16691	GO:0045095|GO:0043034|GO:0005515|GO:0051707|GO:0005882|GO:0030018|GO:0042383|GO:0007275|GO:0033209|GO:0005198|GO:0060706|GO:0051599|GO:0000904|GO:0006915	mm|15qF3
CUST_18632_PI419772161	54.3904	38.9134	-1.29752	-1.26953	61.1844	50.9607	51.0261	47.1118	30.3964	39.2322	-1.55831	-1.57789	-0.75636	-1.5912	-1.71807	-0.499333	Abcc2	NM_013806	chr19	+	Mus musculus ATP-binding cassette, sub-family C (CFTR/MRP), member 2 (Abcc2), mRNA [NM_013806]	12780	GO:0005515|GO:0005215|GO:0046581|GO:0015732|GO:0005524|GO:0055085|GO:0016324|GO:0070327|GO:0016887|GO:0030644|GO:0000166|GO:0019904|GO:0006810|GO:0042493|GO:0006855|GO:0005887|GO:0016020|GO:0042626|GO:0005624|GO:0017111|GO:0016021	mm|19qC3
CUST_6281_PI419772161	546.611	113.523	2.03532	0.290721	533.601	522.524	583.706	127.503	99.5871	113.48	1.56622	1.78016	2.75957	-0.154823	-0.00600624	1.03299	Ptchd1	NM_001093750	chrX	-	Mus musculus patched domain containing 1 (Ptchd1), mRNA [NM_001093750]	211612	GO:0008158|GO:0016020|GO:0008150|GO:0003674|GO:0016021|GO:0005575	mm|XqF3
CUST_12656_PI419772161	9.7464	585.293	-3.80114	2.10921	7.78464	8.98962	12.4649	984.979	675.934	94.9664	-4.53277	-4.08094	-2.78972	2.79474	2.75685	0.776047	Ntm	NM_172290	chr9	-	Mus musculus neurotrimin (Ntm), mRNA [NM_172290]	235106	GO:0070492|GO:0005515|GO:0016020|GO:0007155|GO:0005886|GO:0048471|GO:0010977|GO:0005615|GO:0009986|GO:0060076|GO:0030424|GO:0031225	mm|9qA4
CUST_4178_PI419772161	173.796	1794.01	0.382288	4.25202	170.545	185.089	165.754	2303.87	1610.11	1468.04	-0.0793858	0.282875	0.943375	4.02063	4.00905	4.72637	Zscan10	NM_001033425	chr17	+	Mus musculus zinc finger and SCAN domain containing 10 (Zscan10), mRNA [NM_001033425]	332221	GO:0005634|GO:0046872|GO:0008150|GO:0006350|GO:0003674|GO:0005575|GO:0045449	mm|17qA3.3
CUST_1696_PI419772161	17642.2	13521.1	7.04747	7.14816	18540.3	17969.1	16417.2	16087.5	15418.2	9057.53	6.68498	6.88403	7.57339	6.82444	7.26845	7.3516	0610009B22Rik	NM_025319	chr11	-	Mus musculus RIKEN cDNA 0610009B22 gene (0610009B22Rik), mRNA [NM_025319]	66050	GO:0008150|GO:0003674|GO:0005575	mm|11qB1.3
CUST_1933_PI419772161	5007.85	783.999	4.91681	2.67264	6047.66	7549.42	1426.46	1038.59	1141.26	172.146	5.06876	5.63295	4.0487	2.8712	3.51252	1.63419	Tpd52	NM_001025261	chr3	-	Mus musculus tumor protein D52 (Tpd52), transcript variant 1, mRNA [NM_001025261]	21985	GO:0005515|GO:0046982|GO:0042802|GO:0042803	mm|3qA1
CUST_5619_PI419772161	4116.85	12969.3	4.9047	7.04294	4331.52	5198.77	2820.27	17710.9	13824.3	7372.63	4.58726	5.09476	5.03209	6.96314	7.11102	7.05467	BC024814	NM_146247	chr16	+	Mus musculus cDNA sequence BC024814 (BC024814), mRNA [NM_146247]	239706	GO:0008150|GO:0003674|GO:0005575	mm|16qA1
CUST_1920_PI419772161	614.989	601.042	2.19963	2.6921	610.195	693.639	541.132	679.997	615.359	507.771	1.75973	2.18884	2.65031	2.26017	2.62139	3.19474	Gtf3c5	NM_148928	chr2	-	Mus musculus general transcription factor IIIC, polypeptide 5 (Gtf3c5), mRNA [NM_148928]	70239	GO:0005634|GO:0008150|GO:0006350|GO:0003674|GO:0003677|GO:0005575	mm|2qA3
CUST_21422_PI419772161	10.8812	80.7416	-3.65323	-0.379492	7.5408	12.9991	12.1036	130.202	75.7825	36.2404	-4.57868	-3.54885	-2.83216	-0.124605	-0.4001	-0.613772	Htr3a	NM_001099644	chr9	-	5-hydroxytryptamine (serotonin) receptor 3A	15561	GO:0045211|GO:0045211|GO:0006811|GO:0006811|GO:0045202|GO:0051378|GO:0043025|GO:0034220|GO:0034220|GO:0007186|GO:0006810|GO:0006810|GO:0016021|GO:0016021|GO:0016020|GO:0016020|GO:0004872|GO:0005216|GO:0030054|GO:0005230|GO:0005886|GO:0005886|GO:0005232|GO:0005249|GO:0005737|GO:0030424|GO:0007165|GO:0007165|GO:0004993
CUST_7211_PI419772161	60.8679	3458.88	-1.19114	5.17933	59.8251	82.6217	40.1569	3895.57	4182.14	2298.92	-1.59072	-0.88075	-1.10195	4.77841	5.38613	5.37344	Tmc1	NM_028953	chr19	-	transmembrane channel-like gene family 1	13409	GO:0016021|GO:0016021|GO:0016020|GO:0007605|GO:0007605
CUST_15518_PI419772161	3768.07	282.293	4.77971	1.48541	4495.19	4238.95	2570.06	378.354	330.209	138.316	4.64077	4.80029	4.89806	1.41438	1.72334	1.31852	Colec12	NM_130449	chr18	+	Mus musculus collectin sub-family member 12 (Colec12), mRNA [NM_130449]	140792	GO:0004872|GO:0046872|GO:0016020|GO:0006955|GO:0008329|GO:0005529|GO:0006910|GO:0030169|GO:0005488|GO:0016021	mm|18qA1
CUST_3978_PI419772161	89.6039	83.1868	-0.586354	-0.181729	73.9262	90.2316	104.654	105.808	63.6612	80.0913	-1.28538	-0.753637	0.279958	-0.42391	-0.651551	0.530275	Olfr770	NM_146863	chr10	-	Mus musculus olfactory receptor 770 (Olfr770), mRNA [NM_146863]	258862	GO:0004872|GO:0004984|GO:0004930|GO:0007608|GO:0007186|GO:0004871|GO:0016021|GO:0007165	mm|10qD3
CUST_4546_PI419772161	66.8006	5.23608	-1.01459	-4.14317	63.9953	81.402	55.0045	5	5.70825	5	-1.4935	-0.902207	-0.648046	-4.82729	-4.13084	-3.47137	Hist1h3g	NM_145073	chr13	+	histone cluster 1, H3g	97908	GO:0005575|GO:0003674|GO:0008150
CUST_85_PI419772161	4187.11	421.057	4.97136	2.13052	4305.98	4437.35	3817.99	567.474	415.175	280.523	4.57873	4.86629	5.46907	1.9992	2.05368	2.33868	Nckap5l	NM_001001884	chr15	-	Mus musculus NCK-associated protein 5-like (Nckap5l), mRNA [NM_001001884]	380969	GO:0008150|GO:0003674|GO:0005575	mm|15qF1
CUST_4264_PI419772161	139.867	6.28326	-0.143995	-3.9323	211.297	154.731	53.571	8.84978	5	5	0.229733	0.0244241	-0.686143	-4.00357	-4.32196	-3.47137	Crlf3	NM_018776	chr11	-	Mus musculus cytokine receptor-like factor 3 (Crlf3), mRNA [NM_018776]	54394	GO:0008150|GO:0003674|GO:0005575	mm|11qB5
CUST_1046_PI419772161	464.282	74.7726	1.74513	-0.469023	599.18	491.275	302.391	115.603	74.0283	34.6863	1.73345	1.69119	1.81075	-0.296176	-0.433887	-0.677005	Kncn	NM_001039124	chr4	+	kinocilin	654462	GO:0043025|GO:0060091|GO:0032437|GO:0003674|GO:0008150|GO:0016021|GO:0016020|GO:0045177|GO:0005932|GO:0016324|GO:0005874|GO:0005737
CUST_10645_PI419772161	60251.8	20773.2	8.79827	7.74001	72686.2	61210.2	46859.1	30056.9	18208.9	14053.7	8.656	8.65229	9.08652	7.72619	7.50847	7.98536	Ddost	NM_007838	chr4	+	Mus musculus dolichyl-di-phosphooligosaccharide-protein glycotransferase (Ddost), mRNA [NM_007838]	13200	GO:0016020|GO:0005789|GO:0016740|GO:0018279|GO:0004579|GO:0016021|GO:0005783	mm|4qD3
CUST_10416_PI419772161	556.555	125.021	1.75247	-8.5036e-05	650.131	857.391	162.143	223.845	122.52	28.6989	1.85119	2.49461	0.911595	0.65714	0.292982	-0.950377	Bicd2	NM_029791	chr13	+	Mus musculus bicaudal D homolog 2 (Drosophila) (Bicd2), transcript variant 2, mRNA [NM_029791]	76895	GO:0005515|GO:0005856|GO:0005737|GO:0007018|GO:0006810|GO:0005794	mm|13qA5
A_51_P112223	1329.83	14.1483	2.92332	-3.01577	2107.8	1569.98	311.701	27.1638	9.5386	5.74263	3.54812	3.36733	1.85449	-2.3856	-3.39012	-3.27159	Gsta4	NM_010357	chr9	+	Mus musculus glutathione S-transferase, alpha 4 (Gsta4), mRNA [NM_010357]	14860	GO:0008152|GO:0016740|GO:0004364|GO:0005737|GO:0005575	mm|9qE1
CUST_9405_PI419772161	45.9342	5.7973	-1.72197	-4.00138	65.5604	53.4643	18.7778	5.94717	6.44474	5	-1.45864	-1.50869	-2.19857	-4.57701	-3.95577	-3.47137	Cept1	NM_133869	chr3	-	Mus musculus choline/ethanolaminephosphotransferase 1 (Cept1), mRNA [NM_133869]	99712	GO:0004142|GO:0008150|GO:0005789|GO:0016740|GO:0005634|GO:0016780|GO:0003674|GO:0016020|GO:0046872|GO:0004307|GO:0016021|GO:0005783|GO:0008654	mm|3qF2.3
CUST_8000_PI419772161	5481.91	537.613	5.11371	2.11846	8153.49	6417.89	1874.35	849.467	645.897	117.475	5.4998	5.39869	4.44265	2.5812	2.69127	1.08291	Abca2	NM_007379	chr2	+	Mus musculus ATP-binding cassette, sub-family A (ABC1), member 2 (Abca2), mRNA [NM_007379]	11305	GO:0016020|GO:0008203|GO:0005524|GO:0017111|GO:0016887|GO:0005765|GO:0000166|GO:0016021|GO:0006810	mm|2qA3
CUST_17719_PI419772161	147.194	40.1485	-0.204342	-1.91751	172.679	230.003	38.8983	78.0082	37.4372	5	-0.0614462	0.59631	-1.14789	-0.863659	-1.41749	-3.47137	Dusp22	NM_001037955	chr13	+	dual specificity phosphatase 22 isoform a	105352	GO:0005737|GO:0005634|GO:0005575|GO:0016787|GO:0004721|GO:0004721|GO:0016311|GO:0016311|GO:0006470|GO:0016791|GO:0004725|GO:0005515|GO:0008138|GO:0008138|GO:0042127|GO:0007179|GO:0046330
CUST_9707_PI419772161	567.956	340.003	2.0856	1.84561	624.163	584.048	495.657	432.743	335.676	251.592	1.79238	1.94075	2.52367	1.60815	1.74703	2.18164	Mfrp	NM_147126	chr9	+	membrane-type frizzled-related protein	259172	GO:0007601
CUST_17672_PI419772161	6529.3	465.431	5.58372	2.28367	7398.89	7478.66	4710.36	601.302	480.374	314.617	5.3597	5.61937	5.7721	2.08273	2.26412	2.50416	Galnt12	NM_172693	chr4	+	Mus musculus UDP-N-acetyl-alpha-D-galactosamine:polypeptide N-acetylgalactosaminyltransferase 12 (Galnt12), mRNA [NM_172693]	230145	GO:0016757|GO:0016020|GO:0008150|GO:0003674|GO:0005529|GO:0016740|GO:0016021|GO:0005575|GO:0005794|GO:0004653	mm|4qB1
CUST_9817_PI419772161	7034.78	350.413	5.63749	1.67692	8832.96	8291.64	3979.74	510.154	421.372	119.713	5.61528	5.76824	5.52893	1.84558	2.07506	1.11013	Tbc1d2b	NM_194334	chr9	-	Mus musculus TBC1 domain family, member 2B (Tbc1d2b), mRNA [NM_194334]	67016	GO:0005097|GO:0008150|GO:0003674|GO:0032313|GO:0005096|GO:0005575|GO:0005622	mm|9qE3.1
CUST_20364_PI419772161	328.666	12.1745	1.26775	-3.13061	318.944	245.116	421.938	19.8104	5.08878	11.6243	0.82376	0.688125	2.29136	-2.84103	-4.29657	-2.25423	Enah	NM_001083121	chr1	-	enabled homolog isoform 4	13800	GO:0005737|GO:0005856|GO:0007399|GO:0030154|GO:0003779|GO:0045202|GO:0042995|GO:0007275|GO:0030054|GO:0046907|GO:0005522|GO:0005829|GO:0005925|GO:0007015|GO:0006928|GO:0030027|GO:0030027|GO:0015629|GO:0030175|GO:0030175|GO:0005515|GO:0005515|GO:0005515|GO:0017124|GO:0017124|GO:0007411|GO:0007411|GO:0007411|GO:0030036|GO:0008154|GO:0001725|GO:0001843|GO:0001843
CUST_7820_PI419772161	6627.6	3807.97	5.60095	5.16269	7985.61	7196.02	4701.15	5292.52	4666.44	1464.95	5.46979	5.56379	5.76927	5.22053	5.54421	4.72334	Ubr3	NM_001081548	chr2	+	Mus musculus ubiquitin protein ligase E3 component n-recognin 3 (Ubr3), transcript variant 1, mRNA [NM_001081548]	68795	GO:0005515|GO:0006511|GO:0001701|GO:0007608|GO:0046872|GO:0016020|GO:0001967|GO:0004842|GO:0008270|GO:0009790|GO:0042048|GO:0005575|GO:0016021|GO:0016874	mm|2qC2
CUST_6672_PI419772161	87.3918	101.432	-0.746222	-0.135649	111.624	109.645	40.9066	158.69	112.283	33.3219	-0.690897	-0.472504	-1.07526	0.160857	0.167099	-0.734901	Nr1h5	NM_201619	chr3	-	Mus musculus nuclear receptor subfamily 1, group H, member 5 (Nr1h5), transcript variant 2, mRNA [NM_201619]	381463	GO:0005634|GO:0004872|GO:0046872|GO:0008150|GO:0006350|GO:0003674|GO:0003677|GO:0005575|GO:0045449	mm|3qF2.2
CUST_10235_PI419772161	17049.8	4843.83	6.99858	5.70655	18152.8	16351.3	16645.3	5489.89	4389.6	4651.99	6.65451	6.74792	7.59331	5.27335	5.45598	6.39033	Luzp1	NM_024452	chr4	+	Mus musculus leucine zipper protein 1 (Luzp1), mRNA [NM_024452]	269593	GO:0005634|GO:0008150|GO:0003674	mm|4qD3
A_51_P411297	1298.71	2368.57	2.85293	4.29701	1867.9	1756.68	271.553	4138.83	2352.82	614.067	3.37381	3.52944	1.65556	4.86579	4.55628	3.46895	Nup50	NM_016714	chr15	+	Mus musculus nucleoporin 50 (Nup50), mRNA [NM_016714]	18141	GO:0005643|GO:0005515|GO:0005487|GO:0001841|GO:0030529|GO:0006913|GO:0046930	mm|15qE2
CUST_12716_PI419772161	762.148	307.562	2.04315	1.01441	1086.39	1055.84	144.212	454.657	435.236	32.7936	2.59193	2.79498	0.742527	1.67942	2.12176	-0.757957	Slc25a40	NM_178766	chr5	+	Mus musculus solute carrier family 25, member 40 (Slc25a40), nuclear gene encoding mitochondrial protein, mRNA [NM_178766]	319653	GO:0016020|GO:0008150|GO:0003674|GO:0055085|GO:0005739|GO:0005488|GO:0016021|GO:0006810|GO:0005743	mm|5qA1
CUST_10462_PI419772161	8.69578	135.026	-3.97617	0.388068	10.3348	9.71506	6.03748	207.011	134.882	63.1843	-4.12396	-3.96898	-3.83558	0.544347	0.431661	0.188197	Pira7	NM_011094	chr7	-	paired-Ig-like receptor A7	18730	GO:0008150|GO:0005575|GO:0003674
CUST_9493_PI419772161	1193.86	358.693	3.03623	1.78408	1424.4	1576.17	581.026	507.852	416.024	152.205	2.98274	3.37301	2.75293	1.83905	2.05663	1.45657	B3gnt1	NM_175383	chr19	+	Mus musculus UDP-GlcNAc:betaGal beta-1,3-N-acetylglucosaminyltransferase 1 (B3gnt1), mRNA [NM_175383]	108902	GO:0016757|GO:0016020|GO:0008532|GO:0016740|GO:0016021|GO:0005794	mm|19qA
CUST_4655_PI419772161	5224.04	304.355	5.25468	1.62527	6126.01	5921.09	3625.03	426.132	314.434	172.497	5.08733	5.28245	5.39425	1.58594	1.65272	1.63713	Depdc7	NM_144804	chr2	-	Mus musculus DEP domain containing 7 (Depdc7), mRNA [NM_144804]	211896	GO:0008150|GO:0003674|GO:0005575	mm|2qE2
CUST_4626_PI419772161	189.008	21.8723	0.459026	-2.10292	200.523	237.782	128.718	27.8437	18.6511	19.1222	0.15423	0.644299	0.578548	-2.34993	-2.42271	-1.53612	Mmp15	NM_008609	chr8	+	Mus musculus matrix metallopeptidase 15 (Mmp15), mRNA [NM_008609]	17388	GO:0006508|GO:0016787|GO:0046872|GO:0016020|GO:0008152|GO:0004222|GO:0031012|GO:0008270|GO:0008233|GO:0008237|GO:0016021|GO:0005509	mm|8qD1
CUST_11572_PI419772161	2289.32	14.671	4.05456	-3.02373	2066.37	3120.05	1681.53	28.8767	10.1362	5	3.51949	4.35815	4.28603	-2.29738	-3.30245	-3.47137	Nnat	NM_180960	chr2	+	neuronatin isoform beta	18111	GO:0007275|GO:0009749|GO:0032880|GO:0005737|GO:0032024
CUST_3879_PI419772161	2415.7	2949.26	4.17812	4.95705	2455.25	2573.05	2218.8	3827.4	2880.46	2139.92	3.76826	4.08007	4.68604	4.75293	4.84819	5.27004	Dus2l	NM_025518	chr8	+	Mus musculus dihydrouridine synthase 2-like (SMM1, S. cerevisiae) (Dus2l), mRNA [NM_025518]	66369	GO:0008150|GO:0003723|GO:0005739|GO:0016491|GO:0003824|GO:0017150|GO:0003674|GO:0008033|GO:0008152|GO:0005737|GO:0005783|GO:0055114|GO:0050660|GO:0003725|GO:0005622	mm|8qD3
CUST_6725_PI419772161	46199.8	5698.11	8.38235	5.79152	52682.9	56335.6	29580.9	7589.38	6979.65	2525.32	8.19165	8.53256	8.42285	5.74055	6.12505	5.50895	Hbp1	NM_153198	chr12	-	Mus musculus high mobility group box transcription factor 1 (Hbp1), transcript variant 1, mRNA [NM_153198]	73389	GO:0030528|GO:0005634|GO:0005515|GO:0006350|GO:0003677|GO:0005488|GO:0016055|GO:0045449	mm|12qA3
CUST_21712_PI419772161	2789.17	9456.36	4.3803	6.65	2931.23	3045.61	2390.69	11243.9	10113.2	7011.92	4.02389	4.32332	4.79368	6.30765	6.66006	6.9823	Mdm1	NM_148922	chr10	+	Mus musculus transformed mouse 3T3 cell double minute 1 (Mdm1), transcript variant 2, mRNA [NM_148922]	17245	GO:0005634	mm|10qD2
CUST_19557_PI419772161	3666.98	265.819	4.77708	1.52114	3271.63	4084.36	3644.93	294.923	256.077	246.458	4.1824	4.7467	5.40215	1.05498	1.35654	2.1519	Hvcn1	NM_001042489	chr5	+	Mus musculus hydrogen voltage-gated channel 1 (Hvcn1), transcript variant 1, mRNA [NM_001042489]	74096	GO:0005244|GO:0016020|GO:0030171|GO:0055085|GO:0006811|GO:0005216|GO:0009268|GO:0010043|GO:0016021|GO:0015992|GO:0006810	mm|5qF
CUST_21749_PI419772161	22.881	5.22239	-2.67965	-4.14664	37.8034	15.0774	15.7622	5	5.66717	5	-2.25296	-3.33488	-2.45113	-4.82729	-4.14126	-3.47137	Etv1	NM_007960	chr12	+	Mus musculus ets variant gene 1 (Etv1), transcript variant 1, mRNA [NM_007960]	14009	GO:0005634|GO:0043565|GO:0016563|GO:0003700|GO:0007638|GO:0006350|GO:0007517|GO:0003677|GO:0045941|GO:0007411|GO:0006355|GO:0045449	mm|12qB1
CUST_558_PI419772161	314.682	5.22202	0.701523	-4.14673	681.234	82.9256	179.886	5	5.66606	5	1.91861	-0.875452	1.06141	-4.82729	-4.14155	-3.47137	S100z	NM_001081159	chr13	-	S100 calcium binding protein, zeta	268686	GO:0003674|GO:0008150|GO:0005575
A_51_P120636	73.6786	5.76804	-1.03838	-4.00678	108.101	82.2714	30.6632	6.05202	6.2096	5.0425	-0.73716	-0.886879	-1.49109	-4.5518	-4.00939	-3.45916	E2f1	NM_007891	chr2	-	Mus musculus E2F transcription factor 1 (E2f1), mRNA [NM_007891]	13555	GO:0005515|GO:0003700|GO:0051726|GO:0006350|GO:0045944|GO:0007049|GO:0030900|GO:0006355|GO:0045449|GO:0005634|GO:0005667|GO:0008134|GO:0043565|GO:0016563|GO:0003677|GO:0045893|GO:0005737|GO:0006915	mm|2qH1
CUST_22342_PI419772161	4710.36	733.097	5.02276	2.81653	7347.51	4066.73	2716.85	850.119	1036.98	312.193	5.34964	4.74046	4.9782	2.58231	3.37428	2.493	Mettl2	NM_172567	chr11	+	Mus musculus methyltransferase like 2 (Mettl2), mRNA [NM_172567]	52686	GO:0008150|GO:0003674|GO:0016740|GO:0008168|GO:0005575	mm|11qE1
CUST_9431_PI419772161	21285.5	5247.4	7.25833	5.72914	28639.2	21348.4	13868.9	7813.45	4788.17	3140.56	7.31231	7.13264	7.33004	5.78253	5.58137	5.82351	Otud5	NM_138604	chrX	+	Mus musculus OTU domain containing 5 (Otud5), mRNA [NM_138604]	54644	GO:0004221|GO:0016787|GO:0008150|GO:0003674|GO:0008233|GO:0005575|GO:0008234	mm|XqA1.1
CUST_18755_PI419772161	46.8079	46.001	-1.51531	-1.06411	52.2553	41.3188	46.8498	65.4144	35.4457	37.1429	-1.78589	-1.88047	-0.879554	-1.11768	-1.49636	-0.578285	Gm2663	NM_001102660	chr6	-	predicted gene 2663	100040208	GO:0008150|GO:0003674|GO:0005575
CUST_15932_PI419772161	484.973	89.6601	1.83767	-0.10115	590.589	495.92	368.41	118.875	91.3868	58.7182	1.71261	1.70476	2.09565	-0.255908	-0.129979	0.082438	B3galt6	NM_080445	chr4	-	Mus musculus UDP-Gal:betaGal beta 1,3-galactosyltransferase, polypeptide 6 (B3galt6), mRNA [NM_080445]	117592	GO:0016757|GO:0005797|GO:0047220|GO:0016020|GO:0006486|GO:0016740|GO:0006024|GO:0008499|GO:0008378|GO:0016021|GO:0005794	mm|4qE2
CUST_18936_PI419772161	234.387	75.4826	0.797862	-0.326146	278.808	234.224	190.129	99.8712	65.4988	61.0777	0.62973	0.622544	1.14131	-0.507216	-0.610497	0.139275	Apol10b	NM_177820	chr15	-	Mus musculus apolipoprotein L 10b (Apol10b), mRNA [NM_177820]	328561	GO:0008150|GO:0003674|GO:0005575	mm|15qE1
CUST_11767_PI419772161	3899.92	204.282	4.86838	1.11559	4163.42	4002.68	3533.67	258.574	197.239	157.034	4.53016	4.71755	5.35743	0.865221	0.979906	1.50163	Col13a1	NM_007731	chr10	-	Mus musculus collagen, type XIII, alpha 1 (Col13a1), mRNA [NM_007731]	12817	GO:0005515|GO:0016020|GO:0007155|GO:0005886|GO:0001503|GO:0007275|GO:0030154|GO:0001958|GO:0001763|GO:0016021|GO:0008201|GO:0005911	mm|10qB4
CUST_19574_PI419772161	8003.08	2285.74	5.83253	4.51194	10540.8	8700.69	4767.77	2993.98	2711.67	1151.59	5.87029	5.83772	5.78957	4.39863	4.76107	4.37611	Rad51	NM_011234	chr2	+	Mus musculus RAD51 homolog (S. cerevisiae) (Rad51), mRNA [NM_011234]	19361	GO:0007131|GO:0005515|GO:0005524|GO:0000795|GO:0000794|GO:0008094|GO:0000166|GO:0000800|GO:0006281|GO:0000793|GO:0003684|GO:0006974|GO:0000724|GO:0005634|GO:0007126|GO:0003677|GO:0006259|GO:0017111	mm|2qE5
CUST_11465_PI419772161	11431.8	1197.05	6.35258	3.50466	14523	12878.2	6894.14	1671.27	1442.35	477.532	6.33265	6.40345	6.32163	3.55751	3.85031	3.10616	Ssbp2	NM_024186	chr13	+	Mus musculus single-stranded DNA binding protein 2 (Ssbp2), transcript variant 1, mRNA [NM_024186]	66970	GO:0030528|GO:0005634|GO:0005515|GO:0008150|GO:0006350|GO:0003677|GO:0003697|GO:0005575|GO:0045449	mm|13qC3
CUST_6605_PI419772161	1832.14	118.484	3.76183	0.33639	2049.58	2027.42	1419.41	136.864	128.481	90.1069	3.50771	3.73623	4.04156	-0.0526109	0.361513	0.700267	Gramd4	NM_172611	chr15	+	Mus musculus GRAM domain containing 4 (Gramd4), mRNA [NM_172611]	223752	GO:0016020|GO:0008150|GO:0003674|GO:0005739|GO:0006915|GO:0016021|GO:0005575	mm|15qE2
CUST_5552_PI419772161	11002.6	5169.95	6.36144	5.78456	12345.6	10918.1	9744.1	6204.51	5282.95	4022.4	6.09831	6.16524	6.82079	5.44989	5.72323	6.18054	Ubiad1	NM_027873	chr4	-	Mus musculus UbiA prenyltransferase domain containing 1 (Ubiad1), mRNA [NM_027873]	71707	GO:0005634|GO:0016020|GO:0008150|GO:0003674|GO:0005737|GO:0016021|GO:0005575|GO:0004659	mm|4qE2
CUST_6254_PI419772161	1049.56	257.264	2.89901	1.28876	1449.91	1061.75	637.015	338.19	331.065	102.538	3.00835	2.80302	2.88566	1.25248	1.72708	0.886719	Zfp248	NM_028335	chr6	-	Mus musculus zinc finger protein 248 (Zfp248), mRNA [NM_028335]	72720	GO:0046872|GO:0008150|GO:0003674|GO:0005575	mm|6qF1
CUST_21130_PI419772161	4949.45	734.965	5.19385	2.91999	5612.96	5442.62	3792.76	949.01	814.218	441.667	4.96115	5.16089	5.45951	2.74107	3.02538	2.99352	Acta2	NM_007392	chr19	-	Mus musculus actin, alpha 2, smooth muscle, aorta (Acta2), mRNA [NM_007392]	11475	GO:0005515|GO:0014829|GO:0008217|GO:0005524|GO:0005856|GO:0005737|GO:0030485|GO:0015629|GO:0000166	mm|19qC1
CUST_8028_PI419772161	115748	64175.3	9.75711	9.43328	111860	104876	130509	70007.8	67331.9	55186.3	9.27793	9.42913	10.5643	8.94601	9.39511	9.95872	Pcbp1	NM_011865	chr6	-	Mus musculus poly(rC) binding protein 1 (Pcbp1), mRNA [NM_011865]	23983	GO:0005634|GO:0005515|GO:0008494|GO:0003677|GO:0003723|GO:0030529|GO:0006397	mm|6qD1
CUST_7127_PI419772161	13818.1	1834.44	6.59986	4.02503	17734.3	16227	7493.09	2998.08	1912.98	592.252	6.62085	6.73691	6.44182	4.40061	4.25771	3.41677	Dtx4	NM_172442	chr19	-	Mus musculus deltex 4 homolog (Drosophila) (Dtx4), mRNA [NM_172442]	207521	GO:0005515|GO:0046872|GO:0008150|GO:0003674|GO:0005737|GO:0008270|GO:0007219|GO:0005575	mm|19qA
CUST_9779_PI419772161	721.945	52.7069	2.2915	-1.01935	1088.79	726.581	350.462	84.4004	52.3115	21.4088	2.59512	2.25578	2.02359	-0.750035	-0.934838	-1.37316	8430426H19Rik	NM_001136496	chr13	-	KRAB zinc finger protein isoform 2	71508	GO:0046872|GO:0005575|GO:0003674|GO:0008150
CUST_6450_PI419772161	4169.26	1762.52	4.96723	4.24511	4378.29	4116.64	4012.84	2054.44	1636.54	1596.58	4.60276	4.75805	5.54088	3.85532	4.03254	4.84747	Rnf170	NM_029965	chr8	+	Mus musculus ring finger protein 170 (Rnf170), mRNA [NM_029965]	77733	GO:0005515|GO:0046872|GO:0016020|GO:0008150|GO:0003674|GO:0008270|GO:0016021|GO:0005575	mm|8qA2
CUST_18239_PI419772161	324.881	454.51	1.25178	2.25445	379.848	364.025	230.768	587.794	458.225	317.511	1.07588	1.2587	1.42077	2.04995	2.19602	2.51736	Lct	NM_001081078	chr1	-	Mus musculus lactase (Lct), mRNA [NM_001081078]	226413	GO:0010288|GO:0010033|GO:0045471|GO:0016740|GO:0000016|GO:0042493|GO:0016787|GO:0008152|GO:0016798|GO:0001666|GO:0010045|GO:0007584|GO:0005903	mm|1qE4
CUST_3554_PI419772161	23205.2	9863.61	7.44443	6.72661	23604.8	22482.6	23528.2	11368	9986.54	8236.3	7.03339	7.20732	8.09258	6.32347	6.64188	7.21448	Supt16h	NM_033618	chr14	-	Mus musculus suppressor of Ty 16 homolog (S. cerevisiae) (Supt16h), mRNA [NM_033618]	114741	GO:0006974|GO:0005634|GO:0006350|GO:0009987|GO:0006260|GO:0005694|GO:0006281|GO:0045449	mm|14qC2
CUST_20752_PI419772161	34.9338	8.85569	-1.98337	-3.44928	48.8346	28.6518	27.315	12.7959	7.33608	6.43508	-1.88357	-2.40865	-1.6579	-3.4716	-3.76889	-3.10734	Il1rn	NM_031167	chr2	+	interleukin 1 receptor antagonist isoform 1	16181	GO:0006629|GO:0030073|GO:0031982|GO:0014050|GO:0043066|GO:0043507|GO:0010469|GO:0005576|GO:0005576|GO:0005737|GO:0004872|GO:0005152|GO:0005615|GO:0007613|GO:0007165
CUST_17572_PI419772161	2829.27	305.757	4.37632	1.53539	3639.55	2670.22	2178.03	532.987	222.901	161.385	4.33615	4.13355	4.65928	1.90874	1.15636	1.54106	Idh1	NM_010497	chr1	-	Mus musculus isocitrate dehydrogenase 1 (NADP+), soluble (Idh1), transcript variant 2, mRNA [NM_010497]	15926	GO:0004450|GO:0000287|GO:0014070|GO:0050661|GO:0005739|GO:0006099|GO:0016491|GO:0006979|GO:0046872|GO:0006102|GO:0005829|GO:0005737|GO:0051287|GO:0016616|GO:0006749|GO:0048545|GO:0005625|GO:0006097|GO:0055114	mm|1qC2
CUST_22279_PI419772161	56.796	20.5926	-1.23454	-2.16844	63.5122	53.6964	53.1795	22.7028	19.3976	19.6775	-1.50444	-1.50244	-0.696727	-2.64441	-2.36609	-1.49482	Ptpra	NM_008980	chr2	+	Mus musculus protein tyrosine phosphatase, receptor type, A (Ptpra), transcript variant 1, mRNA [NM_008980]	19262	GO:0005792|GO:0004872|GO:0005515|GO:0005886|GO:0001950|GO:0016311|GO:0016787|GO:0004721|GO:0016020|GO:0008286|GO:0048714|GO:0006468|GO:0016791|GO:0004725|GO:0016021|GO:0032403|GO:0006470	mm|2qF1
CUST_14923_PI419772161	222.285	271.729	0.709899	1.46273	272.247	228.068	166.54	341.119	325.697	148.371	0.595375	0.584123	0.950198	1.26492	1.70349	1.41977	Tnfsf13b	NM_033622	chr8	+	Mus musculus tumor necrosis factor (ligand) superfamily, member 13b (Tnfsf13b), mRNA [NM_033622]	24099	GO:0005576|GO:0042102|GO:0031296|GO:0001782|GO:0006955|GO:0005125|GO:0005886|GO:0005615|GO:0002636|GO:0031295|GO:0050776|GO:0045885|GO:0048305|GO:0016020|GO:0030890|GO:0005164|GO:0016021	mm|8qA1.1
CUST_13051_PI419772161	3305.51	453.935	4.47844	2.14296	4323.15	4125.94	1467.43	655.673	498.717	207.415	4.58447	4.76131	4.08955	2.20762	2.31819	1.90308	Lmo1	NM_057173	chr7	-	Mus musculus LIM domain only 1 (Lmo1), mRNA [NM_057173]	109594	GO:0005634|GO:0046872|GO:0008270|GO:0005730	mm|7qE3
CUST_11368_PI419772161	179.366	16.0164	0.212823	-2.83462	225.618	246.283	66.1964	29.3379	13.0446	5.66656	0.324338	0.694974	-0.380843	-2.27452	-2.93851	-3.29082	Tmem169	NM_175564	chr1	+	Mus musculus transmembrane protein 169 (Tmem169), mRNA [NM_175564]	271711	GO:0016020|GO:0008150|GO:0003674|GO:0016021|GO:0005575	mm|1qC3
CUST_20428_PI419772161	26983.3	29932.1	7.63338	8.30589	31729	29379	19841.9	36487.8	31819.5	21489.2	7.46012	7.5933	7.84674	8.00591	8.31373	8.59802	Bcl2l1	NM_009743	chr2	-	Mus musculus BCL2-like 1 (Bcl2l1), nuclear gene encoding mitochondrial protein, mRNA [NM_009743]	12048	GO:0046898|GO:0005741|GO:0040007|GO:0046982|GO:0043524|GO:0001541|GO:0043066|GO:0007283|GO:0005740|GO:0006916|GO:0016020|GO:0005829|GO:0008584|GO:0016021|GO:0045768|GO:0005622|GO:0008284|GO:0034097|GO:0005515|GO:0001701|GO:0008283|GO:0005739|GO:0042981|GO:0051789|GO:0001836|GO:0043065|GO:0044429|GO:0043027|GO:0005737|GO:0051400|GO:0031966|GO:0006915|GO:0009566|GO:0009314|GO:0007281	mm|2qH1
CUST_22254_PI419772161	141.236	83.1046	-0.567413	-0.471709	203.847	202.247	17.613	154.688	65.4856	29.1406	0.177943	0.410778	-2.29096	0.124	-0.610787	-0.928338	Cog8	NM_139229	chr8	-	Mus musculus component of oligomeric golgi complex 8 (Cog8), mRNA [NM_139229]	97484	GO:0016020|GO:0008150|GO:0003674|GO:0015031|GO:0005575|GO:0006810|GO:0005794	mm|8qD3
CUST_21237_PI419772161	82.8872	164.099	-0.746474	0.769215	97.5572	99.6127	51.4915	223.151	159.969	109.177	-0.885221	-0.61094	-0.743261	0.652661	0.67776	0.977225	Stk36	NM_175031	chr1	+	Mus musculus serine/threonine kinase 36 (fused homolog, Drosophila) (Stk36), mRNA [NM_175031]	269209	GO:0004672|GO:0005524|GO:0007275|GO:0016740|GO:0005488|GO:0000166|GO:0005634|GO:0009791|GO:0004674|GO:0046872|GO:0006468|GO:0016301|GO:0005737	mm|1qC3
CUST_12210_PI419772161	6384.69	9432.93	5.58031	6.6573	6154.16	6942.75	6057.16	11175.5	9490.47	7632.83	5.09395	5.51209	6.1349	6.29884	6.56837	7.1047	Wwc2	NM_133791	chr8	-	Mus musculus WW, C2 and coiled-coil domain containing 2 (Wwc2), mRNA [NM_133791]	52357	GO:0005515|GO:0008150|GO:0003674|GO:0005575	mm|8qB1.1
CUST_4579_PI419772161	20.3498	5.21891	-2.81959	-4.14753	18.6345	30.6604	11.7545	5	5.65672	5	-3.2735	-2.3109	-2.87439	-4.82729	-4.14393	-3.47137	Scd4	NM_183216	chr19	+	Mus musculus stearoyl-coenzyme A desaturase 4 (Scd4), mRNA [NM_183216]	329065	GO:0005792|GO:0008610|GO:0004768|GO:0006633|GO:0016491|GO:0016021|GO:0055114	mm|19qC3
CUST_16389_PI419772161	7.98225	36.9328	-4.13063	-1.97337	7.39442	11.2824	5.26995	66.9769	38.8215	5	-4.60696	-3.7532	-4.03174	-1.08362	-1.36511	-3.47137	Crybb3	NM_021352	chr5	-	Mus musculus crystallin, beta B3 (Crybb3), transcript variant 1, mRNA [NM_021352]	12962	GO:0005212	mm|5qF
CUST_13285_PI419772161	29.1944	28.5599	-2.27488	-1.88156	34.8157	36.2503	16.5173	44.5112	28.9623	12.2061	-2.37173	-2.06928	-2.38362	-1.67312	-1.78779	-2.18376	Pcp2	NM_001129804	chr8	-	Purkinje cell protein 2 isoform 2	18545	GO:0005096|GO:0005085|GO:0007165|GO:0050790|GO:0050790
CUST_12875_PI419772161	972.677	1875.05	2.55135	3.79513	1758.43	835.748	323.85	3099.27	2219.79	306.102	3.28668	2.45772	1.90966	4.4485	4.47231	2.46457	Apoc1	NM_007469	chr7	-	Mus musculus apolipoprotein C-I (Apoc1), transcript variant 1, mRNA [NM_007469]	11812	GO:0034361|GO:0005576|GO:0008203|GO:0006869|GO:0042157|GO:0034364|GO:0006810|GO:0006641|GO:0032368	mm|7qA3
CUST_19207_PI419772161	837.895	237.647	2.16838	0.642808	1376.82	977.367	159.498	423.892	262.076	26.9728	2.93373	2.68356	0.887869	1.57834	1.38995	-1.03987	Gm13051	NM_001037926	chr4	+	Mus musculus predicted gene 13051 (Gm13051), mRNA [NM_001037926]	626316	GO:0046872|GO:0008150|GO:0003674|GO:0005575	mm|4qE1
CUST_1879_PI419772161	26.3721	9.03525	-2.37705	-3.52187	35.2561	23.6104	20.2496	15.3284	6.77737	5	-2.35359	-2.68785	-2.0897	-3.21108	-3.88317	-3.47137	Nav3	NM_001081035	chr10	-	neuron navigator 3	260315	GO:0005634|GO:0005634|GO:0005635|GO:0003674|GO:0008150|GO:0016020|GO:0017111|GO:0005524|GO:0000166
CUST_19863_PI419772161	522.777	81.8313	1.94506	-0.196433	662.314	492.223	413.794	102.16	75.461	67.8727	1.87797	1.69397	2.26324	-0.474524	-0.406235	0.291461	Fgf1	NM_010197	chr18	-	Mus musculus fibroblast growth factor 1 (Fgf1), mRNA [NM_010197]	14164	GO:0007399|GO:0005515|GO:0005576|GO:0007243|GO:0008543|GO:0005615|GO:0007275|GO:0030154|GO:0051781|GO:0005104|GO:0030324|GO:0008083|GO:0050679|GO:0045785|GO:0001525|GO:0005578|GO:0005730|GO:0010552|GO:0005634|GO:0001934|GO:0001759|GO:0005737|GO:0008201|GO:0008284	mm|18qB3
CUST_14105_PI419772161	1195.15	131.487	3.15522	0.484708	1342.13	1237.03	1006.27	167.346	116.071	111.044	2.89691	3.02347	3.54528	0.237476	0.214965	1.00168	Slc4a4	NM_001136260	chr5	+	solute carrier family 4, sodium bicarbonate	54403	GO:0006810|GO:0006810|GO:0015293|GO:0006811|GO:0006820|GO:0005452|GO:0015380|GO:0008510|GO:0006885|GO:0015701|GO:0006814|GO:0006814|GO:0055085|GO:0034220|GO:0071436|GO:0016020|GO:0016020|GO:0005886|GO:0016021|GO:0016021|GO:0005215|GO:0008509|GO:0005887
CUST_12571_PI419772161	172.996	153.668	0.36623	0.724593	188.932	143.811	186.245	180.164	142.058	138.783	0.0683222	-0.0811644	1.11153	0.343951	0.506438	1.32339	Gtpbp3	NM_032544	chr8	+	Mus musculus GTP binding protein 3 (Gtpbp3), nuclear gene encoding mitochondrial protein, mRNA [NM_032544]	70359	GO:0008033|GO:0005525|GO:0006400|GO:0005739|GO:0000166|GO:0003924|GO:0005622	mm|8qB3.3
CUST_8643_PI419772161	852.333	2591.82	2.56414	4.76653	1324.24	720.506	512.255	3399.49	2530.89	1845.07	2.87755	2.24367	2.57119	4.58189	4.66154	5.05616	Prss41	NM_027644	chr17	-	Mus musculus protease, serine, 41 (Prss41), mRNA [NM_027644]	71003	GO:0006508|GO:0004252|GO:0016787|GO:0016020|GO:0008236|GO:0005886|GO:0008233|GO:0003824|GO:0031225	mm|17qA3.3
CUST_12253_PI419772161	23034.3	16316.6	7.39532	7.39463	29788.8	22472.7	16841.4	22351.5	16309.5	10288.8	7.36908	7.20669	7.6102	7.29887	7.34953	7.53548	D030056L22Rik	NM_177640	chr19	+	Mus musculus RIKEN cDNA D030056L22 gene (D030056L22Rik), mRNA [NM_177640]	225995	GO:0008150|GO:0003674|GO:0005575	mm|19qB
CUST_18802_PI419772161	5.78685	272.93	-4.54948	1.23684	7.36055	5	5	377.223	367.157	74.4085	-4.61358	-4.92727	-4.1076	1.41006	1.87636	0.424098	Gm5538	NM_001101531	chr3	+	hypothetical protein LOC433597	433597	GO:0008150|GO:0005575|GO:0003674
CUST_9423_PI419772161	5346.82	1662.15	5.28711	3.836	6757.75	5494.2	3788.52	2337.99	2203.41	445.053	5.22893	5.17449	5.4579	4.04184	4.46163	3.00454	Usp38	NM_027554	chr8	-	Mus musculus ubiquitin specific peptidase 38 (Usp38), mRNA [NM_027554]	74841	GO:0004221|GO:0016787|GO:0006511|GO:0008233|GO:0008234	mm|8qC2
CUST_7035_PI419772161	5.6923	147.33	-4.56838	-0.145226	7.07689	5	5	277.31	150.758	13.9219	-4.67028	-4.92727	-4.1076	0.966141	0.592194	-1.99401	4930525F21Rik	NM_029455	chr2	-	hypothetical protein LOC75823	75823	GO:0005575|GO:0003674|GO:0008150
CUST_3427_PI419772161	46.9438	5	-1.54781	-4.20687	60.5706	47.172	33.089	5	5	5	-1.57285	-1.68934	-1.38125	-4.82729	-4.32196	-3.47137	C1qtnf6	NM_028331	chr15	-	C1q and tumor necrosis factor related protein 6	72709	GO:0005576|GO:0005575|GO:0003674|GO:0008150
CUST_18904_PI419772161	198.571	27.4894	0.357214	-2.04118	259.412	263.702	72.6	52.165	18.7747	11.5285	0.525702	0.793566	-0.247627	-1.4442	-2.41318	-2.26616	Cdc25c	NM_009860	chr18	-	Mus musculus cell division cycle 25 homolog C (S. pombe) (Cdc25c), mRNA [NM_009860]	12532	GO:0005515|GO:0007067|GO:0000087|GO:0007049|GO:0051301|GO:0005634|GO:0016787|GO:0004721|GO:0048471|GO:0005737|GO:0004725|GO:0006470|GO:0005622	mm|18qB1
CUST_6290_PI419772161	252506	52135.6	10.8843	9.01613	269223	262641	225655	72907.1	57383.2	26116.6	10.545	10.7535	11.3542	9.00456	9.16445	8.87938	Rps16	NM_013647	chr7	+	Mus musculus ribosomal protein S16 (Rps16), mRNA [NM_013647]	20055	GO:0005840|GO:0003735|GO:0006412|GO:0022627|GO:0030529|GO:0005622	mm|7qA3
CUST_10039_PI419772161	26847.2	3404.6	7.62237	5.04664	32045.6	29132.5	19363.4	5382.63	3160.29	1670.89	7.47444	7.58115	7.81152	5.24488	4.98195	4.9131	Gstm7	NM_026672	chr3	-	Mus musculus glutathione S-transferase, mu 7 (Gstm7), mRNA [NM_026672]	68312	GO:0008150|GO:0003674|GO:0008152|GO:0016740|GO:0004364|GO:0005737|GO:0005575	mm|3qF2.3
CUST_8451_PI419772161	35.902	25.7336	-2.07855	-1.91827	51.705	14.6747	41.3263	37.8964	20.8786	18.4257	-1.80117	-3.37394	-1.06054	-1.90522	-2.25994	-1.58965	Defcr-rs1	NM_007844	chr8	-	defensin related sequence cryptdin peptide	13218
CUST_2929_PI419772161	2182.11	1010.32	4.00404	3.35377	2583.57	2366.32	1596.44	1327.07	1155.26	548.62	3.84176	3.95923	4.21112	3.22482	3.53011	3.30636	Slc25a16	NM_175194	chr10	+	Mus musculus solute carrier family 25 (mitochondrial carrier, Graves disease autoantigen), member 16 (Slc25a16), nuclear gene encoding mitochondrial protein, mRNA [NM_175194]	73132	GO:0016020|GO:0008150|GO:0003674|GO:0055085|GO:0005739|GO:0005488|GO:0016021|GO:0006810|GO:0005743	mm|10qB4
CUST_12341_PI419772161	31024.3	13742.7	7.86222	7.21012	32858.7	29373.1	30841.2	15660.2	13278.6	12289.3	7.51059	7.59301	8.48305	6.7856	7.05293	7.79182	Cldnd1	NM_171826	chr16	+	Mus musculus claudin domain containing 1 (Cldnd1), mRNA [NM_171826]	224250	GO:0016020|GO:0008150|GO:0003674|GO:0016021|GO:0005575	mm|16qC1.2
CUST_18685_PI419772161	1612.14	493.052	3.4859	2.10263	2131.87	1871.83	832.711	738.822	599.534	140.8	3.5645	3.62104	3.27215	2.37987	2.5838	1.34421	Pqlc3	NM_172574	chr12	-	Mus musculus PQ loop repeat containing (Pqlc3), transcript variant 1, mRNA [NM_172574]	217430	GO:0016020|GO:0008150|GO:0003674|GO:0016021|GO:0005575	mm|12qA1.1
CUST_18356_PI419772161	118595	28751.8	9.79406	8.27925	116099	108818	130869	31426.9	26759.2	28069.1	9.3316	9.48235	10.5682	7.7905	8.06386	8.9834	Txnip	NM_001009935	chr3	+	Mus musculus thioredoxin interacting protein (Txnip), transcript variant 1, mRNA [NM_001009935]	56338	GO:0005515|GO:0004857|GO:0006350|GO:0007049|GO:0006606|GO:0045449|GO:0042127|GO:0043065|GO:0006979|GO:0005634|GO:0005758|GO:0048008|GO:0005737|GO:0000122	mm|3qF2.1
CUST_14143_PI419772161	1397	8.45136	3.31955	-3.52917	1811.42	1532.7	846.873	11.2957	9.05833	5	3.32951	3.33266	3.29648	-3.65151	-3.46465	-3.47137	Hoxb9	NM_008270	chr11	+	Mus musculus homeobox B9 (Hoxb9), mRNA [NM_008270]	15417	GO:0003700|GO:0006350|GO:0007275|GO:0045944|GO:0006355|GO:0045449|GO:0030528|GO:0005634|GO:0016563|GO:0043565|GO:0003677|GO:0048706|GO:0030879|GO:0009952	mm|11qD
CUST_16608_PI419772161	1620.25	316.022	3.59912	1.75919	1766.77	1661.32	1432.67	384.01	277.274	286.78	3.2935	3.44891	4.05496	1.43579	1.47128	2.3705	Camk2b	NM_007595	chr11	-	Mus musculus calcium/calmodulin-dependent protein kinase II, beta (Camk2b), transcript variant 2, mRNA [NM_007595]	12323	GO:0006816|GO:0004672|GO:0004683|GO:0005515|GO:0005524|GO:0016740|GO:0005516|GO:0000166|GO:0046777|GO:0004674|GO:0000082|GO:0006468|GO:0016301|GO:0005954	mm|11qA1
CUST_8686_PI419772161	533.252	113.671	1.57599	-0.253123	740.915	745.468	113.371	240.383	74.7472	25.8824	2.03977	2.29281	0.39539	0.759976	-0.419946	-1.0994	AU022252	NM_001012400	chr4	-	hypothetical protein LOC230696	230696	GO:0005575|GO:0003674|GO:0008150
CUST_6387_PI419772161	387.631	31.1407	1.31419	-1.68734	497.307	526.949	138.638	47.2217	28.9809	17.2195	1.4646	1.79232	0.68565	-1.58784	-1.78686	-1.68733	Cilp2	NM_026818	chr8	-	Mus musculus cartilage intermediate layer protein 2 (Cilp2), mRNA [NM_026818]	68709	GO:0008150|GO:0003674|GO:0005575	mm|8qB3.3
CUST_16256_PI419772161	778.106	90.0921	2.54437	-0.197743	822.378	789.218	722.722	152.324	51.7306	66.2215	2.19026	2.37508	3.06777	0.101788	-0.950946	0.25593	Mecr	NM_025297	chr4	+	Mus musculus mitochondrial trans-2-enoyl-CoA reductase (Mecr), nuclear gene encoding mitochondrial protein, mRNA [NM_025297]	26922	GO:0008610|GO:0019166|GO:0008150|GO:0006633|GO:0005488|GO:0005739|GO:0016491|GO:0003824|GO:0005634|GO:0005829|GO:0008152|GO:0016922|GO:0008270|GO:0005102|GO:0055114	mm|4qD2.3
CUST_2431_PI419772161	11878.9	3281.84	6.46039	5.06593	13453.2	12850.6	9332.81	4510.5	3413.32	1921.7	6.22226	6.40035	6.75857	4.98986	5.09307	5.11487	Asxl1	NM_001039939	chr2	+	Mus musculus additional sex combs like 1 (Drosophila) (Asxl1), mRNA [NM_001039939]	228790	GO:0005634|GO:0046872|GO:0006350|GO:0045449	mm|2qH1
CUST_15382_PI419772161	62165.9	17777.4	8.83975	7.46189	69563.2	70771	46163.7	23039.1	21641.3	8651.78	8.59264	8.86167	9.06494	7.34258	7.75761	7.28548	Nap1l1	NM_015781	chr10	+	nucleosome assembly protein 1-like 1 isoform 2	53605	GO:0005634|GO:0005634|GO:0006334|GO:0005515
CUST_19541_PI419772161	17122.8	5277.89	6.99667	5.77587	18396	18555.4	14416.9	7403.65	4741.23	3688.81	6.67371	6.93035	7.38595	5.70481	5.56715	6.05564	Cbx5	NM_001110216	chr15	-	chromobox homolog 5	12419	GO:0000775|GO:0000785|GO:0006333|GO:0005634|GO:0005634|GO:0005634|GO:0005634|GO:0005720|GO:0005720|GO:0005720|GO:0000118|GO:0017053|GO:0005515|GO:0005515|GO:0005515|GO:0005515|GO:0005515|GO:0000792|GO:0003682|GO:0003682|GO:0005730|GO:0045892|GO:0016564|GO:0000776|GO:0035097|GO:0030674|GO:0070491|GO:0042826|GO:0010369
CUST_14655_PI419772161	39.0786	61.7631	-1.79081	-0.681073	44.5533	42.6989	29.9838	88.6637	61.7279	34.8978	-2.01594	-1.83307	-1.52341	-0.678942	-0.696042	-0.668234	Gpr77	NM_001146005	chr7	-	G protein-coupled receptor 77 isoform 2	319430	GO:0007186|GO:0007186|GO:0007165|GO:0004944|GO:0006935|GO:0004930|GO:0016021|GO:0016021|GO:0016020|GO:0004872|GO:0004871|GO:0005886
CUST_8619_PI419772161	11.9993	1649.06	-3.76163	3.65194	7.63901	5.39948	22.9594	2364	2294.99	288.205	-4.56001	-4.81638	-1.90851	4.0578	4.52038	2.37765	Prss40	NM_009356	chr1	-	Mus musculus protease, serine, 40 (Prss40), mRNA [NM_009356]	21756	GO:0006508|GO:0031410|GO:0005576|GO:0004252|GO:0016787|GO:0008236|GO:0008233|GO:0003824	mm|1qB
CUST_16578_PI419772161	19798.1	7971.71	7.21518	6.42719	19119.8	20410.3	19864.2	8895.12	7536.31	7483.68	6.72938	7.06781	7.84836	5.96959	6.23575	7.07623	Sigmar1	NM_011014	chr4	-	Mus musculus sigma non-opioid intracellular receptor 1 (Sigmar1), mRNA [NM_011014]	18391	GO:0007399|GO:0004872|GO:0005886|GO:0006696|GO:0006869|GO:0004985|GO:0005811|GO:0006810|GO:0000247|GO:0005634|GO:0016020|GO:0042995|GO:0030054|GO:0016021|GO:0005783	mm|4qA5
CUST_19694_PI419772161	16547.1	1930.72	6.95443	4.3801	15318	17679.7	16643.5	2179.72	1765.32	1847.13	6.40954	6.86061	7.59315	3.94071	4.14182	5.05777	Pak6	NM_001145854	chr2	+	p21-activated kinase 6	214230	GO:0004674|GO:0004674|GO:0016740|GO:0016301|GO:0005524|GO:0005524|GO:0005575|GO:0003674|GO:0000166|GO:0006468|GO:0004672|GO:0008150
[truncated: 17,480 more rows]
