# Supplementary material for: Long Non-Coding RNA Expression Profiling of Mouse Testis during Postnatal Development
Source: PLoS One. 2013 Oct 10;8(10):e75750. doi: 10.1371/journal.pone.0075750 (PMC3794988; doi:10.1371/journal.pone.0075750)
Supplement: Table S6 — Annotation for genomic context of differentially expressed lncRNAs. (XLS) [file pone.0075750.s009.xls]

## Sheet: exonic sense
Probe ID	Gene Symbol	SeqID	Chromosome	ChromosomeStrand	txStart	txEnd	FCAbsolute	Regulation	Genomic context	Associated_gene_acc	Associated_gene_Symbol	Associated_gene_full name
CUST_115_PI419771968		AK006377	chr16	-	10796421	10796916	2158.4	up	exonic sense	NM_013637	Prm1	protamine 1
CUST_7093_PI419771968		AK006765	chr17	+	78973284	78976911	1556.59	up	exonic sense	NM_028813	Vit	vitrin
CUST_1836_PI419771968	AK016078	uc007djs	chr1	+	167794785	167807407	847.23	up	exonic sense	NM_001113393	Cd247	CD247 antigen
CUST_1745_PI419771968	Slco6d1(AK133206)	uc007cfw	chr1	+	100317703	100413565	526.419	up	exonic sense	NM_027584	Slco6d1	solute carrier organic anion transporter family, member 6d1
CUST_6395_PI419771968	1700012B09Rik	uc009oex	chr9	-	14561036	14575474	482.187	up	exonic sense	NM_029306	1700012B09Rik	RIKEN cDNA 1700012B09 gene
CUST_3837_PI419771968	AK029878	uc008dvs	chr17	+	89025948	89061926	334.49	up	exonic sense	NM_029858	Ston1	stonin 1
CUST_8105_PI419771968		AK016098	chr4	+	52827475	52841141	273.574	up	exonic sense	NM_146858	Olfr275	olfactory receptor 275
CUST_3912_PI419771968	mKIAA1317	uc008etg	chr18	+	40672646	40690949	251.436	up	exonic sense	NM_026135	Kctd16	potassium channel tetramerisation domain containing 16
CUST_494_PI419771968		AK019622	chr14	-	63654634	63668797	249.45	up	exonic sense	NM_001039566	Defb30	defensin beta 30
CUST_7908_PI419771968		AK015432	chr5	+	46087769	46250003	247.703	up	exonic sense	NM_019438	Ncapg	non-SMC condensin I complex, subunit G
CUST_5390_PI419771968	Morn3	uc008zmz	chr5	-	123485797	123496829	235.561	up	exonic sense	NM_029112	Morn3	MORN repeat containing 3
CUST_7861_PI419771968		AK015262	chr1	+	167415323	167419679	207.807	up	exonic sense	NM_173029	Adcy10	adenylate cyclase 10
CUST_1663_PI419771968	AK038423	uc007azi	chr1	-	53754873	53763628	207.048	up	exonic sense	NM_001252070	Dnahc7a	dynein, axonemal, heavy chain 7A
CUST_1807_PI419771968	AK029630	uc007dak	chr1	-	155626516	155655294	204.324	up	exonic sense	NM_001243223	Rgsl1	regulator of G-protein signaling like 1
CUST_7860_PI419771968		AK015258	chr6	-	128655853	128657819	146.009	up	exonic sense	NM_001099918	4930431A04Rik	killer cell lectin-like receptor subfamily B member 1
CUST_5637_PI419771968	Ccdc37(AK021139)	uc009cxi	chr6	-	90370939	90378781	139.579	up	exonic sense	NM_173775	Ccdc37	coiled-coil domain containing 37
CUST_3036_PI419771968	Rpgrip1(AK039097)	uc007toq	chr14	+	52779049	52783221	139.359	up	exonic sense	NM_023879	Rpgrip1	retinitis pigmentosa GTPase regulator interacting protein 1
CUST_3885_PI419771968	Nme5(AK138562)	uc008ekr	chr18	-	34717296	34738421	130.207	up	exonic sense	NM_080637	Nme5	NME/NM23 family member 5
CUST_7051_PI419771968		AK006604	chr8	+	112968388	112971418	128.418	up	exonic sense	NM_172916	Hydin	HYDIN, axonemal central pair apparatus protein
CUST_5264_PI419771968	AK016430	uc008xve	chr5	+	77239012	77271614	118.688	up	exonic sense	NM_001163793	C530008M17Rik	RIKEN cDNA C530008M17 gene
CUST_386_PI419771968		AK015343	chr3	+	125383914	125393856	111.84	up	exonic sense	NM_022565	Ndst4	N-deacetylase/N-sulfotransferase (heparin glucosaminyl) 4
CUST_472_PI419771968		AK018898	chr1	+	132060422	132061974	101.545	up	exonic sense	NM_172485	Thsd7b	thrombospondin, type I, domain containing 7B
CUST_5467_PI419771968	AK019709	uc009axe	chr6	+	7512367	7515835	87.115	up	exonic sense	NM_009311	Tac1	tachykinin 1
CUST_3653_PI419771968	Tcte2(AK005879)	uc008amn	chr17	-	13850972	13898401	84.8145	up	exonic sense	NM_022311	Tcte2	t-complex-associated testis expressed 2
CUST_6273_PI419771968	Gnao1(AK160434)	uc009mvj	chr8	+	96334737	96335667	82.9288	up	exonic sense	NM_010308	Gnao1	guanine nucleotide binding protein, alpha O
CUST_2113_PI419771968	AK015051	uc007gyb	chr10	+	101621538	101736178	79.3074	up	exonic sense	NM_001162368	Mgat4c	mannosyl (alpha-1,3-)-glycoprotein beta-1,4-N-acetylglucosaminyltransferase, isozyme C (putative)
CUST_8402_PI419771968		AK017377	chr17	-	56969081	56970333	76.1251	up	exonic sense	NM_027787	Rfx2	regulatory factor X, 2 (influences HLA class II expression)
CUST_1862_PI419771968	EG545391	uc007duw	chr1	+	179921641	180102835	75.4327	up	exonic sense	NM_001034899	Gm16432	predicted gene 16432
CUST_13371_PI419771968		S49663	chr3	-	92388454	92388806	66.7167	up	exonic sense	NM_008574	Smcp	sperm mitochondria-associated cysteine-rich protein
CUST_2911_PI419771968	Serf1	uc007rqe	chr13	+	100878002	100880964	65.6601	up	exonic sense	NM_011353	Serf1	small EDRK-rich factor 1
CUST_2640_PI419771968	mKIAA0998	uc007ohm	chr12	+	87280275	87402843	62.3667	up	exonic sense	NM_001081423	Ttll5	tubulin tyrosine ligase-like family, member 5
CUST_8257_PI419771968		AK016736	chr3	-	96632860	96635059	56.64	up	exonic sense	NM_001163496	Cd160	CD160 antigen
CUST_988_PI419771968		AK079918	chr17	+	36053930	36054834	56.4665	up	exonic sense	NM_175934	Ppp1r10	protein phosphatase 1, regulatory subunit 10
CUST_6287_PI419771968	CKLF6	uc009nae	chr8	+	106774802	106787343	53.3919	up	exonic sense	NM_029295	Cklf	chemokine-like facto
CUST_7875_PI419771968		AK015300	chr13	+	21102501	21128486	52.9285	up	exonic sense	NM_012054	Aoah	acyloxyacyl hydrolase
CUST_3513_PI419771968	AK078103	uc007zhj	chr16	+	44408714	44430175	46.3562	up	exonic sense	NM_001033247	Wdr52	WD repeat domain 52
CUST_3160_PI419771968	Dia2(AK006102)	uc007uuc	chr14	-	87171867	87189721	42.1771	up	exonic sense	NM_019670	Diap3	diaphanous homolog 3 (Drosophila)
CUST_8172_PI419771968		AK016304	chr3	+	105673820	105675550	40.9475	up	exonic sense	NM_027025	Adora3	adenosine A3 receptor
CUST_4767_PI419771968	Ptbp2	uc008rdm	chr3	-	119463473	119486176	40.2367	up	exonic sense	NM_019550	Ptbp2	polypyrimidine tract binding protein 2
CUST_3179_PI419771968	BC099544	uc007uya	chr14	+	106505415	106535076	39.5336	up	exonic sense	NM_198601	Trim52	tripartite motif-containing 52
CUST_1625_PI419771968	Smap1	uc007amf	chr1	-	23851684	23916575	38.3519	up	exonic sense	NM_028534	Smap1	stromal membrane-associated protein 1
CUST_4047_PI419771968	2810441K11Rik	uc008gqb	chr19	-	10608354	10630241	36.9342	up	exonic sense	NM_026798	Tmem216	transmembrane protein 216
CUST_1965_PI419771968	DDO(AK165344)	uc007exc	chr10	+	40349840	40401653	35.828	up	exonic sense	NM_027442	Ddo	D-aspartate oxidase
CUST_3762_PI419771968	Gtpbp2	uc008crv	chr17	+	46298019	46299088	34.3862	up	exonic sense	NM_019581	Gtpbp2	GTP binding protein 2
CUST_10403_PI419771968		AK040480	chr12	+	102753334	102789203	30.8447	up	exonic sense	NM_173023	Catsperb	catsper channel auxiliary subunit beta
CUST_5308_PI419771968	Mapk10	uc008yjh	chr5	-	103590923	103640353	30.3538	up	exonic sense	NM_009158	Mapk10	mitogen-activated protein kinase 10
CUST_3648_PI419771968	ENSMUSG00000052469	uc008amf	chr17	+	13547437	13569627	29.5595	up	exonic sense	NM_001167578	Tcp10c	t-complex protein 10c
CUST_5004_PI419771968	AK005616	uc008umk	chr4	-	119087360	119088119	28.3985	up	exonic sense	NM_029286	Ccdc30	coiled-coil domain containing 30
CUST_3451_PI419771968	Ypel1	uc007yjw	chr16	+	17070403	17087250	28.2481	up	exonic sense	NM_023249	Ypel1	yippee-like 1 (Drosophila)
CUST_5163_PI419771968	Drctnnb1a	uc008wqw	chr5	-	23494667	23536130	26.8913	up	exonic sense	NM_053090	Fam126a	family with sequence similarity 126, member A
CUST_13037_PI419771968		AB047759	chr9	+	110717720	110719438	26.0894	up	exonic sense	NM_148940	Prss44	protease, serine, 44
CUST_2572_PI419771968	Hdrpa	uc007niz	chr12	-	34780741	35601767	25.7525	up	exonic sense	NM_024124	Hdac9	histone deacetylase 9
CUST_8498_PI419771968		BC003765	chr2	-	65961899	65962707	22.831	up	exonic sense	NM_015736	Galnt3	UDP-N-acetyl-alpha-D-galactosamine:polypeptide N-acetylgalactosaminyltransferase 3
CUST_12727_PI419771968		AK137467	chr11	+	98412406	98416287	21.2417	up	exonic sense	NM_199419	Zpbp2	zona pellucida binding protein 2
CUST_3836_PI419771968	AK029959	uc008dvr	chr17	+	89025948	89048036	20.1036	up	exonic sense	NM_029858	Ston1	stonin 1
CUST_4908_PI419771968	Fsd1l	uc008sxd	chr4	+	53644587	53672550	19.187	up	exonic sense	NM_176966	Fsd1l	fibronectin type III and SPRY domain containing 1-like
CUST_917_PI419771968		AK077182	chr12	-	36938869	36944805	18.0112	up	exonic sense	NM_001177877	1700108M19Rik	leucine rich repeat containing 72
CUST_2018_PI419771968	AK076771	uc007fov	chr10	+	70844496	70895928	17.8309	up	exonic sense	NM_027184	Ipmk	inositol polyphosphate multikinase
CUST_6461_PI419771968	Dscaml1	uc009pfx	chr9	+	45234710	45361372	17.6066	up	exonic sense	NM_001081270	Dscaml1	Down syndrome cell adhesion molecule like 1
CUST_185_PI419771968		AK008257	chr4	+	154783298	154790096	17.2028	up	exonic sense	NM_001166029	2010015L04Rik	RIKEN cDNA 2010015L04 gene
CUST_12978_PI419771968		AK164224	chr3	-	89781186	89820215	16.6364	up	exonic sense	NM_001165983	Ubap2l	ubiquitin associated protein 2-like
CUST_12328_PI419771968		AK085521	chr10	-	39743658	39745001	16.2237	up	exonic sense	NM_144821	AI317395	expressed sequence AI317395
CUST_2093_PI419771968	Metap2	uc007gvf	chr10	-	93352785	93359838	16.0473	up	exonic sense	NM_019648	Metap2	methionine aminopeptidase 2
CUST_3540_PI419771968	St3gal6	uc007znw	chr16	-	58502973	58523871	15.7011	up	exonic sense	NM_018784	St3gal6	ST3 beta-galactoside alpha-2,3-sialyltransferase 6
CUST_3770_PI419771968	Unc5cl	uc008cyc	chr17	+	48601500	48679039	15.4166	up	exonic sense	NM_152823	Unc5cl	unc-5 homolog C (C. elegans)-like
CUST_12945_PI419771968		AK161715	chr10	+	42580461	42583123	15.2387	up	exonic sense	NM_172938	Scml4	sex comb on midleg-like 4 (Drosophila)
CUST_5855_PI419771968	1700021P22Rik	uc009gps	chr7	+	51752015	51752514	14.1219	up	exonic sense	NM_028169	Fam71e1	family with sequence similarity 71, member E1
CUST_12394_PI419771968		AK086314	chr3	-	89818289	89824512	12.0284	up	exonic sense	NM_001165985	Ubap2l	ubiquitin associated protein 2-like
CUST_10796_PI419771968		AK045234	chr11	-	61716500	61719657	12.0117	up	exonic sense	NM_019921	Akap10	A kinase (PRKA) anchor protein 10
CUST_5056_PI419771968	Eif4g3	uc008vjw	chr4	+	137549384	137613992	11.9166	up	exonic sense	NM_172703	Eif4g3	eukaryotic translation initiation factor 4 gamma, 3
CUST_8833_PI419771968		AK019754	chr2	-	30652772	30659143	11.2814	up	exonic sense	NM_198000	1700001O22Rik	RIKEN cDNA 1700001O22 gene
CUST_12948_PI419771968		AK162444	chr7	+	56214485	56223206	11.2008	up	exonic sense	NM_001111016	Nav2	neuron navigator 2
CUST_4413_PI419771968	Catsper2(AK142380)	uc008lyy	chr2	-	121218366	121235942	11.0878	up	exonic sense	NM_153075	Catsper2	cation channel, sperm associated 2
CUST_13166_PI419771968		BC030033	chr16	-	58502973	58508011	11.0056	up	exonic sense	NM_018784	St3gal6	ST3 beta-galactoside alpha-2,3-sialyltransferase 6
CUST_3206_PI419771968	AK040806	uc007vcq	chr15	-	4997354	5007115	10.8768	up	exonic sense	NM_001243837	C7	complement component 7
CUST_7015_PI419771968		AK006299	chr14	+	47621014	47623032	10.5361	up	exonic sense	NM_001163433	Samd4	sterile alpha motif domain containing 4
CUST_3290_PI419771968	ErT-1	uc007wgd	chr15	+	74653494	74654866	8.95188	up	exonic sense	NM_010416	Hemt1	hematopoietic cell transcript 1
CUST_3283_PI419771968	etoile	uc007wbg	chr15	+	68860144	68931641	8.80401	up	exonic sense	NM_010158	Khdrbs3	KH domain containing, RNA binding, signal transduction associated 3
CUST_11952_PI419771968		AK081192	chr17	+	80787509	80790678	8.75269	up	exonic sense	NM_001145452	Arhgef33	Rho guanine nucleotide exchange factor (GEF) 33
CUST_5687_PI419771968	mKIAA1238	uc009dpe	chr6	-	122397319	122416605	8.47051	up	exonic sense	NM_027664	Rimklb	ribosomal modification protein rimK-like family member B
CUST_7873_PI419771968		AK015297	chr17	+	22099552	22208135	8.37317	up	exonic sense	NM_001025373	Zfp943	zinc finger prtoein 943
CUST_5859_PI419771968	U89428	uc009grb	chr7	+	52093358	52093795	8.27152	up	exonic sense	NM_001171024	Nup62-il4i1	Nup62-Il4i1 protein
CUST_3118_PI419771968	Defb42	uc007uhg	chr14	+	63665827	63676986	8.24245	up	exonic sense	NM_001034910	Defb42	defensin beta 42
CUST_4528_PI419771968	BC054394	uc008nzg	chr2	-	166924293	166927030	7.9979	up	exonic sense	NM_008420	Kcnb1	potassium voltage gated channel, Shab-related subfamily, member 1
CUST_11604_PI419771968		AK053940	chr6	-	4030317	4036948	7.99391	up	exonic sense	NM_009748	Bet1	blocked early in transport 1 homolog (S. cerevisiae)
CUST_2426_PI419771968	Psme3	uc007lom	chr11	+	101177564	101178527	7.77575	up	exonic sense	NM_011192	Psme3	proteaseome (prosome, macropain) 28 subunit, 3
CUST_3009_PI419771968	Antxrl	uc007tah	chr14	+	34866356	34868154	7.41158	up	exonic sense	NM_172808	Antxrl	anthrax toxin receptor-like
CUST_3214_PI419771968	Prlr	uc007vfv	chr15	+	10107409	10278311	7.3249	up	exonic sense	NM_011169	Prlr	prolactin receptor
CUST_2450_PI419771968	BC058545	uc007lzt	chr11	+	106649951	106651519	7.07575	up	exonic sense	NM_177088	Ccdc45	centrosomal protein 95
CUST_2594_PI419771968	AK033000	uc007nrn	chr12	-	67585591	67587828	6.96525	up	exonic sense	NM_001193266	Mdga2	MAM domain containing glycosylphosphatidylinositol anchor 2
CUST_1681_PI419771968	AK219417	uc007bdt	chr1	+	59383514	59409292	6.88536	up	exonic sense	NM_001033373	Cdk15	cyclin-dependent kinase 15
CUST_1775_PI419771968	AK020645	uc007cpy	chr1	+	135188565	135189518	6.34413	up	exonic sense	NM_182930	Plekha6	pleckstrin homology domain containing, family A member 6
CUST_6646_PI419771968	Slc25a38	uc009scb	chr9	+	120019516	120020715	6.34083	up	exonic sense	NM_144793	Slc25a38	solute carrier family 25, member 38
CUST_6292_PI419771968	4931428F04Rik	uc009nch	chr8	-	107811813	107813762	6.29142	up	exonic sense	NM_028888	4931428F04Rik	RIKEN cDNA 4931428F04 gene
CUST_9392_PI419771968		AK029560	chr9	-	63432894	63450292	6.24387	up	exonic sense	NM_030068	Iqch	IQ motif containing H
CUST_11070_PI419771968		AK048225	chr12	+	30213265	30216444	6.07177	up	exonic sense	NM_008666	Myt1l	myelin transcription factor 1-like
CUST_2370_PI419771968	AK003943	uc007kuh	chr11	+	87514897	87518830	6.00337	up	exonic sense	NM_172448	Rnf43	ring finger protein 43
CUST_3790_PI419771968	Rab22B	uc008dgi	chr17	-	66070608	66122021	5.98504	up	exonic sense	NM_133685	Rab31	RAB31, member RAS oncogene family
CUST_12551_PI419771968		AK089117	chr12	+	85764759	85766775	5.97727	up	exonic sense	NM_028377	2900006K08Rik	coiled-coil domain containing 176
CUST_1141_PI419771968		AK087461	chr4	-	109335539	109339287	5.56783	up	exonic sense	NM_007671	Cdkn2c	cyclin-dependent kinase inhibitor 2C (p18, inhibits CDK4)
CUST_2492_PI419771968	AK007898	uc007mmq	chr11	+	116715075	116715570	5.51735	up	exonic sense	NM_178620	Mfsd11	major facilitator superfamily domain containing 11
CUST_11592_PI419771968		AK053789	chr17	+	25796435	25799767	5.15423	up	exonic sense	NM_029624	Lmf1	lipase maturation factor 1
CUST_5287_PI419771968	art3	uc008ydj	chr5	+	92834968	92843648	5.09278	up	exonic sense	NM_181728	Art3	ADP-ribosyltransferase 3
CUST_5244_PI419771968	BC022590	uc008xov	chr5	-	66689963	66691004	80.2215	down	exonic sense	NM_001201414	Apbb2	amyloid beta (A4) precursor protein-binding, family B, member 2
CUST_10872_PI419771968		AK046232	chr1	-	79854081	79855210	61.8108	down	exonic sense	NM_009255	Serpine2	serine (or cysteine) peptidase inhibitor, clade E, member 2
CUST_4662_PI419771968	AK031097	uc008pmi	chr3	+	69358392	69364724	50.5803	down	exonic sense	NM_178726	Ppm1l	protein phosphatase 1 (formerly 2C)-like
CUST_1766_PI419771968	Rab42	uc007cnr	chr1	+	133585271	133612016	39.7468	down	exonic sense	NM_145509	Rab7b	RIKEN cDNA 5430435G22 gene
CUST_578_PI419771968		AK031522	chr5	+	93601645	93604098	37.9023	down	exonic sense	NM_001009818	sept11	septin 11
CUST_12889_PI419771968		AK153559	chr7	-	111459592	111463980	34.7707	down	exonic sense	NM_023835	Trim12a	tripartite motif-containing 12A
CUST_9110_PI419771968		AK020712	chr1	+	57831262	57857282	32.8119	down	exonic sense	NM_144882	Spats2l	spermatogenesis associated, serine-rich 2-like
CUST_267_PI419771968		AK011429	chr6	-	127075183	127075994	32.173	down	exonic sense	NM_009829	Ccnd2	cyclin D2
CUST_6800_PI419771968		uc009urr	chrX	-	151647681	151650952	31.0486	down	exonic sense	NM_009121	Sat1	spermidine/spermine N1-acetyl transferase 1
CUST_1510_PI419771968		AK159300	chr11	+	94812953	94814354	30.6489	down	exonic sense	NM_007742	Col1a1	collagen, type I, alpha 1
CUST_11923_PI419771968		AK080872	chr8	+	71404453	71408407	27.7206	down	exonic sense	NM_008509	Lpl	lipoprotein lipase
CUST_8952_PI419771968		AK020229	chr19	+	34266746	34267643	27.1502	down	exonic sense	NM_029682	Stambpl1	STAM binding protein like 1
CUST_9886_PI419771968		AK035091	chr1	+	43009742	43011992	26.6643	down	exonic sense	NM_053107	Gpr45	G protein-coupled receptor 45
CUST_3893_PI419771968	AK008288	uc008elz	chr18	+	35342145	35342670	26.0136	down	exonic sense	NM_009818	Ctnna1	catenin (cadherin associated protein), alpha 1
CUST_80_PI419771968		AK004353	chr2	+	76244564	76245988	25.3876	down	exonic sense	NM_145525	Osbpl6	oxysterol binding protein-like 6
CUST_13268_PI419771968		BC055305	chr10	-	36857329	36858715	24.3344	down	exonic sense	NM_008538	Marcks	myristoylated alanine rich protein kinase C substrate
CUST_1549_PI419771968		AK164377	chr14	-	121683409	121686334	23.8786	down	exonic sense	NM_145465	Stk24	serine/threonine kinase 24
CUST_1595_PI419771968		AK171786	chr18	-	73971733	73975100	23.2239	down	exonic sense	NM_145494	Me2	malic enzyme 2, NAD(+)-dependent, mitochondrial
CUST_10821_PI419771968		AK045553	chr14	-	31997010	31999329	22.6076	down	exonic sense	NM_022656	Nisch	nischarin
CUST_9316_PI419771968		AK028267	chr8	+	81552119	81552364	22.0637	down	exonic sense	NM_178267	Zfp827	zinc finger protein 827
CUST_12589_PI419771968		AK089646	chr3	-	100877858	100882644	21.688	down	exonic sense	NM_011197	Ptgfrn	prostaglandin F2 receptor negative regulator
CUST_9278_PI419771968		AK021307	chr14	-	100548377	100683606	19.0039	down	exonic sense	NM_010636	Klf12	Kruppel-like factor 12
CUST_11631_PI419771968		AK054342	chr13	+	94827786	94893929	18.9936	down	exonic sense	NM_172589	Lhfpl2	lipoma HMGIC fusion partner-like 2
CUST_2424_PI419771968	AK088966	uc007lmk	chr11	-	100682021	100684248	18.1976	down	exonic sense	NM_011489	Stat5b	signal transducer and activator of transcription 5B
CUST_2175_PI419771968	AK177174	uc007hso	chr11	+	3208804	3209075	17.8688	down	exonic sense	NM_019574	Patz1	POZ (BTB) and AT hook containing zinc finger 1
CUST_1081_PI419771968		AK084186	chr2	+	35030767	35034331	17.1296	down	exonic sense	NM_030000	Cep110	centrosomal protein 110
CUST_10992_PI419771968		AK047541	chr2	-	126671200	126681020	17.068	down	exonic sense	NM_021450	Trpm7	transient receptor potential cation channel, subfamily M, member 7
CUST_9340_PI419771968		AK028812	chr15	+	11266182	11278986	16.1994	down	exonic sense	NM_175501	Adamts12	a disintegrin-like and metallopeptidase (reprolysin type) with thrombospondin type 1 motif, 12
CUST_10786_PI419771968		AK045146	chr2	-	140492963	140497184	15.8639	down	exonic sense	NM_001172160	Flrt3	fibronectin leucine rich transmembrane protein 3
CUST_1562_PI419771968		AK165856	chr5	+	31916344	31957234	15.5843	down	exonic sense	NM_025796	Mrpl33	mitochondrial ribosomal protein L33
CUST_11569_PI419771968		AK053547	chr11	+	110260435	110261743	15.5203	down	exonic sense	NM_011943	Map2k6	mitogen-activated protein kinase kinase 6
CUST_4603_PI419771968	Hltf	uc008osm	chr3	+	19958290	20018362	15.2487	down	exonic sense	NM_009210	Hltf	helicase-like transcription factor
CUST_9935_PI419771968		AK035600	chr6	+	29298139	29299727	15.2193	down	exonic sense	NM_184053	Calu	calumenin
CUST_9698_PI419771968		AK033270	chr10	-	5674656	5734545	15.0549	down	exonic sense	NM_007956	Esr1	estrogen receptor 1 (alpha)
CUST_9507_PI419771968		AK031304	chrX	-	91445600	91447813	14.9794	down	exonic sense	NM_012010	Eif2s3x	eukaryotic translation initiation factor 2, subunit 3, structural gene X-linked
CUST_718_PI419771968		AK042106	chr1	-	58471439	58473773	14.8405	down	exonic sense	NM_001042634	Clk1	CDC-like kinase 1
CUST_12538_PI419771968		AK088570	chr12	-	52729396	52732389	14.6163	down	exonic sense	NM_052973	Strn3	striatin, calmodulin binding protein 3
CUST_5550_PI419771968	Osbpl3	uc009bxa	chr6	-	50250212	50332836	14.5706	down	exonic sense	NM_027881	Osbpl3	oxysterol binding protein-like 3
CUST_7731_PI419771968		AK014755	chr6	+	34659489	34660753	14.4085	down	exonic sense	NM_145575	Cald1	caldesmon 1
CUST_11518_PI419771968		AK053161	chr10	-	94343944	94346426	14.1772	down	exonic sense	NM_018797	Plxnc1	plexin C1
CUST_13003_PI419771968		AK169946	chr2	-	35051499	35056502	13.9399	down	exonic sense	NM_026697	Rab14	RAB14, member RAS oncogene family
CUST_4034_PI419771968	Rasgrp2	uc008giq	chr19	+	6403023	6403638	13.8557	down	exonic sense	NM_011242	Rasgrp2	RAS, guanyl releasing protein 2
CUST_2595_PI419771968	Mdga2	uc007nro	chr12	-	68313516	68322190	13.5451	down	exonic sense	NM_207010	Mdga2	MAM domain containing glycosylphosphatidylinositol anchor 2
CUST_12480_PI419771968		AK087259	chr9	+	69301502	69302617	13.4601	down	exonic sense	NM_007585	Anxa2	annexin A2
CUST_8702_PI419771968		AK018648	chr12	-	103911226	103965543	13.4461	down	exonic sense	NM_172584	Itpk1	inositol 1,3,4-triphosphate 5/6 kinase
CUST_12106_PI419771968		AK082703	chr7	+	137836116	137838364	13.3979	down	exonic sense	NM_021314	Tacc2	transforming, acidic coiled-coil containing protein 2
CUST_1835_PI419771968	AK020768	uc007djl	chr1	-	167634652	167639863	13.1867	down	exonic sense	NM_178593	Rcsd1	RCSD domain containing 1
CUST_2597_PI419771968	AK138088	uc007nsp	chr12	-	70695392	70697803	13.169	down	exonic sense	NM_001135559	Sos2	son of sevenless homolog 2 (Drosophila)
CUST_5440_PI419771968	AK164124	uc009aml	chr5	-	145950296	145952411	13.1033	down	exonic sense	NM_020582	Atp5j2	ATP synthase, H+ transporting, mitochondrial F0 complex, subunit F2
CUST_9557_PI419771968		AK031752	chr10	+	27794710	27797074	13.082	down	exonic sense	NM_008983	Ptprk	protein tyrosine phosphatase, receptor type, K
CUST_10525_PI419771968		AK042238	chr4	+	3502043	3503929	13.0352	down	exonic sense	NM_054089	Tgs1	trimethylguanosine synthase homolog (S. cerevisiae)
CUST_7503_PI419771968		AK013025	chr6	-	42641998	42643013	12.9447	down	exonic sense	NM_029930	Fam115a	family with sequence similarity 115, member A
CUST_9628_PI419771968		AK032615	chr1	-	52517762	52520534	12.5955	down	exonic sense	NM_008667	Nab1	Ngfi-A binding protein 1
CUST_892_PI419771968		AK054540	chr3	-	83964362	83967953	12.4977	down	exonic sense	NM_030706	Trim2	tripartite motif-containing 2
CUST_10538_PI419771968		AK042360	chr3	+	126481085	126487689	12.4828	down	exonic sense	NM_023813	Camk2d	calcium/calmodulin-dependent protein kinase II, delta
CUST_10830_PI419771968		AK045630	chr15	+	89355200	89358900	12.4012	down	exonic sense	NM_021423	Shank3	SH3/ankyrin domain gene 3
CUST_8904_PI419771968		AK020076	chr16	-	76351833	76373294	12.3456	down	exonic sense	NM_173440	Nrip1	nuclear receptor interacting protein 1
CUST_11105_PI419771968		AK048477	chr7	+	117173579	117177738	12.1906	down	exonic sense	NM_181517	Ipo7	importin 7
CUST_8475_PI419771968		AK017864	chrX	+	7274302	7275242	12.0832	down	exonic sense	NM_173747	Gpkow	G patch domain and KOW motifs
CUST_11783_PI419771968		AK078589	chr5	+	17080583	17083996	11.6499	down	exonic sense	NM_013657	Sema3c	sema domain, immunoglobulin domain (Ig), short basic domain, secreted, (semaphorin) 3C
CUST_8460_PI419771968		AK017702	chr1	-	196952108	196957727	11.4778	down	exonic sense	NM_013499	Cr1l	complement component (3b/4b) receptor 1-like
CUST_5042_PI419771968	AK199358	uc008vch	chr4	+	132753316	132755300	11.4209	down	exonic sense	NM_153423	Wasf2	WAS protein family, member 2
CUST_11322_PI419771968		AK051469	chr8	+	109885471	109887297	11.3482	down	exonic sense	NM_018823	Nfat5	nuclear factor of activated T cells 5
CUST_4864_PI419771968	AK040948	uc008scb	chr4	+	19529539	19532517	11.2204	down	exonic sense	NM_025476	Fam82b	regulator of microtubule dynamics 1
CUST_10734_PI419771968		AK044510	chr17	+	68153659	68155821	11.1096	down	exonic sense	NM_008480	Lama1	laminin, alpha 1
CUST_1606_PI419771968		AK172723	chr9	+	79966701	79969744	10.8972	down	exonic sense	NM_146003	Senp6	SUMO/sentrin specific peptidase 6
CUST_2840_PI419771968	Ptch1	uc007qxu	chr13	-	63609643	63615649	10.8699	down	exonic sense	NM_008957	Ptch1	patched homolog 1
CUST_9611_PI419771968		AK032444	chr10	-	108336487	108446156	10.5481	down	exonic sense	NM_009306	Syt1	synaptotagmin I
CUST_5754_PI419771968	AK050809	uc009euf	chr6	+	149357407	149360658	10.4651	down	exonic sense	NM_009753	Bicd1	bicaudal D homolog 1 (Drosophila)
CUST_1630_PI419771968	Arhgef4	uc007apg	chr1	+	34858566	34865756	10.3045	down	exonic sense	NM_183019	Arhgef4	Rho guanine nucleotide exchange factor (GEF) 4
CUST_5504_PI419771968	Creb3l2	uc009bje	chr6	-	37277375	37281285	10.2107	down	exonic sense	NM_178661	Creb3l2	cAMP responsive element binding protein 3-like 2
CUST_10927_PI419771968		AK046910	chr18	+	50115628	50119297	10.1937	down	exonic sense	NM_001081371	Dmxl1	Dmx-like 1
CUST_527_PI419771968		AK020957	chr10	-	83833647	83834352	10.1208	down	exonic sense	NM_001004363	Nuak1	NUAK family, SNF1-like kinase, 1
CUST_11661_PI419771968		AK076294	chr12	+	77010204	77014874	10.0918	down	exonic sense	NM_001005510	Syne2	spectrin repeat containing, nuclear envelope 2
CUST_5758_PI419771968	AK031165	uc009evk	chr7	+	3596869	3601182	10.0164	down	exonic sense	NM_146176	Cnot3	CCR4-NOT transcription complex, subunit 3
CUST_13581_PI419771968	Gm5643	NR_002883	chr15	+	103070884	103075386	9.98486	down	exonic sense	NM_010447	Hnrnpa1	heterogeneous nuclear ribonucleoprotein A1
CUST_10122_PI419771968		AK037532	chr10	-	70745751	70747964	9.86222	down	exonic sense	NM_145420	Ube2d1	ubiquitin-conjugating enzyme E2D 1
CUST_10001_PI419771968		AK036157	chr9	-	58755078	58758922	9.82309	down	exonic sense	NM_008684	Neo1	neogenin
CUST_12565_PI419771968		AK089321	chr2	+	180701983	180704235	9.68562	down	exonic sense	NM_001177710	Arfgap1	ADP-ribosylation factor GTPase activating protein 1
CUST_9531_PI419771968		AK031441	chr3	-	146472481	146475954	9.6208	down	exonic sense	NM_011100	Prkacb	protein kinase, cAMP dependent, catalytic, beta
CUST_197_PI419771968		AK008676	chr4	-	11259081	11259355	9.58937	down	exonic sense	NM_194055	Esrp1	epithelial splicing regulatory protein 1
CUST_4525_PI419771968	mKIAA1125	uc008nyh	chr2	-	165698526	165709739	9.57422	down	exonic sense	NM_027230	Zmynd8	zinc finger, MYND-type containing 8
CUST_13553_PI419771968	Gm10052	NR_002885	chr15	+	103070862	103075015	9.56776	down	exonic sense	NM_010447	Hnrnpa1	heterogeneous nuclear ribonucleoprotein A
CUST_10618_PI419771968		AK043387	chr19	-	40408521	40415084	9.54973	down	exonic sense	NM_001034962	Sorbs1	sorbin and SH3 domain containing 1
CUST_9953_PI419771968		AK035737	chr5	-	122920668	122922786	9.50886	down	exonic sense	NM_009722	Atp2a2	ATPase, Ca++ transporting, cardiac muscle, slow twitch 2
CUST_1315_PI419771968		AK140938	chr7	-	80684686	80703281	9.49629	down	exonic sense	NM_001081345	Chd2	chromodomain helicase DNA binding protein 2
CUST_8416_PI419771968		AK017434	chr18	-	6234185	6235567	9.43713	down	exonic sense	NM_008448	Kif5b	kinesin family member 5B
CUST_8586_PI419771968		AK018045	chr4	+	129497990	129499297	9.40362	down	exonic sense	NM_001164745	Ptp4a2	protein tyrosine phosphatase 4a2
CUST_9951_PI419771968		AK035727	chr11	+	35425493	35427695	9.23913	down	exonic sense	NM_011412	Slit3	slit homolog 3 (Drosophila)
CUST_2733_PI419771968	AK007605	uc007pmx	chr13	-	14154724	14155679	9.20596	down	exonic sense	NM_010282	Ggps1	geranylgeranyl diphosphate synthase 1
CUST_9115_PI419771968		AK020735	chr3	+	81736544	81737247	9.13801	down	exonic sense	NM_177662	Ctso	cathepsin O
CUST_744_PI419771968		AK044044	chr8	-	72273223	72273864	9.07642	down	exonic sense	NM_001200023	Zfp963	zinc finger protein 963
CUST_9480_PI419771968		AK031039	chr4	-	84318072	84320977	9.02608	down	exonic sense	NM_172870	Bnc2	basonuclin 2
CUST_12500_PI419771968		AK087528	chr7	-	77503506	77504782	9.0194	down	exonic sense	NM_009697	Nr2f2	nuclear receptor subfamily 2, group F, member 2
CUST_5288_PI419771968	Sept11	uc008yec	chr5	+	93596525	93605471	8.94972	down	exonic sense	NM_001009818	Sept11	septin 11
CUST_9320_PI419771968		AK028306	chrX	+	45265643	45268759	8.94929	down	exonic sense	NM_177215	Ocrl	oculocerebrorenal syndrome of Lowe
CUST_12554_PI419771968		AK089140	chr12	-	71128156	71129806	8.90217	down	exonic sense	NM_008697	Nin	ninein
CUST_11726_PI419771968		AK077879	chr4	-	56826234	56829634	8.89673	down	exonic sense	NM_018761	Ctnnal1	catenin (cadherin associated protein), alpha-like 1
CUST_261_PI419771968		AK011228	chr18	+	24629366	24636266	8.87974	down	exonic sense	NM_026529	2700062C07Rik	RIKEN cDNA 2700062C07 gene
CUST_5863_PI419771968	Mrmt1	uc009gsi	chr7	-	52237107	52239420	8.86252	down	exonic sense	NM_001252476	Prmt1	protein arginine N-methyltransferase 1
CUST_6711_PI419771968	AK003723	uc009tar	chrX	+	39412855	39425814	8.84868	down	exonic sense	NM_009688	Xiap	X-linked inhibitor of apoptosis
CUST_11749_PI419771968		AK078021	chr2	+	92190911	92193246	8.78935	down	exonic sense	NM_001109691	Phf21a	PHD finger protein 21A
CUST_3936_PI419771968	AK079263	uc008eyu	chr18	+	56892896	56896287	8.75497	down	exonic sense	NM_010721	Lmnb1	lamin B1
CUST_6750_PI419771968	AK050859	uc009ttp	chrX	+	91881414	91888583	8.73309	down	exonic sense	NM_008179	Gspt2	G1 to S phase transition 2
CUST_11595_PI419771968		AK053821	chr3	-	5572602	5576099	8.72725	down	exonic sense	NM_001163302	Pxmp3	peroxisomal biogenesis factor 2
CUST_11325_PI419771968		AK051507	chr1	+	196765098	196776955	8.69588	down	exonic sense	NM_001111059	Cd34	CD34 antigen
CUST_6785_PI419771968	Mcart6	uc009ujp	chrX	-	133535593	133572841	8.69149	down	exonic sense	NM_001082412	Mcart6	solute carrier family 25, member 53
CUST_7432_PI419771968		AK011858	chr16	+	94606823	94607366	8.61895	down	exonic sense	NM_009441	Ttc3	tetratricopeptide repeat domain 3
CUST_10818_PI419771968		AK045533	chrX	+	17851640	17855386	8.61825	down	exonic sense	NM_009483	Kdm6a	lysine (K)-specific demethylase 6A
CUST_11428_PI419771968		AK052455	chr4	-	141244566	141247619	8.58407	down	exonic sense	NM_001017966	Ddi2	DNA-damage inducible protein 2
CUST_4512_PI419771968	Chd6	uc008nro	chr2	-	160785694	160787257	8.57243	down	exonic sense	NM_173368	Chd6	chromodomain helicase DNA binding protein 6
CUST_12946_PI419771968		AK162395	chr14	-	24240840	24245783	8.56828	down	exonic sense	NM_010610	Kcnma1	potassium large conductance calcium-activated channel, subfamily M, alpha member 1
CUST_1070_PI419771968		AK083616	chr1	-	170083657	170085343	8.45701	down	exonic sense	NM_183355	Pbx1	pre B cell leukemia homeobox 1
CUST_12210_PI419771968		AK084102	chr16	-	84965476	84967317	8.44726	down	exonic sense	NM_001198823	App	amyloid beta (A4) precursor protein
CUST_636_PI419771968		AK035288	chr2	+	181285845	181287585	8.43651	down	exonic sense	NM_016775	Dnajc5	DnaJ (Hsp40) homolog, subfamily C, member 5
CUST_86_PI419771968		AK004787	chr18	-	60844148	60847086	8.3676	down	exonic sense	NM_008306	Ndst1	N-deacetylase/N-sulfotransferase (heparan glucosaminyl) 1
CUST_2485_PI419771968	AK011693	uc007mla	chr11	-	116264154	116274346	8.2859	down	exonic sense	NM_027258	Rnf157	ring finger protein 157
CUST_5649_PI419771968	Scs	uc009dab	chr6	-	95516389	95605593	8.20879	down	exonic sense	NM_011507	Suclg2	succinate-Coenzyme A ligase, GDP-forming, beta subunit
CUST_9712_PI419771968		AK033357	chr7	+	56809261	56812100	8.17117	down	exonic sense	NM_175272	Nav2	neuron navigator 2
CUST_9074_PI419771968		AK020581	chr17	+	74794979	74795527	8.1346	down	exonic sense	NM_144798	Slc30a6	solute carrier family 30 (zinc transporter), member 6
CUST_11585_PI419771968		AK053707	chr8	-	75875065	75877400	8.03844	down	exonic sense	NM_010687	Large	like-glycosyltransferase
CUST_11183_PI419771968		AK049261	chr2	-	177803180	177813160	8.00767	down	exonic sense	NM_001162922	Zfp931	zinc finger protein 931
CUST_358_PI419771968		AK014035	chr11	+	69652064	69653114	7.93448	down	exonic sense	NM_026982	1810027O10Rik	transmembrane protein 256
CUST_4498_PI419771968	Caper	uc008nmw	chr2	-	156004296	156005976	7.79005	down	exonic sense	NM_133242	Rbm39	RNA binding motif protein 39
CUST_9910_PI419771968		AK035372	chr8	+	63831623	63833285	7.74394	down	exonic sense	NM_021506	Sh3rf1	SH3 domain containing ring finger 1
CUST_9293_PI419771968		AK021356	chr3	-	153171840	153172706	7.70896	down	exonic sense	NM_011372	St6galnac3	ST6 (alpha-N-acetyl-neuraminyl-2,3-beta-galactosyl-1,3)-N-acetylgalactosaminide alpha-2,6-sialyltransferase 3
CUST_12501_PI419771968		AK087552	chr4	+	154975727	154976569	7.6819	down	exonic sense	NM_177186	Slc35e2	solute carrier family 35, member E2
CUST_12034_PI419771968		AK082168	chr12	+	109766966	109769718	7.67793	down	exonic sense	NM_001043335	Eml1	echinoderm microtubule associated protein like 1
CUST_10681_PI419771968		AK043966	chr16	-	89908487	90144059	7.65957	down	exonic sense	NM_001145886	Tiam1	T cell lymphoma invasion and metastasis 1
CUST_6470_PI419771968	Ncam1	uc009pjm	chr9	-	49449694	49607174	7.63487	down	exonic sense	NM_001081445	Ncam1	neural cell adhesion molecule 1
CUST_13317_PI419771968		BC096373	chr2	-	177803195	177813181	7.6256	down	exonic sense	NM_001162922	Zfp931	zinc finger protein 931
CUST_11724_PI419771968		AK077830	chr9	-	58824487	58827277	7.56773	down	exonic sense	NM_001042752	Neo1	neogenin
CUST_6639_PI419771968	AZ2	uc009rzk	chr9	+	117949616	117978912	7.55724	down	exonic sense	NM_013727	Azi2	5-azacytidine induced gene 2
CUST_6766_PI419771968	AK082779	uc009ubc	chrX	-	103046775	103047406	7.47225	down	exonic sense	NM_009530	Atrx	alpha thalassemia/mental retardation syndrome X-linked homolog (human)
CUST_5673_PI419771968	AK078466	uc009dii	chr6	-	114870071	114871834	7.44901	down	exonic sense	NM_177683	Vgll4	vestigial like 4 (Drosophila)
CUST_2164_PI419771968	Rpl41	uc007hnj	chr10	-	127985172	127986126	7.44602	down	exonic sense	NM_018860	Rpl41	ribosomal protein L41
CUST_8002_PI419771968		AK015725	chr18	+	74019047	74040987	7.4335	down	exonic sense	NM_027741	Mro	maestro
CUST_5604_PI419771968	Aup1	uc009cma	chr6	+	83006971	83007676	7.41612	down	exonic sense	NM_007517	Aup1	ancient ubiquitous protein 1
CUST_5250_PI419771968	BC034252	uc008xqo	chr5	+	69964115	69965891	7.40859	down	exonic sense	NM_172711	Guf1	GUF1 GTPase homolog (S. cerevisiae)
CUST_6258_PI419771968	Phkb	uc009mqh	chr8	+	88364889	88460945	7.35576	down	exonic sense	NM_199446	Phkb	phosphorylase kinase beta
CUST_8484_PI419771968		AK017916	chr2	-	12285963	12287808	7.34244	down	exonic sense	NM_024185	Fam188a	family with sequence similarity 188, member A
CUST_11141_PI419771968		AK048773	chr14	-	24242807	24246553	7.30338	down	exonic sense	NM_010610	Kcnma1	potassium large conductance calcium-activated channel, subfamily M, alpha member 1
CUST_12127_PI419771968		AK083087	chr9	-	66877726	66880632	7.26848	down	exonic sense	NM_001164254	Tpm1	tropomyosin 1, alpha
CUST_2001_PI419771968	AK005214	uc007fjw	chr10	+	62563111	62563726	7.25716	down	exonic sense	NM_016864	Atoh7	atonal homolog 7 (Drosophila)
CUST_1767_PI419771968	Lemd1	uc007coi	chr1	+	134088007	134106123	7.24175	down	exonic sense	NM_001033250	Lemd1	LEM domain containing 1
CUST_1724_PI419771968	Tnrc15	uc007bwq	chr1	+	89223627	89254359	7.23939	down	exonic sense	NM_146112	Gigyf2	GRB10 interacting GYF protein 2
CUST_4415_PI419771968	BC002288	uc008mag	chr2	+	121973452	121975096	7.07376	down	exonic sense	NM_009735	B2m	beta-2 microglobulin
CUST_311_PI419771968		AK012979	chr4	+	100115034	100117099	7.02979	down	exonic sense	NM_013845	Ror1	receptor tyrosine kinase-like orphan receptor 1
CUST_10910_PI419771968		AK046762	chr9	+	21810011	21813689	7.02495	down	exonic sense	NM_008925	Prkcsh	protein kinase C substrate 80K-H
CUST_9353_PI419771968		AK028953	chrX	+	109424956	109462093	6.99673	down	exonic sense	NM_026565	Apool	apolipoprotein O-like
CUST_12989_PI419771968		AK165095	chr7	+	13063715	13069250	6.99383	down	exonic sense	NM_001039951	Zfp606	zinc finger protein 606
CUST_11864_PI419771968		AK079890	chr3	-	89820061	89821551	6.92275	down	exonic sense	NM_153489	Ubap2l	ubiquitin associated protein 2-like
CUST_4164_PI419771968	AK165766	uc008hzy	chr19	-	57191265	57193423	6.88239	down	exonic sense	NM_001103178	Ablim1	actin-binding LIM protein 1
CUST_10191_PI419771968		AK038116	chr12	+	4619083	4622396	6.85156	down	exonic sense	NM_001198969	Itsn2	intersectin 2
CUST_216_PI419771968		AK009372	chr17	-	50132586	50133655	6.8198	down	exonic sense	NM_181397	Rftn1	raftlin lipid raft linker 1
CUST_12526_PI419771968		AK088223	chr2	-	144092764	144096573	6.80043	down	exonic sense	NM_001199188	Snx5	sorting nexin 5
CUST_8886_PI419771968		AK019982	chr11	+	105451296	105452135	6.79541	down	exonic sense	NM_181071	Tanc2	tetratricopeptide repeat, ankyrin repeat and coiled-coil containing 2
CUST_3285_PI419771968	FAK	uc007wcc	chr15	-	73173562	73253710	6.69414	down	exonic sense	NM_007982	Ptk2	PTK2 protein tyrosine kinase 2
CUST_9512_PI419771968		AK031341	chr14	-	63860808	63864096	6.67016	down	exonic sense	NM_008092	Gata4	GATA binding protein 4
CUST_12697_PI419771968		AK135056	chr11	-	51807068	51810930	6.6432	down	exonic sense	NM_009458	Ube2b	ubiquitin-conjugating enzyme E2B
CUST_1064_PI419771968		AK083217	chr4	-	129295345	129296354	6.6383	down	exonic sense	NM_198026	Iqcc	IQ motif containing C
CUST_10114_PI419771968		AK037414	chr12	-	82681630	82684348	6.62711	down	exonic sense	NM_027213	Med6	mediator of RNA polymerase II transcription, subunit 6 homolog (yeast)
CUST_9942_PI419771968		AK035670	chr12	+	33650190	33655207	6.62439	down	exonic sense	NM_013635	Sypl	synaptophysin-like protein
CUST_12263_PI419771968		AK084869	chr9	+	103207560	103208314	6.61828	down	exonic sense	NM_176979	Topbp1	topoisomerase (DNA) II binding protein 1
CUST_4499_PI419771968	AK085172	uc008nnb	chr2	+	156096817	156099086	6.5987	down	exonic sense	NM_172674	Phf20	PHD finger protein 20
CUST_10161_PI419771968		AK037895	chr3	-	51352604	51355242	6.59342	down	exonic sense	NM_080793	Setd7	SET domain containing (lysine methyltransferase) 7
CUST_12901_PI419771968		AK155976	chr2	-	156004562	156005922	6.5593	down	exonic sense	NM_133242	Rbm39	RNA binding motif protein 39
CUST_1045_PI419771968		AK082033	chr9	+	114318769	114320315	6.5431	down	exonic sense	NM_001200002	Tmppe	transmembrane protein with metallophosphoesterase domain
CUST_5261_PI419771968	AK047175	uc008xuj	chr5	+	76045217	76048321	6.54172	down	exonic sense	NM_001122733	Kit	kit oncogene
CUST_11188_PI419771968		AK049403	chr17	-	67301878	67303747	6.51755	down	exonic sense	NM_008984	Ptprm	protein tyrosine phosphatase, receptor type, M
CUST_11815_PI419771968		AK079108	chr2	+	49113712	49115468	6.51093	down	exonic sense	NM_029924	Mbd5	methyl-CpG binding domain protein 5
CUST_4715_PI419771968	Pip5k1a	uc008qhw	chr3	-	94862469	94863922	6.50807	down	exonic sense	NM_008847	Pip5k1a	phosphatidylinositol-4-phosphate 5-kinase, type 1 alpha
CUST_11458_PI419771968		AK052686	chr16	+	43363576	43578864	6.46702	down	exonic sense	NM_019778	Zbtb20	zinc finger and BTB domain containing 20
CUST_1365_PI419771968		AK147814	chr10	-	60891622	60895691	6.44361	down	exonic sense	NM_010124	Eif4ebp2	eukaryotic translation initiation factor 4E binding protein 2
CUST_1935_PI419771968	Pde7b	uc007eoc	chr10	-	20199432	20444757	6.43119	down	exonic sense	NM_013875	Pde7b	phosphodiesterase 7B
CUST_3515_PI419771968	Cd200	uc007zio	chr16	-	45407306	45409166	6.35375	down	exonic sense	NM_010818	Cd200	CD200 antigen
CUST_10184_PI419771968		AK038074	chr11	-	74731970	74734356	6.298	down	exonic sense	NM_013761	Srr	serine racemase
CUST_5036_PI419771968	AK013162	uc008uzj	chr4	+	130168255	130169617	6.28904	down	exonic sense	NM_025998	Nkain1	Na+/K+ transporting ATPase interacting 1
CUST_1062_PI419771968		AK083165	chr11	-	120486437	120490077	6.28639	down	exonic sense	NM_010756	Mafg	v-maf musculoaponeurotic fibrosarcoma oncogene family, protein G (avian)
CUST_10375_PI419771968		AK040093	chr7	+	25688067	25688415	6.27111	down	exonic sense	NM_001130150	Arhgef1	Rho guanine nucleotide exchange factor (GEF) 1
CUST_11991_PI419771968		AK081590	chr7	-	130426450	130429755	6.25987	down	exonic sense	NM_001122640	Arhgap17	Rho GTPase activating protein 17
CUST_11939_PI419771968		AK081027	chr19	-	59062769	59065092	6.24171	down	exonic sense	NM_001114312	4930506M07Rik	RIKEN cDNA 4930506M07 gene
CUST_9310_PI419771968		AK027946	chr15	-	74582748	74583454	6.2375	down	exonic sense	NM_011838	Lynx1	Ly6/neurotoxin 1
CUST_8639_PI419771968		AK018345	chr2	+	5766298	5778466	6.22386	down	exonic sense	NM_016918	Nudt5	nudix (nucleoside diphosphate linked moiety X)-type motif 5
CUST_12175_PI419771968		AK083728	chr14	-	66446660	66450656	6.21789	down	exonic sense	NM_028039	Esco2	establishment of cohesion 1 homolog 2 (S. cerevisiae)
CUST_11904_PI419771968		AK080554	chr2	-	155998631	155999859	6.20214	down	exonic sense	NM_133242	Rbm39	RNA binding motif protein 39
CUST_11573_PI419771968		AK053579	chr15	-	3295226	3533212	6.20078	down	exonic sense	NM_010284	Ghr	growth hormone receptor
CUST_5808_PI419771968	AK212208	uc009fyf	chr7	-	29090649	29091034	6.15014	down	exonic sense	NM_025616	Timm50	translocase of inner mitochondrial membrane 50
CUST_5417_PI419771968	Ywhag	uc008zzh	chr5	-	136406549	136410394	6.10792	down	exonic sense	NM_018871	Ywhag	tyrosine 3-monooxygenase/tryptophan 5-monooxygenase activation protein, gamma polypeptide
CUST_9487_PI419771968		AK031157	chr4	-	56813631	56815149	6.05796	down	exonic sense	NM_026079	Ikbkap	inhibitor of kappa light polypeptide enhancer in B cells, kinase complex-associated protein
CUST_3509_PI419771968	AK038731	uc007zgh	chr16	+	43619100	43622028	6.0492	down	exonic sense	NM_181058	Zbtb20	zinc finger and BTB domain containing 20
CUST_8540_PI419771968		BC034330	chr14	+	56514762	56517612	6.01809	down	exonic sense	NM_027143	Khnyn	KH and NYN domain containing
CUST_10333_PI419771968		AK039609	chr2	-	30057881	30061618	6.00032	down	exonic sense	NM_172404	Ccbl1	cysteine conjugate-beta lyase 1
CUST_11845_PI419771968		AK079628	chr7	-	117128917	117129801	5.91009	down	exonic sense	NM_153525	Tmem41b	transmembrane protein 41B
CUST_591_PI419771968		AK032130	chr3	+	126546287	126549243	5.90043	down	exonic sense	NM_001025438	Camk2d	calcium/calmodulin-dependent protein kinase II, delta
CUST_3724_PI419771968	AK036614	uc008bzl	chr17	-	33831161	33833191	5.86807	down	exonic sense	NM_145486	March2	membrane-associated ring finger (C3HC4) 2
CUST_5041_PI419771968	AK155592	uc008vbk	chr4	-	132061990	132066414	5.73787	down	exonic sense	NM_144907	Sesn2	sestrin 2
CUST_607_PI419771968		AK033315	chr2	+	152460553	152463732	5.73288	down	exonic sense	NM_009047	Rem1	rad and gem related GTP binding protein 1
CUST_11422_PI419771968		AK052336	chr8	+	46870095	46873921	5.72248	down	exonic sense	NM_001205219	Sorbs2	sorbin and SH3 domain containing 2
CUST_1108_PI419771968		AK085198	chr1	-	170085020	170085835	5.69942	down	exonic sense	NM_183355	Pbx1	pre B cell leukemia homeobox 1
CUST_1583_PI419771968		AK170049	chr6	-	83718879	83720526	5.67454	down	exonic sense	NM_009357	Tex261	testis expressed gene 261
CUST_13330_PI419771968		BC106197	chr2	+	176583320	176593323	5.65827	down	exonic sense	NM_001205057	Gm14295	predicted gene 14295
CUST_9632_PI419771968		AK032649	chr12	-	84825136	84828671	5.65224	down	exonic sense	NM_058212	Dpf3	D4, zinc and double PHD fingers, family 3
CUST_4126_PI419771968	Hps1	uc008hoa	chr19	-	42832570	42834340	5.58075	down	exonic sense	NM_019424	Hps1	Hermansky-Pudlak syndrome 1 homolog (human)
CUST_9817_PI419771968		AK034561	chr18	+	9215037	9218135	5.56245	down	exonic sense	NM_008058	Fzd8	frizzled homolog 8 (Drosophila)
CUST_9534_PI419771968		AK031454	chr15	+	85060671	85064690	5.54092	down	exonic sense	NM_010180	Fbln1	fibulin 1
CUST_11260_PI419771968		AK050725	chr9	+	96188775	96191926	5.53948	down	exonic sense	NM_001184706	Tfdp2	transcription factor Dp 2
CUST_7347_PI419771968		AK009865	chr16	-	48993597	48994215	5.5091	down	exonic sense	NM_001110017	Dzip3	DAZ interacting protein 3, zinc finger
CUST_12423_PI419771968		AK086575	chr2	+	3345369	3347234	5.48508	down	exonic sense	NM_001110214	Dclre1c	DNA cross-link repair 1C, PSO2 homolog (S. cerevisiae)
CUST_11947_PI419771968		AK081084	chr17	-	66848465	66852271	5.48387	down	exonic sense	NM_024448	Rab12	RAB12, member RAS oncogene family
CUST_9464_PI419771968		AK030655	chr11	+	54924561	54926528	5.48057	down	exonic sense	NM_010299	Gm2a	GM2 ganglioside activator protein
CUST_1313_PI419771968		AK140411	chr4	-	19536334	19538876	5.47576	down	exonic sense	NM_177327	Wwp1	WW domain containing E3 ubiquitin protein ligase 1
CUST_11113_PI419771968		AK048564	chr1	+	4874402	4877121	5.45772	down	exonic sense	NM_001159751	Tcea1	transcription elongation factor A (SII) 1
CUST_1641_PI419771968	AK040602	uc007atk	chr1	-	39604432	39608847	5.45206	down	exonic sense	NM_001033135	Rnf149	ring finger protein 149
CUST_4620_PI419771968	AK172713	uc008ozf	chr3	+	35971100	35973162	5.44506	down	exonic sense	NM_172678	Acad9	acyl-Coenzyme A dehydrogenase family, member 9
CUST_9966_PI419771968		AK035881	chr4	+	119486935	119671037	5.41093	down	exonic sense	NM_010657	Hivep3	human immunodeficiency virus type I enhancer binding protein 3
CUST_630_PI419771968		AK034527	chr16	-	45157485	45158777	5.39474	down	exonic sense	NM_028756	Slc35a5	solute carrier family 35, member A5
CUST_9719_PI419771968		AK033485	chr1	-	54532201	54534442	5.38782	down	exonic sense	NM_001163314	Pgap1	post-GPI attachment to proteins 1
CUST_4841_PI419771968	Chchd7	uc008rws	chr4	+	3866060	3870670	5.37073	down	exonic sense	NM_001190324	Chchd7	coiled-coil-helix-coiled-coil-helix domain containing 7
CUST_10812_PI419771968		AK045358	chr8	-	23692419	23696593	5.35909	down	exonic sense	NM_001198998	Vdac3	voltage-dependent anion channel 3
CUST_286_PI419771968		AK012243	chr6	+	86354228	86355163	5.35832	down	exonic sense	NM_001164078	Tia1	cytotoxic granule-associated RNA binding protein 1
CUST_1842_PI419771968	AK028767	uc007dlt	chr1	-	171902410	171905839	5.35258	down	exonic sense	NM_022563	Ddr2	discoidin domain receptor family, member 2
CUST_4894_PI419771968	BC055065	uc008srw	chr4	+	44314097	44316768	5.29529	down	exonic sense	NM_010790	Melk	maternal embryonic leucine zipper kinase
CUST_10127_PI419771968		AK037549	chr15	+	81866861	81869996	5.25389	down	exonic sense	NM_010247	Xrcc6	X-ray repair complementing defective repair in Chinese hamster cells 6
CUST_438_PI419771968		AK017913	chr4	+	132195016	132196185	5.2455	down	exonic sense	NM_211357	Eya3	eyes absent 3 homolog (Drosophila)
CUST_7561_PI419771968		AK013575	chr5	+	65782784	65787422	5.23482	down	exonic sense	NM_024471	Lias	lipoic acid synthetase
CUST_5646_PI419771968	Slc25a26	uc009czt	chr6	+	94457507	94546083	5.20564	down	exonic sense	NM_026255	Slc25a26	solute carrier family 25 (mitochondrial carrier, phosphate carrier), member 26
CUST_6210_PI419771968	AK076396	uc009lxi	chr8	+	72178388	72186786	5.20121	down	exonic sense	NM_001177527	Zfp964	zinc finger protein 964
CUST_8925_PI419771968		AK020156	chrX	+	109424991	109426191	5.1928	down	exonic sense	NM_026565	Apool	apolipoprotein O-like
CUST_10810_PI419771968		AK045346	chr9	+	92496179	92497455	5.19186	down	exonic sense	NM_001142916	Plod2	procollagen lysine, 2-oxoglutarate 5-dioxygenase 2
CUST_4270_PI419771968	mKIAA0569	uc008jph	chr2	-	44951780	44966253	5.16783	down	exonic sense	NM_015753	Zeb2	zinc finger E-box binding homeobox 2
CUST_1678_PI419771968	Cflar	uc007bcr	chr1	+	58770139	58779914	5.16295	down	exonic sense	NM_207653	Cflar	CASP8 and FADD-like apoptosis regulator
CUST_10272_PI419771968		AK038861	chr7	+	97535868	97537546	5.1226	down	exonic sense	NM_001040085	Sytl2	synaptotagmin-like 2
CUST_7579_PI419771968		AK013657	chr11	-	33742308	33743562	5.12184	down	exonic sense	NM_027398	Kcnip1	Kv channel-interacting protein 1
CUST_3944_PI419771968	IIGP	uc008fab	chr18	+	60535681	60538328	5.06721	down	exonic sense	NM_001146275	Iigp1	interferon inducible GTPase 1
CUST_13192_PI419771968		BC037747	chr6	+	29375931	29376948	5.06708	down	exonic sense	NM_145574	Ccdc136	coiled-coil domain containing 136
CUST_9561_PI419771968		AK031784	chrX	-	159221390	159223859	5.05544	down	exonic sense	NM_178935	Txlng	taxilin gamma
CUST_6156_PI419771968	IKKbeta	uc009ldv	chr8	-	23812926	23817035	5.041	down	exonic sense	NM_010546	Ikbkb	inhibitor of kappaB kinase beta
CUST_12970_PI419771968		AK163795	chr7	-	135837750	135840320	5.03384	down	exonic sense	NM_145955	Mcmbp	MCM (minichromosome maintenance deficient) binding protein
CUST_11600_PI419771968		AK053912	chr4	+	132609407	132613089	5.01706	down	exonic sense	NM_146155	Ahdc1	AT hook, DNA binding motif, containing 1

## Sheet: exnoic antisense
Probe ID	GeneSymbol	SeqID	Chromosome	ChromosomeStrand	txStart	txEnd	FCAbsolute	Regulation	Genomic context	Associated_gene_acc	Associated_gene_Symbol	Associated_gene_full name
CUST_2124_PI419771968	AK006831	uc007hbx	chr10	+	115855176	115858291	11002.9	up	exonic antisense	NM_021452	Kcnmb4	potassium large conductance calcium-activated channel, subfamily M, beta member 4
CUST_5066_PI419771968	AK131719	uc008vov	chr4	+	141170284	141171519	10350.8	up	exonic antisense	NM_145987	Tmem82	transmembrane protein 82
CUST_105_PI419771968		AK005929	chr2	+	130415172	130415742	10012.2	up	exonic antisense	NM_080562	Ubox5	U box domain containing 5
CUST_3543_PI419771968	AK005838	uc007zqm	chr16	+	66657362	66664869	7011.26	up	exonic antisense	NM_178721	Cadm2	cell adhesion molecule 2
CUST_2312_PI419771968	AK006752	uc007jyo	chr11	+	72079922	72082059	6416.04	up	exonic antisense	NM_001004148	Slc13a5	solute carrier family 13 (sodium-dependent citrate transporter), member 5
CUST_9790_PI419771968		AK034299	chr2	+	131387102	131388919	4701.58	up	exonic antisense	NM_013460	Adra1d	adrenergic receptor, alpha 1d
CUST_118_PI419771968		AK006530	chr11	+	23397756	23399640	3718.22	up	exonic antisense	NM_172391	Ahsa2	AHA1, activator of heat shock protein ATPase 2
CUST_7178_PI419771968		AK007144	chr2	+	144157524	144158374	3214.41	up	exonic antisense	NM_026924	Ovol2	ovo-like 2 (Drosophila)
CUST_6322_PI419771968	AK076897	uc009nkt	chr8	-	113019265	113026256	3190.32	up	exonic antisense	NM_172916	Hydin	HYDIN, axonemal central pair apparatus protein
CUST_7818_PI419771968		AK015139	chr19	-	45046606	45059040	3059.55	up	exonic antisense	NM_001081225	Fam178a	family with sequence similarity 178, member A
CUST_2914_PI419771968	AK007100	uc007rsc	chr13	+	103550343	103551976	2941.62	up	exonic antisense	NM_175171	Mast4	microtubule associated serine/threonine kinase family member 4
CUST_11689_PI419771968		AK076893	chr14	+	58508658	58509673	2576.91	up	exonic antisense	NM_029492	Zdhhc20	zinc finger, DHHC domain containing 20
CUST_2349_PI419771968	AK005634	uc007knx	chr11	-	82755845	82774159	1892.71	up	exonic antisense	NM_183201	Slfn5	schlafen 5
CUST_475_PI419771968		AK018927	chr19	+	46469869	46470437	1734.34	up	exonic antisense	NM_016860	Actr1a	ARP1 actin-related protein 1A, centractin alpha
CUST_5356_PI419771968	AK006812	uc008ytp	chr5	+	113222311	113230718	1572.69	up	exonic antisense	NM_028901	Myo18b	myosin XVIIIb
CUST_5464_PI419771968	AK006121	uc009awo	chr6	-	5913899	5927359	1526.59	up	exonic antisense	NM_010063	Dync1i1	dynein cytoplasmic 1 intermediate chain 1
CUST_7142_PI419771968		AK006982	chr19	-	46339028	46342159	1501.92	up	exonic antisense	NM_178930	Gbf1	golgi-specific brefeldin A-resistance factor 1
CUST_4318_PI419771968	AK029663	uc008kcx	chr2	+	73399130	73403430	1375.4	up	exonic antisense	NM_007389	Chrna1	cholinergic receptor, nicotinic, alpha polypeptide 1 (muscle)
CUST_2216_PI419771968	AK019722	uc007ify	chr11	-	24066876	24072824	1317.24	up	exonic antisense	NM_016707	Bcl11a	B cell CLL/lymphoma 11A (zinc finger protein)
CUST_6583_PI419771968	AK015183	uc009rea	chr9	-	99199425	99205092	1281.66	up	exonic antisense	NM_023873	Cep70	centrosomal protein 70
CUST_4124_PI419771968	AK006610	uc008hnr	chr19	-	42636991	42637598	1242.12	up	exonic antisense	NM_177464	D19Ertd386e	R3H domain and coiled-coil containing 1 like
CUST_4384_PI419771968	AK006310	uc008lmt	chr2	-	109871406	109890636	1039	up	exonic antisense	NM_026613	Ccdc34	coiled-coil domain containing 34
CUST_913_PI419771968		AK076940	chr10	-	21061170	21061826	1036.14	up	exonic antisense	NM_001042593	Hbs1l	Hbs1-like (S. cerevisiae)
CUST_5088_PI419771968	AK007223	uc008vwe	chr4	+	148708747	148710006	1001.48	up	exonic antisense	NM_022022	Ube4b	ubiquitination factor E4B, UFD2 homolog (S. cerevisiae)
CUST_2147_PI419771968	BC098228	uc007hfc	chr10	+	119801226	119819892	922.595	up	exonic antisense	NM_010441	Hmga2	high mobility group AT-hook 2
CUST_4744_PI419771968	AK016162	uc008qtk	chr3	+	103575895	103593325	910.185	up	exonic antisense	NM_010432	Hipk1	homeodomain interacting protein kinase 1
CUST_5265_PI419771968	AK018948	uc008xvs	chr5	-	77435473	77447888	908.017	up	exonic antisense	NM_206935	Arl9	ADP-ribosylation factor-like 9
CUST_8772_PI419771968		AK019553	chr1	+	132319400	132334491	905.846	up	exonic antisense	NM_007827	Daf2	decay accelerating factor 2
CUST_7101_PI419771968		AK006818	chr10	-	62705821	62706896	893.59	up	exonic antisense	NM_026101	Herc4	hect domain and RLD 4
CUST_7976_PI419771968		AK015632	chr1	+	20346534	20382381	819.659	up	exonic antisense	NM_153179	Pkhd1	polycystic kidney and hepatic disease 1
CUST_2215_PI419771968	AK019630	uc007ifx	chr11	-	24060527	24072824	768.504	up	exonic antisense	NM_016707	Bcl11a	B cell CLL/lymphoma 11A (zinc finger protein)
CUST_129_PI419771968		AK006751	chr14	+	54873446	54873742	692.739	up	exonic antisense	NM_001113358	Dad1	defender against cell death 1
CUST_3127_PI419771968	AK007038	uc007uma	chr14	-	69782855	69789900	664.239	up	exonic antisense	NM_010920	Nkx2-6	NK2 transcription factor related, locus 6 (Drosophila)
CUST_7117_PI419771968		AK006863	chr17	+	91487832	91488731	623.053	up	exonic antisense	NM_020252	Nrxn1	neurexin I
CUST_5107_PI419771968	AK030206	uc008wcc	chr4	-	154239028	154243596	607.579	up	exonic antisense	NM_172878	Ttc34	tetratricopeptide repeat domain 34
CUST_11765_PI419771968		AK078302	chr11	+	53244073	53244859	605.594	up	exonic antisense	NM_025352	Uqcrq	ubiquinol-cytochrome c reductase, complex III subunit VII
CUST_8710_PI419771968		AK018837	chr16	-	3908824	3909192	578.854	up	exonic antisense	NM_029738	Cluap1	clusterin associated protein 1
CUST_8228_PI419771968		AK016582	chr12	+	111934173	111935326	553.838	up	exonic antisense	NM_010480	Hsp90aa1	heat shock protein 90, alpha (cytosolic), class A member 1
CUST_11706_PI419771968		AK077216	chr7	+	133539371	133541259	533.83	up	exonic antisense	NM_010900	Nfatc2ip	nuclear factor of activated T cells, cytoplasmic, calcineurin dependent 2 interacting protein
CUST_6933_PI419771968		AK005742	chr8	+	72635650	72636897	523.707	up	exonic antisense	NM_007789	Ncan	neurocan
CUST_3783_PI419771968	AK132847	uc008dfb	chr17	+	59135673	59164404	500.466	up	exonic antisense	NM_026497	Nudt12	nudix (nucleoside diphosphate linked moiety X)-type motif 12
CUST_6098_PI419771968	AK016549	uc009klt	chr7	-	148795964	148799646	446.189	up	exonic antisense	NM_007459	Ap2a2	adaptor-related protein complex 2, alpha 2 subunit
CUST_6433_PI419771968	AK007162	uc009ozr	chr9	+	40141056	40150913	444.584	up	exonic antisense	NM_172768	Gramd1b	GRAM domain containing 1B
CUST_6468_PI419771968	AK015955	uc009pjj	chr9	+	49326392	49376130	431.792	up	exonic antisense	NM_001081445	Ncam1	neural cell adhesion molecule 1
CUST_6977_PI419771968		AK006042	chr3	-	101229196	101230856	413.483	up	exonic antisense	NM_207205	Igsf3	immunoglobulin superfamily, member 3
CUST_3698_PI419771968	AK131746	uc008bfj	chr17	-	27236602	27238385	408.841	up	exonic antisense	NM_080553	Itpr3	inositol 1,4,5-triphosphate receptor 3
CUST_3116_PI419771968	AK016511	uc007ugw	chr14	+	63379337	63448963	405.884	up	exonic antisense	NM_008715	Ints6	integrator complex subunit 6
CUST_8023_PI419771968		AK015803	chr19	+	16855036	16856500	401.68	up	exonic antisense	NM_173028	Vps13a	vacuolar protein sorting 13A (yeast)
CUST_13227_PI419771968		BC048639	chr16	+	59553889	59554580	395.004	up	exonic antisense	NM_174848	Crybg3	beta-gamma crystallin domain containing 3
CUST_5888_PI419771968	AK006968	uc009hbz	chr7	-	57772678	57831254	378.217	up	exonic antisense	NM_001037906	Nell1	NEL-like 1
CUST_106_PI419771968		AK005945	chr3	-	154371621	154374307	376.713	up	exonic antisense	NM_175176	4922501L14Rik	RIKEN cDNA 4922501L14 gene
CUST_2282_PI419771968	AK005754	uc007jjp	chr11	+	62419267	62420525	367.277	up	exonic antisense	NM_198861	BC046404	family with sequence similarity 211, member A
CUST_7072_PI419771968		AK006687	chr10	-	45297293	45297924	366.13	up	exonic antisense	NM_172473	Hace1	HECT domain and ankyrin repeat containing, E3 ubiquitin protein ligase 1
CUST_1664_PI419771968	AK015376	uc007azt	chr1	+	54738572	54793660	365.271	up	exonic antisense	NM_001081433	Ankrd44	ankyrin repeat domain 44
CUST_7953_PI419771968		AK015574	chr12	-	72417851	72419017	360.63	up	exonic antisense	NM_021532	Dact1	dapper homolog 1, antagonist of beta-catenin (xenopus)
CUST_4773_PI419771968	AK015409	uc008rev	chr3	-	122498008	122504898	354.335	up	exonic antisense	NM_153422	Pde5a	phosphodiesterase 5A, cGMP-specific
CUST_7208_PI419771968		AK007286	chr9	+	50336878	50341857	308.123	up	exonic antisense	NM_133217	Bco2	beta-carotene oxygenase 2
CUST_7041_PI419771968		AK006520	chr17	+	29042209	29043716	293.723	up	exonic antisense	NM_172450	4930539E08Rik	RIKEN cDNA 4930539E08 gene
CUST_3311_PI419771968	AK019804	uc007wnq	chr15	+	77258441	77292396	291.113	up	exonic antisense	NM_001024848	Apol7b	apolipoprotein L 7b
CUST_12669_PI419771968		AK133239	chr17	-	43725288	43728458	274.956	up	exonic antisense	NM_013737	Pla2g7	phospholipase A2, group VII (platelet-activating factor acetylhydrolase, plasma)
CUST_8546_PI419771968		BC048001	chr10	+	25713528	25714024	255.23	up	exonic antisense	NM_029881	Tmem200a	transmembrane protein 200A
CUST_8850_PI419771968		AK019811	chr11	-	59539419	59546274	252.266	up	exonic antisense	NM_201245	Mprip	myosin phosphatase Rho interacting protein
CUST_12661_PI419771968		AK132914	chr5	+	125869691	125870924	242.668	up	exonic antisense	NM_019639	Ubc	ubiquitin C
CUST_473_PI419771968		AK018904	chr17	-	32771646	32772079	239.991	up	exonic antisense	NM_001100187	Gm9705	predicted gene 9705
CUST_3436_PI419771968	DQ072382	uc007yei	chr16	+	10792080	10798155	233.729	up	exonic antisense	NM_008933	Prm2	protamine 2
CUST_3376_PI419771968	AK131781	uc007xij	chr15	-	91956509	91959385	232.994	up	exonic antisense	NM_007727	Cntn1	contactin 1
CUST_1969_PI419771968	AK006037	uc007eyj	chr10	+	41738021	41738616	230.438	up	exonic antisense	NM_001034858	Armc2	armadillo repeat containing 2
CUST_108_PI419771968		AK006091	chr19	+	29122021	29123219	225.524	up	exonic antisense	NM_021299	Ak3	adenylate kinase 3
CUST_6459_PI419771968	AK005635	uc009pfq	chr9	-	45126348	45130162	224.499	up	exonic antisense	NM_001013373	Tmprss13	transmembrane protease, serine 13
CUST_5657_PI419771968	AK016361	uc009dci	chr6	+	102216093	102286668	223.772	up	exonic antisense	NM_008779	Cntn3	contactin 3
CUST_4436_PI419771968	AK015562	uc008mje	chr2	-	130369526	130389485	213.444	up	exonic antisense	NM_008980	Ptpra	protein tyrosine phosphatase, receptor type, A
CUST_2749_PI419771968	AK016178	uc007puv	chr13	-	23847690	23849489	205.587	up	exonic antisense	NM_178193	Hist1h4b	histone cluster 1, H4b
CUST_4815_PI419771968	AK006921	uc008rpz	chr3	+	144412445	144413051	196.913	up	exonic antisense	NM_009899	Clca1	chloride channel calcium activated 1
CUST_7109_PI419771968		AK006843	chr4	-	53575854	53577569	194.916	up	exonic antisense	NM_133891	Slc44a1	solute carrier family 44, member 1
CUST_4622_PI419771968	AK029633	uc008paf	chr3	-	36951138	36958946	193.78	up	exonic antisense	NM_172679	4932438A13Rik	RIKEN cDNA 4932438A13 gene
CUST_8218_PI419771968		AK016503	chr14	+	45478345	45578097	192.136	up	exonic antisense	NM_008962	Ptgdr	prostaglandin D receptor
CUST_4762_PI419771968	AK132829	uc008rbl	chr3	-	113921560	113926602	189.734	up	exonic antisense	NM_007729	Col11a1	collagen, type XI, alpha 1
CUST_8217_PI419771968		AK016494	chr7	-	135345591	135346823	187.405	up	exonic antisense	NM_001177632	Itgad	integrin, alpha D
CUST_5693_PI419771968	AK019772	uc009dta	chr6	-	124960198	124999871	186.814	up	exonic antisense	NM_175557	Zfp384	zinc finger protein 384
CUST_1851_PI419771968	AK017125	uc007dqr	chr1	-	174471750	174480937	185.097	up	exonic antisense	NM_027972	Ccdc19	coiled-coil domain containing 19
CUST_2324_PI419771968	AK006051	uc007kde	chr11	+	74986061	74991135	184.476	up	exonic antisense	NM_027136	Ovca2	candidate tumor suppressor in ovarian cancer 2
CUST_2234_PI419771968	AK076655	uc007ikz	chr11	+	34199749	34208113	182.832	up	exonic antisense	NM_033374	Dock2	dedicator of cyto-kinesis 2
CUST_6973_PI419771968		AK006012	chr7	-	125883962	125884695	180.101	up	exonic antisense	NM_027815	9030624J02Rik	RIKEN cDNA 9030624J02 gene
CUST_7092_PI419771968		AK006764	chr8	+	87956584	87957214	179.966	up	exonic antisense	NM_025722	4921524J17Rik	RIKEN cDNA 4921524J17 gene
CUST_5638_PI419771968	BC100523	uc009cxn	chr6	-	90546678	90549919	173.689	up	exonic antisense	NM_027406	Aldh1l1	aldehyde dehydrogenase 1 family, member L1
CUST_136_PI419771968		AK006846	chr12	-	55163035	55180379	167.307	up	exonic antisense	NM_013780	Npas3	neuronal PAS domain protein 3
CUST_11903_PI419771968		AK080546	chr6	+	125444445	125445987	163.681	up	exonic antisense	NM_007657	Cd9	CD9 antigen
CUST_1986_PI419771968	AK046160	uc007fed	chr10	-	59356631	59360464	157.685	up	exonic antisense	NM_019965	Dnajb12	DnaJ (Hsp40) homolog, subfamily B, member 12
CUST_6061_PI419771968	AK007137	uc009jyh	chr7	-	135335563	135346842	148.908	up	exonic antisense	NM_001029872	Itgad	integrin, alpha D
CUST_2272_PI419771968	AK005722	uc007jeq	chr11	-	59539418	59553656	148.643	up	exonic antisense	NM_201245	Mprip	myosin phosphatase Rho interacting protein
CUST_6930_PI419771968		AK005733	chr17	-	87729103	87731392	147.077	up	exonic antisense	NM_028639	Ttc7	tetratricopeptide repeat domain 7
CUST_140_PI419771968		AK007010	chr15	+	38448540	38449819	146.933	up	exonic antisense	NM_001102458	Azin1	antizyme inhibitor 1
CUST_8225_PI419771968		AK016564	chr12	+	109357056	109359494	145.383	up	exonic antisense	NM_028262	Setd3	SET domain containing 3
CUST_2213_PI419771968	AK132720	uc007ifd	chr11	+	23397756	23399192	138.807	up	exonic antisense	NM_172391	Ahsa2	AHA1, activator of heat shock protein ATPase 2
CUST_1660_PI419771968	AK052226	uc007ayw	chr1	+	53252956	53254535	138.548	up	exonic antisense	NM_153556	Pms1	postmeiotic segregation increased 1 (S. cerevisiae)
CUST_7846_PI419771968		AK015226	chr16	-	36894479	36895769	138.267	up	exonic antisense	NM_030035	Golgb1	golgi autoantigen, golgin subfamily b, macrogolgin 1
CUST_1122_PI419771968		AK086441	chr15	+	89204347	89206149	136.554	up	exonic antisense	NM_138302	Tymp	thymidine phosphorylase
CUST_8045_PI419771968		AK015853	chr14	-	99702370	99703560	133.876	up	exonic antisense	NM_009769	Klf5	Kruppel-like factor 5
CUST_3654_PI419771968	4930474M22Rik	uc008amz	chr17	-	14526119	14535949	130.464	up	exonic antisense	NM_022315	Smoc2	SPARC related modular calcium binding 2
CUST_11688_PI419771968		AK076870	chr18	+	32294469	32295059	123.904	up	exonic antisense	NM_001042768	Proc	protein C
CUST_9389_PI419771968		AK029496	chr16	+	91013965	91016988	118.382	up	exonic antisense	NM_026110	Gcfc1	PAX3 and PAX7 binding protein 1
CUST_6204_PI419771968	AK015741	uc009lwi	chr8	+	70892357	70899609	118.082	up	exonic antisense	NM_001252623	Csgalnact1	chondroitin sulfate N-acetylgalactosaminyltransferase 1
CUST_7062_PI419771968		AK006648	chr14	+	55251167	55251618	117.783	up	exonic antisense	NM_199470	Cdh24	cadherin-like 24
CUST_6546_PI419771968	AK146160	uc009qui	chr9	+	78276251	78278612	113.718	up	exonic antisense	NM_173386	E330016A19Rik	Mab-21 domain containing 1
CUST_3435_PI419771968	DQ072380	uc007yeg	chr16	+	10791151	10798155	113.433	up	exonic antisense	NM_013637	Prm1	protamine 1
CUST_7066_PI419771968		AK006663	chr2	+	170181860	170205935	112.616	up	exonic antisense	NM_029815	Bcas1	breast carcinoma amplified sequence 1
CUST_405_PI419771968		AK016423	chr2	-	120281433	120295103	111.919	up	exonic antisense	NM_172672	Ganc	glucosidase, alpha; neutral C
CUST_2825_PI419771968	AK015814	uc007qtp	chr13	+	58382543	58397948	111.006	up	exonic antisense	NM_175214	Kif27	kinesin family member 27
CUST_5304_PI419771968	AK133807	uc008yig	chr5	-	101269772	101276186	110.741	up	exonic antisense	NM_172715	Agpat9	1-acylglycerol-3-phosphate O-acyltransferase 9
CUST_1239_PI419771968		AK133346	chr6	-	116210451	116214113	110.388	up	exonic antisense	NM_026585	D6Wsu116e	family with sequence similarity 21
CUST_7211_PI419771968		AK007306	chr3	+	95045194	95045510	109.726	up	exonic antisense	NM_134253	Bnipl	BCL2/adenovirus E1B 19kD interacting protein like
CUST_11681_PI419771968		AK076703	chr6	+	38670880	38730261	109.711	up	exonic antisense	NM_001136065	Hipk2	homeodomain interacting protein kinase 2
CUST_8214_PI419771968		AK016486	chr1	+	193916252	193923511	109.233	up	exonic antisense	NM_011633	Traf5	TNF receptor-associated factor 5
CUST_6431_PI419771968	AK018988	uc009otz	chr9	+	36575471	36590260	109.197	up	exonic antisense	NM_001199494	Ei24	etoposide induced 2.4 mRNA
CUST_7089_PI419771968		AK006740	chr9	+	7965837	7977004	106.884	up	exonic antisense	NM_001171147	Yap1	yes-associated protein 1
CUST_7848_PI419771968		AK015230	chr13	+	48586430	48587428	106.881	up	exonic antisense	NM_001164575	Zfp169	zinc finger protein 169
CUST_915_PI419771968		AK077006	chr8	-	46102569	46107739	106.293	up	exonic antisense	NM_001081286	Fat1	FAT tumor suppressor homolog 1 (Drosophila)
CUST_2998_PI419771968	AK018913	uc007svs	chr14	-	31583866	31591190	104.416	up	exonic antisense	NM_001166532	Sfmbt1	Scm-like with four mbt domains 1
CUST_7114_PI419771968		AK006853	chr18	-	70102973	70129263	104.342	up	exonic antisense	NM_201362	Ccdc68	coiled-coil domain containing 68
CUST_7764_PI419771968		AK014935	chr8	-	116157833	116159680	103.302	up	exonic antisense	NM_001048143	Mon1b	MON1 homolog b (yeast)
CUST_3569_PI419771968	AK082307	uc007zts	chr16	+	84972455	84979696	103.024	up	exonic antisense	NM_001198823	App	amyloid beta (A4) precursor protein
CUST_12430_PI419771968		AK086661	chr15	+	89204056	89205863	102.209	up	exonic antisense	NM_001111288	Sco2	SCO cytochrome oxidase deficient homolog 2 (yeast)
CUST_12931_PI419771968		AK160417	chr6	+	143970465	143972174	96.3507	up	exonic antisense	NM_001113559	Sox5	SRY-box containing gene 5
CUST_6007_PI419771968	AK007082	uc009jdo	chr7	+	116582131	116588409	94.1477	up	exonic antisense	NM_054103	Stk33	serine/threonine kinase 33
CUST_3581_PI419771968	AK006191	uc007zwy	chr16	+	91011493	91016988	93.9749	up	exonic antisense	NM_001164483	Synj1	synaptojanin 1
CUST_8718_PI419771968		AK018939	chr19	+	7457026	7458040	93.032	up	exonic antisense	NM_001033139	AI846148	expressed sequence AI846148
CUST_8316_PI419771968		AK016981	chr3	-	30691500	30692476	89.5548	up	exonic antisense	NM_027016	Sec62	SEC62 homolog (S. cerevisiae)
CUST_4486_PI419771968	AK145231	uc008njn	chr2	-	154437546	154439173	88.4068	up	exonic antisense	NM_199304	Zfp341	zinc finger protein 341
CUST_3210_PI419771968	AK133228	uc007vdl	chr15	-	6554340	6604303	84.9955	up	exonic antisense	NM_011815	Fyb	FYN binding protein
CUST_8274_PI419771968		AK016816	chr6	+	143970427	143972298	81.2867	up	exonic antisense	NM_011444	Sox5	SRY-box containing gene 5
CUST_12670_PI419771968		AK133257	chr13	+	26861261	26864596	78.7169	up	exonic antisense	NM_008232	Hdgfl1	hepatoma derived growth factor-like 1
CUST_8331_PI419771968		AK017041	chr13	-	67097756	67133341	77.2027	up	exonic antisense	NM_008959	Ptdss1	phosphatidylserine synthase 1
CUST_7018_PI419771968		AK006312	chr12	-	111805689	111806291	74.4424	up	exonic antisense	NM_001081457	Ppp2r5c	protein phosphatase 2, regulatory subunit B (B56), gamma isoform
CUST_4865_PI419771968	AK039347	uc008sdd	chr4	-	21773761	21775578	71.5446	up	exonic antisense	NM_025669	Sfrs18	serine/arginine-rich splicing factor 18
CUST_11679_PI419771968		AK076684	chr2	+	166390021	166391890	71.1681	up	exonic antisense	NM_177782	Prex1	phosphatidylinositol-3,4,5-trisphosphate-dependent Rac exchange factor 1
CUST_7919_PI419771968		AK015456	chr1	-	90244069	90249505	70.4334	up	exonic antisense	NM_134252	Trpm8	transient receptor potential cation channel, subfamily M, member 8
CUST_2116_PI419771968	AK015944	uc007gyt	chr10	-	105992250	106039536	68.8042	up	exonic antisense	NM_001205341	Ppfia2	protein tyrosine phosphatase, receptor type, f polypeptide (PTPRF), interacting protein (liprin), alpha 2
CUST_7985_PI419771968		AK015656	chr15	-	79058632	79059795	67.9653	up	exonic antisense	NM_008837	Pick1	protein interacting with C kinase 1
CUST_409_PI419771968		AK016472	chr2	-	103866038	103868518	64.8654	up	exonic antisense	NM_020593	Fbxo3	F-box protein 3
CUST_6244_PI419771968	BC048761	uc009mmp	chr8	-	87107346	87111527	64.6255	up	exonic antisense	NM_007578	Cacna1a	calcium channel, voltage-dependent, P/Q type, alpha 1A subunit
CUST_7008_PI419771968		AK006261	chr17	-	29230360	29231406	62.7673	up	exonic antisense	NM_007669	Cdkn1a	cyclin-dependent kinase inhibitor 1A (P21)
CUST_6926_PI419771968		AK005683	chr18	-	61850699	61852038	62.0483	up	exonic antisense	NM_019508	Il17b	interleukin 17B
CUST_116_PI419771968		AK006404	chr15	-	78742395	78744090	61.971	up	exonic antisense	NM_009164	Sh3bp1	SH3-domain binding protein 1
CUST_6553_PI419771968	AK076672	uc009qwk	chr9	+	83325153	83348180	60.7918	up	exonic antisense	NM_029434,	Lca5,	Leber congenital amaurosis 5 (human)
CUST_5875_PI419771968	AK133391	uc009gxl	chr7	+	53086264	53090615	59.8327	up	exonic antisense	NM_008172	Grin2d	glutamate receptor, ionotropic, NMDA2D (epsilon 4)
CUST_11705_PI419771968		AK077207	chr12	+	80292052	80293400	58.5702	up	exonic antisense	NM_021557	Rdh11	retinol dehydrogenase 11
CUST_7801_PI419771968		AK015106	chr15	-	78707306	78708049	58.2732	up	exonic antisense	NM_145929	Gga1	golgi associated, gamma adaptin ear containing, ARF binding protein 1
CUST_6564_PI419771968	AK077175	uc009qzb	chr9	+	88614466	88701102	58.0339	up	exonic antisense	NM_001128601	Gm2382	predicted gene 2382
CUST_6279_PI419771968	AK147860	uc009mzf	chr8	+	98330729	98345628	57.6707	up	exonic antisense	NM_153164	Cnot1	CCR4-NOT transcription complex, subunit 1
CUST_1232_PI419771968		AK132855	chr1	-	134313030	134314575	56.4988	up	exonic antisense	NM_172516	Dstyk	dual serine/threonine and tyrosine protein kinase
CUST_7870_PI419771968		AK015294	chr5	+	76760262	76770910	55.7743	up	exonic antisense	NM_019515	Nmu	neuromedin U
CUST_2602_PI419771968	AK015004	uc007nub	chr12	-	72092601	72116604	55.6419	up	exonic antisense	NM_011184	Psma3	proteasome (prosome, macropain) subunit, alpha type 3
CUST_8613_PI419771968		AK018218	chr3	+	94239037	94240685	54.8574	up	exonic antisense	NM_016901	Oaz3	ornithine decarboxylase antizyme 3
CUST_2647_PI419771968	AK015566	uc007ojx	chr12	-	89672556	89680698	54.4083	up	exonic antisense	NM_028105	Adck1	aarF domain containing kinase 1
CUST_4218_PI419771968	AK076389	uc008irj	chr2	+	25146739	25154448	53.5139	up	exonic antisense	NM_008169	Grin1	glutamate receptor, ionotropic, NMDA1 (zeta 1)
CUST_7922_PI419771968		AK015465	chr3	+	116671184	116687324	52.2515	up	exonic antisense	NM_023245	Palmd	palmdelphin
CUST_5751_PI419771968	AK005757	uc009eth	chr6	+	148160809	148184185	52.1696	up	exonic antisense	NM_026168	Ergic2	ERGIC and golgi 2
CUST_4316_PI419771968	AK131678	uc008kcr	chr2	+	73208960	73217352	52.1526	up	exonic antisense	NM_001190297	Gpr155	G protein-coupled receptor 155
CUST_709_PI419771968		AK041587	chr14	-	34864317	34915879	51.4646	up	exonic antisense	NM_172808	Antxrl	anthrax toxin receptor-like
CUST_7835_PI419771968		AK015189	chr12	-	55172596	55173655	51.1277	up	exonic antisense	NM_013780	Npas3	neuronal PAS domain protein 3
CUST_4927_PI419771968	AK020205	uc008thh	chr4	+	63640887	63644383	50.4459	up	exonic antisense	NM_011607	Tnc	tenascin C
CUST_6966_PI419771968		AK005985	chr2	-	31742453	31747934	50.0356	up	exonic antisense	NM_011836	Lamc3	laminin gamma 3
CUST_132_PI419771968		AK006795	chr3	-	96633748	96635973	49.4578	up	exonic antisense	NM_021517	Pdzk1	PDZ domain containing 1
CUST_7891_PI419771968		AK015372	chr2	-	152509143	152510871	49.2953	up	exonic antisense	NM_001159553	H13	histocompatibility 13
CUST_7169_PI419771968		AK007113	chr4	+	118966741	118967752	48.9615	up	exonic antisense	NM_011732	Ybx1	Y box protein 1
CUST_5969_PI419771968	AK005667	uc009ijo	chr7	-	104746858	104793622	47.9215	up	exonic antisense	NM_001081267,	Rsf1	remodeling and spacing factor 1
CUST_8194_PI419771968		AK016397	chr4	+	45333230	45334767	47.3913	up	exonic antisense	NM_025513	Exosc3	exosome component 3
CUST_2993_PI419771968	AK015792	uc007srs	chr14	-	26516459	26520768	46.5623	up	exonic antisense	NM_134084	Ppif	peptidylprolyl isomerase F (cyclophilin F)
CUST_7328_PI419771968		AK009506	chr18	-	33075479	33098887	46.1353	up	exonic antisense	NM_009793	Camk4	calcium/calmodulin-dependent protein kinase IV
CUST_574_PI419771968		AK030945	chr4	-	102676710	102684570	45.9874	up	exonic antisense	NM_001163767	Tctex1d1	Tctex1 domain containing 1
CUST_2446_PI419771968	AK039104	uc007lxk	chr11	+	105224565	105251956	45.9395	up	exonic antisense	NM_172568	March10	membrane-associated ring finger (C3HC4) 10
CUST_8104_PI419771968		AK016096	chr2	+	4958325	4962179	45.7378	up	exonic antisense	NM_181848	Optn	optineurin
CUST_1224_PI419771968		AK131765	chr14	-	33326471	33326938	44.1507	up	exonic antisense	NM_001081221	Ercc6	excision repair cross-complementing rodent repair deficiency, complementation group 6
CUST_4921_PI419771968	AK017104	uc008tgd	chr4	+	63042391	63055052	44.0478	up	exonic antisense	NM_001045514	Akna	AT-hook transcription factor
CUST_9377_PI419771968		AK029296	chr3	-	130811943	130815008	43.954	up	exonic antisense	NM_010703	Lef1	lymphoid enhancer binding factor 1
CUST_1217_PI419771968		AK131672	chr7	+	53069391	53070289	43.1744	up	exonic antisense	NM_001112701	Cyth2	cytohesin 2
CUST_7920_PI419771968		AK015459	chr10	-	21038893	21061861	42.2707	up	exonic antisense	NM_001042593	Hbs1l	Hbs1-like (S. cerevisiae)
CUST_8249_PI419771968		AK016706	chr6	-	54765858	54766967	41.6091	up	exonic antisense	NM_199143	Znrf2	zinc and ring finger 2
CUST_5510_PI419771968	AK076827	uc009bla	chr6	+	38668833	38692699	41.2297	up	exonic antisense	NM_001136065	Hipk2	homeodomain interacting protein kinase 2
CUST_3971_PI419771968	AK076657	uc008fny	chr18	-	70106598	70129263	39.9745	up	exonic antisense	NM_201362	Ccdc68	coiled-coil domain containing 68
CUST_7152_PI419771968		AK007026	chr14	+	103745805	103759695	39.7852	up	exonic antisense	NM_207215	Mycbp2	MYC binding protein 2
CUST_8308_PI419771968		AK016925	chr1	+	138112650	138121648	39.6554	up	exonic antisense	NM_028872	5730559C18Rik	RIKEN cDNA 5730559C18 gene
CUST_10458_PI419771968		AK041283	chr17	+	79754038	79757362	39.2652	up	exonic antisense	NM_026514	Cdc42ep3	CDC42 effector protein (Rho GTPase binding) 3
CUST_2699_PI419771968	AK076722	uc007pbs	chr12	-	111975471	111976563	39.0813	up	exonic antisense	NM_027149	Wdr20a	WD repeat domain 20A
CUST_12940_PI419771968		AK161422	chr7	+	26180432	26351436	38.0322	up	exonic antisense	NM_010719	Lipe	lipase, hormone sensitive
CUST_12667_PI419771968		AK133162	chr15	+	82683285	82689885	37.6667	up	exonic antisense	NM_013836	Tcf20	transcription factor 20
CUST_8226_PI419771968		AK016576	chr18	-	37911925	37927896	37.6295	up	exonic antisense	NM_033594	Pcdhga11	protocadherin gamma subfamily A, 11
CUST_11453_PI419771968		AK052663	chr15	-	78856885	78859042	37.5531	up	exonic antisense	NM_008197	H1f0	H1 histone family, member 0
CUST_8716_PI419771968		AK018906	chr1	-	171862828	171864379	36.4712	up	exonic antisense	NM_001033185	1700084C01Rik	RIKEN cDNA 1700084C01 gene
CUST_8153_PI419771968		AK016235	chr5	-	31438129	31439717	36.2218	up	exonic antisense	NM_021447	Trim54	tripartite motif-containing 54
CUST_2755_PI419771968	AK016580	uc007pwo	chr13	+	24997461	25006141	36.1582	up	exonic antisense	NM_172532	Aldh5a1	aldhehyde dehydrogenase family 5, subfamily A1
CUST_4221_PI419771968	AK039020	uc008isw	chr2	+	25471526	25487278	35.715	up	exonic antisense	NM_029859	4921530D09Rik	RIKEN cDNA 4921530D09 gene
CUST_7978_PI419771968		AK015637	chr4	+	43013017	43013929	35.6849	up	exonic antisense	NM_009503	Vcp	valosin containing protein
CUST_2197_PI419771968	AK006690	uc007iay	chr11	+	11768125	11785323	35.499	up	exonic antisense	NM_001190448	Ddc	dopa decarboxylase
CUST_8044_PI419771968		AK015852	chr3	+	102739371	102740221	35.1202	up	exonic antisense	NM_011516	Sycp1	synaptonemal complex protein 1
CUST_7153_PI419771968		AK007029	chr11	-	80241233	80242677	34.637	up	exonic antisense	NM_178616	Psmd11	proteasome (prosome, macropain) 26S subunit, non-ATPase, 11
CUST_7033_PI419771968		AK006417	chr3	-	45220505	45243231	34.3712	up	exonic antisense	NM_001098171	Pcdh10	protocadherin 10
CUST_3497_PI419771968	AK015360	uc007zdf	chr16	-	36880604	36897275	33.974	up	exonic antisense	NM_030035	Golgb1	golgi autoantigen, golgin subfamily b, macrogolgin 1
CUST_2447_PI419771968	AK016887	uc007lxt	chr11	-	105826921	105847008	33.5507	up	exonic antisense	NM_207624	Ace	angiotensin I converting enzyme (peptidyl-dipeptidase A) 1
CUST_2605_PI419771968	AK014974	uc007nur	chr12	-	72418607	72422647	33.5235	up	exonic antisense	NM_001190466	Dact1	dapper homolog 1, antagonist of beta-catenin (xenopus)
CUST_8285_PI419771968		AK016846	chr13	+	96477430	96479000	33.5117	up	exonic antisense	NM_027711	Iqgap2	IQ motif containing GTPase activating protein 2
CUST_1231_PI419771968		AK132795	chr5	-	125202368	125205449	33.3188	up	exonic antisense	NM_011596	Atp6v0a2	ATPase, H+ transporting, lysosomal V0 subunit A2
CUST_7742_PI419771968		AK014826	chr10	-	81589420	81591032	33.0082	up	exonic antisense	NM_001163064	AU041133	expressed sequence AU041133
CUST_3782_PI419771968	AK015703	uc008dfa	chr17	+	59135673	59151561	32.7275	up	exonic antisense	NM_026497	Nudt12	nudix (nucleoside diphosphate linked moiety X)-type motif 12
CUST_7381_PI419771968		AK010802	chr4	-	73896768	73898483	32.6678	up	exonic antisense	NM_144787	Kdm4c	lysine (K)-specific demethylase 4C
CUST_9443_PI419771968		AK030377	chr1	-	196781952	196803153	32.4789	up	exonic antisense	NM_001111059	Cd34	CD34 antigen
CUST_8142_PI419771968		AK016186	chr7	-	127245124	127246719	31.247	up	exonic antisense	NM_145586	Tmem159	transmembrane protein 159
CUST_3309_PI419771968	AK007154	uc007wnj	chr15	+	76914827	76926744	30.547	up	exonic antisense	NM_053104	Rbfox2	RNA binding protein, fox-1 homolog (C. elegans) 2
CUST_8138_PI419771968		AK016164	chr5	+	34461388	34477988	30.4649	up	exonic antisense	NM_181857	Poln	DNA polymerase N
CUST_6303_PI419771968	AK015712	uc009nga	chr8	+	108806185	108859654	30.2645	up	exonic antisense	NM_021491	Smpd3	sphingomyelin phosphodiesterase 3, neutral
CUST_6366_PI419771968	AK148282	uc009nxr	chr8	+	127355597	127387603	29.7945	up	exonic antisense	NM_025615	2810004N23Rik	RIKEN cDNA 2810004N23 gene
CUST_8781_PI419771968		AK019581	chr13	+	120197270	120198234	28.6832	up	exonic antisense	NM_008710	Nnt	nicotinamide nucleotide transhydrogenase
CUST_7132_PI419771968		AK006928	chr9	-	54996288	54997192	28.3281	up	exonic antisense	NM_180600	Ube2q2	ubiquitin-conjugating enzyme E2Q (putative) 2
CUST_4368_PI419771968	AK076716	uc008ljh	chr2	-	103832651	103868518	28.2795	up	exonic antisense	NM_212433	Fbxo3	F-box protein 3
CUST_9400_PI419771968		AK029702	chr12	+	70891341	70894491	28.0817	up	exonic antisense	NM_183294	Cdkl1	cyclin-dependent kinase-like 1 (CDC2-related kinase)
CUST_8088_PI419771968		AK016044	chr8	-	112789147	112791362	27.9009	up	exonic antisense	NM_172916	Hydin	HYDIN, axonemal central pair apparatus protein
CUST_8067_PI419771968		AK015962	chr11	-	58768024	58768790	27.7795	up	exonic antisense	NM_178218	Hist3h2a	histone cluster 3, H2a
CUST_4860_PI419771968	AK005641	uc008sbh	chr4	+	14874583	14880177	27.3945	up	exonic antisense	NM_178617	Necab1	N-terminal EF-hand calcium binding protein 1
CUST_8072_PI419771968		AK015982	chr4	-	123594199	123595266	26.5044	up	exonic antisense	NM_017475	Rragc	Ras-related GTP binding C
CUST_7751_PI419771968		AK014875	chr12	-	12358327	12399281	26.3611	up	exonic antisense	NM_001146119	Fam49a	family with sequence similarity 49, member A
CUST_7819_PI419771968		AK015140	chr16	-	95518790	95523268	26.2882	up	exonic antisense	NM_001039057	Kcnj15	potassium inwardly-rectifying channel, subfamily J, member 15
CUST_5942_PI419771968	AK006397	uc009ibe	chr7	+	87896707	87903498	25.9291	up	exonic antisense	NM_016721	Iqgap1	IQ motif containing GTPase activating protein 1
CUST_3592_PI419771968	AK006730	uc007zyy	chr16	-	92309102	92312711	25.7629	up	exonic antisense	NM_138743	Fam165b	small integral membrane protein 11
CUST_11684_PI419771968		AK076721	chr5	-	30061907	30062476	25.3707	up	exonic antisense	NM_001037941	Dnajb6	DnaJ (Hsp40) homolog, subfamily B, member 6
CUST_6475_PI419771968	AK033819	uc009pll	chr9	-	51647611	51683990	25.1981	up	exonic antisense	NM_175535	Arhgap20	Rho GTPase activating protein 20
CUST_7129_PI419771968		AK006912	chr2	-	172293945	172294429	24.9588	up	exonic antisense	NM_025542	2410001C21Rik	replication termination factor 2 domain containing 1
CUST_2157_PI419771968	AK077682	uc007hip	chr10	+	126632304	126639699	24.4197	up	exonic antisense	NM_030714	Dtx3	deltex 3 homolog (Drosophila)
CUST_5164_PI419771968	AK138592	uc008wre	chr5	-	23872009	23889400	24.306	up	exonic antisense	NM_008713	Nos3	nitric oxide synthase 3, endothelial cell
CUST_8817_PI419771968		AK019696	chr9	+	106793877	106796166	23.4845	up	exonic antisense	NM_029103	Manf	mesencephalic astrocyte-derived neurotrophic factor
CUST_9967_PI419771968		AK035884	chr10	-	12725148	12728858	23.2607	up	exonic antisense	NM_175102	Sf3b5	splicing factor 3b, subunit 5
CUST_1717_PI419771968	AK087744	uc007btl	chr1	+	85102520	85110610	23.2362	up	exonic antisense	NM_213615	A530032D15Rik	RIKEN cDNA A530032D15Rik gene
CUST_12939_PI419771968		AK161360	chr5	-	35733321	35734561	23.0351	up	exonic antisense	NM_010445	Hmx1	H6 homeobox 1
CUST_12943_PI419771968		AK161453	chr8	+	98330874	98334600	22.9449	up	exonic antisense	NM_178078	Cnot1	CCR4-NOT transcription complex, subunit 1
CUST_1687_PI419771968	AK015421	uc007bfg	chr1	-	61813988	61898114	22.5567	up	exonic antisense	NM_001081050	Pard3b	par-3 partitioning defective 3 homolog B (C. elegans)
CUST_687_PI419771968		AK040091	chr9	-	44862905	44863427	22.5383	up	exonic antisense	NM_176993	Mpzl3	myelin protein zero-like 3
CUST_393_PI419771968		AK015735	chr16	+	11176267	11178361	22.5358	up	exonic antisense	NM_145931	Zc3h7a	zinc finger CCCH type containing 7 A
CUST_2775_PI419771968	AK012214	uc007qbw	chr13	+	35055850	35082321	21.8257	up	exonic antisense	NM_001110331	Eci2	enoyl-Coenzyme A delta isomerase 2
CUST_437_PI419771968		AK017892	chr1	-	155746441	155747358	21.7417	up	exonic antisense	NM_008131	Glul	glutamate-ammonia ligase (glutamine synthetase)
CUST_1716_PI419771968	BC100303	uc007btk	chr1	+	85102520	85110610	21.5452	up	exonic antisense	NM_213615	A530032D15Rik	RIKEN cDNA A530032D15Rik gene
CUST_4490_PI419771968	AK015552	uc008nkw	chr2	-	155372776	155382666	21.3977	up	exonic antisense	NM_019811	Acss2	acyl-CoA synthetase short-chain family member 2
CUST_13391_PI419771968		U72677	chr14	+	9181674	9188024	21.2493	up	exonic antisense	NM_146050	Oit1	oncoprotein induced transcript 1
CUST_11747_PI419771968		AK078013	chr18	-	31918149	31920135	21.0828	up	exonic antisense	NM_153515	Ammecr1l	AMME chromosomal region gene 1-like
CUST_5747_PI419771968	1700073E17Rik	uc009erm	chr6	+	145336116	145350699	21.0002	up	exonic antisense	NM_028742	Ifltd1	intermediate filament tail domain containing 1
CUST_8161_PI419771968		AK016256	chr19	-	46763977	46764651	20.9803	up	exonic antisense	NM_025563	2010012O05Rik	RIKEN cDNA 2010012O05 gene
CUST_5609_PI419771968	AK137133	uc009cnu	chr6	+	83518032	83538117	20.3506	up	exonic antisense	NM_024239	Stambp	STAM binding protein
CUST_8312_PI419771968		AK016944	chr6	-	56664493	56665726	20.3098	up	exonic antisense	NM_030235	Avl9	AVL9 homolog (S. cerevisiase)
CUST_11704_PI419771968		AK077193	chr2	+	178141974	178143997	20.2106	up	exonic antisense	NM_177191	Sycp2	synaptonemal complex protein 2
CUST_3369_PI419771968	AK082325	uc007xgz	chr15	+	89306666	89315278	19.9982	up	exonic antisense	NM_009713	Arsa	arylsulfatase A
CUST_10231_PI419771968		AK038433	chr5	+	110877007	110878965	19.826	up	exonic antisense	NM_001142642	Fbrsl1	fibrosin-like 1
CUST_9434_PI419771968		AK030270	chr14	+	70128235	70130682	19.784	up	exonic antisense	NM_134078	Chmp7	charged multivesicular body protein 7
CUST_7059_PI419771968		AK006636	chr2	-	119722547	119724141	19.7307	up	exonic antisense	NM_013720	Mga	MAX gene associated
CUST_4280_PI419771968	AK019812	uc008jqx	chr2	+	52146521	52170760	19.6135	up	exonic antisense	NM_010889	Neb	nebulin
CUST_8543_PI419771968		BC039874	chr7	-	25866550	25867499	19.5713	up	exonic antisense	NM_175477	Zfp574	zinc finger protein 574
CUST_6054_PI419771968	AK041042	uc009jvm	chr7	+	134592149	134600699	19.412	up	exonic antisense	NM_175163	Zfp689	zinc finger protein 689
CUST_1218_PI419771968		AK131677	chr13	+	24853436	24854065	19.3198	up	exonic antisense	NM_020567	Gmnn	geminin
CUST_2575_PI419771968	AK015219	uc007nko	chr12	-	39279394	39341108	19.0955	up	exonic antisense	NM_178681	Dgkb	diacylglycerol kinase, beta
CUST_9407_PI419771968		AK029749	chr18	-	37593065	37597201	19.0138	up	exonic antisense	NM_053137	Pcdhb12	protocadherin beta 12
CUST_7053_PI419771968		AK006616	chr9	+	106794501	106796164	18.7445	up	exonic antisense	NM_153413	Dock3	dedicator of cyto-kinesis 3
CUST_13458_PI419771968	Pax6os1	NR_002867	chr2	-	105376236	105510487	18.6417	up	exonic antisense	NM_001244198	Pax6	paired box gene 6
CUST_7888_PI419771968		AK015358	chr8	+	98394713	98396495	18.2729	up	exonic antisense	NM_010325	Got2	glutamate oxaloacetate transaminase 2, mitochondrial
CUST_11693_PI419771968		AK076950	chr14	-	27447892	27457668	18.0899	up	exonic antisense	NM_145969	Fam116a	DENN/MADD domain containing 6A
CUST_6398_PI419771968	AK019729	uc009ogf	chr9	+	15424300	15445664	17.7714	up	exonic antisense	NM_181816	Ccdc67	coiled-coil domain containing 67
CUST_785_PI419771968		AK046905	chr5	+	92511986	92513191	17.5511	up	exonic antisense	NM_001080794	G3bp2	GTPase activating protein (SH3 domain) binding protein 2
CUST_4380_PI419771968	BC048594	uc008lli	chr2	+	105843492	105880783	17.4484	up	exonic antisense	NM_026992	Dnajc24	DnaJ (Hsp40) homolog, subfamily C, member 24
CUST_9424_PI419771968		AK030081	chr1	+	37990440	38010981	17.3053	up	exonic antisense	NM_027111	Lyg1	lysozyme G-like 1
CUST_2889_PI419771968	AK087351	uc007rjm	chr13	+	89879064	90026771	16.7964	up	exonic antisense	NM_001081249	Vcan	versican
CUST_1250_PI419771968		AK134149	chr15	+	98723783	98725606	16.7957	up	exonic antisense	NM_007857	Dhh	desert hedgehog
CUST_4137_PI419771968	AK040197	uc008hrl	chr19	+	45824113	45826797	16.7913	up	exonic antisense	NM_023799	Mgea5	meningioma expressed antigen 5 (hyaluronidase)
CUST_5200_PI419771968	AK016496	uc008xdw	chr5	-	35923875	35931412	16.6653	up	exonic antisense	NM_030721	Acox3	acyl-Coenzyme A oxidase 3, pristanoyl
CUST_8190_PI419771968		AK016382	chr1	-	142466752	142552979	16.6553	up	exonic antisense	NM_001081027	Kcnt2	potassium channel, subfamily T, member 2
CUST_9254_PI419771968		AK021219	chr7	-	148023119	148031588	16.6129	up	exonic antisense	NM_001099742	Scgb1c1	secretoglobin, family 1C, member 1
CUST_5495_PI419771968	AK133155	uc009bhe	chr6	-	34369395	34395435	16.2445	up	exonic antisense	NM_009731	Akr1b7	aldo-keto reductase family 1, member B7
CUST_564_PI419771968		AK030036	chr2	-	129624104	129627195	16.2199	up	exonic antisense	NM_183262	Stk35	serine/threonine kinase 35
CUST_8359_PI419771968		AK017135	chr13	-	91920503	91921960	16.0344	up	exonic antisense	NM_028790	Acot12	acyl-CoA thioesterase 12
CUST_10883_PI419771968		AK046472	chr4	-	154238615	154242188	15.9365	up	exonic antisense	NM_172878	Ttc34	tetratricopeptide repeat domain 34
CUST_3500_PI419771968	AK086460	uc007zey	chr16	+	38452061	38453573	15.8162	up	exonic antisense	NM_007414	Adprh	ADP-ribosylarginine hydrolase
CUST_5967_PI419771968	AK132765	uc009iiu	chr7	-	104055335	104095544	15.8112	up	exonic antisense	NM_011858	Odz4	teneurin transmembrane protein 4
CUST_7938_PI419771968		AK015521	chr17	-	74974720	75016459	15.6731	up	exonic antisense	NM_007566	Birc6	baculoviral IAP repeat-containing 6
CUST_719_PI419771968		AK042171	chr10	+	7383179	7384421	15.6528	up	exonic antisense	NM_008786	Pcmt1	protein-L-isoaspartate (D-aspartate) O-methyltransferase 1
CUST_1823_PI419771968	AK015528	uc007dfk	chr1	-	163084688	163089445	15.5127	up	exonic antisense	NM_028664	Ankrd45	ankyrin repeat domain 45
CUST_6242_PI419771968	AK157878	uc009mlj	chr8	-	86456227	86479104	15.4078	up	exonic antisense	NM_181039	Lphn1	latrophilin 1
CUST_4994_PI419771968	AK131819	uc008uhc	chr4	-	116357574	116358627	15.1044	up	exonic antisense	NM_011034	Prdx1	peroxiredoxin 1
CUST_1869_PI419771968	AK133142	uc007dxm	chr1	+	183743588	183745905	15.0259	up	exonic antisense	NM_133815	Lbr	lamin B receptor
CUST_2579_PI419771968	AK004585	uc007nkz	chr12	+	40949344	40951825	14.9589	up	exonic antisense	NM_013562	Ifrd1	interferon-related developmental regulator 1
CUST_647_PI419771968		AK036265	chr16	-	31427963	31429862	14.6451	up	exonic antisense	NM_001122683	Bdh1	3-hydroxybutyrate dehydrogenase, type 1
CUST_7163_PI419771968		AK007090	chr15	+	3929146	3929825	14.3397	up	exonic antisense	NM_134099	Fbxo4	F-box protein 4
CUST_4656_PI419771968	AK039238	uc008pkk	chr3	-	64936981	65106607	14.0439	up	exonic antisense	NM_010597	Kcnab1	potassium voltage-gated channel, shaker-related subfamily, beta member 1
CUST_3250_PI419771968	AK010129	uc007vqk	chr15	+	44619329	44637373	13.9109	up	exonic antisense	NM_176998	Sybu	syntabulin (syntaxin-interacting)
CUST_10895_PI419771968		AK046601	chr11	+	64975633	64977568	13.6816	up	exonic antisense	NM_001099288	Arhgap44	Rho GTPase activating protein 44
CUST_8185_PI419771968		AK016366	chr7	+	127813809	127819416	13.5887	up	exonic antisense	NM_001040136	Pdzd9	PDZ domain containing 9
CUST_10439_PI419771968		AK041002	chr18	-	67560675	67562662	13.4538	up	exonic antisense	NM_026473	Tubb6	tubulin, beta 6 class V
CUST_10406_PI419771968		AK040512	chr1	+	167802183	167805411	13.1233	up	exonic antisense	NM_011137	Pou2f1	POU domain, class 2, transcription factor 1
CUST_6915_PI419771968		AK005575	chr17	+	33822489	33822731	13.0833	up	exonic antisense	NM_145486	March2	membrane-associated ring finger (C3HC4) 2
CUST_9569_PI419771968		AK031914	chr15	-	72920095	72921088	12.9586	up	exonic antisense	NM_053068	Chrac1	chromatin accessibility complex 1
CUST_13415_PI419771968		X99253	chr11	+	106364755	106408008	12.8355	up	exonic antisense	NM_198292	Tex2	testis expressed gene 2
CUST_9796_PI419771968		AK034331	chr13	+	21532339	21537803	12.6384	up	exonic antisense	NM_001162920	Pgbd1	piggyBac transposable element derived 1
CUST_11910_PI419771968		AK080622	chr2	+	90910220	90911779	12.6203	up	exonic antisense	NM_026721	Slc39a13	solute carrier family 39 (metal ion transporter), member 13
CUST_6229_PI419771968	AK017010	uc009mhs	chr8	+	80134758	80210469	12.4984	up	exonic antisense	NM_010332	Ednra	endothelin receptor type A
CUST_2005_PI419771968	AK079018	uc007flp	chr10	+	66467822	66504074	12.2847	up	exonic antisense	NM_001204915	Reep3	receptor accessory protein 3
CUST_7907_PI419771968		AK015425	chr19	-	46440635	46442305	12.1229	up	exonic antisense	NM_029186	Tmem180	transmembrane protein 180
CUST_4494_PI419771968	AK163252	uc008nlv	chr2	-	155799014	155833659	12.1118	up	exonic antisense	NM_008383	Cep250	centrosomal protein 250
CUST_1346_PI419771968		AK144519	chr17	+	25150630	25151732	12.043	up	exonic antisense	NM_020608	Cramp1l	Crm, cramped-like (Drosophila)
CUST_11844_PI419771968		AK079625	chr6	-	134183175	134193729	12.0342	up	exonic antisense	NM_007961	Etv6	ets variant gene 6 (TEL oncogene)
CUST_5281_PI419771968	AK019057	uc008ybr	chr5	-	91480896	91503799	11.7335	up	exonic antisense	NM_007950	Ereg	epiregulin
CUST_2596_PI419771968	AK179786	uc007nsi	chr12	-	70472135	70473446	11.6468	up	exonic antisense	NM_007481	Arf6	ADP-ribosylation factor 6
CUST_7921_PI419771968		AK015461	chr18	-	32823295	32996941	11.52	up	exonic antisense	NM_144863	Wdr36	WD repeat domain 36
CUST_9826_PI419771968		AK034626	chr17	-	80771196	80772882	11.4249	up	exonic antisense	NM_001145452	Arhgef33	Rho guanine nucleotide exchange factor (GEF) 33
CUST_7831_PI419771968		AK015180	chr10	-	115239471	115306578	11.3828	up	exonic antisense	NM_001168679	Tspan8	tetraspanin 8
CUST_7758_PI419771968		AK014902	chr12	-	56698205	56700174	11.3189	up	exonic antisense	NM_020287	Insm2	insulinoma-associated 2
CUST_9406_PI419771968		AK029748	chr15	+	101676259	101679392	11.0665	up	exonic antisense	NM_008473	Krt1	keratin 1
CUST_4745_PI419771968	AK052792	uc008qtn	chr3	+	103607051	103612361	11.0641	up	exonic antisense	NM_133865	Dclre1b	DNA cross-link repair 1B, PSO2 homolog (S. cerevisiae)
CUST_13261_PI419771968		BC054063	chr2	+	26448607	26459731	10.9713	up	exonic antisense	NM_026212	Agpat2	1-acylglycerol-3-phosphate O-acyltransferase 2 (lysophosphatidic acid acyltransferase, beta)
CUST_7743_PI419771968		AK014830	chr2	-	91102473	91105420	10.8272	up	exonic antisense	NM_001166024	Arfgap2	ADP-ribosylation factor GTPase activating protein 2
CUST_10900_PI419771968		AK046652	chr14	+	70688985	70701091	10.7774	up	exonic antisense	NM_008915	Ppp3cc	protein phosphatase 3, catalytic subunit, gamma isoform
CUST_6565_PI419771968	AK040733	uc009qzd	chr9	-	88736635	88753639	10.7554	up	exonic antisense	NM_001177858	Trim43c	tripartite motif-containing 43C
CUST_2521_PI419771968	1700012B15Rik	uc007mwk	chr12	+	3236610	3249997	10.7137	up	exonic antisense	NM_016676	Rab10	RAB10, member RAS oncogene family
CUST_7096_PI419771968		AK006784	chr2	-	31531885	31543989	10.6691	up	exonic antisense	NM_144886	Exosc2	exosome component 2
CUST_2747_PI419771968	AK038391	uc007psy	chr13	+	22864524	22886697	10.5699	up	exonic antisense	NM_134218	Vmn1r208	vomeronasal 1 receptor 208
CUST_6353_PI419771968	AK016841	uc009nur	chr8	+	125758990	125766259	10.5264	up	exonic antisense	NM_030176	Spata2l	spermatogenesis associated 2-like
CUST_9396_PI419771968		AK029583	chr6	+	119520960	119528075	10.3199	up	exonic antisense	NM_053204	Erc1	ELKS/RAB6-interacting/CAST family member 1
CUST_10739_PI419771968		AK044580	chr17	+	15511979	15516439	10.3075	up	exonic antisense	NM_007865	Dll1	delta-like 1 (Drosophila)
CUST_10388_PI419771968		AK040358	chr4	+	33334944	33336061	10.0686	up	exonic antisense	NM_001033225	Pnrc1	proline-rich nuclear receptor coactivator 1
CUST_3192_PI419771968	AK019031	uc007van	chr14	-	122276084	122278629	9.82072	up	exonic antisense	NM_026861	Ubac2	ubiquitin associated domain containing 2
CUST_6426_PI419771968	AK019824	uc009oso	chr9	+	34924312	34938507	9.77281	up	exonic antisense	NM_009178	St3gal4	ST3 beta-galactoside alpha-2,3-sialyltransferase 4
CUST_7170_PI419771968		AK007117	chr1	+	71149066	71149981	9.62819	up	exonic antisense	NM_007525	Bard1	BRCA1 associated RING domain 1
CUST_2369_PI419771968	AK040752	uc007ktl	chr11	-	86935068	86940407	9.46786	up	exonic antisense	NM_025377	Fam33a	spindle and kinetochore associated complex subunit 2
CUST_9723_PI419771968		AK033633	chr19	-	47140774	47142876	9.4474	up	exonic antisense	NM_177342	Taf5	TAF5 RNA polymerase II, TATA box binding protein (TBP)-associated factor
CUST_7652_PI419771968		AK014121	chr15	+	74614494	74631070	9.1802	up	exonic antisense	NM_029627	Ly6k	lymphocyte antigen 6 complex, locus K
CUST_8009_PI419771968		AK015743	chr4	+	94223236	94223769	9.08132	up	exonic antisense	NM_026368	5830433M19Rik	caspase activity and apoptosis inhibitor 1
CUST_5766_PI419771968	AK131696	uc009exx	chr7	+	4478235	4482177	9.05771	up	exonic antisense	NM_001033548	6030429G01Rik	dynein, axonemal assembly factor 3
CUST_5805_PI419771968	AK076358	uc009fxk	chr7	+	28712742	28716022	9.02006	up	exonic antisense	NM_028538	1700049G17Rik	RIKEN cDNA 1700049G17 gene
CUST_6629_PI419771968	4930520O04Rik	uc009rxf	chr9	+	114277533	114286347	9.00335	up	exonic antisense	NM_019922	Crtap	cartilage associated protein
CUST_1358_PI419771968		AK146114	chr4	-	154338017	154338458	8.92059	up	exonic antisense	NM_172990	Pank4	pantothenate kinase 4
CUST_4172_PI419771968	AK076668	uc008iba	chr19	-	59003133	59018144	8.9204	up	exonic antisense	NM_178689	Eno4	enolase 4
CUST_2613_PI419771968	AK048798	uc007nws	chr12	-	75027467	75050772	8.86213	up	exonic antisense	NM_010431	Hif1a	hypoxia inducible factor 1, alpha subunit
CUST_10076_PI419771968		AK037080	chr11	+	82617220	82620916	8.7719	up	exonic antisense	NM_001007465	Rffl	ring finger and FYVE like domain containing protein
CUST_2600_PI419771968	Spg3a	uc007ntd	chr12	+	71064459	71070731	8.76943	up	exonic antisense	NM_022028	Sav1	salvador homolog 1 (Drosophila)
CUST_4353_PI419771968	AK143789	uc008lgb	chr2	+	93292975	93310028	8.63123	up	exonic antisense	NM_007656	Cd82	CD82 antigen
CUST_7511_PI419771968		AK013113	chr7	+	29962093	29964216	8.60594	up	exonic antisense	NM_026545	Psmd8	proteasome (prosome, macropain) 26S subunit, non-ATPase, 8
CUST_7071_PI419771968		AK006682	chr13	+	94994880	94995980	8.52562	up	exonic antisense	NM_029153	Scamp1	secretory carrier membrane protein 1
CUST_110_PI419771968		AK006130	chr9	+	119892263	119893909	8.43933	up	exonic antisense	NM_153287	Csrnp1	cysteine-serine-rich nuclear protein 1
CUST_7030_PI419771968		AK006399	chr11	+	5441915	5442571	8.36118	up	exonic antisense	NM_134033	Ccdc117	coiled-coil domain containing 117
CUST_13028_PI419771968		AK207509	chr14	-	8996720	8997099	8.01151	up	exonic antisense	NM_145458	Pxk	PX domain containing serine/threonine kinase
CUST_5671_PI419771968	AK202580	uc009did	chr6	-	114809091	114809360	7.90159	up	exonic antisense	NM_001253717	Atg7	autophagy related 7
CUST_2332_PI419771968	2310047D13Rik	uc007kff	chr11	+	75993172	76028329	7.8304	up	exonic antisense	NM_177367	Gemin4	gem (nuclear organelle) associated protein 4
CUST_13559_PI419771968	Gt(ROSA)26Sor	NR_027010	chr6	-	113017422	113027238	7.70997	up	exonic antisense	NM_008188	Thumpd3	THUMP domain containing 3
CUST_6293_PI419771968	AK132885	uc009nck	chr8	+	107813888	107815218	7.69888	up	exonic antisense	NM_177788	Exoc3l	exocyst complex component 3-like
CUST_12531_PI419771968		AK088428	chr2	+	38921134	38921886	7.58895	up	exonic antisense	NM_178778	Scai	suppressor of cancer cell invasion
CUST_12646_PI419771968		AK131801	chr7	+	96658516	96659878	7.56321	up	exonic antisense	NM_029614	Prss23	protease, serine, 23
CUST_4869_PI419771968	AK052881	uc008sec	chr4	+	24719826	24727457	7.25016	up	exonic antisense	NM_001163020	Klhl32	kelch-like 32
CUST_732_PI419771968		AK042866	chr6	+	118405224	118405719	7.22781	up	exonic antisense	NM_028335	Zfp248	zinc finger protein 248
CUST_9428_PI419771968		AK030164	chr1	-	168308012	168310049	7.11672	up	exonic antisense	NM_030245	Tada1	transcriptional adaptor 1
CUST_2713_PI419771968	AK080151	uc007phg	chr12	-	117341264	117377121	7.04907	up	exonic antisense	NM_009511	Vipr2	vasoactive intestinal peptide receptor 2
CUST_5367_PI419771968	AK049264	uc008zex	chr5	+	116573622	116579119	7.01379	up	exonic antisense	NM_177759	Ccdc60	coiled-coil domain containing 60
CUST_10392_PI419771968		AK040401	chr4	+	116299546	116301290	6.99902	up	exonic antisense	NM_016777	Nasp	nuclear autoantigenic sperm protein (histone-binding)
CUST_13324_PI419771968		BC100512	chr7	+	87896730	87897996	6.97933	up	exonic antisense	NM_016721	Iqgap1	IQ motif containing GTPase activating protein 1
CUST_4433_PI419771968	AK042010	uc008mhq	chr2	+	129123105	129133562	6.936	up	exonic antisense	NM_010554	Il1a	interleukin 1 alpha
CUST_8517_PI419771968		BC025014	chr14	-	73952650	73993504	6.77449	up	exonic antisense	NM_011506	Sucla2	succinate-Coenzyme A ligase, ADP-forming, beta subunit
CUST_13143_PI419771968		BC023886	chr2	+	26301474	26313515	6.70214	up	exonic antisense	NM_008714	Notch1	notch 1
CUST_8343_PI419771968		AK017077	chr14	+	31421102	31424950	6.67619	up	exonic antisense	NM_011103	Prkcd	protein kinase C, delta
CUST_10877_PI419771968		AK046349	chr6	+	125444441	125449686	6.63279	up	exonic antisense	NM_007657	Cd9	CD9 antigen
CUST_1002_PI419771968		AK080300	chr6	-	47402604	47405058	6.62611	up	exonic antisense	NM_012042	Cul1	cullin 1
CUST_12738_PI419771968		AK138158	chr18	+	31769134	31773701	6.53805	up	exonic antisense	NM_026165	Slc25a46	solute carrier family 25, member 46
CUST_3727_PI419771968	AK140218	uc008cad	chr17	-	34056239	34057430	6.51629	up	exonic antisense	NM_001025313	Tapbp	TAP binding protein
CUST_4879_PI419771968	AK086793	uc008sjb	chr4	+	41467928	41472856	6.50841	up	exonic antisense	NM_001159583	2310028H24Rik	family with sequence similarity 219, member A
CUST_11017_PI419771968		AK047741	chr8	-	87577087	87584327	6.46785	up	exonic antisense	NM_001122843	Tnpo2	transportin 2 (importin 3, karyopherin beta 2b)
CUST_8496_PI419771968		BC002209	chr11	+	6375032	6375427	6.46111	up	exonic antisense	NM_011221	Purb	purine rich element binding protein B
CUST_8131_PI419771968		AK016151	chr12	-	34043107	34079625	6.42438	up	exonic antisense	NM_001033436	Atxn7l1	ataxin 7-like 1
CUST_5757_PI419771968	AK051804	uc009evj	chr7	-	3583715	3596238	6.34397	up	exonic antisense	NM_027328	Prpf31	PRP31 pre-mRNA processing factor 31 homolog (yeast)
CUST_10989_PI419771968		AK047499	chr4	+	116299447	116300820	6.28324	up	exonic antisense	NM_016777	Nasp	nuclear autoantigenic sperm protein (histone-binding)
CUST_402_PI419771968		AK016196	chr11	-	26286743	26287433	6.07847	up	exonic antisense	NM_025923	Fancl	Fanconi anemia, complementation group L
CUST_11427_PI419771968		AK052417	chr5	+	66690769	66691164	5.93238	up	exonic antisense	NM_001201413	Apbb2	amyloid beta (A4) precursor protein-binding, family B, member 2
CUST_4262_PI419771968	AK019757	uc008jiw	chr2	+	34657837	34667426	5.92001	up	exonic antisense	NM_013890	Fbxw2	F-box and WD-40 domain protein 2
CUST_7771_PI419771968		AK014993	chr14	-	64477572	64479385	5.91229	up	exonic antisense	NM_028228	Pinx1	PIN2/TERF1 interacting, telomerase inhibitor 1
CUST_6115_PI419771968	B130050I23Rik	uc009ktf	chr8	+	4206231	4211257	5.81808	up	exonic antisense	NM_207203	BC068157	cDNA sequence BC068157
CUST_5986_PI419771968	AK148373	uc009ipj	chr7	+	108986395	108991155	5.7775	up	exonic antisense	NM_008035	Folr2	folate receptor 2 (fetal)
CUST_12849_PI419771968		AK145188	chr6	+	72389044	72390604	5.71626	up	exonic antisense	NM_145569	Mat2a	methionine adenosyltransferase II, alpha
CUST_8529_PI419771968		BC028810	chr9	-	105297729	105304473	5.68183	up	exonic antisense	NM_025651	Aste1	asteroid homolog 1 (Drosophila)
CUST_6163_PI419771968	AK006702	uc009lhk	chr8	+	27193080	27206992	5.65357	up	exonic antisense	NM_207659	Hook3	hook homolog 3 (Drosophila)
CUST_8715_PI419771968		AK018903	chr2	-	90585305	90585985	5.64297	up	exonic antisense	NM_018828	Fnbp4	formin binding protein 4
CUST_5515_PI419771968	AnMKRN1	uc009blv	chr6	+	39370376	39371293	5.64154	up	exonic antisense	NM_018810	Mkrn1	makorin, ring finger protein, 1
CUST_1401_PI419771968		AK153660	chr12	+	103150897	103153863	5.57187	up	exonic antisense	NM_028446	Trip11	thyroid hormone receptor interactor 11
CUST_2128_PI419771968	AK206655	uc007hcl	chr10	+	116343830	116344080	5.56204	up	exonic antisense	NM_001003950	Rab3ip	RAB3A interacting protein
CUST_6505_PI419771968	AK047520	uc009pzg	chr9	+	60535384	60538204	5.46645	up	exonic antisense	NM_001146046	Lrrc49	leucine rich repeat containing 49
CUST_12739_PI419771968		AK138162	chr6	-	129481967	129483835	5.40423	up	exonic antisense	NM_020590	Gabarapl1	gamma-aminobutyric acid (GABA) A receptor-associated protein-like 1
CUST_1499_PI419771968		AK158492	chr8	-	41392791	41393755	5.35122	up	exonic antisense	NM_030110	Efha2	mitochondrial calcium uptake family, member 3
CUST_417_PI419771968		AK017009	chr9	+	85642686	85644036	5.27408	up	exonic antisense	NM_001081282	Ibtk	inhibitor of Bruton agammaglobulinemia tyrosine kinase
CUST_1222_PI419771968		AK131699	chr17	+	34996002	34996691	5.22192	up	exonic antisense	NM_008198	Cfb	complement factor B
CUST_920_PI419771968		AK077345	chr10	-	79130501	79132965	5.17066	up	exonic antisense	NM_013591	Madcam1	mucosal vascular addressin cell adhesion molecule 1
CUST_701_PI419771968		AK041029	chr5	-	31551746	31553565	5.16189	up	exonic antisense	NM_147201	Nrbp1	nuclear receptor binding protein 1
CUST_10060_PI419771968		AK036853	chr12	-	111837992	111840173	5.10773	up	exonic antisense	NM_030238	Dync1h1	dynein cytoplasmic 1 heavy chain 1
CUST_8607_PI419771968		AK018199	chr1	-	94804956	94807341	5.10256	up	exonic antisense	NM_175118	Dusp28	dual specificity phosphatase 28
CUST_11667_PI419771968		AK076393	chr1	-	193810716	193814002	5.07919	up	exonic antisense	NM_001177900	Rd3	retinal degeneration 3
CUST_9624_PI419771968		AK032571	chr3	-	157730153	157734522	5.00564	up	exonic antisense	NM_024194	Lrrc40	leucine rich repeat containing 40
CUST_3470_PI419771968	AK149453	uc007ysq	chr16	-	22875055	22894459	75.8967	down	exonic antisense	NM_026400	Dnajb11	DnaJ (Hsp40) homolog, subfamily B, member 11
CUST_5643_PI419771968	AK043032	uc009czd	chr6	+	92766471	92793459	36.8941	down	exonic antisense	NM_175314	Adamts9	a disintegrin-like and metallopeptidase (reprolysin type) with thrombospondin type 1 motif, 9
CUST_4954_PI419771968	BC048947	uc008ttn	chr4	-	97234565	97251320	30.6444	down	exonic antisense	NM_001122952	Nfia	nuclear factor I/A
CUST_10631_PI419771968		AK043471	chr14	+	121685910	121687349	26.1027	down	exonic antisense	NM_145465	Stk24	serine/threonine kinase 24
CUST_5218_PI419771968	AK080411	uc008xjc	chr5	+	46029943	46036708	25.6082	down	exonic antisense	NM_021416	Fam184b	family with sequence similarity 184, member B
CUST_579_PI419771968		AK031656	chr16	+	85900993	85904237	23.9582	down	exonic antisense	NM_011782	Adamts5	a disintegrin-like and metallopeptidase (reprolysin type) with thrombospondin type 1 motif, 5 (aggrecanase-2)
CUST_6251_PI419771968	Dnase2a	uc009moc	chr8	+	87435234	87446814	23.7217	down	exonic antisense	NM_019945	Mast1	microtubule associated serine/threonine kinase 1
CUST_5022_PI419771968	AK031234	uc008uub	chr4	+	126712887	126726642	23.5982	down	exonic antisense	NM_026670	Zmym1	zinc finger, MYM domain containing 1
CUST_9656_PI419771968		AK032934	chr11	-	74974881	74978009	21.3367	down	exonic antisense	NM_001002764	Smg6	Smg-6 homolog, nonsense mediated mRNA decay factor (C. elegans)
CUST_871_PI419771968		AK053029	chr11	+	98630309	98634716	18.0143	down	exonic antisense	NM_145434	Nr1d1	nuclear receptor subfamily 1, group D, member 1
CUST_1895_PI419771968	AK145301	uc007edt	chr1	+	194681121	194682440	17.9799	down	exonic antisense	NM_198247	Sertad4	SERTA domain containing 4
CUST_3644_PI419771968	Airn	uc008ala	chr17	+	12934239	13023201	17.5753	down	exonic antisense	NM_010515	Igf2r	insulin-like growth factor 2 receptor
CUST_9769_PI419771968		AK034169	chr12	-	85393456	85395204	16.4271	down	exonic antisense	NM_134246	Acot3	acyl-CoA thioesterase 3
CUST_11341_PI419771968		AK051651	chr7	+	77509795	77513505	15.4443	down	exonic antisense	NM_183261	Nr2f2	nuclear receptor subfamily 2, group F, member 2
CUST_619_PI419771968		AK033993	chr17	-	21665159	21672842	15.1038	down	exonic antisense	NM_144515	Zfp52	zinc finger protein 52
CUST_94_PI419771968		AK005410	chr15	-	37161675	37162896	14.1847	down	exonic antisense	NM_026496	Grhl2	grainyhead-like 2 (Drosophila)
CUST_13463_PI419771968	6430411K18Rik	NR_002848	chr12	+	110829746	110831063	13.8785	down	exonic antisense	NM_184109	Rtl1	retrotransposon-like 1
CUST_11489_PI419771968		AK052957	chr2	-	84679007	84680490	13.2369	down	exonic antisense	NM_024497	Slc43a1	solute carrier family 43, member 1
CUST_1054_PI419771968		AK082723	chr10	+	61246044	61247568	12.0787	down	exonic antisense	NM_207000	H2afy2	H2A histone family, member Y2
CUST_9372_PI419771968		AK029232	chr4	+	100825986	100829372	11.9243	down	exonic antisense	NM_146145	Jak1	Janus kinase 1
CUST_11511_PI419771968		AK053118	chr3	-	95079406	95087323	11.8567	down	exonic antisense	NM_199475	Fam63a	family with sequence similarity 63, member A
CUST_3966_PI419771968	AK087569	uc008fmb	chr18	-	67480862	67503757	11.4956	down	exonic antisense	NM_007702	Cidea	cell death-inducing DNA fragmentation factor, alpha subunit-like effector A
CUST_2350_PI419771968	AK135766	uc007koh	chr11	-	82879253	82884748	11.3912	down	exonic antisense	NM_011408	Slfn2	schlafen 2
CUST_4406_PI419771968	AK039958	uc008ltq	chr2	-	119146934	119151933	11.3523	down	exonic antisense	NM_019454	Dll4	delta-like 4 (Drosophila)
CUST_10643_PI419771968		AK043575	chr14	+	55572562	55573802	11.3385	down	exonic antisense	NM_001164171	Myh6	myosin, heavy polypeptide 6, cardiac muscle, alpha
CUST_844_PI419771968		AK050761	chr1	-	34866205	34868753	10.9269	down	exonic antisense	NM_183019	Arhgef4	Rho guanine nucleotide exchange factor (GEF) 4
CUST_10459_PI419771968		AK041313	chr19	-	47200639	47202971	10.6586	down	exonic antisense	NM_011053	Pdcd11	programmed cell death 11
CUST_5975_PI419771968	AK205936	uc009iln	chr7	+	106493895	106494154	10.5528	down	exonic antisense	NM_009825	Serpinh1	serine (or cysteine) peptidase inhibitor, clade H, member 1
CUST_1864_PI419771968	BC033430	uc007dva	chr1	-	180252296	180254096	10.5237	down	exonic antisense	NM_025511	Fam36a	COX20 Cox2 chaperone
CUST_3645_PI419771968	2810051F02Rik	uc008alb	chr17	+	12934177	13052750	9.78872	down	exonic antisense	NM_010515	Igf2r	insulin-like growth factor 2 receptor
CUST_13281_PI419771968		BC060604	chr1	-	93695104	93699514	9.70855	down	exonic antisense	NM_007855	Twist2	twist basic helix-loop-helix transcription factor 2
CUST_6172_PI419771968	AK040224	uc009lkz	chr8	-	36645625	36652026	9.58106	down	exonic antisense	NM_001081279	Mfhas1	malignant fibrous histiocytoma amplified sequence 1
CUST_2362_PI419771968	AK011568	uc007kry	chr11	-	85609290	85645725	9.37112	down	exonic antisense	NM_001166643	Bcas3	breast carcinoma amplified sequence 3
CUST_6212_PI419771968	2310073E15Rik	uc009lyv	chr8	+	72655231	72656553	9.138	down	exonic antisense	NM_011266	Rfxank	regulatory factor X-associated ankyrin-containing protein
CUST_11515_PI419771968		AK053128	chr13	+	95793782	95796423	8.90203	down	exonic antisense	NM_172263	Pde8b	phosphodiesterase 8B
CUST_11061_PI419771968		AK048140	chr10	+	75383956	75385286	8.72647	down	exonic antisense	NM_011418	Smarcb1	SWI/SNF related, matrix associated, actin dependent regulator of chromatin, subfamily b, member 1
CUST_5864_PI419771968	AK087248	uc009gsj	chr7	+	52242292	52249967	8.59023	down	exonic antisense	NM_029410	Bcl2l12	BCL2-like 12 (proline rich)
CUST_12778_PI419771968		AK140693	chr7	-	28034281	28042951	8.55306	down	exonic antisense	NM_133770	Adck4	aarF domain containing kinase 4
CUST_12133_PI419771968		AK083199	chr19	-	46834160	46837849	8.46757	down	exonic antisense	NM_033569	Cnnm2	cyclin M2
CUST_10424_PI419771968		AK040785	chr1	-	16677783	16679061	8.24438	down	exonic antisense	NM_016923	Ly96	lymphocyte antigen 96
CUST_10473_PI419771968		AK041509	chr14	-	21519333	21521135	8.23077	down	exonic antisense	NM_028428	Fut11	fucosyltransferase 11
CUST_11779_PI419771968		AK078537	chr19	+	11893060	11895596	8.10557	down	exonic antisense	NM_011502	Stx3	syntaxin 3
CUST_6250_PI419771968	Dnase2a	uc009mob	chr8	+	87435234	87438411	8.02303	down	exonic antisense	NM_019945	Mast1	microtubule associated serine/threonine kinase 1
CUST_9479_PI419771968		AK031010	chr18	+	68419147	68420202	7.67188	down	exonic antisense	NM_153794	4933403F05Rik	family with sequence similarity 210, member A
CUST_3356_PI419771968	AK159003	uc007xdh	chr15	+	85411571	85424138	7.62094	down	exonic antisense	NM_009528	Wnt7b	wingless-related MMTV integration site 7B
CUST_5862_PI419771968	AK020101	uc009gse	chr7	+	52225798	52229673	7.46542	down	exonic antisense	NM_001252470	Cpt1c	carnitine palmitoyltransferase 1c
CUST_542_PI419771968		AK028520	chr7	+	138532702	138536280	7.39098	down	exonic antisense	NM_175115	Ikzf5	IKAROS family zinc finger 5
CUST_9939_PI419771968		AK035626	chr6	+	51410312	51411805	7.21976	down	exonic antisense	NM_016806	Hnrnpa2b1	heterogeneous nuclear ribonucleoprotein A2/B1
CUST_5585_PI419771968	AK054076	uc009cfe	chr6	+	66986592	67030646	7.12599	down	exonic antisense	NM_007836	Gadd45a	growth arrest and DNA-damage-inducible 45 alpha
CUST_1359_PI419771968		AK146143	chr11	-	94870711	94871231	7.04914	down	exonic antisense	NM_146025	Samd14	sterile alpha motif domain containing 14
CUST_1841_PI419771968	AK014177	uc007dls	chr1	+	171899539	171902526	6.98084	down	exonic antisense	NM_022563	Ddr2	discoidin domain receptor family, member 2
CUST_6019_PI419771968	AK009335	uc009jgw	chr7	-	119809073	119823595	6.86513	down	exonic antisense	NM_009346	Tead1	TEA domain family member 1
CUST_5584_PI419771968	AK029473	uc009cfd	chr6	+	66986592	67030646	6.82734	down	exonic antisense	NM_007836	Gadd45a	growth arrest and DNA-damage-inducible 45 alpha
CUST_3880_PI419771968	AK043919	uc008ejg	chr18	-	32518710	32537938	6.81998	down	exonic antisense	NM_001083334	Bin1	bridging integrator 1
CUST_8670_PI419771968		AK018486	chr6	-	54275828	54277902	6.80921	down	exonic antisense	NM_030024	Prr15	proline rich 15
CUST_8618_PI419771968		AK018227	chr8	+	73290477	73292119	6.74723	down	exonic antisense	NM_023065	Ifi30	interferon gamma inducible protein 30
CUST_3797_PI419771968	AK082862	uc008dln	chr17	-	71115178	71155399	6.67109	down	exonic antisense	NM_177639	Dlgap1	discs, large (Drosophila) homolog-associated protein 1
CUST_11269_PI419771968		AK050834	chr8	+	129090869	129114888	6.63934	down	exonic antisense	NM_001164598	Irf2bp2	interferon regulatory factor 2 binding protein 2
CUST_11419_PI419771968		AK052308	chr18	-	44987399	44988577	6.61906	down	exonic antisense	NM_001163013	Ythdc2	YTH domain containing 2
CUST_13329_PI419771968		BC106196	chr4	-	148938630	148941906	6.60936	down	exonic antisense	NM_001141930	Ctnnbip1	catenin beta interacting protein 1
CUST_10905_PI419771968		AK046705	chr9	-	92436013	92437707	6.57814	down	exonic antisense	NM_001142916	Plod2	procollagen lysine, 2-oxoglutarate 5-dioxygenase 2
CUST_8634_PI419771968		AK018305	chr3	+	67267589	67269000	6.5607	down	exonic antisense	NM_016753	Lxn	latexin
CUST_10988_PI419771968		AK047496	chr1	-	167446804	167448616	6.52329	down	exonic antisense	NM_173029	Adcy10	adenylate cyclase 10
CUST_11517_PI419771968		AK053153	chr4	+	83109195	83111697	6.35354	down	exonic antisense	NM_133948	Psip1	PC4 and SFRS1 interacting protein 1
CUST_6742_PI419771968	BC042783	uc009tqf	chrX	+	72818790	72820607	6.28424	down	exonic antisense	NM_175122	Rab39b	RAB39B, member RAS oncogene family
CUST_10876_PI419771968		AK046282	chr1	+	172519738	172520596	6.2494	down	exonic antisense	NM_001109985	Nos1ap	nitric oxide synthase 1 (neuronal) adaptor protein
CUST_1950_PI419771968	AK014660	uc007eqv	chr10	-	24309110	24315618	6.23317	down	exonic antisense	NM_010217	Ctgf	connective tissue growth factor
CUST_6072_PI419771968	AK041267	uc009kdm	chr7	+	140939282	140944721	6.23047	down	exonic antisense	NM_133941	Dhx32	DEAH (Asp-Glu-Ala-His) box polypeptide 32
CUST_12868_PI419771968		AK148585	chr18	-	67481042	67503237	6.14688	down	exonic antisense	NM_007702	Cidea	cell death-inducing DNA fragmentation factor, alpha subunit-like effector A
CUST_2537_PI419771968	AK050516	uc007mzr	chr12	+	8518006	8569487	6.14102	down	exonic antisense	NM_177802	Slc7a15	solute carrier family 7 (cationic amino acid transporter, y+ system), member 15
CUST_4127_PI419771968	AK049068	uc008hod	chr19	+	42853521	42855944	6.098	down	exonic antisense	NM_019424	Hps1	Hermansky-Pudlak syndrome 1 homolog (human)
CUST_6554_PI419771968	AK162386	uc009qwy	chr9	-	85713847	85737738	6.09179	down	exonic antisense	NM_011627	Tpbg	trophoblast glycoprotein
CUST_10337_PI419771968		AK039661	chr6	-	147037831	147040372	6.045	down	exonic antisense	NM_001081237	Klhdc5	kelch-like 42
CUST_3476_PI419771968	AK004252	uc007yua	chr16	-	24391697	24393528	6.03405	down	exonic antisense	NM_178665	Lpp	LIM domain containing preferred translocation partner in lipoma
CUST_10800_PI419771968		AK045275	chr2	-	73113247	73116038	6.00476	down	exonic antisense	NM_001005343	Sp9	trans-acting transcription factor 9
CUST_5324_PI419771968	AK042124	uc008yms	chr5	-	108088115	108117034	5.94101	down	exonic antisense	NM_144911	Rpap2	RNA polymerase II associated protein 2
CUST_13257_PI419771968		BC052788	chr7	+	71031248	71032531	5.88919	down	exonic antisense	NM_021366	Klf13	Kruppel-like factor 13
CUST_9997_PI419771968		AK036130	chr12	+	84827084	84829972	5.81287	down	exonic antisense	NM_058212	Dpf3	D4, zinc and double PHD fingers, family 3
CUST_6781_PI419771968	AK208404	uc009uim	chrX	-	132806242	132806503	5.73271	down	exonic antisense	NM_001110234	Ngfrap1	nerve growth factor receptor (TNFRSF16) associated protein 1
CUST_7406_PI419771968		AK011493	chr7	-	4086344	4088444	5.73162	down	exonic antisense	NM_001001454	Ttyh1	tweety homolog 1 (Drosophila)
CUST_12399_PI419771968		AK086371	chr9	-	92435049	92437610	5.72654	down	exonic antisense	NM_011961	Plod2	procollagen lysine, 2-oxoglutarate 5-dioxygenase 2
CUST_10237_PI419771968		AK038502	chr11	+	62138977	62141804	5.63385	down	exonic antisense	NM_011308	Ncor1	nuclear receptor co-repressor 1
CUST_3475_PI419771968	AK144897	uc007ytv	chr16	+	23520391	23560153	5.62794	down	exonic antisense	NM_008555	Masp1	mannan-binding lectin serine peptidase 1
CUST_768_PI419771968		AK045751	chr11	+	5737224	5738728	5.6224	down	exonic antisense	NM_017401	Polm	polymerase (DNA directed), mu
CUST_5752_PI419771968	AK087382	uc009ets	chr6	+	148893388	148895651	5.54288	down	exonic antisense	NM_019643	Fam60a	family with sequence similarity 60, member A
CUST_7494_PI419771968		AK012964	chr11	-	44433208	44434151	5.53428	down	exonic antisense	NM_007897	Ebf1	early B cell factor 1
CUST_12611_PI419771968		AK089870	chr6	-	86211548	86213908	5.53106	down	exonic antisense	NM_031199	Tgfa	transforming growth factor alpha
CUST_3374_PI419771968	BC119421	uc007xig	chr15	-	91736664	91736947	5.51961	down	exonic antisense	NM_207243	Muc19	mucin 19
CUST_10360_PI419771968		AK039909	chr1	+	191167309	191168769	5.5118	down	exonic antisense	NM_010607	Kcnk2	potassium channel, subfamily K, member 2
CUST_10747_PI419771968		AK044726	chr4	+	131630611	131632907	5.37896	down	exonic antisense	NM_001128607	Epb4.1	erythrocyte protein band 4.1
CUST_9072_PI419771968		AK020571	chr7	-	133792056	133793086	5.37126	down	exonic antisense	NM_029339	Ccdc101	coiled-coil domain containing 101
CUST_2757_PI419771968	AK034200	uc007pwr	chr13	+	25029279	25033286	5.31262	down	exonic antisense	NM_172532	Aldh5a1	aldhehyde dehydrogenase family 5, subfamily A1
CUST_2909_PI419771968	AK052076	uc007rpo	chr13	-	100166878	100182831	5.30664	down	exonic antisense	NM_173757	Mrps27	mitochondrial ribosomal protein S27
CUST_5368_PI419771968	AK049160	uc008zfa	chr5	+	116888728	116915496	5.28813	down	exonic antisense	NM_026886	Srrm4	serine/arginine repetitive matrix 4
CUST_13185_PI419771968		BC037039	chr18	-	37965373	37967576	5.25333	down	exonic antisense	NM_033581	Pcdhgc3	protocadherin gamma subfamily C, 3
CUST_10518_PI419771968		AK042118	chr5	-	76568123	76569578	5.248	down	exonic antisense	NM_020611	Srd5a3	steroid 5 alpha-reductase 3
CUST_4263_PI419771968	AK138201	uc008jko	chr2	-	35405057	35414222	5.24438	down	exonic antisense	NM_001114125	Dab2ip	disabled 2 interacting protein
CUST_11086_PI419771968		AK048328	chr2	+	130972184	130975646	5.24111	down	exonic antisense	NM_026091	1700037H04Rik	RIKEN cDNA 1700037H04 gene
CUST_11137_PI419771968		AK048747	chr3	+	51363957	51371036	5.22235	down	exonic antisense	NM_080793	Setd7	SET domain containing (lysine methyltransferase) 7
CUST_8532_PI419771968		BC029975	chr16	-	4762196	4764657	5.16536	down	exonic antisense	NM_001136066	Hmox2	heme oxygenase (decycling) 2
CUST_9502_PI419771968		AK031288	chr14	-	69981560	69991180	5.04313	down	exonic antisense	NM_026174	Entpd4	ectonucleoside triphosphate diphosphohydrolase 4

## Sheet: intronic sense
Probe ID	GeneSymbol	SeqID	Chromosome	ChromosomeStrand	txStart	txEnd	FCAbsolute	Regulation	Genomic context	Associated_gene_acc	Associated_gene_Symbol	Associated_gene_full name
CUST_6995_PI419771968		AK006169	chr10	+	63263618	63264101	2878.57	up	intronic sense	NM_001164376	Ctnna3	catenin (cadherin associated protein), alpha 3
CUST_5599_PI419771968	AK006896	uc009cjn	chr6	-	73386958	73421015	1278.43	up	intronic sense	NM_025737	4931417E11Rik	RIKEN cDNA 4931417E11 gene
CUST_6953_PI419771968		AK005899	chr3	-	152959467	152961613	1271.25	up	intronic sense	NM_011372	St6galnac3	ST6 (alpha-N-acetyl-neuraminyl-2,3-beta-galactosyl-1,3)-N-acetylgalactosaminide alpha-2,6-sialyltransferase 3
CUST_7006_PI419771968		AK006238	chr12	-	29154734	29155488	812.26	up	intronic sense	NM_001177964	Dcdc2c	doublecortin domain containing 2C
CUST_7787_PI419771968		AK015069	chr10	-	20235132	20237970	469.287	up	intronic sense	NM_013875	Pde7b	phosphodiesterase 7B
CUST_7825_PI419771968		AK015154	chr18	-	7150341	7151775	312.152	up	intronic sense	NM_001081393	Armc4	armadillo repeat containing 4
CUST_7187_PI419771968		AK007183	chr8	+	98075698	98076202	234.827	up	intronic sense	NM_172914	Ccdc113	coiled-coil domain containing 113
CUST_11703_PI419771968		AK077189	chr5	+	150244435	150246156	201.706	up	intronic sense	NM_029464	4930588N13Rik	testis expressed 26
CUST_8809_PI419771968		AK019673	chr6	-	94082916	94187436	164.738	up	intronic sense	NM_010367	Magi1	membrane associated guanylate kinase, WW and PDZ domain containing 1
CUST_9430_PI419771968		AK030176	chr1	-	170278664	170280939	154.296	up	intronic sense	NM_008783	Pbx1	pre B cell leukemia homeobox 1
CUST_7791_PI419771968		AK015085	chr14	+	120198199	120216796	123.823	up	intronic sense	NM_015820	Hs6st3	heparan sulfate 6-O-sulfotransferase 3
CUST_3785_PI419771968	AK160416	uc008dfm	chr17	-	63654794	63662322	105.704	up	intronic sense	NM_015794	Fbxl17	F-box and leucine-rich repeat protein 17
CUST_7022_PI419771968		AK006345	chr10	+	40069535	40070132	103.155	up	intronic sense	NM_198164	Cdk19	cyclin-dependent kinase 19
CUST_12663_PI419771968		AK133004	chr3	+	138189388	138189796	80.1347	up	intronic sense	NM_007917	Eif4e	eukaryotic translation initiation factor 4E
CUST_4826_PI419771968	AK005987	uc008rtx	chr3	-	153130182	153138529	80.041	up	intronic sense	NM_011372	St6galnac3	ST6 (alpha-N-acetyl-neuraminyl-2,3-beta-galactosyl-1,3)-N-acetylgalactosaminide alpha-2,6-sialyltransferase 3
CUST_7102_PI419771968		AK006821	chr2	+	3066074	3066503	72.6834	up	intronic sense	NM_001081161	Fam171a1	family with sequence similarity 171, member A1
CUST_8968_PI419771968		AK020290	chr2	-	91167804	91169051	68.672	up	intronic sense	NM_175123	1110051M20Rik	RIKEN cDNA 1110051M20 gene
CUST_7044_PI419771968		AK006550	chr12	+	84223200	84224142	61.7304	up	intronic sense	NM_015812	Rgs6	regulator of G-protein signaling 6
CUST_13517_PI419771968	4930594C11Rik	NR_024017	chr1	-	37542695	37545450	38.5407	up	intronic sense	NM_173870	Mgat4a	mannoside acetylglucosaminyltransferase 4, isoenzyme A
CUST_6959_PI419771968		AK005920	chr3	-	108028491	108028886	37.7949	up	intronic sense	NM_008596	Sypl2	synaptophysin-like 2
CUST_7141_PI419771968		AK006976	chr2	-	102025507	102026212	34.8892	up	intronic sense	NM_178886	Ldlrad3	low density lipoprotein receptor class A domain containing 3
CUST_9620_PI419771968		AK032526	chr16	-	88202990	88207335	27.6149	up	intronic sense	NM_146072	Grik1	glutamate receptor, ionotropic, kainate 1
CUST_12279_PI419771968		AK084991	chr9	-	20950331	20954023	26.699	up	intronic sense	NM_016742	Cdc37	cell division cycle 37
CUST_8319_PI419771968		AK016992	chr5	-	116951382	116952725	26.4679	up	intronic sense	NM_026886	Srrm4	serine/arginine repetitive matrix 4
CUST_7911_PI419771968		AK015439	chr4	-	131977247	131977882	25.8346	up	intronic sense	NM_001161797	Phactr4	phosphatase and actin regulator 4
CUST_9301_PI419771968		AK021380	chr13	+	55570568	55571759	18.2229	up	intronic sense	NM_001030296	Prr7	proline rich 7 (synaptic)
CUST_10875_PI419771968		AK046275	chr18	-	43096529	43100551	18.0221	up	intronic sense	NM_028392	Ppp2r2b	protein phosphatase 2 (formerly 2A), regulatory subunit B (PR 52), beta isoform
CUST_8108_PI419771968		AK016106	chr10	-	8580661	8581241	16.4496	up	intronic sense	NM_175155	Sash1	SAM and SH3 domain containing 1
CUST_12427_PI419771968		AK086609	chr10	-	102526323	102528527	12.7577	up	intronic sense	NM_001163559	Lrriq1	leucine-rich repeats and IQ motif containing 1
CUST_4337_PI419771968	AK019679	uc008kjs	chr2	-	84870377	84873351	11.6467	up	intronic sense	NM_145526	P2rx3	purinergic receptor P2X, ligand-gated ion channel, 3
CUST_7963_PI419771968		AK015601	chr6	-	137094396	137095450	9.83024	up	intronic sense	NM_001164212	Rerg	RAS-like, estrogen-regulated, growth-inhibitor
CUST_9920_PI419771968		AK035449	chr6	+	15045412	15046836	9.7018	up	intronic sense	NM_053242	Foxp2	forkhead box P2
CUST_10298_PI419771968		AK039212	chr1	+	66735509	66738911	9.01317	up	intronic sense	NM_175510	Unc80	unc-80 homolog (C. elegans)
CUST_9642_PI419771968		AK032771	chr14	+	120078903	120081153	8.80966	up	intronic sense	NM_015820	Hs6st3	heparan sulfate 6-O-sulfotransferase 3
CUST_8344_PI419771968		AK017078	chr19	-	50614298	50615375	8.64705	up	intronic sense	NM_021377	Sorcs1	VPS10 domain receptor protein SORCS 1
CUST_7807_PI419771968		AK015120	chr8	-	60129685	60131156	8.60093	up	intronic sense	NM_001167981	Galnt7	UDP-N-acetyl-alpha-D-galactosamine: polypeptide N-acetylgalactosaminyltransferase 7
CUST_6855_PI419771968		AK003348	chr5	+	121053753	121054258	7.99982	up	intronic sense	NM_029408	Iqcd	IQ motif containing D
CUST_1793_PI419771968	AK019844	uc007cwa	chr1	+	140874233	140875823	7.55561	up	intronic sense	NM_001166501	Dennd1b	DENN/MADD domain containing 1B
CUST_9210_PI419771968		AK021053	chr4	+	110107406	110108596	7.23285	up	intronic sense	NM_030231	Agbl4	ATP/GTP binding protein-like 4
CUST_7614_PI419771968		AK013809	chr12	+	118770301	118770766	7.11149	up	intronic sense	NM_175930	Rapgef5	Rap guanine nucleotide exchange factor (GEF) 5
CUST_11854_PI419771968		AK079790	chr2	+	44058048	44060469	7.05731	up	intronic sense	NM_153820	Arhgap15	Rho GTPase activating protein 15
CUST_8914_PI419771968		AK020111	chr3	+	130894760	130895884	6.65456	up	intronic sense	NM_010703	Lef1	lymphoid enhancer binding factor 1
CUST_9226_PI419771968		AK021085	chr5	-	49388951	49389778	6.26493	up	intronic sense	NM_001199244	Kcnip4	Kv channel interacting protein 4
CUST_9483_PI419771968		AK031091	chr9	-	4443465	4445755	6.14424	up	intronic sense	NM_019691	Gria4	glutamate receptor, ionotropic, AMPA4 (alpha 4)
CUST_1586_PI419771968		AK170699	chr10	-	33650635	33653146	5.86101	up	intronic sense	NM_028287	Zufsp	zinc finger with UFM1-specific peptidase domain
CUST_13577_PI419771968	Gm6498	NR_003630	chr14	+	48818390	48848088	77.1381	down	intronic sense	NM_033602	Peli2	pellino 2
CUST_12201_PI419771968		AK083943	chr8	-	32955571	32959506	62.6236	down	intronic sense	NM_178591	Nrg1	neuregulin 1
CUST_8449_PI419771968		AK017612	chr1	-	79835494	79836949	56.8416	down	intronic sense	NM_009255	Serpine2	serine (or cysteine) peptidase inhibitor, clade E, member 2
CUST_12009_PI419771968		AK081837	chr16	-	74324565	74326059	46.9663	down	intronic sense	NM_175549	Robo2	roundabout homolog 2 (Drosophila)
CUST_9541_PI419771968		AK031521	chr4	-	81961648	81965801	42.8921	down	intronic sense	NM_008687	Nfib	nuclear factor I/B
CUST_9506_PI419771968		AK031302	chrX	-	49906318	49909227	39.9389	down	intronic sense	NM_016697	Gpc3	glypican 3
CUST_8583_PI419771968		AK018031	chr14	-	66883365	66885021	39.0932	down	intronic sense	NM_001162365	Ptk2b	PTK2 protein tyrosine kinase 2 beta
CUST_11202_PI419771968		AK049648	chr17	-	63208868	63212588	37.3115	down	intronic sense	NM_207654	Efna5	ephrin A5
CUST_8922_PI419771968		AK020136	chr2	+	59521787	59522846	36.0353	down	intronic sense	NM_198294	Tanc1	tetratricopeptide repeat, ankyrin repeat and coiled-coil containing 1
CUST_12160_PI419771968		AK083529	chr17	-	48038175	48041244	34.8659	down	intronic sense	NM_001110824	Foxp4	forkhead box P4
CUST_8589_PI419771968		AK018053	chr1	-	21942183	21943539	32.1003	down	intronic sense	NM_001160139	Kcnq5	potassium voltage-gated channel, subfamily Q, member 5
CUST_7823_PI419771968		AK015151	chr2	+	105001980	105002756	31.1711	down	intronic sense	NM_144783	Wt1	Wilms tumor 1 homolog
CUST_9446_PI419771968		AK030418	chr17	-	63195381	63198758	30.9927	down	intronic sense	NM_207654	Efna5	ephrin A5
CUST_7694_PI419771968		AK014550	chr3	+	101938537	101941419	30.9786	down	intronic sense	NM_009814	Casq2	calsequestrin 2
CUST_3190_PI419771968	B930095G15Rik	uc007vab	chr14	+	121646892	121650719	30.7317	down	intronic sense	NM_134082	Farp1	FERM, RhoGEF (Arhgef) and pleckstrin domain protein 1 (chondrocyte-derived)
CUST_8675_PI419771968		AK018512	chr19	+	16242915	16244946	30.695	down	intronic sense	NM_008139	Gnaq	guanine nucleotide binding protein, alpha q polypeptide
CUST_6874_PI419771968		AK004108	chr8	+	109836576	109837937	28.2677	down	intronic sense	NM_018823	Nfat5	nuclear factor of activated T cells 5
CUST_9582_PI419771968		AK032146	chr17	-	63218193	63220849	27.7093	down	intronic sense	NM_207654	Efna5	ephrin A5
CUST_9754_PI419771968		AK034008	chr14	-	93931176	93935906	27.1429	down	intronic sense	NM_001081377	Pcdh9	protocadherin 9
CUST_7271_PI419771968		AK008743	chr6	+	4869625	4870828	27.1144	down	intronic sense	NM_181595	Ppp1r9a	protein phosphatase 1, regulatory (inhibitor) subunit 9A
CUST_5216_PI419771968	AK090251	uc008xiv	chr5	-	45092114	45098129	26.9868	down	intronic sense	NM_010698	Ldb2	LIM domain binding 2
CUST_10218_PI419771968		AK038304	chr17	-	67595315	67596860	26.2104	down	intronic sense	NM_008984	Ptprm	protein tyrosine phosphatase, receptor type, M
CUST_9065_PI419771968		AK020555	chr6	-	87271551	87272333	25.9638	down	intronic sense	NM_054041	Antxr1	anthrax toxin receptor 1
CUST_1608_PI419771968	AK149000	uc007aev	chr1	-	3638391	3648985	25.9433	down	intronic sense	NM_001011874	Xkr4	X Kell blood group precursor related family member 4
CUST_7601_PI419771968		AK013766	chr2	+	14624779	14626344	25.3464	down	intronic sense	NM_023116	Cacnb2	calcium channel, voltage-dependent, beta 2 subunit
CUST_11740_PI419771968		AK077955	chr11	+	3201788	3204468	24.2643	down	intronic sense	NM_019574	Patz1	POZ (BTB) and AT hook containing zinc finger 1
CUST_8915_PI419771968		AK020112	chr5	+	15475759	15476863	23.3429	down	intronic sense	NM_001110846	Cacna2d1	calcium channel, voltage-dependent, alpha2/delta subunit 1
CUST_10268_PI419771968		AK038829	chr3	-	51861206	51864629	23.1874	down	intronic sense	NM_001004176	Maml3	mastermind like 3 (Drosophila)
CUST_13052_PI419771968		AF061179	chr18	-	75746231	75747219	22.8712	down	intronic sense	NM_201354	Ctif	CBP80/20-dependent translation initiation factor
CUST_9976_PI419771968		AK035973	chr11	+	44553229	44555756	22.811	down	intronic sense	NM_007897	Ebf1	early B cell factor 1
CUST_9376_PI419771968		AK029270	chr2	+	169595501	169598664	22.6775	down	intronic sense	NM_080455	Tshz2	teashirt zinc finger family member 2
CUST_11433_PI419771968		AK052483	chr17	-	63148082	63152573	22.4419	down	intronic sense	NM_010109	Efna5	ephrin A5
CUST_11302_PI419771968		AK051309	chr11	+	44605903	44607782	21.7721	down	intronic sense	NM_007897	Ebf1	early B cell factor 1
CUST_11730_PI419771968		AK077891	chr19	-	17647852	17650295	21.0019	down	intronic sense	NM_001163144	Pcsk5	proprotein convertase subtilisin/kexin type 5
CUST_8945_PI419771968		AK020212	chr12	-	120404354	120405227	20.9359	down	intronic sense	NM_177290	Itgb8	integrin beta 8
CUST_10973_PI419771968		AK047377	chr1	-	108594400	108597146	20.7979	down	intronic sense	NM_009741	Bcl2	B cell leukemia/lymphoma 2
CUST_7349_PI419771968		AK009920	chr1	-	38611129	38613222	20.629	down	intronic sense	NM_010678	Aff3	AF4/FMR2 family, member 3
CUST_12462_PI419771968		AK087080	chr10	+	27955225	27956846	20.5318	down	intronic sense	NM_008983	Ptprk	protein tyrosine phosphatase, receptor type, K
CUST_8386_PI419771968		AK017264	chr16	-	45763783	45765934	19.9785	down	intronic sense	NM_153412	Phldb2	pleckstrin homology-like domain, family B, member 2
CUST_8497_PI419771968		BC002245	chr15	+	77562149	77563376	19.8736	down	intronic sense	NM_173743	Apol9b	apolipoprotein L 9b
CUST_12975_PI419771968		AK164022	chr2	+	79097838	79100144	19.7509	down	intronic sense	NM_010576	Itga4	integrin alpha 4
CUST_12125_PI419771968		AK083074	chr5	-	66983700	66986809	19.7091	down	intronic sense	NM_001201415	Apbb2	amyloid beta (A4) precursor protein-binding, family B, member 2
CUST_8601_PI419771968		AK018162	chr18	+	12088283	12090885	19.5548	down	intronic sense	NM_022021	Cables1	CDK5 and Abl enzyme substrate 1
CUST_7403_PI419771968		AK011385	chr1	-	137376968	137377991	18.9645	down	intronic sense	NM_173437	Nav1	neuron navigator 1
CUST_7395_PI419771968		AK011250	chr11	-	18905609	18906476	18.8859	down	intronic sense	NM_010789	Meis1	Meis homeobox 1
CUST_9354_PI419771968		AK028958	chr13	+	38475735	38478901	18.8823	down	intronic sense	NM_007556	Bmp6	bone morphogenetic protein 6
CUST_12496_PI419771968		AK087429	chr16	+	37791794	37794628	18.6708	down	intronic sense	NM_008047	Fstl1	follistatin-like 1
CUST_8653_PI419771968		AK018425	chr15	-	7326749	7328054	18.1286	down	intronic sense	NM_178748	Egflam	EGF-like, fibronectin type III and laminin G domains
CUST_12687_PI419771968		AK134354	chr6	-	128291370	128294993	17.7702	down	intronic sense	NM_011657	Tulp3	tubby-like protein 3
CUST_11729_PI419771968		AK077887	chr17	-	63156921	63159447	17.5529	down	intronic sense	NM_010109	Efna5	ephrin A5
CUST_8994_PI419771968		AK020385	chr5	-	132069681	132070781	17.4511	down	intronic sense	NM_177047	Auts2	autism susceptibility candidate 2
CUST_10452_PI419771968		AK041222	chr1	-	38474548	38478181	17.1425	down	intronic sense	NM_010678	Aff3	AF4/FMR2 family, member 3
CUST_10802_PI419771968		AK045293	chr1	-	68947593	68949747	16.9301	down	intronic sense	NM_010154	Erbb4	v-erb-a erythroblastic leukemia viral oncogene homolog 4 (avian)
CUST_9440_PI419771968		AK030367	chr2	+	124442004	124444651	16.9254	down	intronic sense	NM_172537	Sema6d	sema domain, transmembrane domain (TM), and cytoplasmic domain, (semaphorin) 6D
CUST_5503_PI419771968	AK082250	uc009bjd	chr6	-	37046675	37047626	16.9157	down	intronic sense	NM_001081206	Dgki	diacylglycerol kinase, iota
CUST_4211_PI419771968	AK018352	uc008imv	chr2	+	20679165	20681278	16.83	down	intronic sense	NM_029895	Etl4	enhancer trap locus 4
CUST_11222_PI419771968		AK049981	chr9	-	97649751	97653268	16.7787	down	intronic sense	NM_022319	Clstn2	calsyntenin 2
CUST_12188_PI419771968		AK083863	chr4	+	97569249	97572379	16.6206	down	intronic sense	NM_010905	Nfia	nuclear factor I/A
CUST_9872_PI419771968		AK035003	chr2	-	63906561	63908260	16.2836	down	intronic sense	NM_021716	Fign	fidgetin
CUST_10198_PI419771968		AK038166	chr2	-	165976115	165979246	16.2473	down	intronic sense	NM_028072	Sulf2	sulfatase 2
CUST_8380_PI419771968		AK017233	chr1	-	38304779	38306115	16.1685	down	intronic sense	NM_010678	Aff3	AF4/FMR2 family, member 3
CUST_7574_PI419771968		AK013628	chr18	-	75629129	75630437	16.1572	down	intronic sense	NM_201354	Ctif	CBP80/20-dependent translation initiation factor
CUST_10008_PI419771968		AK036213	chr11	-	36481690	36485569	16.1232	down	intronic sense	NM_011856	Odz2	teneurin transmembrane protein 2
CUST_12314_PI419771968		AK085324	chr9	+	118574653	118576612	16.1213	down	intronic sense	NM_133721	Itga9	integrin alpha 9
CUST_11829_PI419771968		AK079369	chr11	+	3200666	3203971	16.1164	down	intronic sense	NM_019574	Patz1	POZ (BTB) and AT hook containing zinc finger 1
CUST_11157_PI419771968		AK048940	chr7	+	114661045	114663063	16.0051	down	intronic sense	NM_021889	Syt9	synaptotagmin IX
CUST_7569_PI419771968		AK013604	chr8	-	9688331	9690276	15.7593	down	intronic sense	NM_173446	Fam155a	family with sequence similarity 155, member A
CUST_10304_PI419771968		AK039302	chr13	+	14140980	14160778	15.6532	down	intronic sense	NM_194262	Arid4b	AT rich interactive domain 4B (RBP1-like)
CUST_12248_PI419771968		AK084616	chr11	+	44549546	44553501	15.4608	down	intronic sense	NM_007897	Ebf1	early B cell factor 1
CUST_8463_PI419771968		AK017720	chr1	+	91035098	91036488	15.2735	down	intronic sense	NM_133816	Sh3bp4	SH3-domain binding protein 4
CUST_9459_PI419771968		AK030592	chr11	-	88333600	88336661	15.2323	down	intronic sense	NM_054043	Msi2	musashi RNA-binding protein 2
CUST_11448_PI419771968		AK052577	chr1	-	64160755	64164800	15.1916	down	intronic sense	NM_033563	Klf7	Kruppel-like factor 7 (ubiquitous)
CUST_9803_PI419771968		AK034379	chr1	+	181917039	181919441	15.1367	down	intronic sense	NM_001033285	Cdc42bpa	CDC42 binding protein kinase alpha
CUST_9593_PI419771968		AK032296	chr17	-	81904512	81909049	15.0117	down	intronic sense	NM_001112798	Slc8a1	solute carrier family 8 (sodium/calcium exchanger), member 1
CUST_12698_PI419771968		AK135255	chr11	-	11859614	11863548	14.9097	down	intronic sense	NM_001177629	Grb10	growth factor receptor bound protein 10
CUST_11495_PI419771968		AK053007	chr4	-	76081246	76083868	14.8893	down	intronic sense	NM_011211	Ptprd	protein tyrosine phosphatase, receptor type, D
CUST_10105_PI419771968		AK037356	chr8	+	119781978	119784698	14.7471	down	intronic sense	NM_001163262	4933407C03Rik	c-Maf inducing protein
CUST_11211_PI419771968		AK049777	chr7	+	144166127	144169344	14.6376	down	intronic sense	NM_008598	Mgmt	O-6-methylguanine-DNA methyltransferase
CUST_12027_PI419771968		AK082089	chr14	-	75162252	75163946	14.6042	down	intronic sense	NM_001033439	Lrch1	leucine-rich repeats and calponin homology (CH) domain containing 1
CUST_12979_PI419771968		AK164363	chr4	+	97249005	97251908	14.5387	down	intronic sense	NM_001122952	Nfia	nuclear factor I/A
CUST_12780_PI419771968		AK140807	chr11	+	44469289	44473606	14.5108	down	intronic sense	NM_007897	Ebf1	early B cell factor 1
CUST_1599_PI419771968		AK172057	chr16	-	43965149	43973580	14.3832	down	intronic sense	NM_001007460	Zdhhc23	zinc finger, DHHC domain containing 23
CUST_11018_PI419771968		AK047747	chr6	-	37218230	37219939	14.3767	down	intronic sense	NM_001081206	Dgki	diacylglycerol kinase, iota
CUST_10619_PI419771968		AK043397	chr2	-	63854825	63856582	14.3326	down	intronic sense	NM_021716	Fign	fidgetin
CUST_1564_PI419771968		AK166173	chr6	-	39102909	39105410	14.284	down	intronic sense	NM_001033430	Jhdm1d	jumonji C domain-containing histone demethylase 1 homolog D (S. cerevisiae)
CUST_9651_PI419771968		AK032904	chr6	+	134137563	134141228	14.0446	down	intronic sense	NM_007961	Etv6	ets variant gene 6 (TEL oncogene)
CUST_8425_PI419771968		AK017498	chr14	+	118302356	118304209	13.9972	down	intronic sense	NM_001079844	Gpc6	glypican 6
CUST_9260_PI419771968		AK021240	chr18	+	10327893	10328800	13.7603	down	intronic sense	NM_001083628	Greb1l	growth regulation by estrogen in breast cancer-like
CUST_11161_PI419771968		AK048959	chr17	-	51896620	51901147	13.7366	down	intronic sense	NM_009122	Satb1	special AT-rich sequence binding protein 1
CUST_9036_PI419771968		AK020501	chrX	-	56345816	56347045	13.6921	down	intronic sense	NM_010200	Fgf13	fibroblast growth factor 13
CUST_8515_PI419771968		BC023710	chr1	-	170349765	170353073	13.6547	down	intronic sense	NM_008783	Pbx1	pre B cell leukemia homeobox 1
CUST_9439_PI419771968		AK030345	chr2	+	52725677	52729381	13.6472	down	intronic sense	NM_172409	Fmnl2	formin-like 2
CUST_12280_PI419771968		AK084995	chr7	+	37512195	37514581	13.5791	down	intronic sense	NM_172298	Tshz3	teashirt zinc finger family member 3
CUST_12876_PI419771968		AK149068	chr2	-	75520476	75522078	13.5609	down	intronic sense	NM_010902	Nfe2l2	nuclear factor, erythroid derived 2, like 2
CUST_12155_PI419771968		AK083489	chr7	+	75253950	75258241	13.5263	down	intronic sense	NM_010513	Igf1r	insulin-like growth factor I receptor
CUST_7451_PI419771968		AK012089	chrX	-	11659671	11660237	13.4691	down	intronic sense	NM_001168321	Bcor	BCL6 interacting corepressor
CUST_7542_PI419771968		AK013488	chr11	-	90217875	90219144	13.3894	down	intronic sense	NM_172563	Hlf	hepatic leukemia factor
CUST_10238_PI419771968		AK038503	chr11	-	46809501	46812231	13.1803	down	intronic sense	NM_011891	Sgcd	sarcoglycan, delta (dystrophin-associated glycoprotein)
CUST_13626_PI419771968	Zf12	NR_003547	chrX_random	+	268798	270075	13.0432	down	intronic sense	NM_138758	Tmlhe	trimethyllysine hydroxylase, epsilon
CUST_9266_PI419771968		AK021264	chr8	+	109859540	109860371	12.9848	down	intronic sense	NM_133957	Nfat5	nuclear factor of activated T cells 5
CUST_9638_PI419771968		AK032719	chr9	+	68824287	68826467	12.7289	down	intronic sense	NM_013646	Rora	RAR-related orphan receptor alpha
CUST_9897_PI419771968		AK035243	chr13	+	105230043	105232366	12.7184	down	intronic sense	NM_001081020	Adamts6	a disintegrin-like and metallopeptidase (reprolysin type) with thrombospondin type 1 motif, 6
CUST_2162_PI419771968	AK163775	uc007hna	chr10	+	127912120	127914536	12.6415	down	intronic sense	NM_198160	Smarcc2	SWI/SNF related, matrix associated, actin dependent regulator of chromatin, subfamily c, member 2
CUST_12657_PI419771968		AK132411	chr2	-	59860433	59864168	12.6173	down	intronic sense	NM_001001182	Baz2b	bromodomain adjacent to zinc finger domain, 2B
CUST_12506_PI419771968		AK087671	chr8	-	80032594	80035554	12.4758	down	intronic sense	NM_030113	Arhgap10	Rho GTPase activating protein 10
CUST_11756_PI419771968		AK078200	chr9	-	49489320	49491690	12.4384	down	intronic sense	NM_001081445	Ncam1	neural cell adhesion molecule 1
CUST_11014_PI419771968		AK047699	chr3	-	25675829	25677795	12.3896	down	intronic sense	NM_001163387	Nlgn1	neuroligin 1
CUST_12402_PI419771968		AK086405	chr2	-	59873161	59876561	12.3522	down	intronic sense	NM_001001182	Baz2b	bromodomain adjacent to zinc finger domain, 2B
CUST_10762_PI419771968		AK044907	chr8	+	93889567	93891165	12.3472	down	intronic sense	NM_011936	Fto	fat mass and obesity associated
CUST_7642_PI419771968		AK014037	chr1	-	140725742	140727134	12.3156	down	intronic sense	NM_010714	Lhx9	LIM homeobox protein 9
CUST_10918_PI419771968		AK046833	chr8	-	9474128	9478493	12.2769	down	intronic sense	NM_173446	Fam155a	family with sequence similarity 155, member A
CUST_7555_PI419771968		AK013552	chr11	-	18788263	18789843	12.2674	down	intronic sense	NM_001193271	Meis1	Meis homeobox 1
CUST_10705_PI419771968		AK044131	chr3	-	51804657	51807947	12.2023	down	intronic sense	NM_001004176	Maml3	mastermind like 3 (Drosophila)
CUST_7732_PI419771968		AK014756	chr16	+	23294137	23295225	12.1813	down	intronic sense	NM_145933	St6gal1	beta galactoside alpha 2,6 sialyltransferase 1
CUST_12095_PI419771968		AK082632	chr1	+	51205152	51206337	12.1647	down	intronic sense	NM_019790	Tmeff2	transmembrane protein with EGF-like and two follistatin-like domains 2
CUST_10860_PI419771968		AK046037	chr14	+	87833226	87834833	12.0255	down	intronic sense	NM_172605	Tdrd3	tudor domain containing 3
CUST_9699_PI419771968		AK033273	chr12	-	51450943	51453145	11.9419	down	intronic sense	NM_008858	Prkd1	protein kinase D1
CUST_10262_PI419771968		AK038787	chr16	+	72866640	72869027	11.8936	down	intronic sense	NM_019413	Robo1	roundabout homolog 1 (Drosophila)
CUST_11261_PI419771968		AK050726	chr6	+	21992664	21995190	11.7767	down	intronic sense	NM_001081351	A430107O13Rik	cadherin-like and PC-esterase domain containing 1
CUST_11369_PI419771968		AK051886	chr14	+	27864001	27865451	11.7662	down	intronic sense	NM_134437	Il17rd	interleukin 17 receptor D
CUST_8693_PI419771968		AK018604	chr19	-	40549088	40551029	11.7405	down	intronic sense	NM_009166	Sorbs1	sorbin and SH3 domain containing 1
CUST_10987_PI419771968		AK047489	chr12	-	100530817	100534830	11.6951	down	intronic sense	NM_183186	Foxn3	forkhead box N3
CUST_12869_PI419771968		AK148658	chr15	-	26672986	26675892	11.5731	down	intronic sense	NM_176959	Fbxl7	F-box and leucine-rich repeat protein 7
CUST_12905_PI419771968		AK156552	chrX	+	155972416	155976461	11.5697	down	intronic sense	NM_001033472	A830080D01Rik	RIKEN cDNA A830080D01 gene
CUST_4181_PI419771968	Phxr1	uc008iec	chr2	+	3349139	3349418	11.3656	down	intronic sense	NM_146114	Dclre1c	DNA cross-link repair 1C, PSO2 homolog (S. cerevisiae)
CUST_3774_PI419771968	AK088368	uc008czh	chr17	-	51884853	51888009	11.3114	down	intronic sense	NM_001163632	Satb1	special AT-rich sequence binding protein 1
CUST_7482_PI419771968		AK012752	chr4	+	130265588	130266405	11.2711	down	intronic sense	NM_001159604	Pum1	pumilio 1 (Drosophila)
CUST_9529_PI419771968		AK031434	chr1	-	36970445	36973384	11.2571	down	intronic sense	NM_018872	Tmem131	transmembrane protein 131
CUST_13403_PI419771968		X07808	chr7	-	97113513	97113901	11.1903	down	intronic sense	NM_021876	Eed	embryonic ectoderm development
CUST_11893_PI419771968		AK080436	chr16	-	96346925	96348629	11.1507	down	intronic sense	NM_008251	Hmgn1	high mobility group nucleosomal binding domain 1
CUST_12197_PI419771968		AK083892	chr6	-	101235819	101238504	10.9728	down	intronic sense	NM_018884	Pdzrn3	PDZ domain containing RING finger 3
CUST_8763_PI419771968		AK019501	chr9	+	122036411	122039132	10.9022	down	intronic sense	NM_133741	Snrk	SNF related kinase
CUST_11313_PI419771968		AK051400	chr15	-	50557186	50559915	10.8292	down	intronic sense	NM_032000	Trps1	trichorhinophalangeal syndrome I (human)
CUST_10343_PI419771968		AK039696	chr16	+	23300396	23301779	10.6799	down	intronic sense	NM_145933	St6gal1	beta galactoside alpha 2,6 sialyltransferase 1
CUST_11645_PI419771968		AK054505	chr13	+	83761110	83764562	10.6707	down	intronic sense	NM_025282	Mef2c	myocyte enhancer factor 2C
CUST_12434_PI419771968		AK086698	chr12	+	25578307	25581014	10.6209	down	intronic sense	NM_026037	Mboat2	membrane bound O-acyltransferase domain containing 2
CUST_11583_PI419771968		AK053683	chr8	-	74887806	74891802	10.4333	down	intronic sense	NM_007944	Eps15l1	epidermal growth factor receptor pathway substrate 15-like 1
CUST_5672_PI419771968	AK076253	uc009dih	chr6	-	114851924	114855164	10.4189	down	intronic sense	NM_177683	Vgll4	vestigial like 4 (Drosophila)
CUST_11896_PI419771968		AK080477	chr4	+	104871912	104873525	10.398	down	intronic sense	NM_080555	Ppap2b	phosphatidic acid phosphatase type 2B
CUST_9959_PI419771968		AK035834	chr17	-	66719978	66721766	10.391	down	intronic sense	NM_172963	1110012J17Rik	SOGA family member 2
CUST_13098_PI419771968		AY039009	chr2	-	44929031	44935120	10.3603	down	intronic sense	NM_015753	Zeb2	zinc finger E-box binding homeobox 2
CUST_8938_PI419771968		AK020200	chr1	-	132980852	132981313	10.341	down	intronic sense	NM_008551	Mapkapk2	MAP kinase-activated protein kinase 2
CUST_11635_PI419771968		AK054377	chr4	+	126378082	126381273	10.3359	down	intronic sense	NM_011970	Psmb2	proteasome (prosome, macropain) subunit, beta type 2
CUST_11499_PI419771968		AK053038	chr4	+	100459719	100461992	10.2728	down	intronic sense	NM_198037	Cachd1	cache domain containing 1
CUST_12322_PI419771968		AK085453	chr5	-	68224588	68228067	10.2412	down	intronic sense	NM_001038999	Atp8a1	ATPase, aminophospholipid transporter (APLT), class I, type 8A, member 1
CUST_11624_PI419771968		AK054238	chr11	-	18797400	18799913	10.0268	down	intronic sense	NM_001193271	Meis1	Meis homeobox 1
CUST_12537_PI419771968		AK088568	chrX	-	90673663	90676738	10.0256	down	intronic sense	NM_008892	Pola1	polymerase (DNA directed), alpha 1
CUST_11582_PI419771968		AK053676	chr9	+	68972982	68975945	10.0188	down	intronic sense	NM_013646	Rora	RAR-related orphan receptor alpha
CUST_12824_PI419771968		AK142969	chr7	-	74427442	74429566	10.0127	down	intronic sense	NM_001033713	Mef2a	myocyte enhancer factor 2A
CUST_9720_PI419771968		AK033584	chr10	+	13692241	13695040	9.9985	down	intronic sense	NM_010437	Hivep2	human immunodeficiency virus type I enhancer binding protein 2
CUST_11439_PI419771968		AK052513	chr13	+	15756347	15759954	9.99173	down	intronic sense	NM_008130	Gli3	GLI-Kruppel family member GLI3
CUST_12964_PI419771968		AK163456	chr13	+	14159124	14161327	9.9618	down	intronic sense	NM_198122	Arid4b	AT rich interactive domain 4B (RBP1-like)
CUST_12584_PI419771968		AK089571	chr5	-	149202992	149205224	9.94271	down	intronic sense	NM_007513	Slc7a1	solute carrier family 7 (cationic amino acid transporter, y+ system), member 1
CUST_12118_PI419771968		AK083002	chr13	+	110533583	110536453	9.93238	down	intronic sense	NM_011056	Pde4d	phosphodiesterase 4D, cAMP specific
CUST_12530_PI419771968		AK088394	chr2	+	103425948	103429427	9.88364	down	intronic sense	NM_178890	Abtb2	ankyrin repeat and BTB (POZ) domain containing 2
CUST_11461_PI419771968		AK052717	chr8	+	130961603	130964754	9.69148	down	intronic sense	NM_008737	Nrp1	neuropilin 1
CUST_10732_PI419771968		AK044494	chr12	-	5246589	5249503	9.66297	down	intronic sense	NM_001164493	Klhl29	kelch-like 29
CUST_8948_PI419771968		AK020220	chr5	-	44904896	44905799	9.61256	down	intronic sense	NM_001077398	Ldb2	LIM domain binding 2
CUST_9012_PI419771968		AK020424	chr8	-	49463862	49465039	9.56687	down	intronic sense	NM_011857	Odz3	teneurin transmembrane protein 3
CUST_11780_PI419771968		AK078562	chr4	+	97557760	97560887	9.51421	down	intronic sense	NM_001122953	Nfia	nuclear factor I/A
CUST_12374_PI419771968		AK086137	chr8	+	119833147	119836587	9.42513	down	intronic sense	NM_001163262	4933407C03Rik	c-Maf inducing protein
CUST_10909_PI419771968		AK046760	chr6	-	39560909	39563414	9.42151	down	intronic sense	NM_139294	Braf	Braf transforming gene
CUST_11538_PI419771968		AK053304	chr15	+	99803786	99806473	9.39399	down	intronic sense	NM_001024526	Larp4	La ribonucleoprotein domain family, member 4
CUST_8414_PI419771968		AK017428	chr15	-	55520165	55521780	9.32309	down	intronic sense	NM_016667	Sntb1	syntrophin, basic 1
CUST_11357_PI419771968		AK051822	chr1	-	188469924	188471364	9.30779	down	intronic sense	NM_009367	Tgfb2	transforming growth factor, beta 2
CUST_12080_PI419771968		AK082536	chr17	-	25084489	25085582	9.25763	down	intronic sense	NM_198937	Hn1l	hematological and neurological expressed 1-like
CUST_9902_PI419771968		AK035284	chr6	-	99085330	99087647	9.09117	down	intronic sense	NM_001197321	Foxp1	forkhead box P1
CUST_10110_PI419771968		AK037386	chr4	+	97439338	97442236	9.08709	down	intronic sense	NM_001122952	Nfia	nuclear factor I/A
CUST_8559_PI419771968		AK017961	chr18	-	36831625	36832123	9.06097	down	intronic sense	NM_146085	Apbb3	amyloid beta (A4) precursor protein-binding, family B, member 3
CUST_7253_PI419771968		AK008366	chr2	+	68804807	68805679	9.011	down	intronic sense	NM_172856	Lass6	ceramide synthase 6
CUST_8863_PI419771968		AK019879	chr2	-	6845969	6849768	8.96944	down	intronic sense	NM_001110232	Celf2	CUGBP, Elav-like family member 2
CUST_8917_PI419771968		AK020116	chr13	+	114765225	114766369	8.94461	down	intronic sense	NM_172595	Arl15	ADP-ribosylation factor-like 15
CUST_10788_PI419771968		AK045150	chr11	+	49877355	49880914	8.94246	down	intronic sense	NM_021540	Rnf130	ring finger protein 130
CUST_8885_PI419771968		AK019973	chr8	-	27162078	27163018	8.87435	down	intronic sense	NM_207659	Hook3	hook homolog 3 (Drosophila)
CUST_9530_PI419771968		AK031438	chr8	-	106898660	106901405	8.69773	down	intronic sense	NM_153582	Cmtm4	CKLF-like MARVEL transmembrane domain containing 4
CUST_11789_PI419771968		AK078629	chrX	-	143972631	143974576	8.67637	down	intronic sense	NM_001081173	Lrch2	leucine-rich repeats and calponin homology (CH) domain containing 2
CUST_9204_PI419771968		AK021040	chr15	+	18859347	18860058	8.63875	down	intronic sense	NM_009865	Cdh10	cadherin 10
CUST_8426_PI419771968		AK017499	chr11	-	5656954	5658302	8.50014	down	intronic sense	NM_001077661	Urgcp	upregulator of cell proliferation
CUST_9467_PI419771968		AK030733	chr19	-	14559762	14562794	8.49625	down	intronic sense	NM_011600	Tle4	transducin-like enhancer of split 4, homolog of Drosophila E(spl)
CUST_10085_PI419771968		AK037153	chr11	-	86775422	86777798	8.48719	down	intronic sense	NM_001005341	Ypel2	yippee-like 2 (Drosophila)
CUST_7590_PI419771968		AK013713	chr8	+	109498732	109500050	8.4198	down	intronic sense	NM_009229	Sntb2	syntrophin, basic 2
CUST_4907_PI419771968	AK008866	uc008sxb	chr4	+	53578621	53580682	8.41476	down	intronic sense	NM_133891	Slc44a1	solute carrier family 44, member 1
CUST_7277_PI419771968		AK008796	chr2	-	22847014	22848972	8.41338	down	intronic sense	NM_001077192	Abi1	abl-interactor 1
CUST_11456_PI419771968		AK052676	chrX	-	71326373	71329610	8.39189	down	intronic sense	NM_001081979	Mecp2	methyl CpG binding protein 2
CUST_10980_PI419771968		AK047425	chr6	-	118857698	118859767	8.3841	down	intronic sense	NM_001159535	Cacna1c	calcium channel, voltage-dependent, L type, alpha 1C subunit
CUST_10990_PI419771968		AK047526	chr6	-	93968541	93972667	8.37877	down	intronic sense	NM_001029850	Magi1	membrane associated guanylate kinase, WW and PDZ domain containing 1
CUST_11400_PI419771968		AK052106	chr1	-	170253652	170254919	8.37057	down	intronic sense	NM_008783	Pbx1	pre B cell leukemia homeobox 1
CUST_9666_PI419771968		AK033072	chr12	-	5121653	5123458	8.36917	down	intronic sense	NM_001164493	Klhl29	kelch-like 29
CUST_8576_PI419771968		AK018000	chr16	+	23280233	23280758	8.34915	down	intronic sense	NM_145933	St6gal1	beta galactoside alpha 2,6 sialyltransferase 1
CUST_9348_PI419771968		AK028893	chr4	+	62043037	62045642	8.3125	down	intronic sense	NM_175090	Slc31a1	solute carrier family 31, member 1
CUST_7480_PI419771968		AK012671	chr10	-	105275340	105276692	8.29719	down	intronic sense	NM_207522	BC067068	methyltransferase like 25
CUST_11497_PI419771968		AK053030	chr9	-	36950568	36953400	8.29329	down	intronic sense	NM_001029838	Pknox2	Pbx/knotted 1 homeobox 2
CUST_9849_PI419771968		AK034805	chr13	-	9711477	9715303	8.25907	down	intronic sense	NM_001199141	Zmynd11	zinc finger, MYND domain containing 11
CUST_12231_PI419771968		AK084320	chr4	-	153846420	153849409	8.25563	down	intronic sense	NM_027504	Prdm16	PR domain containing 16
CUST_11660_PI419771968		AK076289	chr16	+	24508120	24511779	8.21479	down	intronic sense	NM_178665	Lpp	LIM domain containing preferred translocation partner in lipoma
CUST_10225_PI419771968		AK038360	chr10	-	12495586	12498167	8.18561	down	intronic sense	NM_011682	Utrn	utrophin
CUST_8855_PI419771968		AK019832	chr10	-	104961097	104963416	8.177	down	intronic sense	NM_177368	Tmtc2	transmembrane and tetratricopeptide repeat containing 2
CUST_10478_PI419771968		AK041557	chr2	-	160922636	160927326	8.11686	down	intronic sense	NM_173368	Chd6	chromodomain helicase DNA binding protein 6
CUST_11906_PI419771968		AK080586	chr8	-	75547295	75550350	8.10618	down	intronic sense	NM_010687	Large	like-glycosyltransferase
CUST_8874_PI419771968		AK019926	chr13	-	100272431	100274394	8.09643	down	intronic sense	NM_008634	Mtap1b	microtubule-associated protein 1B
CUST_11925_PI419771968		AK080917	chr9	-	48502581	48505735	8.04047	down	intronic sense	NM_001033324	Zbtb16(PLZF)	zinc finger and BTB domain containing 16
CUST_9060_PI419771968		AK020546	chr8	-	35038638	35039241	7.99243	down	intronic sense	NM_001042674	Rbpms	RNA binding protein gene with multiple splicing
CUST_11174_PI419771968		AK049046	chr3	+	145467225	145470233	7.99155	down	intronic sense	NM_026993	Ddah1	dimethylarginine dimethylaminohydrolase 1
CUST_11443_PI419771968		AK052537	chrX	+	126875264	126875917	7.92725	down	intronic sense	NM_172493	Diap2	diaphanous homolog 2 (Drosophila)
CUST_11798_PI419771968		AK078742	chr16	+	43500957	43504167	7.87189	down	intronic sense	NM_181058	Zbtb20	zinc finger and BTB domain containing 20
CUST_10257_PI419771968		AK038732	chrX	+	39013850	39017358	7.87183	down	intronic sense	NM_016886	Gria3	glutamate receptor, ionotropic, AMPA3 (alpha 3)
CUST_10080_PI419771968		AK037105	chrX	+	81276053	81278717	7.84055	down	intronic sense	NM_007868	Dmd	dystrophin, muscular dystrophy
CUST_12235_PI419771968		AK084380	chr16	+	72798051	72802250	7.77986	down	intronic sense	NM_019413	Robo1	roundabout homolog 1 (Drosophila)
CUST_11003_PI419771968		AK047606	chr4	-	86748516	86750138	7.75622	down	intronic sense	NM_172426	Slc24a2	solute carrier family 24 (sodium/potassium/calcium exchanger), member 2
CUST_8440_PI419771968		AK017560	chr14	-	24125843	24127542	7.71784	down	intronic sense	NM_010610	Kcnma1	potassium large conductance calcium-activated channel, subfamily M, alpha member 1
CUST_11450_PI419771968		AK052630	chrX	-	49491065	49492701	7.70074	down	intronic sense	NM_008150	Gpc4	glypican 4
CUST_11376_PI419771968		AK051921	chr6	+	108476603	108480237	7.68909	down	intronic sense	NM_010585	Itpr1	inositol 1,4,5-trisphosphate receptor 1
CUST_11462_PI419771968		AK052723	chr13	+	114861606	114865242	7.67959	down	intronic sense	NM_172595	Arl15	ADP-ribosylation factor-like 15
CUST_5917_PI419771968	AK162351	uc009hik	chr7	-	74391423	74395004	7.65762	down	intronic sense	NM_001033713	Mef2a	myocyte enhancer factor 2A
CUST_11294_PI419771968		AK051204	chr2	-	44863947	44866220	7.5789	down	intronic sense	NM_015753	Zeb2	zinc finger E-box binding homeobox 2
CUST_8558_PI419771968		AK017960	chr6	-	76937972	76939641	7.55922	down	intronic sense	NM_145732	Ctnna2	catenin (cadherin associated protein), alpha 2
CUST_7709_PI419771968		AK014658	chr13	+	110440120	110441927	7.54195	down	intronic sense	NM_011056	Pde4d	phosphodiesterase 4D, cAMP specific
CUST_9683_PI419771968		AK033155	chrX	-	143980913	143983416	7.53039	down	intronic sense	NM_001081173	Lrch2	leucine-rich repeats and calponin homology (CH) domain containing 2
CUST_12163_PI419771968		AK083553	chr1	+	59858106	59861544	7.5215	down	intronic sense	NM_007561	Bmpr2	bone morphogenetic protein receptor, type II (serine/threonine kinase)
CUST_12677_PI419771968		AK133561	chr13	+	110583691	110588730	7.48942	down	intronic sense	NM_011056	Pde4d	phosphodiesterase 4D, cAMP specific
CUST_12239_PI419771968		AK084437	chr19	+	22825159	22828026	7.48477	down	intronic sense	NM_177341	Trpm3	transient receptor potential cation channel, subfamily M, member 3
CUST_10659_PI419771968		AK043701	chr3	-	36528648	36529782	7.4799	down	intronic sense	NM_019510	Trpc3	transient receptor potential cation channel, subfamily C, member 3
CUST_12653_PI419771968		AK132080	chr19	-	40532702	40533455	7.42321	down	intronic sense	NM_178362	Sorbs1	sorbin and SH3 domain containing 1
CUST_7631_PI419771968		AK013968	chr5	-	132000820	132001533	7.36239	down	intronic sense	NM_177047	Auts2	autism susceptibility candidate 2
CUST_1601_PI419771968		AK172317	chr8	+	119833149	119836874	7.34033	down	intronic sense	NM_001163262	4933407C03Rik	c-Maf inducing protein
CUST_10172_PI419771968		AK038003	chr5	-	68024901	68026547	7.33019	down	intronic sense	NM_001038999	Atp8a1	ATPase, aminophospholipid transporter (APLT), class I, type 8A, member 1
CUST_7800_PI419771968		AK015104	chr11	-	86764065	86765401	7.31387	down	intronic sense	NM_001005341	Ypel2	yippee-like 2 (Drosophila)
CUST_7719_PI419771968		AK014710	chr7	+	82845749	82847810	7.28752	down	intronic sense	NM_029332	Akap13	A kinase (PRKA) anchor protein 13
CUST_12703_PI419771968		AK135606	chr2	-	34193103	34195572	7.28193	down	intronic sense	NM_016768	Pbx3	pre B cell leukemia homeobox 3
CUST_12221_PI419771968		AK084192	chr19	+	55847319	55849810	7.27954	down	intronic sense	NM_001142921	Tcf7l2	transcription factor 7 like 2, T cell specific, HMG box
CUST_10611_PI419771968		AK043302	chr10	+	89379106	89381359	7.2454	down	intronic sense	NM_001128086	Anks1b	ankyrin repeat and sterile alpha motif domain containing 1B
CUST_12419_PI419771968		AK086488	chr2	-	71165481	71169071	7.24113	down	intronic sense	NM_172436	Slc25a12	solute carrier family 25 (mitochondrial carrier, Aralar), member 12
CUST_10323_PI419771968		AK039502	chr14	-	94283639	94284448	7.23134	down	intronic sense	NM_001081377	Pcdh9	protocadherin 9
CUST_11528_PI419771968		AK053245	chr2	+	16665741	16666908	7.22126	down	intronic sense	NM_026162	Plxdc2	plexin domain containing 2
CUST_12782_PI419771968		AK140834	chr11	-	5326174	5330255	7.21088	down	intronic sense	NM_001080924	Znrf3	zinc and ring finger 3
CUST_7421_PI419771968		AK011660	chr10	+	72120651	72121705	7.19929	down	intronic sense	NM_025635	Zwint	ZW10 interactor
CUST_2235_PI419771968	AK136017	uc007ile	chr11	+	35163570	35164287	7.18541	down	intronic sense	NM_011412	Slit3	slit homolog 3 (Drosophila)
CUST_10220_PI419771968		AK038312	chr10	+	5967881	5971393	7.16784	down	intronic sense	NM_001033466	Zbtb2	zinc finger and BTB domain containing 2
CUST_12341_PI419771968		AK085648	chr16	+	29641464	29643534	7.14053	down	intronic sense	NM_001199177	Opa1	optic atrophy 1
CUST_11176_PI419771968		AK049070	chr5	+	65195252	65196974	7.13274	down	intronic sense	NM_008453	Klf3	Kruppel-like factor 3 (basic)
CUST_10118_PI419771968		AK037499	chr5	-	124624925	124631254	7.11375	down	intronic sense	NM_011256	Pitpnm2	phosphatidylinositol transfer protein, membrane-associated 2
CUST_9650_PI419771968		AK032859	chr11	+	19877993	19880906	7.10709	down	intronic sense	NM_033523	Spred2	sprouty-related, EVH1 domain containing 2
CUST_10259_PI419771968		AK038765	chr2	-	52297453	52301979	7.09347	down	intronic sense	NM_001037099	Cacnb4	calcium channel, voltage-dependent, beta 4 subunit
CUST_10102_PI419771968		AK037318	chr6	-	99285729	99289118	7.08876	down	intronic sense	NM_053202	Foxp1	forkhead box P1
CUST_9938_PI419771968		AK035617	chr2	+	69738039	69740434	7.08207	down	intronic sense	NM_177783	Ubr3	ubiquitin protein ligase E3 component n-recognin 3
CUST_12222_PI419771968		AK084203	chr13	+	83668866	83670971	7.03557	down	intronic sense	NM_001170537	Mef2c	myocyte enhancer factor 2C
CUST_7578_PI419771968		AK013655	chr2	-	6966599	6967665	7.03438	down	intronic sense	NM_001160292	Celf2	CUGBP, Elav-like family member 2
CUST_10052_PI419771968		AK036774	chr15	+	25564381	25567995	7.0342	down	intronic sense	NM_019472	Myo10	myosin X
CUST_12077_PI419771968		AK082480	chr12	+	54479892	54482768	7.01806	down	intronic sense	NM_013780	Npas3	neuronal PAS domain protein 3
CUST_9948_PI419771968		AK035699	chr2	+	115465703	115467366	7.01542	down	intronic sense	NM_001145898	BC052040	cDNA sequence BC052040
CUST_5753_PI419771968	AK134400	uc009eue	chr6	+	149259937	149262911	7.01259	down	intronic sense	NM_026054	2810474O19Rik	RIKEN cDNA 2810474O19 gene
CUST_11449_PI419771968		AK052617	chr19	-	28591848	28594190	7.00458	down	intronic sense	NM_175459	Glis3	GLIS family zinc finger 3
CUST_12415_PI419771968		AK086447	chr1	-	22770614	22771366	6.95883	down	intronic sense	NM_053270	Rims1	regulating synaptic membrane exocytosis 1
CUST_11929_PI419771968		AK080938	chr5	-	132500872	132504496	6.94534	down	intronic sense	NM_177047	Auts2	autism susceptibility candidate 2
CUST_10037_PI419771968		AK036574	chr10	+	41593972	41596436	6.91969	down	intronic sense	NM_001162908	Sesn1	sestrin 1
CUST_12249_PI419771968		AK084637	chr1	-	60541725	60543229	6.90867	down	intronic sense	NM_001045513	Raph1	Ras association (RalGDS/AF-6) and pleckstrin homology domains 1
CUST_9581_PI419771968		AK032144	chr18	+	69573491	69574662	6.90335	down	intronic sense	NM_001083967	Tcf4	transcription factor 4
CUST_11630_PI419771968		AK054328	chr13	+	83777784	83780561	6.8949	down	intronic sense	NM_025282	Mef2c	myocyte enhancer factor 2C
CUST_11937_PI419771968		AK081024	chr11	+	105996131	105999643	6.8882	down	intronic sense	NM_011947	Map3k3	mitogen-activated protein kinase kinase kinase 3
CUST_10930_PI419771968		AK046930	chr1	+	187051126	187053216	6.85306	down	intronic sense	NM_001163754	Rab3gap2	RAB3 GTPase activating protein subunit 2
CUST_8450_PI419771968		AK017619	chr15	+	6376188	6377817	6.84794	down	intronic sense	NM_023118	Dab2	disabled 2, mitogen-responsive phosphoprotein
CUST_9564_PI419771968		AK031830	chr13	-	100222025	100223731	6.8435	down	intronic sense	NM_008634	Mtap1b	microtubule-associated protein 1B
CUST_12509_PI419771968		AK087704	chrX	-	91333085	91336120	6.82607	down	intronic sense	NM_011768	Zfx	zinc finger protein X-linked
CUST_382_PI419771968		AK015184	chrX	+	155997909	155999893	6.80467	down	intronic sense	NM_001033472	A830080D01Rik	RIKEN cDNA A830080D01 gene
CUST_9345_PI419771968		AK028853	chr1	+	153292434	153294871	6.78913	down	intronic sense	NM_026876	1190005F20Rik	tRNA methyltransferase 1 like
CUST_10797_PI419771968		AK045246	chr10	+	28036840	28039714	6.77074	down	intronic sense	NM_008983	Ptprk	protein tyrosine phosphatase, receptor type, K
CUST_8947_PI419771968		AK020216	chr2	+	90810340	90811129	6.76812	down	intronic sense	NM_017368	Celf1	CUGBP, Elav-like family member 1
CUST_8495_PI419771968		AK017951	chr15	-	102438048	102439215	6.74274	down	intronic sense	NM_146065	Atf7	activating transcription factor 7
CUST_8972_PI419771968		AK020313	chr4	-	45419084	45420043	6.7087	down	intronic sense	NM_001009949	Mcart1	solute carrier family 25, member 51
CUST_9673_PI419771968		AK033102	chr3	+	132469216	132472431	6.69024	down	intronic sense	NM_001163455	Tbck	TBC1 domain containing kinase
CUST_9453_PI419771968		AK030494	chrX	-	137121841	137123985	6.65091	down	intronic sense	NM_001077364	Tsc22d3	TSC22 domain family, member 3
CUST_7699_PI419771968		AK014609	chr3	-	121490417	121491490	6.64348	down	intronic sense	NM_008991	Abcd3	ATP-binding cassette, sub-family D (ALD), member 3
CUST_9592_PI419771968		AK032294	chr2	-	6844239	6847956	6.60833	down	intronic sense	NM_001110231	Celf2	CUGBP, Elav-like family member 2
CUST_7364_PI419771968		AK010104	chr14	-	67610009	67611244	6.56771	down	intronic sense	NM_009761	Bnip3l	BCL2/adenovirus E1B interacting protein 3-like
CUST_11402_PI419771968		AK052114	chr16	+	72704827	72707258	6.54788	down	intronic sense	NM_019413	Robo1	roundabout homolog 1 (Drosophila)
CUST_7558_PI419771968		AK013565	chr12	+	25541841	25542734	6.52479	down	intronic sense	NM_026037	Mboat2	membrane bound O-acyltransferase domain containing 2
CUST_12920_PI419771968		AK158356	chr2	-	44862570	44864573	6.50875	down	intronic sense	NM_015753	Zeb2	zinc finger E-box binding homeobox 2
CUST_8967_PI419771968		AK020287	chr4	+	53585311	53585906	6.48871	down	intronic sense	NM_133891	Slc44a1	solute carrier family 44, member 1
CUST_2317_PI419771968	AK039862	uc007kcg	chr11	-	74524036	74527464	6.47785	down	intronic sense	NM_013625	Pafah1b1	platelet-activating factor acetylhydrolase, isoform 1b, subunit 1
CUST_7488_PI419771968		AK012901	chr9	-	71831635	71833480	6.46522	down	intronic sense	NM_011544	Tcf12	transcription factor 12
CUST_8412_PI419771968		AK017423	chr2	+	174157633	174158702	6.44854	down	intronic sense	NM_201616	Gnas	GNAS (guanine nucleotide binding protein, alpha stimulating) complex locus
CUST_9309_PI419771968		AK021411	chr17	+	5851040	5851954	6.44211	down	intronic sense	NM_025664	Snx9	sorting nexin 9
CUST_8869_PI419771968		AK019905	chr9	+	34558913	34560832	6.42958	down	intronic sense	NM_001190912	Kirrel3	kin of IRRE like 3 (Drosophila)
CUST_9980_PI419771968		AK036007	chr7	+	82834004	82837327	6.42333	down	intronic sense	NM_029332	Akap13	A kinase (PRKA) anchor protein 13
CUST_7583_PI419771968		AK013682	chrX	-	157239324	157240683	6.36181	down	intronic sense	NM_001024624	Cdkl5	cyclin-dependent kinase-like 5
CUST_7666_PI419771968		AK014176	chr15	+	95781467	95782801	6.35314	down	intronic sense	NM_175344	Ano6	anoctamin 6
CUST_9627_PI419771968		AK032614	chr10	-	13407011	13409613	6.34907	down	intronic sense	NM_025446	Aig1	androgen-induced 1
CUST_12150_PI419771968		AK083427	chr19	+	55900229	55903697	6.32676	down	intronic sense	NM_001142920	Tcf7l2	transcription factor 7 like 2, T cell specific, HMG box
CUST_12023_PI419771968		AK082022	chr6	-	101266075	101267223	6.32641	down	intronic sense	NM_018884	Pdzrn3	PDZ domain containing RING finger 3
CUST_10214_PI419771968		AK038251	chr2	-	6529250	6530406	6.29251	down	intronic sense	NM_001160292	Celf2	CUGBP, Elav-like family member 2
CUST_9091_PI419771968		AK020650	chr11	+	79351626	79352753	6.25757	down	intronic sense	NM_010897	Nf1	neurofibromatosis 1
CUST_8437_PI419771968		AK017540	chr2	-	71194706	71196049	6.2522	down	intronic sense	NM_172436	Slc25a12	solute carrier family 25 (mitochondrial carrier, Aralar), member 12
CUST_9150_PI419771968		AK020870	chr16	+	43578557	43578941	6.18538	down	intronic sense	NM_181058	Zbtb20	zinc finger and BTB domain containing 20
CUST_9671_PI419771968		AK033099	chr8	-	67208695	67210086	6.11671	down	intronic sense	NM_025436	Sc4mol	sterol-C4-methyl oxidase-like
CUST_8672_PI419771968		AK018491	chr15	-	34595026	34595807	6.10994	down	intronic sense	NM_145469	Nipal2	NIPA-like domain containing 2
CUST_11742_PI419771968		AK077974	chr10	-	20279842	20281966	6.09858	down	intronic sense	NM_013875	Pde7b	phosphodiesterase 7B
CUST_9865_PI419771968		AK034945	chr14	+	77902688	77905352	6.08235	down	intronic sense	NM_172813	Enox1	ecto-NOX disulfide-thiol exchanger 1
CUST_8703_PI419771968		AK018650	chr1	+	161219189	161219938	6.07933	down	intronic sense	NM_011931	Rfwd2	ring finger and WD repeat domain 2
CUST_10492_PI419771968		AK041851	chr17	-	67069476	67070358	6.05458	down	intronic sense	NM_008984	Ptprm	protein tyrosine phosphatase, receptor type, M
CUST_9573_PI419771968		AK031940	chr1	-	183840838	183842728	6.0429	down	intronic sense	NM_010135	Enah	enabled homolog (Drosophila)
CUST_7487_PI419771968		AK012892	chr4	-	34802747	34804100	6.0374	down	intronic sense	NM_013889	Zfp292	zinc finger protein 292
CUST_11001_PI419771968		AK047590	chr10	-	85791248	85793931	5.96986	down	intronic sense	NM_001164495	Syn3	synapsin III
CUST_11038_PI419771968		AK047905	chr17	-	67196991	67200829	5.95658	down	intronic sense	NM_008984	Ptprm	protein tyrosine phosphatase, receptor type, M
CUST_9556_PI419771968		AK031731	chr2	-	75538560	75542038	5.95191	down	intronic sense	NM_010902	Nfe2l2	nuclear factor, erythroid derived 2, like 2
CUST_9094_PI419771968		AK020657	chr6	-	101265448	101266542	5.94776	down	intronic sense	NM_018884	Pdzrn3	PDZ domain containing RING finger 3
CUST_11412_PI419771968		AK052227	chr18	+	69739028	69742863	5.94077	down	intronic sense	NM_001083967	Tcf4	transcription factor 4
CUST_11680_PI419771968		AK076695	chr16	+	43465496	43468364	5.93917	down	intronic sense	NM_019778	Zbtb20	zinc finger and BTB domain containing 20
CUST_11139_PI419771968		AK048761	chr7	+	119953226	119956349	5.93082	down	intronic sense	NM_001166584	Tead1	TEA domain family member 1
CUST_11084_PI419771968		AK048317	chr7	-	74429360	74431948	5.9295	down	intronic sense	NM_001033713	Mef2a	myocyte enhancer factor 2A
CUST_8447_PI419771968		AK017601	chr18	+	69752434	69752778	5.88228	down	intronic sense	NM_001083967	Tcf4	transcription factor 4
CUST_8581_PI419771968		AK018023	chr7	+	82756725	82758180	5.861	down	intronic sense	NM_029332	Akap13	A kinase (PRKA) anchor protein 13
CUST_10933_PI419771968		AK046963	chr5	-	4819505	4822627	5.85568	down	intronic sense	NM_011074	Cdk14	cyclin-dependent kinase 14
CUST_8476_PI419771968		AK017867	chr2	+	115593737	115595748	5.84608	down	intronic sense	NM_207264	BC052040	cDNA sequence BC052040
CUST_2208_PI419771968	AK162774	uc007idq	chr11	+	21141342	21145241	5.84419	down	intronic sense	NM_139061	Vps54	vacuolar protein sorting 54 (yeast)
CUST_6709_PI419771968	LAMP2	uc009szz	chrX	-	35806066	35809632	5.82333	down	intronic sense	NM_001017959	Lamp2	lysosomal-associated membrane protein 2
CUST_10887_PI419771968		AK046545	chr8	-	37673778	37675870	5.80405	down	intronic sense	NM_015802	Dlc1	deleted in liver cancer 1
CUST_9591_PI419771968		AK032274	chr18	-	21373341	21376026	5.78646	down	intronic sense	NM_001033445	Fam59a	GRB2 associated, regulator of MAPK1
CUST_12683_PI419771968		AK134035	chr18	-	10150973	10152889	5.7698	down	intronic sense	NM_009071	Rock1	Rho-associated coiled-coil containing protein kinase 1
CUST_11805_PI419771968		AK078845	chr2	+	78724435	78726204	5.76584	down	intronic sense	NM_009454	Ube2e3	ubiquitin-conjugating enzyme E2E 3
CUST_7580_PI419771968		AK013658	chr15	-	44547993	44549797	5.7438	down	intronic sense	NM_001032727	Sybu	syntabulin (syntaxin-interacting)
CUST_9236_PI419771968		AK021120	chr18	+	69752256	69752713	5.73781	down	intronic sense	NM_013685	Tcf4	transcription factor 4
CUST_9540_PI419771968		AK031515	chr18	+	69513252	69516152	5.73183	down	intronic sense	NM_001083967	Tcf4	transcription factor 4
CUST_12190_PI419771968		AK083865	chr4	-	91019655	91023912	5.72495	down	intronic sense	NM_010486	Elavl2	ELAV (embryonic lethal, abnormal vision, Drosophila)-like 2 (Hu antigen B)
CUST_11167_PI419771968		AK048977	chr12	+	91444086	91445769	5.72221	down	intronic sense	NM_001198587	Nrxn3	neurexin III
CUST_8572_PI419771968		AK017987	chr9	-	71758302	71759462	5.71902	down	intronic sense	NM_011544	Tcf12	transcription factor 12
CUST_12405_PI419771968		AK086410	chr10	-	13486664	13489436	5.71359	down	intronic sense	NM_025446	Aig1	androgen-induced 1
CUST_12409_PI419771968		AK086422	chr3	-	51676911	51679758	5.70679	down	intronic sense	NM_001004176	Maml3	mastermind like 3 (Drosophila)
CUST_11961_PI419771968		AK081284	chr2	-	6924199	6928888	5.68539	down	intronic sense	NM_001110230	Celf2	CUGBP, Elav-like family member 2
CUST_10764_PI419771968		AK044923	chrX	+	135461720	135463983	5.63046	down	intronic sense	NM_013724	Nrk	Nik related kinase
CUST_12269_PI419771968		AK084899	chr18	-	55142088	55144765	5.61948	down	intronic sense	NM_175751	Zfp608	zinc finger protein 608
CUST_11571_PI419771968		AK053561	chr10	-	20252187	20255222	5.61294	down	intronic sense	NM_013875	Pde7b	phosphodiesterase 7B
CUST_11757_PI419771968		AK078202	chr7	+	108356178	108359537	5.59997	down	intronic sense	NM_199012	Fchsd2	FCH and double SH3 domains 2
CUST_11617_PI419771968		AK054167	chr1	+	55499150	55502774	5.57939	down	intronic sense	NM_001114663	Plcl1	phospholipase C-like 1
CUST_10789_PI419771968		AK045155	chr14	-	61636972	61640166	5.57637	down	intronic sense	NM_013869	Tnfrsf19	tumor necrosis factor receptor superfamily, member 19
CUST_7679_PI419771968		AK014284	chr5	+	142069835	142071032	5.56946	down	intronic sense	NM_177879	Sdk1	sidekick homolog 1 (chicken)
CUST_9717_PI419771968		AK033438	chr3	-	143860135	143862226	5.55161	down	intronic sense	NM_001161769	Lmo4	LIM domain only 4
CUST_13242_PI419771968		BC049988	chr1	-	99927700	99932252	5.50536	down	intronic sense	NM_013626	Pam	peptidylglycine alpha-amidating monooxygenase
CUST_11911_PI419771968		AK080623	chr8	-	74887112	74887568	5.43211	down	intronic sense	NM_007944	Eps15l1	epidermal growth factor receptor pathway substrate 15-like 1
CUST_10199_PI419771968		AK038172	chr4	-	6870763	6875475	5.42883	down	intronic sense	NM_145711	Tox	thymocyte selection-associated high mobility group box
CUST_9785_PI419771968		AK034262	chr6	-	77231103	77235828	5.42467	down	intronic sense	NM_001109764	Ctnna2	catenin (cadherin associated protein), alpha 2
CUST_12800_PI419771968		AK142037	chr8	-	49634769	49639449	5.42335	down	intronic sense	NM_001145937	Odz3	teneurin transmembrane protein 3
CUST_12492_PI419771968		AK087385	chr17	+	21877465	21879333	5.40179	down	intronic sense	NM_001164676	Zfp229	zinc finger protein 229
CUST_9007_PI419771968		AK020414	chr10	+	5920842	5922012	5.39503	down	intronic sense	NM_025343	Rmnd1	required for meiotic nuclear division 1 homolog (S. cerevisiae)
CUST_11204_PI419771968		AK049654	chr6	+	149494403	149498718	5.36914	down	intronic sense	NM_001112796	Bicd1	bicaudal D homolog 1 (Drosophila)
CUST_13424_PI419771968		Y17854	chr12	+	72950184	72950565	5.35811	down	intronic sense	NM_172464	Daam1	dishevelled associated activator of morphogenesis 1
CUST_11007_PI419771968		AK047643	chr12	+	39573237	39576076	5.34994	down	intronic sense	NM_001163154	Etv1	ets variant gene 1
CUST_9371_PI419771968		AK029225	chr5	+	136185619	136189081	5.33877	down	intronic sense	NM_008898	Por	P450 (cytochrome) oxidoreductase
CUST_11985_PI419771968		AK081553	chr17	+	71100016	71103004	5.33612	down	intronic sense	NM_177639	Dlgap1	discs, large (Drosophila) homolog-associated protein 1
CUST_12776_PI419771968		AK140518	chr5	-	143765525	143767880	5.32617	down	intronic sense	NM_207110	Rnf216	ring finger protein 216
CUST_10663_PI419771968		AK043752	chr15	-	53320224	53323216	5.32108	down	intronic sense	NM_177225	Samd12	sterile alpha motif domain containing 12
CUST_10757_PI419771968		AK044847	chr10	+	28209045	28212392	5.30605	down	intronic sense	NM_008983	Ptprk	protein tyrosine phosphatase, receptor type, K
CUST_8651_PI419771968		AK018417	chr5	+	111538420	111540142	5.28727	down	intronic sense	NM_024477	Ttc28	tetratricopeptide repeat domain 28
CUST_11821_PI419771968		AK079240	chr17	+	3134730	3136632	5.28509	down	intronic sense	NM_134123	Scaf8	SR-related CTD-associated factor 8
CUST_10187_PI419771968		AK038091	chr11	-	52084887	52089239	5.28468	down	intronic sense	NM_009331	Tcf7	transcription factor 7, T cell specific
CUST_12767_PI419771968		AK140063	chr12	-	84627827	84630729	5.28289	down	intronic sense	NM_058212	Dpf3	D4, zinc and double PHD fingers, family 3
CUST_9350_PI419771968		AK028918	chr9	-	55355741	55358492	5.28182	down	intronic sense	NM_145615	Etfa	electron transferring flavoprotein, alpha polypeptide
CUST_12070_PI419771968		AK082420	chr4	-	56777214	56779425	5.26659	down	intronic sense	NM_026079	Ikbkap	inhibitor of kappa light polypeptide enhancer in B cells, kinase complex-associated protein
CUST_10979_PI419771968		AK047420	chr4	+	126370437	126371182	5.24225	down	intronic sense	NM_011970	Psmb2	proteasome (prosome, macropain) subunit, beta type 2
CUST_12457_PI419771968		AK087003	chr2	-	60441142	60442004	5.23905	down	intronic sense	NM_001159564	Itgb6	integrin beta 6
CUST_7609_PI419771968		AK013795	chr2	+	129422062	129422955	5.22941	down	intronic sense	NM_007547	Sirpa	signal-regulatory protein alpha
CUST_7447_PI419771968		AK012039	chr18	+	59123227	59124342	5.209	down	intronic sense	NM_175506	Adamts19	a disintegrin-like and metallopeptidase (reprolysin type) with thrombospondin type 1 motif, 19
CUST_11834_PI419771968		AK079493	chr8	+	117346549	117351689	5.20459	down	intronic sense	NM_019573	Wwox	WW domain-containing oxidoreductase
CUST_9209_PI419771968		AK021051	chr10	-	31998982	31999499	5.20308	down	intronic sense	NM_001025286	Nkain2	Na+/K+ transporting ATPase interacting 2
CUST_11392_PI419771968		AK052050	chr14	+	35860458	35863183	5.19901	down	intronic sense	NM_008166	Grid1	glutamate receptor, ionotropic, delta 1
CUST_7459_PI419771968		AK012244	chr12	-	100598080	100600238	5.19596	down	intronic sense	NM_183186	Foxn3	forkhead box N3
CUST_1728_PI419771968	A730008H23Rik	uc007byo	chr1	-	90171695	90172760	5.1892	down	intronic sense	NM_198652	Hjurp	Holliday junction recognition protein
CUST_10946_PI419771968		AK047121	chr2	-	101944607	101946919	5.17959	down	intronic sense	NM_178886	Ldlrad3	low density lipoprotein receptor class A domain containing 3
CUST_11927_PI419771968		AK080924	chr6	+	51521428	51525708	5.17862	down	intronic sense	NM_001127349	Snx10	sorting nexin 10
CUST_10750_PI419771968		AK044751	chr2	+	29569389	29572834	5.16567	down	intronic sense	NM_054050	Rapgef1	Rap guanine nucleotide exchange factor (GEF) 1
CUST_11029_PI419771968		AK047823	chr11	+	115814058	115817575	5.16007	down	intronic sense	NM_020483	Sap30bp	SAP30 binding protein
CUST_1000_PI419771968		AK080243	chr11	+	96668514	96669461	5.15192	down	intronic sense	NM_007622	Cbx1	chromobox 1
CUST_12586_PI419771968		AK089612	chr8	-	89389398	89393422	5.14762	down	intronic sense	NM_030563	N4bp1	NEDD4 binding protein 1
CUST_8605_PI419771968		AK018186	chr15	+	59318434	59320181	5.12674	down	intronic sense	NM_026746	Nsmce2	non-SMC element 2 homolog (MMS21, S. cerevisiae)
CUST_12555_PI419771968		AK089149	chr10	-	109327172	109328452	5.12435	down	intronic sense	NM_001081035	Nav3	neuron navigator 3
CUST_9629_PI419771968		AK032623	chr12	+	90849248	90853469	5.12279	down	intronic sense	NM_172544	Nrxn3	neurexin III
CUST_12479_PI419771968		AK087250	chr5	+	36256338	36258371	5.1171	down	intronic sense	NM_027373	Afap1	actin filament associated protein 1
CUST_12290_PI419771968		AK085079	chrX	+	17769156	17772928	5.07939	down	intronic sense	NM_009483	Kdm6a	lysine (K)-specific demethylase 6A
CUST_9991_PI419771968		AK036075	chr18	+	69804968	69808707	5.07674	down	intronic sense	NM_001083967	Tcf4	transcription factor 4
CUST_6154_PI419771968	AK044376	uc009ldl	chr8	-	23744860	23746759	5.07109	down	intronic sense	NM_011130	Polb	polymerase (DNA directed), beta
CUST_11323_PI419771968		AK051489	chr13	+	18897452	18901870	5.07065	down	intronic sense	NM_172120	Vps41	vacuolar protein sorting 41 (yeast)
CUST_12732_PI419771968		AK137938	chr14	-	56283881	56286994	5.05383	down	intronic sense	NM_008683	Nedd8	neural precursor cell expressed, developmentally down-regulated gene 8
CUST_8365_PI419771968		AK017178	chrX	-	45794781	45796288	5.05197	down	intronic sense	NM_019680	Elf4	E74-like factor 4 (ets domain transcription factor)
CUST_12192_PI419771968		AK083870	chr6	+	33743247	33747720	5.0485	down	intronic sense	NM_009148	Exoc4	exocyst complex component 4
CUST_7236_PI419771968		AK008061	chr4	+	80560252	80560714	5.04093	down	intronic sense	NM_026821	D4Bwg0951e	leucine rich adaptor protein 1-like
CUST_8571_PI419771968		AK017986	chr2	+	130836614	130838107	5.02358	down	intronic sense	NM_009730	Atrn	attractin
CUST_9622_PI419771968		AK032538	chr6	+	5904962	5908032	5.02198	down	intronic sense	NM_001191023	Dync1i1	dynein cytoplasmic 1 intermediate chain 1
CUST_10289_PI419771968		AK039045	chr10	-	67629265	67629908	5.01273	down	intronic sense	NM_023598	Arid5b	AT rich interactive domain 5B (MRF1-like)
CUST_8394_PI419771968		AK017326	chr3	-	51875510	51877309	5.00303	down	intronic sense	NM_001004176	Maml3	mastermind like 3 (Drosophila)

## Sheet: intronic antisense
Probe ID	GeneSymbol	SeqID	Chromosome	ChromosomeStrand	txStart	txEnd	FCAbsolute	Regulation	Genomic context	Associated_gene_acc	Associated_gene_Symbol	Associated_gene_full name
CUST_1933_PI419771968	AK015099	uc007enq	chr10	-	19919052	19921644	708.426	up	intronic antisense	NM_008635	Mtap7	microtubule-associated protein 7
CUST_6634_PI419771968	AK132957	uc009ryo	chr9	-	115089528	115095176	465.048	up	intronic antisense	NM_148958	Osbpl10	oxysterol binding protein-like 10
CUST_2071_PI419771968	AK019657	uc007gnq	chr10	+	85558583	85576325	392.186	up	intronic antisense	NM_013722	Syn3	synapsin III
CUST_477_PI419771968		AK018942	chr14	-	122629127	122632860	14097.5	up	intronic antisense	NM_029556	Clybl	citrate lyase beta like
CUST_13698_PI419771968	1700013N18Rik	NR_003639	chr5	+	108259271	108260783	7686.46	up	intronic antisense	NM_007964	Evi5	ecotropic viral integration site 5
CUST_13460_PI419771968	1700123L14Rik	NR_003643	chr6	-	96114496	96116199	6062.88	up	intronic antisense	NM_182808	Fam19a1	family with sequence similarity 19, member A1
CUST_5093_PI419771968	AK017048	uc008vyo	chr4	+	150750578	150753691	6006.92	up	intronic antisense	NM_001081557	Camta1	calmodulin binding transcription activator 1
CUST_1913_PI419771968	AK006633	uc007ejk	chr10	+	10468727	10475448	5583.25	up	intronic antisense	NM_001114333	Grm1	glutamate receptor, metabotropic 1
CUST_1914_PI419771968	BC049706	uc007ejl	chr10	+	10470843	10475448	5379.08	up	intronic antisense	NM_001114333	Grm1	glutamate receptor, metabotropic 1
CUST_907_PI419771968		AK076832	chr10	+	53000086	53003492	4382.51	up	intronic antisense	NM_001204983	Gm9766	centrosomal protein 85-like
CUST_5402_PI419771968	AK018902	uc008zrz	chr5	-	127737231	127761993	3633.51	up	intronic antisense	NM_175432	Tmem132c	transmembrane protein 132C
CUST_2144_PI419771968	AK019561	uc007hen	chr10	-	119284230	119287695	2311.43	up	intronic antisense	NM_133442	Grip1	glutamate receptor interacting protein 1
CUST_3792_PI419771968	AK006039	uc008dkd	chr17	+	67063795	67069825	1846.77	up	intronic antisense	NM_008984	Ptprm	protein tyrosine phosphatase, receptor type, M
CUST_3979_PI419771968	DQ284430	uc008fqj	chr18	-	76173864	76175331	1824.08	up	intronic antisense	NM_145356	Zbtb7c	zinc finger and BTB domain containing 7C
CUST_6580_PI419771968	AK014999	uc009rdf	chr9	+	97903838	97906188	1695.56	up	intronic antisense	NM_022319	Clstn2	calsyntenin 2
CUST_3995_PI419771968	AK077183	uc008fud	chr18	-	83087796	83089940	1690.36	up	intronic antisense	NM_183033	Zfp516	zinc finger protein 516
CUST_390_PI419771968		AK015550	chr18	+	36265847	36269608	1602.07	up	intronic antisense	NM_001167891	Nrg2	neuregulin 2
CUST_5057_PI419771968	AK007084	uc008vke	chr4	-	137693509	137694433	1550.03	up	intronic antisense	NM_172703	Eif4g3	eukaryotic translation initiation factor 4 gamma, 3
CUST_4083_PI419771968	AK076909	uc008hbp	chr19	-	26695241	26697900	1483.5	up	intronic antisense	NM_011416	Smarca2	SWI/SNF related, matrix associated, actin dependent regulator of chromatin, subfamily a, member 2
CUST_3755_PI419771968	AK006933	uc008cph	chr17	-	43728108	43729381	1465.63	up	intronic antisense	NM_013737	Pla2g7	phospholipase A2, group VII (platelet-activating factor acetylhydrolase, plasma)
CUST_5169_PI419771968	AK016926	uc008wso	chr5	+	24408386	24412665	1104.67	up	intronic antisense	NM_145401	Prkag2	protein kinase, AMP-activated, gamma 2 non-catalytic subunit
CUST_5581_PI419771968	AK029641	uc009cea	chr6	-	63274665	63278435	1055.57	up	intronic antisense	NM_008167	Grid2	glutamate receptor, ionotropic, delta 2
CUST_13491_PI419771968	4930488L21Rik	NR_026888	chr8	-	96335593	96337455	937.683	up	intronic antisense	NM_010308	Gnao1	guanine nucleotide binding protein, alpha O
CUST_468_PI419771968		AK018844	chr5	-	150825053	150825318	897.74	up	intronic antisense	NM_080468	Rxfp2	relaxin/insulin-like family peptide receptor 2
CUST_7827_PI419771968		AK015163	chr19	+	24490501	24505176	791.935	up	intronic antisense	NM_008846	Pip5k1b	phosphatidylinositol-4-phosphate 5-kinase, type 1 beta
CUST_138_PI419771968		AK006915	chr11	-	75407761	75408241	679.917	up	intronic antisense	NM_008850	Pitpna	phosphatidylinositol transfer protein, alpha
CUST_8143_PI419771968		AK016189	chr9	+	79536582	79538714	648.537	up	intronic antisense	NM_007730	Col12a1	collagen, type XII, alpha 1
CUST_6968_PI419771968		AK005995	chr15	+	53453210	53453797	617.998	up	intronic antisense	NM_177225	Samd12	sterile alpha motif domain containing 12
CUST_7027_PI419771968		AK006385	chr10	-	19890918	19895141	600.939	up	intronic antisense	NM_001198635	Mtap7	microtubule-associated protein 7
CUST_6424_PI419771968	AK076840	uc009osk	chr9	-	34396112	34396889	599.662	up	intronic antisense	NM_001190911	Kirrel3	kin of IRRE like 3 (Drosophila)
CUST_2585_PI419771968	AK006560	uc007nnq	chr12	-	54404338	54410833	581.042	up	intronic antisense	NM_013780	Npas3	neuronal PAS domain protein 3
CUST_7160_PI419771968		AK007066	chrX	-	143589975	143590528	507.194	up	intronic antisense	NM_008312	Htr2c	5-hydroxytryptamine (serotonin) receptor 2C
CUST_9401_PI419771968		AK029704	chr1	-	91574063	91580469	473.375	up	intronic antisense	NM_178119	Agap1	ArfGAP with GTPase domain, ankyrin repeat and PH domain 1
CUST_8247_PI419771968		AK016697	chr7	-	89891877	89904154	400.809	up	intronic antisense	NM_175317	Eftud1	elongation factor Tu GTP binding domain containing 1
CUST_7002_PI419771968		AK006223	chr19	-	48315263	48315604	379.514	up	intronic antisense	NM_025696	Sorcs3	sortilin-related VPS10 domain containing receptor 3
CUST_1230_PI419771968		AK132715	chr11	+	81400860	81407639	366.178	up	intronic antisense	NM_001034013	Accn1	acid-sensing (proton-gated) ion channel 2
CUST_3941_PI419771968	AK015760	uc008ezi	chr18	-	57705014	57711533	358.734	up	intronic antisense	NM_029290	1700011I03Rik	RIKEN cDNA 1700011I03 gene
CUST_2344_PI419771968	AK019731	uc007kkw	chr11	-	79483873	79488630	355.751	up	intronic antisense	NM_175543	Rab11fip4	RAB11 family interacting protein 4 (class II)
CUST_11696_PI419771968		AK077042	chr2	+	90319392	90325241	347.564	up	intronic antisense	NM_008982	Ptprj	protein tyrosine phosphatase, receptor type, J
CUST_6653_PI419771968	AK016399	uc009sdk	chr9	+	121496114	121523373	346.391	up	intronic antisense	NM_026915	Lyzl4	lysozyme-like 4
CUST_8216_PI419771968		AK016492	chr6	+	118830175	118835561	341.072	up	intronic antisense	NM_001159534	Cacna1c	calcium channel, voltage-dependent, L type, alpha 1C subunit
CUST_2566_PI419771968	AK076790	uc007ngy	chr12	+	31595394	31595944	317.313	up	intronic antisense	NM_001110239	Acp1	acid phosphatase 1, soluble
CUST_9399_PI419771968		AK029639	chr15	+	27786062	27786867	306.739	up	intronic antisense	NM_001081302	Trio	triple functional domain (PTPRF interacting)
CUST_8831_PI419771968		AK019742	chr2	-	134995308	135041352	298.345	up	intronic antisense	NM_019677	Plcb1	phospholipase C, beta 1
CUST_8298_PI419771968		AK016880	chr2	+	90319406	90328582	294.624	up	intronic antisense	NM_008982	Ptprj	protein tyrosine phosphatase, receptor type, J
CUST_8157_PI419771968		AK016245	chr5	-	13748112	13808343	294.292	up	intronic antisense	NM_027650	Speer3	spermatogenesis associated glutamate (E)-rich protein 3
CUST_3205_PI419771968	AK028088	uc007vcl	chr15	-	4019225	4022032	274.172	up	intronic antisense	NM_024188	Oxct1	3-oxoacid CoA transferase 1
CUST_7793_PI419771968		AK015090	chr11	-	103670708	103671312	274.075	up	intronic antisense	NM_009521	Wnt3	wingless-related MMTV integration site 3
CUST_7056_PI419771968		AK006624	chr3	-	69122080	69123210	267.681	up	intronic antisense	NM_178726	Ppm1l	protein phosphatase 1 (formerly 2C)-like
CUST_8286_PI419771968		AK016851	chr7	-	150508679	150516555	255.429	up	intronic antisense	NM_008434	Kcnq1	potassium voltage-gated channel, subfamily Q, member 1
CUST_7024_PI419771968		AK006360	chr10	-	82601894	82604783	226.256	up	intronic antisense	NM_021439	Chst11	carbohydrate sulfotransferase 11
CUST_8259_PI419771968		AK016745	chr8	-	116865060	116875378	205.815	up	intronic antisense	NM_173016	Vat1l	vesicle amine transport protein 1 homolog-like (T. californica)
CUST_7757_PI419771968		AK014901	chr10	+	87598663	87600276	199.305	up	intronic antisense	NM_029249	4930547N16Rik	PARP1 binding protein
CUST_8848_PI419771968		AK019800	chr1	+	195029232	195052402	197.226	up	intronic antisense	NM_008288	Hsd11b1	hydroxysteroid 11-beta dehydrogenase 1
CUST_99_PI419771968		AK005751	chr9	+	99223244	99223935	181.795	up	intronic antisense	NM_177775	Esyt3	extended synaptotagmin-like protein 3
CUST_8068_PI419771968		AK015964	chr2	+	22882034	22882914	171.221	up	intronic antisense	NM_001077190	Abi1	abl-interactor 1
CUST_5170_PI419771968	AK005363	uc008wsp	chr5	+	24491659	24503980	170.282	up	intronic antisense	NM_145401	Prkag2	protein kinase, AMP-activated, gamma 2 non-catalytic subunit
CUST_7127_PI419771968		AK006908	chr5	-	88337612	88408376	165.041	up	intronic antisense	NM_007786	Csn3	casein kappa
CUST_8248_PI419771968		AK016703	chr6	-	147478322	147479825	163.715	up	intronic antisense	NM_025911	Ccdc91	coiled-coil domain containing 91
CUST_7012_PI419771968		AK006278	chr13	-	81023484	81024785	159.256	up	intronic antisense	NM_001042591	Arrdc3	arrestin domain containing 3
CUST_7113_PI419771968		AK006851	chr13	+	41896151	41897164	157.223	up	intronic antisense	NM_175417	9530008L14Rik	androgen dependent TFPI regulating protein
CUST_7833_PI419771968		AK015186	chr12	-	84060833	84062144	150.852	up	intronic antisense	NM_015812	Rgs6	regulator of G-protein signaling 6
CUST_2666_PI419771968	AK079713	uc007oth	chr12	+	102245196	102253024	150.183	up	intronic antisense	NM_026681	Ccdc88c	coiled-coil domain containing 88C
CUST_4128_PI419771968	AK132743	uc008hof	chr19	+	43341425	43352144	149.699	up	intronic antisense	NM_001081257	Hpse2	heparanase 2
CUST_5080_PI419771968	AK019745	uc008vsx	chr4	-	146771276	146773788	143.557	up	intronic antisense	NM_001039209	Gm13152	predicted gene 13152
CUST_7794_PI419771968		AK015091	chr14	-	23350270	23362045	140.837	up	intronic antisense	NM_028275	1700112E06Rik	RIKEN cDNA 1700112E06 gene
CUST_8052_PI419771968		AK015876	chr6	+	102216093	102256798	129.748	up	intronic antisense	NM_008779	Cntn3	contactin 3
CUST_3124_PI419771968	AK015336	uc007ukz	chr14	-	67950878	68016579	124.922	up	intronic antisense	NM_010095	Ebf2	early B cell factor 2
CUST_7897_PI419771968		AK015405	chr6	-	48346177	48346723	123.329	up	intronic antisense	NM_133922	Krba1	KRAB-A domain containing 1
CUST_8334_PI419771968		AK017046	chr15	+	83885637	83887021	115.303	up	intronic antisense	NM_029946	Efcab6	EF-hand calcium binding domain 6
CUST_413_PI419771968		AK016760	chr7	-	144315486	144317390	115.213	up	intronic antisense	NM_008598	Mgmt	O-6-methylguanine-DNA methyltransferase
CUST_3976_PI419771968	AK007214	uc008fpq	chr18	-	74655331	74690778	114.858	up	intronic antisense	NM_201600	Myo5b	myosin VB
CUST_8150_PI419771968		AK016220	chr10	-	119183118	119198755	109.641	up	intronic antisense	NM_133442	Grip1	glutamate receptor interacting protein 1
CUST_8201_PI419771968		AK016418	chr3	-	136421921	136422924	109.51	up	intronic antisense	NM_008913	Ppp3ca	protein phosphatase 3, catalytic subunit, alpha isoform
CUST_7201_PI419771968		AK007236	chr1	-	59591654	59594073	98.3575	up	intronic antisense	NM_001013771	Gm973	predicted gene 973
CUST_6894_PI419771968		AK005124	chr2	-	70327999	70401414	97.7954	up	intronic antisense	NM_008077	Gad1	glutamate decarboxylase 1
CUST_7960_PI419771968		AK015589	chr15	-	99935664	99938592	96.3476	up	intronic antisense	NM_001159361	Dip2b	DIP2 disco-interacting protein 2 homolog B (Drosophila)
CUST_7836_PI419771968		AK015192	chr16	-	70381693	70382630	95.4917	up	intronic antisense	NM_028803	Gbe1	glucan (1,4-alpha-), branching enzyme 1
CUST_8234_PI419771968		AK016607	chr5	-	37264833	37268118	91.0721	up	intronic antisense	NM_172994	Ppp2r2c	protein phosphatase 2 (formerly 2A), regulatory subunit B (PR 52), gamma isoform
CUST_3996_PI419771968	AK016386	uc008fue	chr18	-	83089331	83089940	82.249	up	intronic antisense	NM_183033	Zfp516	zinc finger protein 516
CUST_8825_PI419771968		AK019721	chr9	-	107900446	107904735	80.9898	up	intronic antisense	NM_001122635	Cdhr4	cadherin-related family member 4
CUST_8176_PI419771968		AK016323	chr10	+	27109671	27117031	80.7981	up	intronic antisense	NM_008481	Lama2	laminin, alpha 2
CUST_2717_PI419771968	AK076914	uc007phy	chr12	-	117980520	117995690	77.7151	up	intronic antisense	NM_011215	Ptprn2	protein tyrosine phosphatase, receptor type, N polypeptide 2
CUST_6993_PI419771968		AK006156	chr11	-	79487369	79488630	72.9921	up	intronic antisense	NM_175543	Rab11fip4	RAB11 family interacting protein 4 (class II)
CUST_8179_PI419771968		AK016330	chr8	-	48112158	48123531	71.6026	up	intronic antisense	NM_177304	Enpp6	ectonucleotide pyrophosphatase/phosphodiesterase 6
CUST_13225_PI419771968		BC048603	chr2	-	109871406	109890633	71.0508	up	intronic antisense	NM_026613	Ccdc34	coiled-coil domain containing 34
CUST_3202_PI419771968	AK006293	uc007vbx	chr14	+	124386856	124414906	69.2412	up	intronic antisense	NM_010201	Fgf14	fibroblast growth factor 14
CUST_7097_PI419771968		AK006785	chr2	+	118130649	118133902	68.7385	up	intronic antisense	NM_201367	Gpr176	G protein-coupled receptor 176
CUST_7753_PI419771968		AK014883	chr7	+	85399181	85400537	64.1662	up	intronic antisense	NM_008746	Ntrk3	neurotrophic tyrosine kinase, receptor, type 3
CUST_6198_PI419771968	AK005580	uc009lty	chr8	-	63760318	63767669	62.0095	up	intronic antisense	NM_021506	Sh3rf1	SH3 domain containing ring finger 1
CUST_3911_PI419771968	AK079798	uc008etf	chr18	-	40596464	40599391	60.0599	up	intronic antisense	NM_026135	Kctd16	potassium channel tetramerisation domain containing 16
CUST_8837_PI419771968		AK019761	chr4	-	107269390	107269831	59.146	up	intronic antisense	NM_147221	Glis1	GLIS family zinc finger 1
CUST_2979_PI419771968	AK015475	uc007slx	chr14	-	23326395	23362045	58.6661	up	intronic antisense	NM_028275	1700112E06Rik	RIKEN cDNA 1700112E06 gene
CUST_7196_PI419771968		AK007219	chr14	-	67943730	67954765	58.0605	up	intronic antisense	NM_010095	Ebf2	early B cell factor 2
CUST_1878_PI419771968	AK005744	uc007dzu	chr1	+	188949016	188951731	57.6947	up	intronic antisense	NM_028848	Spata17	spermatogenesis associated 17
CUST_3142_PI419771968	AK076847	uc007uqj	chr14	+	75321921	75326411	53.3252	up	intronic antisense	NM_001033439	Lrch1	leucine-rich repeats and calponin homology (CH) domain containing 1
CUST_1731_PI419771968	AK007030	uc007bza	chr1	-	91577659	91580469	51.1166	up	intronic antisense	NM_178119	Agap1	ArfGAP with GTPase domain, ankyrin repeat and PH domain 1
CUST_8027_PI419771968		AK015812	chr6	-	91639926	91641602	45.8424	up	intronic antisense	NM_009320	Slc6a6	solute carrier family 6 (neurotransmitter transporter, taurine), member 6
CUST_6917_PI419771968		AK005595	chr10	+	55803635	55826182	43.6591	up	intronic antisense	NM_001033385	D630037F22Rik	RIKEN cDNA D630037F22 gene
CUST_7913_PI419771968		AK015448	chr11	-	62803954	62817630	41.7104	up	intronic antisense	NM_025496	Cdrt4	CMT1A duplicated region transcript 4
CUST_5255_PI419771968	AK006930	uc008xsq	chr5	+	73548252	73549119	40.9546	up	intronic antisense	NM_028194	Fryl	furry homolog-like (Drosophila)
CUST_3619_PI419771968	AK006572	uc008afq	chr17	-	5987596	5988187	37.3825	up	intronic antisense	NM_001113353	Synj2	synaptojanin 2
CUST_7192_PI419771968		AK007207	chr16	-	34935940	34939415	36.5333	up	intronic antisense	NM_139300	Mylk	myosin, light polypeptide kinase
CUST_8857_PI419771968		AK019842	chr12	-	112398060	112422702	36.2582	up	intronic antisense	NM_001048206	Traf3	TNF receptor-associated factor 3
CUST_7909_PI419771968		AK015433	chr2	-	179385452	179386327	35.611	up	intronic antisense	NM_009867	Cdh4	cadherin 4
CUST_6945_PI419771968		AK005824	chr15	+	64146058	64147638	34.2325	up	intronic antisense	NM_010026	Asap1	ArfGAP with SH3 domain, ankyrin repeat and PH domain1
CUST_6935_PI419771968		AK005752	chr5	+	122285231	122285836	34.2103	up	intronic antisense	NM_008507	Sh2b3	SH2B adaptor protein 3
CUST_8799_PI419771968		AK019644	chr10	+	114194802	114222159	33.7578	up	intronic antisense	NM_146241	Trhde	TRH-degrading enzyme
CUST_7074_PI419771968		AK006697	chr14	+	64804298	64804812	32.522	up	intronic antisense	NM_026322	Msra	methionine sulfoxide reductase A
CUST_8839_PI419771968		AK019763	chr8	+	27193087	27199761	29.4625	up	intronic antisense	NM_207659	Hook3	hook homolog 3 (Drosophila)
CUST_7881_PI419771968		AK015326	chr14	+	118444195	118446086	29.0693	up	intronic antisense	NM_010024	Dct	dopachrome tautomerase
CUST_1139_PI419771968		AK087434	chr6	+	125181293	125189952	26.958	up	intronic antisense	NM_001033126	Cd27	CD27 antigen
CUST_9414_PI419771968		AK029895	chr10	+	94726950	94729647	26.387	up	intronic antisense	NM_009950	Cradd	CASP2 and RIPK1 domain containing adaptor with death domain
CUST_1221_PI419771968		AK131689	chr8	+	70892357	70896192	26.2648	up	intronic antisense	NM_172753	Csgalnact1	chondroitin sulfate N-acetylgalactosaminyltransferase 1
CUST_8288_PI419771968		AK016858	chr8	+	79829431	79837198	25.4723	up	intronic antisense	NM_030113	Arhgap10	Rho GTPase activating protein 10
CUST_3544_PI419771968	AK029643	uc007zqp	chr16	+	66892763	66901438	25.2199	up	intronic antisense	NM_178721	Cadm2	cell adhesion molecule 2
CUST_2151_PI419771968	AK076845	uc007hha	chr10	+	124745967	124747735	25.2139	up	intronic antisense	NM_011391	Slc16a7	solute carrier family 16 (monocarboxylic acid transporters), member 7
CUST_7935_PI419771968		AK015514	chr6	-	91962387	91966111	24.9648	up	intronic antisense	NM_172731	Fgd5	FYVE, RhoGEF and PH domain containing 5
CUST_7174_PI419771968		AK007127	chr5	+	122285203	122285716	24.1559	up	intronic antisense	NM_008507	Sh2b3	SH2B adaptor protein 3
CUST_6652_PI419771968	AK016372	uc009sdj	chr9	+	121496114	121513099	24.1368	up	intronic antisense	NM_026915	Lyzl4	lysozyme-like 4
CUST_8845_PI419771968		AK019771	chr11	+	62448205	62452290	23.8253	up	intronic antisense	NM_198861	BC046404	family with sequence similarity 211, member A
CUST_7091_PI419771968		AK006761	chr6	-	134195688	134196384	23.7316	up	intronic antisense	NM_007961	Etv6	ets variant gene 6 (TEL oncogene)
CUST_5597_PI419771968	AK053994	uc009cjc	chr6	+	72649207	72655084	22.8882	up	intronic antisense	NM_001079822	Tcf7l1	transcription factor 7 like 1 (T cell specific, HMG box)
CUST_8292_PI419771968		AK016871	chr12	-	34014456	34015332	22.2312	up	intronic antisense	NM_001033436	Atxn7l1	ataxin 7-like 1
CUST_8789_PI419771968		AK019607	chr4	+	82669702	82670144	20.6579	up	intronic antisense	NM_001198811	Frem1	Fras1 related extracellular matrix protein 1
CUST_11694_PI419771968		AK076971	chr15	+	53453214	53454812	20.6156	up	intronic antisense	NM_177225	Samd12	sterile alpha motif domain containing 12
CUST_8186_PI419771968		AK016367	chr15	-	92533316	92536386	19.6618	up	intronic antisense	NM_001164593	Pdzrn4	PDZ domain containing RING finger 4
CUST_8046_PI419771968		AK015859	chr5	-	136318926	136320816	19.1203	up	intronic antisense	NM_021403	Srrm3	serine/arginine repetitive matrix 3
CUST_8224_PI419771968		AK016552	chr7	+	140195908	140198507	17.7379	up	intronic antisense	NM_001170744	Ctbp2	C-terminal binding protein 2
CUST_7979_PI419771968		AK015638	chr1	-	62837491	62841306	17.066	up	intronic antisense	NM_001077405	Nrp2	neuropilin 2
CUST_6955_PI419771968		AK005910	chr7	-	129282521	129302915	16.7902	up	intronic antisense	NM_021608	Dctn5	dynactin 5
CUST_7215_PI419771968		AK007362	chr16	+	13729928	13739564	16.6609	up	intronic antisense	NM_011987	Pla2g10	phospholipase A2, group X
CUST_12675_PI419771968		AK133367	chr5	+	97821465	98017144	16.5384	up	intronic antisense	NM_010294	Gk2	glycerol kinase 2p
CUST_8076_PI419771968		AK016003	chr3	-	13597138	13652865	16.5262	up	intronic antisense	NM_001163328	Ralyl	RALY RNA binding protein-like
CUST_7081_PI419771968		AK006719	chr1	-	10047105	10048025	16.4999	up	intronic antisense	NM_026493	Cspp1	centrosome and spindle pole associated protein 1
CUST_566_PI419771968		AK030072	chr12	-	39279409	39341108	16.0408	up	intronic antisense	NM_178681	Dgkb	diacylglycerol kinase, beta
CUST_8324_PI419771968		AK017004	chr6	-	72070206	72073191	15.8474	up	intronic antisense	NM_001035228	St3gal5	ST3 beta-galactoside alpha-2,3-sialyltransferase 5
CUST_8819_PI419771968		AK019705	chr1	-	180518781	180519015	14.6831	up	intronic antisense	NM_001161665	Kif26b	kinesin family member 26B
CUST_6981_PI419771968		AK006066	chr18	+	80826185	80827538	14.5564	up	intronic antisense	NM_001164112	Nfatc1	nuclear factor of activated T cells, cytoplasmic, calcineurin dependent 1
CUST_7784_PI419771968		AK015054	chr2	+	121604351	121605157	14.2243	up	intronic antisense	NM_172673	Frmd5	FERM domain containing 5
CUST_11675_PI419771968		AK076564	chr14	+	13207098	13217243	13.9576	up	intronic antisense	NM_012061	Cadps	Ca2+-dependent secretion activator
CUST_6160_PI419771968	AK133017	uc009lgd	chr8	-	26659144	26666555	13.5581	up	intronic antisense	NM_010206	Fgfr1	fibroblast growth factor receptor 1
CUST_6018_PI419771968	AK038880	uc009jgv	chr7	-	119670485	119679197	13.4929	up	intronic antisense	NM_020606	Parva	parvin, alpha
CUST_8711_PI419771968		AK018848	chr9	-	59508190	59508967	13.4724	up	intronic antisense	NM_011099	Pkm2	pyruvate kinase, muscle
CUST_8028_PI419771968		AK015815	chr4	+	44682201	44683769	13.4118	up	intronic antisense	NM_008782	Pax5	paired box gene 5
CUST_7939_PI419771968		AK015531	chr1	+	37717566	37719492	13.1042	up	intronic antisense	NM_028096	2010300C02Rik	RIKEN cDNA 2010300C02 gene
CUST_7932_PI419771968		AK015503	chr19	-	12276848	12310323	13.0115	up	intronic antisense	NM_146414	Olfr1431	olfactory receptor 1431
CUST_6490_PI419771968	AK012238	uc009ptw	chr9	-	56923022	56923820	11.9882	up	intronic antisense	NM_001110351	Sin3a	transcriptional regulator, SIN3A (yeast)
CUST_7084_PI419771968		AK006722	chr7	+	137541842	137542144	11.3406	up	intronic antisense	NM_001136054	Ate1	arginyltransferase 1
CUST_8162_PI419771968		AK016261	chr15	-	30526848	30556376	11.1672	up	intronic antisense	NM_008729	Ctnnd2	catenin (cadherin associated protein), delta 2
CUST_7149_PI419771968		AK007004	chr12	-	84033506	84040142	10.4064	up	intronic antisense	NM_015812	Rgs6	regulator of G-protein signaling 6
CUST_8134_PI419771968		AK016157	chr5	+	113571468	113571849	9.74134	up	intronic antisense	NM_172884	2900026A02Rik	RIKEN cDNA 2900026A02 gene
CUST_7912_PI419771968		AK015443	chr4	+	141208038	141208577	9.43906	up	intronic antisense	NM_001033150	Plekhm2	pleckstrin homology domain containing, family M (with RUN domain) member 2
CUST_406_PI419771968		AK016455	chr11	-	75403166	75408273	9.17932	up	intronic antisense	NM_008850	Pitpna	phosphatidylinositol transfer protein, alpha
CUST_7915_PI419771968		AK015450	chr13	+	46031408	46032273	8.89944	up	intronic antisense	NM_009124	Atxn1	ataxin 1
CUST_7884_PI419771968		AK015342	chr17	-	13446863	13448379	8.80593	up	intronic antisense	NM_009340	Tcp10a	t-complex protein 10a
CUST_381_PI419771968		AK015168	chr3	+	32923698	32987529	8.07353	up	intronic antisense	NM_021483	Pex5l	peroxisomal biogenesis factor 5-like
CUST_7968_PI419771968		AK015613	chr10	-	119262259	119289446	7.71727	up	intronic antisense	NM_028736	Grip1	glutamate receptor interacting protein 1
CUST_8722_PI419771968		AK018973	chr15	+	99750304	99750729	7.2314	up	intronic antisense	NM_028180	1700030F18Rik	RIKEN cDNA 1700030F18 gene
CUST_8065_PI419771968		AK015951	chr2	-	113531209	113548707	7.10365	up	intronic antisense	NM_010230	Fmn1	formin 1
CUST_8775_PI419771968		AK019562	chr2	+	153318525	153319577	7.08338	up	intronic antisense	NM_001134300	8430427H17Rik	RIKEN cDNA 8430427H17 gene
CUST_7854_PI419771968		AK015242	chr4	+	150931465	150932630	6.9844	up	intronic antisense	NM_001081557	Camta1	calmodulin binding transcription activator 1
CUST_8145_PI419771968		AK016203	chr5	+	132356138	132359638	6.94242	up	intronic antisense	NM_177047	Auts2	autism susceptibility candidate 2
CUST_13081_PI419771968		AJ308964	chr12	-	117341253	117376994	6.56397	up	intronic antisense	NM_009511	Vipr2	vasoactive intestinal peptide receptor 2
CUST_10753_PI419771968		AK044811	chr13	+	46035181	46036067	6.46766	up	intronic antisense	NM_009124	Atxn1	ataxin 1
CUST_11678_PI419771968		AK076620	chr11	+	63826116	63828726	6.27919	up	intronic antisense	NM_178379	Cox10	cytochrome c oxidase assembly protein 10
CUST_7078_PI419771968		AK006714	chr11	+	58136489	58137941	6.24292	up	intronic antisense	NM_178761	Zfp672	zinc finger protein 672
CUST_3246_PI419771968	AK085881	uc007vow	chr15	-	41589605	41620457	6.0706	up	intronic antisense	NM_001130166	Oxr1	oxidation resistance 1
CUST_7332_PI419771968		AK009534	chr1	-	152167810	152193901	6.01881	up	intronic antisense	NM_024458	Pdc	phosducin
CUST_8031_PI419771968		AK015822	chr5	-	48394304	48396946	5.56637	up	intronic antisense	NM_178804	Slit2	slit homolog 2 (Drosophila)
CUST_9140_PI419771968		AK020838	chr7	-	89902375	89903402	5.46275	up	intronic antisense	NM_001159672	Eftud1	elongation factor Tu GTP binding domain containing 1
CUST_4657_PI419771968	AK085325	uc008pkm	chr3	-	65127941	65153351	5.44465	up	intronic antisense	NM_010597	Kcnab1	potassium voltage-gated channel, shaker-related subfamily, beta member 1
CUST_12805_PI419771968		AK142189	chr8	-	93430430	93432315	5.40832	up	intronic antisense	NM_177224	Chd9	chromodomain helicase DNA binding protein 9
CUST_3343_PI419771968	AK080278	uc007wzq	chr15	+	82729509	82736246	5.22802	up	intronic antisense	NM_001114140	Tcf20	transcription factor 20
CUST_7107_PI419771968		AK006836	chr7	+	19843840	19845088	5.15061	up	intronic antisense	NM_009499	Vasp	vasodilator-stimulated phosphoprotein
CUST_8764_PI419771968		AK019510	chr14	+	31271221	31276465	5.14206	up	intronic antisense	NM_028981	Cacna1d	calcium channel, voltage-dependent, L type, alpha 1D subunit
CUST_8130_PI419771968		AK016146	chr1	+	37671103	37672214	5.02847	up	intronic antisense	NM_028096	2010300C02Rik	RIKEN cDNA 2010300C02 gene
CUST_11352_PI419771968		AK051797	chr17	+	12956198	12956881	40.8309	down	intronic antisense	NM_010515	Igf2r	insulin-like growth factor 2 receptor
CUST_13512_PI419771968	Airn	NR_002853	chr17	+	12934176	13008423	37.4443	down	intronic antisense	NM_010515	Igf2r	insulin-like growth factor 2 receptor
CUST_307_PI419771968		AK012942	chr17	+	12934239	13008423	17.4008	down	intronic antisense	NM_010515	Igf2r	insulin-like growth factor 2 receptor
CUST_13060_PI419771968		AF177020	chr6	+	30758295	30758716	16.9161	down	intronic antisense	NM_017478	Copg2	coatomer protein complex, subunit gamma 2
CUST_7670_PI419771968		AK014219	chr6	+	30758582	30758830	15.4391	down	intronic antisense	NM_017478	Copg2	coatomer protein complex, subunit gamma 2
CUST_8859_PI419771968		AK019848	chr14	-	26406032	26413422	10.8781	down	intronic antisense	NM_183208	Zmiz1	zinc finger, MIZ-type containing 1
CUST_8434_PI419771968		AK017535	chr19	-	7161954	7162911	10.3475	down	intronic antisense	NM_134147	Macrod1	MACRO domain containing 1
CUST_10936_PI419771968		AK047021	chr4	-	97441213	97443134	8.3952	down	intronic antisense	NM_001122952	Nfia	nuclear factor I/A
CUST_12997_PI419771968		AK165901	chr14	-	62221675	62301199	7.76599	down	intronic antisense	NM_023233	Trim13	tripartite motif-containing 13
CUST_2206_PI419771968	AK144295	uc007icp	chr11	+	18913891	18915157	7.35068	down	intronic antisense	NM_001193271	Meis1	Meis homeobox
CUST_677_PI419771968		AK039268	chr15	-	101051978	101055581	6.44229	down	intronic antisense	NM_019518	Grasp	GRP1 (general receptor for phosphoinositides 1)-associated scaffold protein
CUST_12301_PI419771968		AK085151	chr2	-	105799908	105803653	6.37918	down	intronic antisense	NM_028260	Immp1l	IMP1 inner mitochondrial membrane peptidase-like (S. cerevisiae)
CUST_7534_PI419771968		AK013450	chr1	+	66803967	66804947	6.33873	down	intronic antisense	NM_177645	1110028C15Rik	KAT8 regulatory NSL complex subunit 1-like
CUST_11876_PI419771968		AK080123	chr5	+	9155732	9158045	6.23617	down	intronic antisense	NM_011806	Dmtf1	cyclin D binding myb-like transcription factor 1
CUST_7552_PI419771968		AK013547	chr6	+	37946589	37947241	6.10384	down	intronic antisense	NM_177200	Svopl	SV2 related protein homolog (rat)-like
CUST_1973_PI419771968	AK145144	uc007ezc	chr10	-	42582612	42584505	6.00076	down	intronic antisense	NM_172938	Scml4	sex comb on midleg-like 4 (Drosophila)
CUST_2171_PI419771968	AK050795	uc007hry	chr11	+	3037139	3039650	5.79561	down	intronic antisense	NM_030207	Sfi1	Sfi1 homolog, spindle assembly associated (yeast)
CUST_10594_PI419771968		AK043012	chr4	-	97249023	97251315	5.55718	down	intronic antisense	NM_001122952	Nfia	nuclear factor I/A
CUST_12262_PI419771968		AK084864	chr6	+	82714275	82717282	5.51437	down	intronic antisense	NM_013820	Hk2	hexokinase 2
CUST_2376_PI419771968	AK002838	uc007kvp	chr11	+	88480564	88484740	5.27825	down	intronic antisense	NM_054043	Msi2	musashi RNA-binding protein 2
CUST_9026_PI419771968		AK020464	chr7	-	4025756	4072046	5.17352	down	intronic antisense	NM_001001454	Ttyh1	tweety homolog 1 (Drosophila)
CUST_6636_PI419771968	AK086087	uc009rze	chr9	+	117161653	117163814	14.0688	down	intronic antisense	NM_001172121	Rbms3	RNA binding motif, single stranded interacting protein
CUST_1947_PI419771968	AK033378	uc007epr	chr10	+	22535554	22543136	13.0276	down	intronic antisense	NM_011545	Tcf21	transcription factor 21
CUST_3643_PI419771968	AK021075	uc008akv	chr17	+	12659709	12672247	11.8716	down	intronic antisense	NM_011395	Slc22a3	solute carrier family 22 (organic cation transporter), member 3
CUST_2199_PI419771968	AK040873	uc007ibg	chr11	+	12214516	12237133	6.7917	down	intronic antisense	NM_172496	Cobl	cordon-bleu

## Sheet: bidirectional
Probe ID	GeneSymbol	SeqID	Chromosome	ChromosomeStrand	txStart	txEnd	FCAbsolute	Regulation	Genomic context	Associated_gene_acc	Associated_gene_Symbol	Associated_gene_full name
CUST_7032_PI419771968		AK006406	chr1	+	73062609	73072072	3192.01	up	bidirectional	NM_009407	Tnp1	transition protein 1
CUST_6123_PI419771968	AK007249	uc009kuf	chr8	+	8661800	8664728	2190.52	up	bidirectional	NM_010111	Efnb2	ephrin B2
CUST_8033_PI419771968		AK015829	chr1	+	158233626	158235090	2082.73	up	bidirectional	NM_001134741	Tdrd5	tudor domain containing 5
CUST_7167_PI419771968		AK007108	chr1	-	34636046	34636456	1143.39	up	bidirectional	NM_213727	Fam123c	APC membrane recruitment 3
CUST_117_PI419771968		AK006482	chr7	+	138289957	138294092	992.475	up	bidirectional	NM_173409	4933402N03Rik	RIKEN cDNA 4933402N03 gene
CUST_397_PI419771968		AK015998	chr14	+	60706353	60714921	838.813	up	bidirectional	NM_015803	Atp8a2	ATPase, aminophospholipid transporter-like, class I, type 8A, member 2
CUST_6002_PI419771968	AK016243	uc009jad	chr7	-	113953444	113957616	790.242	up	bidirectional	NM_028910	Olfr701	olfactory receptor 701
CUST_2200_PI419771968	AK006701	uc007ibh	chr11	-	14460357	14499205	753.501	up	bidirectional	NM_001164166	Pom121l12	POM121 membrane glycoprotein-like 12
CUST_7009_PI419771968		AK006266	chr7	-	88357073	88358059	746.78	up	bidirectional	NM_008803	Pde8a	phosphodiesterase 8A
CUST_13226_PI419771968		BC048633	chr14	+	60705907	60714916	652.341	up	bidirectional	NM_015803	Atp8a2	ATPase, aminophospholipid transporter-like, class I, type 8A, member 2
CUST_8287_PI419771968		AK016855	chr4	+	122638551	122640718	633.094	up	bidirectional	NM_029662	Mfsd2a	major facilitator superfamily domain containing 2A
CUST_2669_PI419771968	AK076979	uc007ovb	chr12	-	104550577	104552979	606.157	up	bidirectional	NM_001195726	Fam181a	family with sequence similarity 181, member A
CUST_8797_PI419771968		AK019638	chr8	+	11678807	11682206	547.232	up	bidirectional	NM_024271	1700016D06Rik	RIKEN cDNA 1700016D06 gene
CUST_6169_PI419771968	AK018937	uc009lkg	chr8	-	34841009	34842286	447.852	up	bidirectional	NM_001167921	Gtf2e2	general transcription factor II E, polypeptide 2 (beta subunit)
CUST_6026_PI419771968	AK016630	uc009jib	chr7	-	121498153	121558675	396.763	up	bidirectional	NM_011055	Pde3b	phosphodiesterase 3B, cGMP-inhibited
CUST_6497_PI419771968	AK006934	uc009pwx	chr9	+	58218310	58221990	375.6	up	bidirectional	NM_028854	Tbc1d21	TBC1 domain family, member 21
CUST_1993_PI419771968	AK006239	uc007fgf	chr10	-	61137536	61143003	350.325	up	bidirectional	NM_009120	Sar1a	SAR1 gene homolog A (S. cerevisiae)
CUST_3985_PI419771968	4930465K10Rik	uc008frr	chr18	+	77952942	77954184	346.638	up	bidirectional	NM_178670	8030462N17Rik	RIKEN cDNA 8030462N17 gene
CUST_6542_PI419771968	AK017040	uc009qsg	chr9	+	75257990	75265516	318.839	up	bidirectional	NM_015806	Mapk6	mitogen-activated protein kinase 6
CUST_7974_PI419771968		AK015626	chr2	-	119720609	119722870	305.478	up	bidirectional	NM_013720	Mga	MAX gene associated
CUST_2440_PI419771968	AK018891	uc007lvm	chr11	+	103500284	103510324	280.656	up	bidirectional	NM_027083	Lyzl6	lysozyme-like 6
CUST_377_PI419771968		AK014831	chr12	+	112079238	112082014	245.929	up	bidirectional	NM_011973	Stk30	serine/threonine kinase 30
CUST_495_PI419771968		AK019783	chr2	+	35835448	35835762	242.553	up	bidirectional	NM_029774	Ttll11	tubulin tyrosine ligase-like family, member 11
CUST_398_PI419771968		AK016024	chr5	-	105842306	105844689	231.061	up	bidirectional	NM_001033550	Lrrc8b	leucine rich repeat containing 8 family, member B
CUST_7806_PI419771968		AK015119	chr6	+	30846898	30893470	227.983	up	bidirectional	NM_017478	Copg2	coatomer protein complex, subunit gamma 2
CUST_4411_PI419771968	AK015969	uc008lwz	chr2	+	120676422	120692425	216.533	up	bidirectional	NM_080788,	Ttbk2,	tau tubulin kinase 2
CUST_4412_PI419771968	AK006022	uc008lxa	chr2	+	120676440	120692425	205.403	up	bidirectional	NM_080788	Ttbk2	tau tubulin kinase 2
CUST_1223_PI419771968		AK131705	chr11	-	95685270	95685725	193.266	up	bidirectional	NM_153104	Phospho1	phosphatase, orphan 1
CUST_13222_PI419771968		BC048567	chr6	-	38383037	38383759	182.899	up	bidirectional	NM_177185	Ubn2	ubinuclein 2
CUST_7805_PI419771968		AK015114	chr12	+	106103539	106109734	181.855	up	bidirectional	NM_053155	Clmn	calmin
CUST_3329_PI419771968	AK015615	uc007wwf	chr15	+	81021206	81023185	179.39	up	bidirectional	NM_001082536	Mkl1	MKL (megakaryoblastic leukemia)/myocardin-like 1
CUST_6976_PI419771968		AK006032	chr19	-	45437705	45438139	177.896	up	bidirectional	NM_009771	Btrc	beta-transducin repeat containing protein
CUST_2822_PI419771968	AK019623	uc007qsa	chr13	-	55877307	55885840	161.098	up	bidirectional	NM_001252487	Catsper3	cation channel, sperm associated 3
CUST_7885_PI419771968		AK015344	chr10	+	75323087	75324443	157.984	up	bidirectional	NM_010798	Mif	macrophage migration inhibitory factor
CUST_7020_PI419771968		AK006317	chr5	-	67998456	67999065	157.01	up	bidirectional	NM_001033415	Shisa3	shisa homolog 3 (Xenopus laevis)
CUST_7760_PI419771968		AK014914	chr18	+	22329990	22331726	156.398	up	bidirectional	NM_027616	4921528I01Rik	coiled coil domain containing 178
CUST_389_PI419771968		AK015532	chr19	+	60019642	60020561	147.001	up	bidirectional	NM_001033172	Rab11fip2	RAB11 family interacting protein 2 (class I)
CUST_7959_PI419771968		AK015588	chr5	-	31753591	31754704	143.114	up	bidirectional	NM_172993	Zfp512	zinc finger protein 512
CUST_5196_PI419771968	AK040173	uc008xau	chr5	+	33972573	33974741	139.949	up	bidirectional	NM_178390	Fam53a	family with sequence similarity 53, member A
CUST_7063_PI419771968		AK006649	chr8	-	126042248	126042695	139.682	up	bidirectional	NM_018855	Gas8	growth arrest specific 8
CUST_3939_PI419771968	AK006909	uc008eze	chr18	-	57665628	57693382	133.335	up	bidirectional	NM_029290	1700011I03Rik	RIKEN cDNA 1700011I03 gene
CUST_7803_PI419771968		AK015112	chr3	-	108881507	108883332	131.381	up	bidirectional	NM_029054	4930443G12Rik	solute carrier family 25, member 54
CUST_4756_PI419771968	AK005839	uc008qyp	chr3	-	108051828	108059903	131.261	up	bidirectional	NM_011967	Psma5	proteasome (prosome, macropain) subunit, alpha type 5
CUST_2339_PI419771968	AK161406	uc007kit	chr11	-	78106346	78115009	126.27	up	bidirectional	NM_017407	Spag5	sperm associated antigen 5
CUST_4832_PI419771968	AK016265	uc008ruy	chr3	-	156209716	156224710	116.655	up	bidirectional	NM_001039094	Negr1	neuronal growth regulator 1
CUST_5573_PI419771968	AK076685	uc009cbi	chr6	+	56319698	56321936	116.23	up	bidirectional	NM_001159957	Pde1c	phosphodiesterase 1C
CUST_8107_PI419771968		AK016105	chr5	-	129241234	129241904	115.15	up	bidirectional	NM_021311	Piwil1	piwi-like RNA-mediated gene silencing 1
CUST_5949_PI419771968	AK076849	uc009idi	chr7	-	90001002	90015584	111.724	up	bidirectional	NM_175366	Mex3b	mex3 homolog B (C. elegans)
CUST_8823_PI419771968		AK019718	chr16	+	90935211	90935873	107.257	up	bidirectional	NM_026502	1110004E09Rik	RIKEN cDNA 1110004E09 gene
CUST_3288_PI419771968	AK006196	uc007wfq	chr15	+	74539780	74540778	106.878	up	bidirectional	NM_008415	Jrk	jerky
CUST_8982_PI419771968		AK020357	chr2	-	151930418	151930945	101.844	up	bidirectional	NM_029688	Srxn1	sulfiredoxin 1 homolog (S. cerevisiae)
CUST_3969_PI419771968	AK016077	uc008fmz	chr18	-	67935686	67959597	98.7966	up	bidirectional	NM_027556	Cep192	centrosomal protein 192
CUST_6430_PI419771968	AK006426	uc009ots	chr9	-	36476440	36500774	97.277	up	bidirectional	NM_007391	Acrv1	acrosomal vesicle protein 1
CUST_7075_PI419771968		AK006698	chr4	-	150202333	150229058	94.0121	up	bidirectional	NM_133753	Errfi1	ERBB receptor feedback inhibitor 1
CUST_12158_PI419771968		AK083519	chr1	+	16647632	16652359	91.2288	up	bidirectional	NM_026456	Tceb1	transcription elongation factor B (SIII), polypeptide 1
CUST_4799_PI419771968	AK015999	uc008rlm	chr3	-	135099189	135100723	87.7303	up	bidirectional	NM_025356	Ube2d	ubiquitin-conjugating enzyme E2D 3
CUST_1920_PI419771968	AK006045	uc007eln	chr10	+	14425414	14478825	87.5735	up	bidirectional	NM_025418	Vta1	Vps20-associated 1 homolog (S. cerevisiae)
CUST_97_PI419771968		AK005673	chr14	-	32061871	32064439	84.5066	up	bidirectional	NM_027088	Bap1	Brca1 associated protein 1
CUST_8022_PI419771968		AK015801	chr9	-	119349395	119353948	81.5698	up	bidirectional	NM_172456	Exog	endo/exonuclease (5'-3'), endonuclease G-like
CUST_5153_PI419771968	AK030448	uc008wpt	chr5	+	22056254	22313668	80.229	up	bidirectional	NM_011959,	Orc5	origin recognition complex, subunit 5
CUST_1015_PI419771968		AK080629	chr8	+	124066021	124067381	80.2023	up	bidirectional	NM_029597	1700018B08Rik	RIKEN cDNA 1700018B08 gene
CUST_407_PI419771968		AK016458	chr8	+	12672426	12679229	79.1297	up	bidirectional	NM_198031	Tubgcp3	tubulin, gamma complex associated protein 3
CUST_6946_PI419771968		AK005835	chr6	-	95064010	95067625	76.9677	up	bidirectional	NM_001008785	Kbtbd8	kelch repeat and BTB (POZ) domain containing 8
CUST_7852_PI419771968		AK015237	chr9	+	79641447	79651042	76.9466	up	bidirectional	NM_133718	Tmem30a	transmembrane protein 30A
CUST_4835_PI419771968	AK076987	uc008rvd	chr3	-	157190478	157197054	76.4523	up	bidirectional	NM_017381	Zranb2	zinc finger, RAN-binding domain containing 2
CUST_2276_PI419771968	AK005951	uc007jff	chr11	-	59760396	59761593	76.3961	up	bidirectional	NM_138675	Med9	mediator of RNA polymerase II transcription, subunit 9 homolog (yeast)
CUST_8351_PI419771968		AK017099	chr5	-	122297675	122298853	75.6471	up	bidirectional	NM_175474	Fam109a	family with sequence similarity 109, member A
CUST_5947_PI419771968	1700129I04Rik	uc009idd	chr7	-	89794677	89797038	75.5278	up	bidirectional	NM_175317	Eftud1	elongation factor Tu GTP binding domain containing 1
CUST_396_PI419771968		AK015943	chr1	-	187183339	187186744	75.1422	up	bidirectional	NM_029735	Eprs	glutamyl-prolyl-tRNA synthetase
CUST_100_PI419771968		AK005763	chr19	+	41338601	41339520	72.7773	up	bidirectional	NM_133352	Tm9sf3	transmembrane 9 superfamily member 3
CUST_8806_PI419771968		AK019659	chr5	+	38735627	38740436	72.5391	up	bidirectional	NM_001102414	Slc2a9	solute carrier family 2 (facilitated glucose transporter), member 9
CUST_6151_PI419771968	AK007460	uc009lda	chr8	+	23509192	23510063	72.515	up	bidirectional	NM_181325	Slc25a15	solute carrier family 25 (mitochondrial carrier ornithine transporter), member 15
CUST_3827_PI419771968	AK011222	uc008dte	chr17	-	85354309	85356579	72.1809	up	bidirectional	NM_001159496	Ppm1b	protein phosphatase 1B, magnesium dependent, beta isoform
CUST_469_PI419771968		AK018857	chr11	-	102526281	102526562	68.7482	up	bidirectional	NM_001127576	Gm1564	predicted gene 1564
CUST_7763_PI419771968		AK014930	chr7	-	135666076	135666662	60.6877	up	bidirectional	NM_013863	Bag3	BCL2-associated athanogene 3
CUST_7136_PI419771968		AK006948	chr15	+	36094646	36095202	59.2404	up	bidirectional	NM_001081253	Fbxo43	F-box protein 43
CUST_5238_PI419771968	AK006245	uc008xnz	chr5	-	66152683	66154591	58.5878	up	bidirectional	NM_001024917	N4bp2	NEDD4 binding protein 2
CUST_7194_PI419771968		AK007213	chr9	+	57950151	57950863	58.1008	up	bidirectional	NM_029212	Ccdc33	coiled-coil domain containing 33
CUST_8042_PI419771968		AK015850	chr18	-	77302865	77303796	57.2501	up	bidirectional	NM_008602	Pias2	protein inhibitor of activated STAT 2
CUST_2377_PI419771968	AK021127	uc007kvt	chr11	+	88579958	88589886	55.7764	up	bidirectional	NM_054043	Msi2	musashi RNA-binding protein 2
CUST_7995_PI419771968		AK015693	chr9	-	74918196	74918961	55.4873	up	bidirectional	NM_010864	Myo5a	myosin VA
CUST_7148_PI419771968		AK007003	chr7	+	29221624	29221972	54.932	up	bidirectional	NM_175021	Samd4b	sterile alpha motif domain containing 4B
CUST_613_PI419771968		AK033866	chr7	-	17456702	17460235	53.7	up	bidirectional	NM_001081655	Dact3	dapper homolog 3, antagonist of beta-catenin (xenopus)
CUST_1112_PI419771968		AK085581	chr4	-	59592972	59594306	52.6101	up	bidirectional	NM_024255	Hsdl2	hydroxysteroid dehydrogenase like 2
CUST_3122_PI419771968	AK005591	uc007ukb	chr14	-	66914170	66915813	51.8954	up	bidirectional	NM_029979	Trim35	tripartite motif-containing 35
CUST_4247_PI419771968	AK076583	uc008jep	chr2	-	32088301	32091902	50.9278	up	bidirectional	NM_145145	Pomt1	protein-O-mannosyltransferase 1
CUST_4834_PI419771968	BC048612	uc008rva	chr3	-	156222796	156224710	49.3464	up	bidirectional	NM_001039094	Negr1	neuronal growth regulator 1
CUST_8791_PI419771968		AK019615	chr2	+	74417132	74422599	43.1953	up	bidirectional	NM_001110209	Lnp	limb and neural patterns
CUST_6967_PI419771968		AK005986	chr13	-	64529087	64533710	43.1906	up	bidirectional	NM_053180	Cdk20	cyclin-dependent kinase 20
CUST_1234_PI419771968		AK132899	chr4	-	137548032	137549201	42.5636	up	bidirectional	NM_172703	Eif4g3	eukaryotic translation initiation factor 4 gamma, 3
CUST_4417_PI419771968	AK076706	uc008mbb	chr2	+	122528640	122543966	40.5393	up	bidirectional	NM_011774	Slc30a4	solute carrier family 30 (zinc transporter), member 4
CUST_7120_PI419771968		AK006872	chr17	-	29088805	29089327	39.8583	up	bidirectional	NM_025888	Kctd20	potassium channel tetramerisation domain containing 20
CUST_7987_PI419771968		AK015659	chr9	+	106150290	106151238	39.0723	up	bidirectional	NM_020559	Alas1	aminolevulinic acid synthase 1
CUST_6025_PI419771968	AK016693	uc009jia	chr7	-	121458994	121558675	38.9614	up	bidirectional	NM_011055	Pde3b	phosphodiesterase 3B, cGMP-inhibited
CUST_101_PI419771968		AK005768	chr6	-	83711752	83712502	38.649	up	bidirectional	NM_029245	Ankrd53	ankyrin repeat domain 53
CUST_8787_PI419771968		AK019602	chr1	+	158869968	158870325	38.2807	up	bidirectional	NM_001159966	Ralgps2	Ral GEF with PH domain and SH3 binding motif 2
CUST_8199_PI419771968		AK016409	chr4	-	19959992	19968711	37.7501	up	bidirectional	NM_010281	Ggh	gamma-glutamyl hydrolase
CUST_8574_PI419771968		AK017998	chr14	-	35485651	35486948	35.2683	up	bidirectional	NM_001004436	Wapal	wings apart-like homolog (Drosophila)
CUST_6830_PI419771968		AK002420	chr11	+	120210037	120212502	34.5888	up	bidirectional	NM_009609	Actg1	actin, gamma, cytoplasmic 1
CUST_2569_PI419771968	AK016682	uc007nig	chr12	-	33609821	33638654	34.3873	up	bidirectional	NM_013635	Sypl	synaptophysin-like protein
CUST_6645_PI419771968	AK076661	uc009sbl	chr9	-	119796566	119803981	33.1583	up	bidirectional	NM_026236	Wdr48	WD repeat domain 48
CUST_8173_PI419771968		AK016308	chr8	-	108383346	108384322	29.2472	up	bidirectional	NM_026532	Nutf2	nuclear transport factor 2
CUST_7867_PI419771968		AK015283	chr10	-	10964587	11000797	28.4485	up	bidirectional	NM_001168297	Fbxo30	F-box protein 30
CUST_7988_PI419771968		AK015660	chr18	-	57664075	57693406	27.7808	up	bidirectional	NM_029290	1700011I03Rik	RIKEN cDNA 1700011I03 gene
CUST_150_PI419771968		AK007271	chr6	-	83711752	83712487	27.4382	up	bidirectional	NM_029245	Ankrd53	ankyrin repeat domain 53
CUST_8357_PI419771968		AK017132	chr3	+	58496493	58601253	26.7131	up	bidirectional	NM_009174	Siah2	seven in absentia 2
CUST_8313_PI419771968		AK016962	chr7	+	116637610	116638627	26.1685	up	bidirectional	NM_001170913	Trim66	tripartite motif-containing 66
CUST_12071_PI419771968		AK082424	chr11	+	20641786	20644967	26.0941	up	bidirectional	NM_181411	Aftph	aftiphilin
CUST_1233_PI419771968		AK132893	chr1	+	135506987	135510999	25.679	up	bidirectional	NM_009227	Snrpe	small nuclear ribonucleoprotein E
CUST_3430_PI419771968	AK154225	uc007ybf	chr16	+	4964381	4979055	24.8541	up	bidirectional	NM_028301	Anks3	ankyrin repeat and sterile alpha motif domain containing 3
CUST_8793_PI419771968		AK019618	chr11	-	30671292	30671674	23.2446	up	bidirectional	NM_134013	Psme4	proteasome (prosome, macropain) activator subunit 4
CUST_7134_PI419771968		AK006945	chr2	-	181572121	181572504	22.9178	up	bidirectional	NM_153594	Pcmtd2	protein-L-isoaspartate (D-aspartate) O-methyltransferase domain containing 2
CUST_7028_PI419771968		AK006390	chr6	-	48486580	48487473	22.9067	up	bidirectional	NM_133764	Atp6v0e2	ATPase, H+ transporting, lysosomal V0 subunit E2
CUST_7990_PI419771968		AK015663	chr18	-	77303132	77303866	21.8483	up	bidirectional	NM_001164170	Pias2	protein inhibitor of activated STAT 2
CUST_174_PI419771968		AK008051	chr3	+	104024805	104026004	21.3463	up	bidirectional	NM_001159354	Magi3	membrane associated guanylate kinase, WW and PDZ domain containing 3
CUST_8296_PI419771968		AK016877	chr17	-	87314960	87316600	21.176	up	bidirectional	NM_030104	1700090G07Rik	transmembrane protein 247
CUST_5_PI419771968		AK002941	chr17	+	30713244	30714374	20.9933	up	bidirectional	NM_027060	Btbd9	BTB (POZ) domain containing 9
CUST_7004_PI419771968		AK006235	chr19	+	59420397	59421165	20.8736	up	bidirectional	NM_001033222	Pdzd8	PDZ domain containing 8
CUST_7813_PI419771968		AK015130	chr7	-	130112571	130113542	20.4759	up	bidirectional	NM_011247	Rbbp6	retinoblastoma binding protein 6
CUST_9180_PI419771968		AK020967	chr8	+	24318983	24319834	19.9754	up	bidirectional	NM_018743	Agpat6	1-acylglycerol-3-phosphate O-acyltransferase 6 (lysophosphatidic acid acyltransferase, zeta)
CUST_12528_PI419771968		AK088235	chr8	+	12672185	12673497	19.4987	up	bidirectional	NM_198031	Tubgcp3	tubulin, gamma complex associated protein 3
CUST_394_PI419771968		AK015794	chr5	-	115223745	115224605	19.3861	up	bidirectional	NM_026718	Ankrd13a	ankyrin repeat domain 13a
CUST_6031_PI419771968	AK016343	uc009jjs	chr7	+	125387420	125389065	19.288	up	bidirectional	NM_001031814	Smg1	SMG1 homolog, phosphatidylinositol 3-kinase-related kinase (C. elegans)
CUST_7980_PI419771968		AK015639	chr5	-	130619188	130620545	18.3963	up	bidirectional	NM_172509	Kctd7	potassium channel tetramerisation domain containing 7
CUST_2629_PI419771968	AK145430	uc007obl	chr12	-	82043659	82046383	17.7692	up	bidirectional	NM_001079695	Srsf5	serine/arginine-rich splicing factor 5
CUST_11145_PI419771968		AK048826	chr4	+	126645375	126646623	17.5143	up	bidirectional	NM_001114399	Zmym4	zinc finger, MYM-type 4
CUST_11672_PI419771968		AK076537	chr9	+	108469863	108471500	17.1468	up	bidirectional	NM_023247	Ndufaf3	NADH dehydrogenase (ubiquinone) 1 alpha subcomplex, assembly factor 3
CUST_1690_PI419771968	AK013046	uc007bgw	chr1	-	64726444	64737233	16.9186	up	bidirectional	NM_001097644	Ccnyl1	cyclin Y-like 1
CUST_5227_PI419771968	AK079034	uc008xkk	chr5	+	52581919	52637135	16.6756	up	bidirectional	NM_001042620	Dhx15	DEAH (Asp-Glu-Ala-His) box polypeptide 15
CUST_496_PI419771968		AK019784	chr3	+	82680667	82745031	16.615	up	bidirectional	NM_001146328	Rbm46	RNA binding motif protein 46
CUST_12672_PI419771968		AK133305	chr4	-	39345077	39397282	16.1186	up	bidirectional	NM_001081095	1700009N14Rik	RIKEN cDNA 1700009N14 gene
CUST_3491_PI419771968	AK160141	uc007zaa	chr16	-	33379940	33380813	15.8072	up	bidirectional	NM_011749	Zfp148	zinc finger protein 148
CUST_7740_PI419771968		AK014816	chr4	-	129137417	129138768	15.7056	up	bidirectional	NM_133889	Bsdc1	BSD domain containing 1
CUST_12028_PI419771968		AK082127	chr17	+	81127469	81128808	15.581	up	bidirectional	NM_001081357	Map4k3	mitogen-activated protein kinase kinase kinase kinase 3
CUST_8093_PI419771968		AK016051	chr4	+	127938287	127940234	15.5004	up	bidirectional	NM_027036	Hmgb4	high-mobility group box 4
CUST_12938_PI419771968		AK161332	chr7	-	130112571	130113564	15.4236	up	bidirectional	NM_175023	Rbbp6	retinoblastoma binding protein 6
CUST_4903_PI419771968	AK012547	uc008swi	chr4	-	52443166	52451671	15.3609	up	bidirectional	NM_008017	Smc2	structural maintenance of chromosomes 2
CUST_123_PI419771968		AK006620	chr13	-	75837609	75844620	15.3134	up	bidirectional	NM_138953	Ell2	elongation factor RNA polymerase II 2
CUST_13278_PI419771968		BC059101	chr1	-	155746444	155746708	14.8676	up	bidirectional	NM_008131	Glul	glutamate-ammonia ligase (glutamine synthetase)
CUST_8272_PI419771968		AK016806	chr8	-	11726064	11727375	14.8099	up	bidirectional	NM_001113517	Arhgef7	Rho guanine nucleotide exchange factor (GEF7)
CUST_13258_PI419771968		BC052793	chr16	-	33379939	33380761	14.6069	up	bidirectional	NM_011749	Zfp148	zinc finger protein 148
CUST_5151_PI419771968	AK029857	uc008wpr	chr5	+	22056254	22063986	13.8934	up	bidirectional	NM_011959	Orc5	origin recognition complex, subunit 5
CUST_5690_PI419771968	DQ715729	uc009dqv	chr6	+	124365248	124368063	13.8931	up	bidirectional	NM_008995	Pex5	peroxisomal biogenesis factor 5
CUST_7227_PI419771968		AK007900	chr19	+	5561051	5561679	13.7385	up	bidirectional	NM_019935	Ovol1	OVO homolog-like 1 (Drosophila)
CUST_7185_PI419771968		AK007179	chr7	-	74364268	74367142	13.1709	up	bidirectional	NM_175215	Lysmd4	LysM, putative peptidoglycan-binding, domain containing 4
CUST_5485_PI419771968	AK007083	uc009bfb	chr6	+	30254604	30257766	13.1629	up	bidirectional	NM_009459	Ube2h	ubiquitin-conjugating enzyme E2H
CUST_7205_PI419771968		AK007275	chr13	-	113590586	113590937	13.1597	up	bidirectional	NM_008903	Ppap2a	phosphatidic acid phosphatase type 2A
CUST_8927_PI419771968		AK020166	chr12	-	77503737	77504969	13.1576	up	bidirectional	NM_001002012	Hspa2	heat shock protein 2
CUST_13293_PI419771968		BC067070	chr10	-	94136456	94151303	12.9299	up	bidirectional	NM_029852	Ccdc41	coiled-coil domain containing 41
CUST_2080_PI419771968	AK085365	uc007gsq	chr10	+	89149115	89152108	12.6121	up	bidirectional	NM_198021	Scyl2	SCY1-like 2 (S. cerevisiae)
CUST_8816_PI419771968		AK019692	chr8	+	73034384	73036499	12.4857	up	bidirectional	NM_019883	Uba52	ubiquitin A-52 residue ribosomal protein fusion product 1
CUST_7069_PI419771968		AK006675	chr4	+	133228633	133229152	12.1378	up	bidirectional	NM_001145956	Pigv	phosphatidylinositol glycan anchor biosynthesis, class V
CUST_10741_PI419771968		AK044604	chr10	+	62801950	62803661	12.1073	up	bidirectional	NM_019812	Sirt1	sirtuin 1 (silent mating type information regulation 2, homolog) 1 (S. cerevisiae)
CUST_5511_PI419771968	AK016417	uc009blh	chr6	+	39068471	39098311	12.0981	up	bidirectional	NM_172893	Parp12	poly (ADP-ribose) polymerase family, member 12
CUST_7840_PI419771968		AK015206	chr12	-	77503743	77504641	11.8763	up	bidirectional	NM_001002012	Hspa2	heat shock protein 2
CUST_1237_PI419771968		AK133189	chr11	-	78112201	78115004	11.6772	up	bidirectional	NM_017407	Spag5	sperm associated antigen 5
CUST_5884_PI419771968	AK158295	uc009hbb	chr7	+	56136669	56141978	11.6637	up	bidirectional	NM_001013368	E2f8	E2F transcription factor 8
CUST_8306_PI419771968		AK016922	chr3	+	85691612	85693156	11.4322	up	bidirectional	NM_177130	Glt28d2	glycosyltransferase 28 domain containing 2
CUST_4710_PI419771968	AK006651	uc008qgc	chr3	-	94213316	94216834	11.3311	up	bidirectional	NM_028307	Tdrkh	tudor and KH domain containing protein
CUST_7768_PI419771968		AK014962	chr7	+	132635068	132636572	11.0212	up	bidirectional	NM_026330	Nsmce1	non-SMC element 1 homolog (S. cerevisiae)
CUST_4609_PI419771968	AK046440	uc008oue	chr3	-	28701725	28704258	10.9734	up	bidirectional	NM_026517	Rpl22l1	ribosomal protein L22 like 1
CUST_1708_PI419771968	AK039780	uc007boy	chr1	-	75364786	75371587	10.9008	up	bidirectional	NM_007463	Speg	SPEG complex locus
CUST_7166_PI419771968		AK007104	chr2	-	112105326	112105978	10.8904	up	bidirectional	NM_133649	Slc12a6	solute carrier family 12, member 6
CUST_327_PI419771968		AK013313	chr1	-	174305102	174306494	10.8038	up	bidirectional	NM_026234	Pigm	phosphatidylinositol glycan anchor biosynthesis, class M
CUST_5365_PI419771968	AB041800	uc008zeh	chr5	-	116081060	116081824	10.7999	up	bidirectional	NM_198163	Rab35	RAB35, member RAS oncogene family
CUST_2204_PI419771968	AK013680	uc007ici	chr11	+	17853972	17859581	10.7239	up	bidirectional	NM_026576	Etaa1	Ewing's tumor-associated antigen 1
CUST_8070_PI419771968		AK015975	chr11	-	68396765	68400459	10.511	up	bidirectional	NM_177779	Ccdc42	coiled-coil domain containing 42
CUST_114_PI419771968		AK006267	chr19	-	8831052	8831510	10.4358	up	bidirectional	NM_016813	Nxf1	nuclear RNA export factor 1
CUST_4652_PI419771968	AK016388	uc008pib	chr3	+	58496493	58592467	10.4251	up	bidirectional	NM_009174	Siah2	seven in absentia 2
CUST_7382_PI419771968		AK010838	chr2	+	29904481	29904898	10.3181	up	bidirectional	NM_001008498	Wdr34	WD repeat domain 34
CUST_7040_PI419771968		AK006506	chr11	+	70468664	70469141	10.2897	up	bidirectional	NM_011072	Pfn1	profilin 1
CUST_7014_PI419771968		AK006298	chr9	-	118833941	118834499	10.1888	up	bidirectional	NM_133710,	Ctdspl	CTD (carboxy-terminal domain, RNA polymerase II, polypeptide A) small phosphatase-like
CUST_3615_PI419771968	AK015782	uc008aet	chr17	+	3557823	3559862	9.96522	up	bidirectional	NM_146074	Tfb1m	transcription factor B1, mitochondrial
CUST_5664_PI419771968	U83175	uc009den	chr6	-	113017426	113027191	9.38169	up	bidirectional	NM_028385	Setd5	SET domain containing 5
CUST_1526_PI419771968		AK161816	chr2	+	58419793	58588068	9.30863	up	bidirectional	NM_001110204	Acvr1	activin A receptor, type 1
CUST_8798_PI419771968		AK019642	chr14	-	64718131	64723072	9.29397	up	bidirectional	NM_028525	Prss52	protease, serine, 52
CUST_4423_PI419771968	AK030357	uc008mcd	chr2	-	124957292	124962355	9.14104	up	bidirectional	NM_001162934	Ctxn2	cortexin 2
CUST_13005_PI419771968		AK170065	chr19	+	32463010	32464623	8.95752	up	bidirectional	NM_144792	Sgms1	sphingomyelin synthase 1
CUST_10632_PI419771968		AK043475	chr19	-	8830857	8831410	8.86587	up	bidirectional	NM_016813	Nxf1	nuclear RNA export factor 1
CUST_9144_PI419771968		AK020850	chr2	+	156006312	156006849	8.80789	up	bidirectional	NM_133242	Rbm39	RNA binding motif protein 39
CUST_6986_PI419771968		AK006100	chr9	+	8134512	8135844	8.76597	up	bidirectional	NM_001045524	AK129341	cDNA sequence AK129341
CUST_7139_PI419771968		AK006956	chr6	-	29997410	29997951	8.71893	up	bidirectional	NM_001164230	Nrf1	nuclear respiratory factor 1
CUST_13498_PI419771968	4930426L09Rik	NR_024323	chr2	+	18919945	18921431	8.64442	up	bidirectional	NM_008845	Pip4k2a	phosphatidylinositol-5-phosphate 4-kinase, type II, alpha
CUST_5026_PI419771968	AK019743	uc008uvv	chr4	-	128727331	128735227	8.47191	up	bidirectional	NM_029219	Rnf19b	ring finger protein 19B
CUST_8992_PI419771968		AK020381	chr11	-	68504372	68505272	7.92235	up	bidirectional	NM_175260	Myh10	myosin, heavy polypeptide 10, non-muscle
CUST_8144_PI419771968		AK016200	chr18	+	10706857	10711830	7.79369	up	bidirectional	NM_134130	Abhd3	abhydrolase domain containing 3
CUST_1674_PI419771968	AK016177	uc007bax	chr1	-	57416065	57434388	7.74587	up	bidirectional	NM_028546	1700066M21Rik	RIKEN cDNA 1700066M21 gene
CUST_7367_PI419771968		AK010155	chr5	+	23953730	23954302	7.7376	up	bidirectional	NM_022418	Tmub1	transmembrane and ubiquitin-like domain containing 1
CUST_12055_PI419771968		AK082339	chr6	+	128306021	128308855	7.55665	up	bidirectional	NM_011657	Tulp3	tubby-like protein 3
CUST_12665_PI419771968		AK133080	chr11	-	79805811	79806303	7.51803	up	bidirectional	NM_001163018	Suz12	suppressor of zeste 12 homolog (Drosophila)
CUST_7197_PI419771968		AK007225	chr9	-	48304083	48304462	7.15306	up	bidirectional	NM_001004191	Gm5617	predicted gene 5617
CUST_4854_PI419771968	AK007255	uc008sac	chr4	+	11893711	11921427	6.80472	up	bidirectional	NM_001098231	Pdp1	pyruvate dehyrogenase phosphatase catalytic subunit 1
CUST_705_PI419771968		AK041289	chr12	-	33604248	33638654	6.59148	up	bidirectional	NM_198710	Sypl	synaptophysin-like protein
CUST_8725_PI419771968		AK018999	chr13	-	49436231	49436745	6.52699	up	bidirectional	NM_001039179	Bicd2	bicaudal D homolog 2 (Drosophila)
CUST_3129_PI419771968	AK046150	uc007umh	chr14	-	69946055	69955139	6.40251	up	bidirectional	NM_026174	Entpd4	ectonucleoside triphosphate diphosphohydrolase 4
CUST_3219_PI419771968	AK005793	uc007vgq	chr15	+	10644590	10648222	6.32944	up	bidirectional	NM_001166408	Rai14	retinoic acid induced 14
CUST_1325_PI419771968		AK142341	chr2	-	144381431	144381891	6.18831	up	bidirectional	NM_019787	Sec23b	SEC23B (S. cerevisiae)
CUST_4173_PI419771968	AK143957	uc008ibo	chr19	+	60019624	60024301	6.11186	up	bidirectional	NM_001033172	Rab11fip2	RAB11 family interacting protein 2 (class I)
CUST_8991_PI419771968		AK020380	chr18	-	58037368	58038166	6.09869	up	bidirectional	NM_009194	Slc12a2	solute carrier family 12, member 2
CUST_2358_PI419771968	AK085477	uc007krk	chr11	+	85048667	85051804	6.03063	up	bidirectional	NM_025825	Appbp2	amyloid beta precursor protein (cytoplasmic tail) binding protein 2
CUST_4132_PI419771968	AK076978	uc008hoq	chr19	+	43749667	43751660	6.02248	up	bidirectional	NM_145156	Slc25a28	solute carrier family 25, member 28
CUST_5432_PI419771968	AK009603	uc009akc	chr5	+	144090986	144094379	5.98699	up	bidirectional	NM_028379	Zdhhc4	zinc finger, DHHC domain containing 4
CUST_905_PI419771968		AK076659	chr1	+	162143103	162144018	5.95996	up	bidirectional	NM_009786	Cacybp	calcyclin binding protein
CUST_2586_PI419771968	AK006973	uc007nny	chr12	+	55963977	55964651	5.92599	up	bidirectional	NM_007688	Cfl2	cofilin 2, muscle
CUST_7029_PI419771968		AK006396	chr13	+	47201786	47204887	5.89254	up	bidirectional	NM_025900	Dek	DEK oncogene (DNA binding)
CUST_5152_PI419771968	AK044020	uc008wps	chr5	+	22056254	22207317	5.87757	up	bidirectional	NM_011959	Orc5	origin recognition complex, subunit 5
CUST_471_PI419771968		AK018874	chr5	-	122160795	122161490	5.78195	up	bidirectional	NM_009125	Atxn2	ataxin 2
CUST_2528_PI419771968	BC065777	uc007myx	chr12	+	5382675	5423111	5.72169	up	bidirectional	NM_001164493	Klhl29	kelch-like 29
CUST_6051_PI419771968	AK086010	uc009jts	chr7	-	134115235	134119024	5.71298	up	bidirectional	NM_026638	Cdipt	CDP-diacylglycerol--inositol 3-phosphatidyltransferase (phosphatidylinositol synthase)
CUST_3538_PI419771968	AK015492	uc007znn	chr16	-	58404990	58408365	5.53557	up	bidirectional	NM_028523	Dcbld2	discoidin, CUB and LCCL domain containing 2
CUST_4523_PI419771968	AK006001	uc008nvv	chr2	-	164569064	164571431	5.53252	up	bidirectional	NM_133763	Dnttip1	deoxynucleotidyltransferase, terminal, interacting protein 1
CUST_12942_PI419771968		AK161442	chr3	+	82708398	82747560	5.3833	up	bidirectional	NM_023624	Lrat	lecithin-retinol acyltransferase (phosphatidylcholine-retinol-O-acyltransferase)
CUST_9225_PI419771968		AK021082	chr2	+	130665931	130666704	5.35764	up	bidirectional	NM_029432	4930402H24Rik	RIKEN cDNA 4930402H24 gene
CUST_4608_PI419771968	AK007174	uc008ouc	chr3	-	28637701	28679622	5.34135	up	bidirectional	NM_177586	Eif5a2	eukaryotic translation initiation factor 5A2
CUST_8712_PI419771968		AK018860	chr1	-	94468950	94469326	5.34116	up	bidirectional	NM_147037	Olfr1413	olfactory receptor 1413
CUST_10563_PI419771968		AK042711	chr7	-	119165416	119166928	5.22664	up	bidirectional	NM_133758	Usp47	ubiquitin specific peptidase 47
CUST_12556_PI419771968		AK089213	chr10	+	83903593	83907119	23.31	down	bidirectional	NM_001004363	Nuak1	NUAK family, SNF1-like kinase, 1
CUST_9016_PI419771968		AK020430	chr2	+	162486898	162492845	18.5142	down	bidirectional	NM_021464	Ptprt	protein tyrosine phosphatase, receptor type, T
CUST_9271_PI419771968		AK021285	chr16	-	4592921	4594230	15.4293	down	bidirectional	NM_031184	Glis2	GLIS family zinc finger 2
CUST_6857_PI419771968		AK003497	chr7	+	123175492	123176064	15.4243	down	bidirectional	NM_001025560	Sox6	SRY-box containing gene 6
CUST_7336_PI419771968		AK009626	chr7	+	91033420	91033703	12.7131	down	bidirectional	NM_030705	Mesdc1	mesoderm development candidate 1
CUST_7646_PI419771968		AK014066	chr6	+	119798210	119799031	12.3589	down	bidirectional	NM_178085	Erc1	ELKS/RAB6-interacting/CAST family member 1
CUST_5106_PI419771968	AK083203	uc008wbz	chr4	+	154011684	154018825	12.2244	down	bidirectional	NM_027504	Prdm16	PR domain containing 16
CUST_12310_PI419771968		AK085278	chr2	-	127095193	127095768	11.9811	down	bidirectional	NM_139308	Stard7	START domain containing 7
CUST_196_PI419771968		AK008669	chr11	+	77303355	77304911	10.6388	down	bidirectional	NM_172945	Ankrd13b	ankyrin repeat domain 13b
CUST_9708_PI419771968		AK033336	chr15	+	67008567	67012584	10.1867	down	bidirectional	NM_009177	St3gal1	ST3 beta-galactoside alpha-2,3-sialyltransferase 1
CUST_11526_PI419771968		AK053216	chr2	+	75542826	75548081	9.94276	down	bidirectional	NM_010902	Nfe2l2	nuclear factor, erythroid derived 2, like 2
CUST_13279_PI419771968		BC060148	chr18	-	11813928	11816293	8.92117	down	bidirectional	NM_001081223	Rbbp8	retinoblastoma binding protein 8
CUST_7391_PI419771968		AK011173	chr7	-	134375931	134376644	8.69942	down	bidirectional	NM_146201	Zfp553	zinc finger protein 553
CUST_13696_PI419771968	LOC100270707	NR_026741	chrX	+	6953050	6955168	8.68445	down	bidirectional	NM_019461	Usp27x	ubiquitin specific peptidase 27, X chromosome
CUST_650_PI419771968		AK036616	chr19	+	8797976	8800932	7.86301	down	bidirectional	NM_001161413	Slc3a2	solute carrier family 3 (activators of dibasic and neutral amino acid transport), member 2
CUST_741_PI419771968		AK043880	chr4	+	71862287	71864964	7.29315	down	bidirectional	NM_011599	Tle1	transducin-like enhancer of split 1, homolog of Drosophila E(spl)
CUST_3_PI419771968		AK002304	chr15	-	32170323	32174417	6.89703	down	bidirectional	NM_009154	Sema5a	sema domain, seven thrombospondin repeats (type 1 and type 1-like), transmembrane domain (TM) and short cytoplasmic domain, (semaphorin) 5A
CUST_1516_PI419771968		AK161112	chr1	-	6199948	6204661	6.4457	down	bidirectional	NM_009826	Rb1cc1	RB1-inducible coiled-coil 1
CUST_7625_PI419771968		AK013908	chr13	-	108832314	108834311	6.33076	down	bidirectional	NM_001048250	2810008M24Rik	small integral membrane protein 15
CUST_9057_PI419771968		AK020542	chr8	+	84927214	84927618	6.25498	down	bidirectional	NM_008357	Il15	interleukin 15
CUST_246_PI419771968		AK010182	chr10	-	44786217	44786884	6.2534	down	bidirectional	NM_011156	Prep	prolyl endopeptidase
CUST_6856_PI419771968		AK003491	chr12	+	110834014	110835306	6.20644	down	bidirectional	NM_184109	Rtl1	retrotransposon-like 1
CUST_9035_PI419771968		AK020500	chr9	-	44186715	44187379	5.84071	down	bidirectional	NM_021395	Hyou1	hypoxia up-regulated 1
CUST_12654_PI419771968		AK132110	chr2	+	164737389	164738433	5.67333	down	bidirectional	NM_199027	Zfp335	zinc finger protein 335
CUST_13532_PI419771968	Snhg1	NR_002896	chr19	+	8797976	8800816	5.53101	down	bidirectional	NM_001161413	Slc3a2	solute carrier family 3 (activators of dibasic and neutral amino acid transport), member 2
CUST_11004_PI419771968		AK047630	chr15	-	7077224	7079467	5.46705	down	bidirectional	NM_001113386	Lifr	leukemia inhibitory factor receptor

## Sheet: intergenic
Probe ID	GeneSymbol	SeqID	Chromosome	ChromosomeStrand	txStart	txEnd	FCAbsolute	Regulation	Genomic context	Associated_gene_acc	Associated_gene_Symbol	Associated_gene_full name
CUST_3422_PI419771968	AK015463	uc007xzo	chr16	-	4219911	4229109	283.973	up	intergenic	NM_001025432, NM_009624	Crebbp, Adcy9	CREB binding protein; adenylate cyclase 9
CUST_13323_PI419771968		BC100504	chr1	+	73071184	73072075	17113.8	up	intergenic	NM_009407, NM_027884	Tnp1, Tns1	transition protein 1; tensin 1
CUST_3273_PI419771968	AK015428	uc007vys	chr15	+	63567291	63568846	11923.4	up	intergenic	NM_001177354, NM_031378	Myc, Gsdmc	myelocytomatosis oncogene; gasdermin C
CUST_13241_PI419771968		BC049745	chr3	-	95190379	95206763	11195.3	up	intergenic	NM_001163642, NM_009709	Setdb1, Arnt	SET domain, bifurcated 1; aryl hydrocarbon receptor nuclear translocator
CUST_5882_PI419771968	BC050982	uc009gzw	chr7	+	54242189	54243166	10786.6	up	intergenic	NM_001040695, NM_175318	Uevld, Spty2d1	UEV and lactate/malate dehyrogenase domains; SPT2, Suppressor of Ty, domain containing 1 (S. cerevisiae)
CUST_3771_PI419771968	AK005780	uc008cye	chr17	-	49251588	49252840	10303.7	up	intergenic	NM_027452, NM_028464	Lrfn2, Mocs1	leucine rich repeat and fibronectin type III domain containing 2; molybdenum cofactor synthesis 1
CUST_3522_PI419771968	AK076728	uc007zkk	chr16	+	49955942	49959025	10145.8	up	intergenic	NM_010581, NM_027444	Cd47, Bbx	CD47 antigen (Rh-related antigen, integrin-associated signal transducer); bobby sox homolog (Drosophila)
CUST_5473_PI419771968	AK006052	uc009aym	chr6	+	13363338	13365995	8952.79	up	intergenic	NM_001013757, NM_028990	Vwde, Tmem168	von Willebrand factor D and EGF domains; transmembrane protein 168
CUST_125_PI419771968		AK006669	chr9	+	57023081	57033910	8570.38	up	intergenic	NM_025417, NM_001014398	Commd4, Trcg1	COMM domain containing 4; taste receptor cell gene 1
CUST_2958_PI419771968	AK006024	uc007sdp	chr14	-	7515365	7516746	8168.08	up	intergenic	NM_144839, NM_008695	Ube2e2, Nid2	ubiquitin-conjugating enzyme E2E 2; nidogen 2
CUST_5881_PI419771968	AK076952	uc009gzv	chr7	+	54238984	54243166	7785.98	up	intergenic	NM_001040695, NM_175318	Uevld, Spty2d1	nidogen 2; SPT2, Suppressor of Ty, domain containing 1 (S. cerevisiae)
CUST_4193_PI419771968	AK006852	uc008igz	chr2	+	9111141	9119104	7261.96	up	intergenic	NM_001110230, NM_008091	Celf2, Gata3	CUGBP, Elav-like family member 2; GATA binding protein 3
CUST_478_PI419771968		AK018981	chr10	+	56224306	56225093	6772.79	up	intergenic	NM_010288, NM_008297	Gja1, Hsf2	gap junction protein, alpha 1; heat shock factor 2
CUST_5141_PI419771968	AK016172	uc008wlp	chr5	-	11109799	11126455	5864.99	up	intergenic	NM_001037919, NM_001177510	Gm6460, 4933402N22Rik	predicted gene 6460; RIKEN cDNA 4933402N22 gene
CUST_2467_PI419771968	AK005912	uc007mef	chr11	-	112684278	112686421	5773.27	up	intergenic	NM_011448, NM_001166503	Sox9, Slc39a11	SRY-box containing gene 9; solute carrier family 39 (metal ion transporter), member 11
CUST_134_PI419771968		AK006844	chr6	+	124322179	124324823	5753.09	up	intergenic	NM_001177502, NM_008995	1700013D24Rik, Pex5	RIKEN cDNA 1700013D24 gene; peroxisomal biogenesis factor 5
CUST_5234_PI419771968	BC099582	uc008xlx	chr5	-	60354362	60377241	5183.01	up	intergenic	NM_001122758, NM_019468	Pcdh7, G6pd2	protocadherin 7; glucose-6-phosphate dehydrogenase 2
CUST_6822_PI419771968	AK006653	uc009vft	chrY_random	-	7178329	7201984	5152.22	up	intergenic	NM_001160135, NM_001160137	LOC100039574, LOC100039614	predicted gene, 20806; predicted gene, 20809
CUST_1671_PI419771968	AK005643	uc007baq	chr1	+	56075821	56077047	5061.88	up	intergenic	NM_001114663, NM_027661	Plcl1, Hsfy2	phospholipase C-like 1; heat shock transcription factor, Y linked 2
CUST_476_PI419771968		AK018932	chr7	+	3932759	3934479	4911.41	up	intergenic	NM_011090, NM_178611	Lilra6, Lair1	leukocyte immunoglobulin-like receptor, subfamily A (with TM domain), member 6; l eukocyte-associated Ig-like receptor 1
CUST_5834_PI419771968	AK006470(Scgb2b1-ps)	uc009gil	chr7	-	34410163	34438300	4779.89	up	intergenic	NM_001009952, NM_177446	Abpd, Abpz	secretoglobin, family 2B, member 20; secretoglobin, family 2B, member 24
CUST_3449_PI419771968	AK016605	uc007yja	chr16	-	16707706	16718189	4697.61	up	intergenic	NM_146335, NM_015773	Olfr19, Spag6	olfactory receptor 19; sperm associated antigen 6
CUST_1747_PI419771968	AK076805	uc007cgb	chr1	+	103052385	103071723	4466.51	up	intergenic	NM_172851, NM_011800	Cntnap5b, Cdh20	contactin associated protein-like 5B; cadherin 20
CUST_13220_PI419771968		BC048565	chr2	+	168803768	168804403	4363.27	up	intergenic	NM_009564, NM_080455	Zfp64, Tshz2	zinc finger protein 64; teashirt zinc finger family member 2
CUST_5795_PI419771968	EG545936	uc009fqn	chr7	+	25603813	25625294	4249.41	up	intergenic	NM_007675, NM_182785	Ceacam10, Lypd4	carcinoembryonic antigen-related cell adhesion molecule 10; Ly6/Plaur domain containing 4
CUST_412_PI419771968		AK016723	chr9	+	51722531	51724092	4071.86	up	intergenic	NM_175535, NM_007996	Arhgap20, Fdx1	Rho GTPase activating protein 20; ferredoxin 1
CUST_1643_PI419771968	BC048628	uc007atp	chr1	-	39899272	39904175	3966.63	up	intergenic	NM_001177348, NM_008696	Gm3646, Map4k4	predicted gene 3646; mitogen-activated protein kinase kinase kinase kinase 4
CUST_3519_PI419771968	AK006389	uc007zke	chr16	-	49210753	49255885	3867.01	up	intergenic	NM_001166210, NM_028680	Myh15, Ift57	myosin, heavy chain 15; intraflagellar transport 57
CUST_7164_PI419771968		AK007098	chr6	-	81844108	81845333	3711.96	up	intergenic	NM_178731, NM_026490	Lrrtm4, Mrpl19	leucine rich repeat transmembrane neuronal 4; mitochondrial ribosomal protein L19
CUST_5689_PI419771968	AK006412	uc009dqq	chr6	-	124313318	124314537	3658.15	up	intergenic	NM_001177502, NM_008995	1700013D24Rik, Pex5	RIKEN cDNA 1700013D24 gene; peroxisomal biogenesis factor 5
CUST_11690_PI419771968		AK076915	chr6	-	81843811	81844623	3581.94	up	intergenic	NM_178731, NM_026490	Lrrtm4, Mrpl19	leucine rich repeat transmembrane neuronal 4; mitochondrial ribosomal protein L19
CUST_1976_PI419771968	AK005653	uc007fbl	chr10	-	52997850	52999954	3578.21	up	intergenic	NM_178675, NM_001141927	Slc35f1, Pln	solute carrier family 35, member F1; phospholamban
CUST_11685_PI419771968		AK076741	chr7	-	80945358	80947456	3409.92	up	intergenic	NM_001162532, NM_009181	Fam174b, St8sia2	family with sequence similarity 174, member B; ST8 alpha-N-acetyl-neuraminide alpha-2,8-sialyltransferase 2
CUST_2598_PI419771968	AK016427	uc007nsv	chr12	+	70944672	70954658	3349.48	up	intergenic	NM_183294, NM_178628	Cdkl1, Atl1	ST8 alpha-N-acetyl-neuraminide alpha-2,8-sialyltransferase 2; atlastin GTPase 1
CUST_7065_PI419771968		AK006660	chr1	+	154783733	154784171	3285.69	up	intergenic	NM_001160256, NM_175460	Smg7, Nmnat2	Smg-7 homolog, nonsense mediated mRNA decay factor (C. elegans); nicotinamide nucleotide adenylyltransferase 2
CUST_1830_PI419771968	AK006507	uc007dit	chr1	+	166891051	166891530	3228.86	up	intergenic	NM_008510, NM_032005	Xcl1, Tbx19	chemokine (C motif) ligand 1; T-box 19
CUST_4938_PI419771968	AK015482	uc008tlv	chr4	+	86204349	86205708	3161.68	up	intergenic	NM_001081096, NM_178376	Fam154a, Rraga	family with sequence similarity 154, member A; Ras-related GTP binding A
CUST_13267_PI419771968		BC055113	chr1	+	57184591	57186244	3131.53	up	intergenic	NM_139146, NM_028546	Satb2, 1700066M21Rik	special AT-rich sequence binding protein 2; RIKEN cDNA 1700066M21 gene
CUST_13472_PI419771968	Aldoart2	NR_003959	chr12	+	56666121	56667696	3123.38	up	intergenic	NM_010907, NM_020287	Nfkbia, Insm2	nuclear factor of kappa light polypeptide gene enhancer in B cells inhibitor, alpha; insulinoma-associated 2
CUST_6519_PI419771968	BC050972	uc009qfh	chr9	-	66646751	66652144	3087.41	up	intergenic	NM_177583, NM_026674	Aph1b, Aph1c	anterior pharynx defective 1b homolog (C. elegans); anterior pharynx defective 1c homolog (C. elegans)
CUST_2531_PI419771968	AK007110	uc007mza	chr12	-	7378863	7387136	3054.61	up	intergenic	NM_001164493, NM_009693	Klhl29, Apob	kelch-like 29; apolipoprotein B
CUST_385_PI419771968		AK015330	chr5	-	11485334	11501452	2948.45	up	intergenic	NM_181850, NM_001037919	Grm3, Gm6460	glutamate receptor, metabotropic 3; predicted gene 6460
CUST_2863_PI419771968	AK007102	uc007rcu	chr13	+	70712118	70714982	2792.76	up	intergenic	NM_138596, NM_144837	Med10, BC018507	mediator of RNA polymerase II transcription, subunit 10 homolog (NUT2, S. cerevisiae); cDNA sequence BC018507
CUST_5294_PI419771968	AK076930	uc008ygq	chr5	+	100111457	100119341	2768.47	up	intergenic	NM_145839, NM_007516	Rasgef1b, Hnrnpd	RasGEF domain family, member 1B; heterogeneous nuclear ribonucleoprotein D
CUST_6963_PI419771968		AK005964	chr5	-	102908226	102909013	2767.59	up	intergenic	NM_172882, NM_029270	Wdfy3, Arhgap24	WD repeat and FYVE domain containing 3; Rho GTPase activating protein 24
CUST_5398_PI419771968	AK006725	uc008zru	chr5	+	126409148	126433000	2644.24	up	intergenic	NM_001190352, NM_175432	Tmem132b, Tmem132c	transmembrane protein 132B; transmembrane protein 132C
CUST_7054_PI419771968		AK006618	chr4	-	136672624	136673497	2633.64	up	intergenic	NM_198248, NM_009523	Zbtb40, Wnt4	zinc finger and BTB domain containing 40; wingless-related MMTV integration site 4
CUST_4105_PI419771968	AK018976	uc008hip	chr19	+	37539743	37546317	2631.3	up	intergenic	NM_008245, NM_175353	Hhex, Exoc6	hematopoietically expressed homeobox; exocyst complex component 6
CUST_5146_PI419771968	AK015844	uc008wmv	chr5	-	15373023	15389647	2628.54	up	intergenic	NM_025759, NM_001110843	Speer4d, Cacna2d1	spermatogenesis associated glutamate (E)-rich protein 4d; calcium channel, voltage-dependent, alpha2/delta subunit 1
CUST_4777_PI419771968	AK005639	uc008rft	chr3	-	124276137	124284009	2595.49	up	intergenic	NM_027939, NM_022565	1700006A11Rik, Ndst4	RIKEN cDNA 1700006A11 gene; N-deacetylase/N-sulfotransferase (heparin glucosaminyl) 4
CUST_4445_PI419771968	AK006376	uc008mmu	chr2	+	132316463	132349793	2496.57	up	intergenic	NM_144944, NM_001042671	Prokr2, Gpcpd1	prokineticin receptor 2; glycerophosphocholine phosphodiesterase GDE1 homolog (S. cerevisiae)
CUST_13643_PI419771968	Gm5334	NR_003648	chr7	+	75763341	75764895	2448.59	up	intergenic	NM_001013811, NM_001042592	Fam169b, Arrdc4	family with sequence similarity 169, member B; arrestin domain containing 4
CUST_5461_PI419771968	AK076963	uc009avw	chr6	-	4757059	4766328	2257.3	up	intergenic	NM_130877, NM_181595	Peg10, Ppp1r9a	paternally expressed 10; protein phosphatase 1, regulatory (inhibitor) subunit 9A
CUST_3566_PI419771968	AK019797	uc007zsu	chr16	+	78695278	78709325	2223.53	up	intergenic	NM_001252438, NM_139134	D16Ertd472e, Chodl	DNA segment, Chr 16, ERATO Doi 472, expressed; chondrolectin
CUST_3555_PI419771968	AK077115	uc007zsa	chr16	-	77004472	77011126	2191.27	up	intergenic	NM_173440, NM_013918	Nrip1, Usp25	nuclear receptor interacting protein 1; ubiquitin specific peptidase 25
CUST_2861_PI419771968	AK006991	uc007rcs	chr13	-	70142927	70167226	2165.41	up	intergenic	NM_138596, NM_144837	Med10, BC018507	mediator of RNA polymerase II transcription, subunit 10 homolog (NUT2, S. cerevisiae); cDNA sequence BC018507
CUST_3632_PI419771968	Gm1604	uc008aiu	chr17	-	8175388	8294068	2092.92	up	intergenic	NM_025789, NM_026611	Rsph3a, Rnaset2b	radial spoke 3A homolog (Chlamydomonas); ribonuclease T2B
CUST_5175_PI419771968	BC049642	uc008wtg	chr5	-	26786609	26819829	2068.63	up	intergenic	NM_001134299, NM_010075	Gm10220, Dpp6	predicted gene 10220; dipeptidylpeptidase 6
CUST_3627_PI419771968	AK007238	uc008ahx	chr17	+	7100288	7106066	2064.57	up	intergenic	NM_009510, NM_001083945	Ezr, Rsph3b	ezrin; radial spoke 3B homolog (Chlamydomonas)
CUST_7209_PI419771968		AK007287	chr1	+	57184183	57186245	2043.75	up	intergenic	NM_139146, NM_028546	Satb2, 1700066M21Rik	special AT-rich sequence binding protein 2;RIKEN cDNA 1700066M21 gene
CUST_2628_PI419771968	AK018974	uc007obk	chr12	-	82024422	82025434	1980.12	up	intergenic	NM_178682, NM_009159	4933426M11Rik, Srsf5	RIKEN cDNA 4933426M11 gene;serine/arginine-rich splicing factor 5
CUST_8807_PI419771968		AK019660	chr2	+	151158017	151158316	1952.77	up	intergenic	NM_001097977, NM_198655	Gm14151, 4921509C19Rik	predicted gene 14151;RIKEN cDNA 4921509C19 gene
CUST_4543_PI419771968	BC049717	uc008och	chr2	+	171078783	171096850	1926.44	up	intergenic	NM_029761, NM_175631	Dok5, Cbln4	docking protein 5;cerebellin 4 precursor protein
CUST_8784_PI419771968		AK019586	chr16	-	69796385	69800626	1900.5	up	intergenic	NM_178721, NM_173069	Cadm2, Speer2	cell adhesion molecule 2;spermatogenesis associated glutamate (E)-rich protein 2
CUST_8095_PI419771968		AK016056	chr13	-	69910395	69911510	1850.26	up	intergenic	NM_001145162, NM_138596	Ube2ql1, Med10	ubiquitin-conjugating enzyme E2Q family-like 1;mediator of RNA polymerase II transcription, subunit 10 homolog (NUT2, S. cerevisiae)
CUST_6075_PI419771968	AK007216	uc009kea	chr7	-	142383447	142387685	1830.66	up	intergenic	NM_001033420, NM_001163611	Dock1, Nps	dedicator of cytokinesis 1;neuropeptide S
CUST_13239_PI419771968		BC049716	chr6	-	127726100	127728683	1830.04	up	intergenic	NM_201371, NM_026743	Prmt8, Tspan11	protein arginine N-methyltransferase 8;tetraspanin 11
CUST_2987_PI419771968	AK019699	uc007srg	chr14	+	25441359	25442082	1825.13	up	intergenic	NM_011297, NM_183208	Rps24, Zmiz1	ribosomal protein S24;zinc finger, MIZ-type containing 1
CUST_5401_PI419771968	AK016281	uc008zrx	chr5	+	127650934	127664726	1822.84	up	intergenic	NM_001190352, NM_175432	Tmem132b, Tmem132c	transmembrane protein 132B;transmembrane protein 132C
CUST_6772_PI419771968	AK076884	uc009ueo	chrX	-	120324028	120326912	1820.21	up	intergenic	NM_028426, NM_001100616	3110007F17Rik, Vmn2r121	RIKEN cDNA 3110007F17 gene;vomeronasal 2, receptor 121
CUST_2002_PI419771968	AK076946	uc007fkm	chr10	-	65338535	65370987	1758.36	up	intergenic	NM_177612, NM_001204915	Ctnna3, Reep3	catenin (cadherin associated protein), alpha 3;receptor accessory protein 3
CUST_1894_PI419771968	AK006895	uc007edr	chr1	+	194668496	194668933	1752.85	up	intergenic	NM_144881, NM_198247	Hhat, Sertad4	hedgehog acyltransferase;SERTA domain containing 4
CUST_2578_PI419771968	AK016131	uc007nku	chr12	+	40764916	40766612	1664.86	up	intergenic	NM_001039515, NM_001146196	Arl4a, Scin	ADP-ribosylation factor-like 4A;scinderin
CUST_6928_PI419771968		AK005715	chr16	-	86139548	86150921	1638.32	up	intergenic	NM_011782, NM_026366	Adamts5, N6amt1	a disintegrin-like and metallopeptidase (reprolysin type) with thrombospondin type 1 motif, 5 (aggrecanase-2);N-6 adenine-specific DNA methyltransferase 1 (putative)
CUST_8089_PI419771968		AK016045	chr18	-	17727254	17739499	1600.15	up	intergenic	NM_007664, NM_007882	Cdh2, Dsc3	cadherin 2;desmocollin 3
CUST_5375_PI419771968	AK006202	uc008zgx	chr5	-	120255337	120257878	1585.29	up	intergenic	NM_011535, NM_011537	Tbx3, Tbx5	T-box 3;T-box 5
CUST_5145_PI419771968	AK076692	uc008wmu	chr5	-	15369745	15389647	1498.09	up	intergenic	NM_025759, NM_009784	Speer4d, Cacna2d1	spermatogenesis associated glutamate (E)-rich protein 4d;calcium channel, voltage-dependent, alpha2/delta subunit 1
CUST_146_PI419771968		AK007128	chr19	+	56140617	56141424	1495.88	up	intergenic	NM_001142918, NM_146101	Tcf7l2, Habp2	transcription factor 7 like 2, T cell specific, HMG box;hyaluronic acid binding protein 2
CUST_13585_PI419771968	Ube2dnl	NR_003645	chrX	+	112018620	112019550	1459.56	up	intergenic	NM_172781, NM_001081661	Klhl4, 4930524E20Rik	kelch-like 4;ubiquitin-conjugating enzyme E2D N-terminal like 2
CUST_2427_PI419771968	BC048585	uc007lpo	chr11	+	101472013	101477270	1447.01	up	intergenic	NM_144830, NM_025654	Tmem106a, Rdm1	transmembrane protein 106A;RAD52 motif 1
CUST_399_PI419771968		AK016091	chr13	-	31659265	31674382	1433.94	up	intergenic	NM_008239, NM_010225	Foxq1, Foxf2	forkhead box Q1;forkhead box F2
CUST_6552_PI419771968	AK006870	uc009qvr	chr9	+	82153899	82157092	1409.89	up	intergenic	NM_175213, NM_022986	Mei4, Irak1bp1	meiosis-specific, MEI4 homolog (S. cerevisiae);interleukin-1 receptor-associated kinase 1 binding protein 1
CUST_6529_PI419771968	AK006167	uc009qow	chr9	-	71011281	71015440	1310.44	up	intergenic	NM_022026, NM_009022	Aqp9, Aldh1a2	aquaporin 9;aldehyde dehydrogenase family 1, subfamily A2
CUST_7926_PI419771968		AK015479	chr10	+	126130489	126131593	1268.69	up	intergenic	NM_177152, NM_026858	Lrig3, Xrcc6bp1	leucine-rich repeats and immunoglobulin-like domains 3;XRCC6 binding protein 1
CUST_122_PI419771968		AK006593	chr5	-	113011955	113019016	1265.37	up	intergenic	NM_001253916, NM_028901	Sez6l, Myo18b	seizure related 6 homolog like;myosin XVIIIb
CUST_8037_PI419771968		AK015838	chr13	+	30706911	30716128	1251.24	up	intergenic	NM_025710, NM_001037955	Uqcrfs1, Dusp22	ubiquinol-cytochrome c reductase, Rieske iron-sulfur polypeptide 1;dual specificity phosphatase 22
CUST_7210_PI419771968		AK007300	chr18	-	68634366	68634866	1244.05	up	intergenic	NM_008560, NM_013685	Mc2r, Tcf4	melanocortin 2 receptor;transcription factor 4
CUST_7853_PI419771968		AK015238	chr7	+	80455415	80456839	1237.05	up	intergenic	NM_001024703, NM_177740	Mctp2, Rgma	multiple C2 domains, transmembrane 2;RGM domain family, member A
CUST_7930_PI419771968		AK015494	chr18	-	27075231	27076598	1224.59	up	intergenic	NM_001146292, NM_181414	Celf4, Pik3c3	CUGBP, Elav-like family member 4;phosphoinositide-3-kinase, class 3
CUST_8821_PI419771968		AK019708	chr10	-	116626903	116627323	1215.11	up	intergenic	NM_177798, NM_026570	Frs2, Yeats4	fibroblast growth factor receptor substrate 2;YEATS domain containing 4
CUST_4481_PI419771968	AK006531	uc008nfy	chr2	-	152478618	152480066	1180.59	up	intergenic	NM_009047, NM_001159551	Rem1, H13	rad and gem related GTP binding protein 1;histocompatibility 13
CUST_9423_PI419771968		AK030044	chr10	-	67031269	67034737	1171.99	up	intergenic	NM_001005419, NM_178679	Ado, Zfp365	2-aminoethanethiol (cysteamine) dioxygenase;zinc finger protein 365
CUST_1629_PI419771968	AK016244	uc007aou	chr1	-	34534219	34542456	1160.82	up	intergenic	NM_011206, NM_009355	Ptpn18, Prss39	protein tyrosine phosphatase, non-receptor type 18;protease, serine, 39
CUST_2794_PI419771968	AK006512	uc007qgq	chr13	+	44535095	44552936	1154.45	up	intergenic	NM_009856, NM_001205043	Cd83, Jarid2	CD83 antigen;jumonji, AT rich interactive domain 2
CUST_4007_PI419771968	AK006563	uc008fvy	chr19	-	3153210	3197714	1140.93	up	intergenic	N/A, NM_009212	N/A, Ighmbp2	N/A; immunoglobulin mu binding protein 2
CUST_3103_PI419771968	AK006644	uc007ude	chr14	+	58190450	58191205	1140.89	up	intergenic	NM_026526, NM_020506	N6amt2, Xpo4	N-6 adenine-specific DNA methyltransferase 2 (putative);exportin 4
CUST_8801_PI419771968		AK019648	chr7	-	31132663	31138340	1134.39	up	intergenic	NM_001033140, NM_175478	Sdhaf1, Lrfn3	succinate dehydrogenase complex assembly factor 1;leucine rich repeat and fibronectin type III domain containing 3
CUST_7104_PI419771968		AK006832	chr2	-	132315409	132316359	1104.9	up	intergenic	NM_144944, NM_001042671	Prokr2, Gpcpd1	prokineticin receptor 2;glycerophosphocholine phosphodiesterase GDE1 homolog (S. cerevisiae)
CUST_7752_PI419771968		AK014881	chr6	-	127726101	127728339	1099.46	up	intergenic	NM_201371, NM_026743	Prmt8, Tspan11	protein arginine N-methyltransferase 8;tetraspanin 11
CUST_7143_PI419771968		AK006983	chr12	-	72484140	72485195	1095.7	up	intergenic	NM_001190466, NM_026102	Dact1, Daam1	dapper homolog 1, antagonist of beta-catenin (xenopus);dishevelled associated activator of morphogenesis 1
CUST_8071_PI419771968		AK015977	chr3	-	68563830	68565355	1087.1	up	intergenic	NM_001159424, NM_001167996	Il12a, 1110032F04Rik	interleukin 12a;RIKEN cDNA 1110032F04 gene
CUST_7770_PI419771968		AK014973	chr3	-	124101003	124102676	1075.48	up	intergenic	NM_146140, NM_027939	Tram1l1, 1700006A11Rik	translocation associated membrane protein 1-like 1;RIKEN cDNA 1700006A11 gene
CUST_7155_PI419771968		AK007034	chr4	-	132988654	132988898	1045.43	up	intergenic	NM_016981, NM_175307	Slc9a1, Fam46b	solute carrier family 9 (sodium/hydrogen exchanger), member 1;family with sequence similarity 46, member B
CUST_8342_PI419771968		AK017073	chr2	-	102763088	102763897	1035.83	up	intergenic	NM_009851, NM_175094	Cd44, Pdhx	CD44 antigen;pyruvate dehydrogenase complex, component X
CUST_8235_PI419771968		AK016610	chr7	+	47930106	47946630	1035.71	up	intergenic	NM_001004139, NM_021387	Zfp619, Vstm2b	zinc finger protein 619;V-set and transmembrane domain containing 2B
CUST_4149_PI419771968	AK018858	uc008hwh	chr19	+	53150741	53158882	1005.02	up	intergenic	NM_133216, NM_001164099	Xpnpep1, Add3	X-prolyl aminopeptidase (aminopeptidase P) 1, soluble;adducin 3 (gamma)
CUST_3262_PI419771968	AK076851	uc007vwv	chr15	+	59106950	59123501	998.379	up	intergenic	NM_144800, NM_009270	Mtss1, Sqle	metastasis suppressor 1;squalene epoxidase
CUST_7931_PI419771968		AK015499	chr12	+	102387316	102387968	973.651	up	intergenic	NM_211355, NM_173023	Smek1, Catsperb	SMEK homolog 1, suppressor of mek1 (Dictyostelium);catsper channel auxiliary subunit beta
CUST_13604_PI419771968	4921511C20Rik	NR_003646	chrX	+	123928824	123930430	969.223	up	intergenic	NM_001033241, NM_172493	Gm382, Diap2	predicted gene 382;diaphanous homolog 2 (Drosophila)
CUST_5074_PI419771968	AK161354	uc008vsf	chr4	+	145651140	145655251	968.23	up	intergenic	NM_001103158, NM_001085522	Gm13242, Gm13251	predicted gene 13242;predicted gene 13251
CUST_4630_PI419771968	AK006766	uc008pcg	chr3	+	41158068	41173053	949.906	up	intergenic	NM_027558, NM_172303	Pgrmc2, Phf17	progesterone receptor membrane component 2;PHD finger protein 17
CUST_7799_PI419771968		AK015101	chr5	-	113749473	113750726	949.36	up	intergenic	NM_172718, NM_001012726	Sgsm1, Aym1	small G protein signaling modulator 1;activator of yeast meiotic promoters 1
CUST_7052_PI419771968		AK006615	chrX	+	64711370	64712378	946.02	up	intergenic	NM_001161431, NM_001163195	Slitrk2, Gm14692	SLIT and NTRK-like family, member 2;predicted gene 14692
CUST_7082_PI419771968		AK006720	chr7	+	13366208	13366951	939.326	up	intergenic	NM_001017955, NM_026046	Zscan18, Zfp329	zinc finger and SCAN domain containing 18;zinc finger protein 329
CUST_3274_PI419771968	AK006996	uc007vyv	chr15	+	63648742	63651095	937.736	up	intergenic	NM_031378, NM_177912	Gsdmc, Gsdmc2	gasdermin C;gasdermin C2
CUST_5680_PI419771968	AK006540	uc009dkx	chr6	-	117629226	117701787	912.023	up	intergenic	NM_021704, NM_177684	Cxcl12, Zfp637	chemokine (C-X-C motif) ligand 12;zinc finger protein 637
CUST_4008_PI419771968	AK007025	uc008fvz	chr19	-	3153798	3197714	910.119	up	intergenic	N/A, NM_009212	N/A, Ighmbp2	N/A; immunoglobulin mu binding protein 2
CUST_2148_PI419771968	AK076916	uc007hff	chr10	+	120202787	120211535	906.9	up	intergenic	NM_010441, NM_177092	Hmga2, Msrb3	high mobility group AT-hook 2;methionine sulfoxide reductase B3
CUST_6992_PI419771968		AK006151	chr12	-	27256972	27287174	896.714	up	intergenic	NM_020557, NM_009234	Cmpk2, Sox11	cytidine monophosphate (UMP-CMP) kinase 2, mitochondrial;SRY-box containing gene 11
CUST_4557_PI419771968	AK005811	uc008oeh	chr2	+	173544954	173547587	877.171	up	intergenic	NM_024436, NM_019806	Rab22a, Vapb	RAB22A, member RAS oncogene family;vesicle-associated membrane protein, associated protein B and C
CUST_128_PI419771968		AK006712	chr13	+	24997468	24999149	860.519	up	intergenic	NM_001081051, NM_172532	D130043K22Rik, Aldh5a1	RIKEN cDNA D130043K22 gene;aldhehyde dehydrogenase family 5, subfamily A1
CUST_8016_PI419771968		AK015779	chr5	-	39853803	39994807	852.929	up	intergenic	NM_013748, NM_010474	Clnk, Hs3st1	cytokine-dependent hematopoietic cell linker;heparan sulfate (glucosamine) 3-O-sulfotransferase 1
CUST_13598_PI419771968	1700020N18Rik	NR_026924	chr1	-	93301456	93302606	849.037	up	intergenic	NM_023343, NM_019479	Ilkap, Hes6	integrin-linked kinase-associated serine/threonine phosphatase 2C;hairy and enhancer of split 6 (Drosophila)
CUST_3567_PI419771968	AK019711	uc007ztc	chr16	+	84680033	84685392	830.736	up	intergenic	NM_001113208, NM_017404	Ncam2, Mrpl39	neural cell adhesion molecule 2;mitochondrial ribosomal protein L39
CUST_7918_PI419771968		AK015455	chr8	+	9144668	9149050	825.199	up	intergenic	NM_176849, NM_173446	Arglu1, Fam155a	arginine and glutamate rich 1;family with sequence similarity 155, member A
CUST_5147_PI419771968	AK076902	uc008wnt	chr5	-	17987522	18001078	818.801	up	intergenic	NM_010305, NM_001170746	Gnai1, Magi2	guanine nucleotide binding protein (G protein), alpha inhibiting 1;membrane associated guanylate kinase, WW and PDZ domain containing 2
CUST_8137_PI419771968		AK016161	chr13	-	23368072	23405269	803.504	up	intergenic	NM_001083311, NM_001111107	Vmn1r223, Zfp322a	vomeronasal 1 receptor 223;zinc finger protein 322A
CUST_6957_PI419771968		AK005916	chr6	+	7716393	7727681	803.269	up	intergenic	NM_012055, NM_052993	Asns, C1galt1	asparagine synthetase;core 1 synthase, glycoprotein-N-acetylgalactosamine 3-beta-galactosyltransferase, 1
CUST_8265_PI419771968		AK016768	chr1	+	50164315	50165804	799.916	up	intergenic	NM_172653, NM_019790	Slc39a10, Tmeff2	solute carrier family 39 (zinc transporter), member 10;transmembrane protein with EGF-like and two follistatin-like domains 2
CUST_5926_PI419771968	AK133139	uc009hqx	chr7	+	80455265	80460079	799.266	up	intergenic	NM_001024703, NM_177740	Mctp2, Rgma	multiple C2 domains, transmembrane 2;RGM domain family, member A
CUST_8147_PI419771968		AK016211	chr13	-	113868313	113869355	789.637	up	intergenic	NM_027127, NM_010370	Gpx8, Gzma	glutathione peroxidase 8 (putative);granzyme A
CUST_4766_PI419771968	AK076759	uc008rde	chr3	+	118136853	118176153	769.99	up	intergenic	NM_029655, NM_170778	Snx7, Dpyd	sorting nexin 7;dihydropyrimidine dehydrogenase
CUST_3146_PI419771968	AK076702	uc007uro	chr14	+	77077385	77080194	755.259	up	intergenic	NM_001160326, NM_172488	Serp2, 9030625A04Rik	stress-associated endoplasmic reticulum protein family member 2;laccase (multicopper oxidoreductase) domain containing 1
CUST_2868_PI419771968	AK007185	uc007rdc	chr13	+	71625053	71750157	750.599	up	intergenic	NM_172053, NM_010573	Adamts16, Irx1	a disintegrin-like and metallopeptidase (reprolysin type) with thrombospondin type 1 motif, 16;Iroquois related homeobox 1 (Drosophila)
CUST_127_PI419771968		AK006696	chr18	+	49682942	49684089	749.742	up	intergenic	NM_001025388, NM_001170960	Gm5506, Dtwd2	predicted gene 5506;DTW domain containing 2
CUST_8034_PI419771968		AK015830	chr8	-	58944420	58963765	748.812	up	intergenic	NM_008278, NM_001009951	Hpgd, BC088983	hydroxyprostaglandin dehydrogenase 15 (NAD);centrosomal protein 44
CUST_8180_PI419771968		AK016331	chr8	-	84189803	84190986	747.026	up	intergenic	NM_027554, NM_001024617	Usp38, Inpp4b	ubiquitin specific peptidase 38;inositol polyphosphate-4-phosphatase, type II
CUST_4825_PI419771968	AK015610	uc008rtv	chr3	-	152810906	152815072	744.773	up	intergenic	NM_012028, NM_011372	St6galnac5, St6galnac3	ST6 (alpha-N-acetyl-neuraminyl-2,3-beta-galactosyl-1,3)-N-acetylgalactosaminide alpha-2,6-sialyltransferase 5;ST6 (alpha-N-acetyl-neuraminyl-2,3-beta-galactosyl-1,3)-N-acetylgalactosaminide alpha-2,6-sialyltransferase 3
CUST_3109_PI419771968	AK007149	uc007uft	chr14	-	61911819	61924171	735.704	up	intergenic	NM_011892, NM_177337	Sgcg, Arl11	sarcoglycan, gamma (dystrophin-associated glycoprotein);ADP-ribosylation factor-like 11
CUST_103_PI419771968		AK005844	chr10	-	18538328	18551721	735.262	up	intergenic	NM_177706, NM_022032	Gm4922, Perp	predicted gene 4922;PERP, TP53 apoptosis effector
CUST_2948_PI419771968	AK015236	uc007sap	chr14	-	3186100	3262328	732.19	up	intergenic	NM_177135, NM_001029930	D830030K20Rik, Gm5796	RIKEN cDNA D830030K20 gene;predicted gene 5796
CUST_8834_PI419771968		AK019755	chr5	+	149301516	149302019	713.292	up	intergenic	NM_007513, NM_011908	Slc7a1, Ubl3	solute carrier family 7 (cationic amino acid transporter, y+ system), member 1;ubiquitin-like 3
CUST_8198_PI419771968		AK016406	chr13	-	23401299	23402038	712.903	up	intergenic	NM_001083311, NM_001111107	Vmn1r223, Zfp322a	vomeronasal 1 receptor 223;zinc finger protein 322A
CUST_7832_PI419771968		AK015185	chr10	-	68789927	68790919	709.513	up	intergenic	NM_001252636, NM_007659	Rhobtb1, Cdk1	Rho-related BTB domain containing 1;cyclin-dependent kinase 1
CUST_3421_PI419771968	AK005958	uc007xzn	chr16	-	4219911	4228058	702.791	up	intergenic	NM_001025432, NM_009624	Crebbp, Adcy9	CREB binding protein;adenylate cyclase 9
CUST_8842_PI419771968		AK019767	chr3	-	5512994	5515333	700.144	up	intergenic	NM_030708, NM_008994	Zfhx4, Pxmp3	zinc finger homeodomain 4;peroxisomal biogenesis factor 2
CUST_379_PI419771968		AK014936	chr3	+	117672047	117676442	697.454	up	intergenic	NM_029655, NM_170778	Snx7, Dpyd	sorting nexin 7;dihydropyrimidine dehydrogenase
CUST_383_PI419771968		AK015232	chr14	+	71820818	71821418	689.772	up	intergenic	NM_008115, NM_207636	Gfra2, Fndc3a	glial cell line derived neurotrophic factor family receptor alpha 2;fibronectin type III domain containing 3A
CUST_4150_PI419771968	AK005607	uc008hwn	chr19	-	53323265	53329688	686.247	up	intergenic	NM_001164099, NM_001008542	Add3, Mxi1	adducin 3 (gamma);Max interacting protein 1
CUST_2614_PI419771968	AK007020	uc007nww	chr12	+	75385267	75396932	685.139	up	intergenic	NM_172804, NM_198866	Syt16, Dbpht2	synaptotagmin XVI;DNA binding protein with his-thr domain
CUST_3174_PI419771968	AK015429	uc007uxt	chr14	+	105898004	105904839	653.118	up	intergenic	NM_029561, NM_011897	Ndfip2, Spry2	Nedd4 family interacting protein 2;sprouty homolog 2 (Drosophila)
CUST_3135_PI419771968	AK076894	uc007upd	chr14	+	71651090	71670858	650.972	up	intergenic	NM_008115, NM_207636	Gfra2, Fndc3a	glial cell line derived neurotrophic factor family receptor alpha 2;fibronectin type III domain containing 3A
CUST_3652_PI419771968	AK008572	uc008amm	chr17	-	13849454	13850191	631.479	up	intergenic	NM_001167578, NM_022311	Tcp10c, Tcte2	t-complex protein 10c;t-complex-associated testis expressed 2
CUST_7929_PI419771968		AK015487	chr10	+	95688840	95711342	621.024	up	intergenic	NM_001001932, NM_007569	Eea1, Btg1	early endosome antigen 1;B cell translocation gene 1, anti-proliferative
CUST_7179_PI419771968		AK007157	chr17	+	10517466	10522172	618.485	up	intergenic	NM_001159517, NM_027032	Qk, Pacrg	quaking;PARK2 co-regulated
CUST_5352_PI419771968	AK006451	uc008ysj	chr5	+	112635825	112639018	617.596	up	intergenic	NM_001081235, NM_021351	Mn1, Cryba4	meningioma 1;crystallin, beta A4
CUST_8123_PI419771968		AK016132	chr13	-	73343540	73366548	610.148	up	intergenic	NM_010574, NM_018885	Irx2, Irx4	Iroquois related homeobox 2 (Drosophila);Iroquois related homeobox 4 (Drosophila)
CUST_3254_PI419771968	BC048519	uc007vrs	chr15	-	54812887	54818418	603.943	up	intergenic	NM_001136077, NM_001081288	Enpp2, Taf2	ectonucleotide pyrophosphatase/phosphodiesterase 2;TAF2 RNA polymerase II, TATA box binding protein (TBP)-associated factor
CUST_3650_PI419771968	Smok4a	uc008amk	chr17	+	13714321	13721299	590.232	up	intergenic	NM_001167578, NM_022311	Tcp10c, Tcte2	t-complex protein 10c;t-complex-associated testis expressed 2
CUST_6923_PI419771968		AK005648	chr14	+	72346600	72347020	570.066	up	intergenic	NM_008115, NM_207636	Gfra2, Fndc3a	glial cell line derived neurotrophic factor family receptor alpha 2;fibronectin type III domain containing 3A
CUST_11701_PI419771968		AK077096	chr8	-	38166849	38168558	561.525	up	intergenic	NM_015802, NM_145841	Dlc1, Sgcz	deleted in liver cancer 1;sarcoglycan zeta
CUST_5684_PI419771968	AK006942	uc009dnm	chr6	+	120504813	120524222	559.077	up	intergenic	NM_144815, NM_001128151	Cecr5, Cecr2	cat eye syndrome chromosome region, candidate 5;cat eye syndrome chromosome region, candidate 2
CUST_6387_PI419771968	AK019792	uc009odt	chr9	-	13091266	13105855	558.051	up	intergenic	NM_001170787, NM_001013813	Cntn5, Maml2	contactin 5;mastermind like 2 (Drosophila)
CUST_416_PI419771968		AK017000	chr8	-	9125411	9132288	557.159	up	intergenic	NM_176849, NM_173446	Arglu1, Fam155a	arginine and glutamate rich 1;family with sequence similarity 155, member A
CUST_6998_PI419771968		AK006198	chr5	+	103775616	103777318	556.391	up	intergenic	NM_009158, NM_011204	Mapk10, Ptpn13	mitogen-activated protein kinase 10;protein tyrosine phosphatase, non-receptor type 13
CUST_2826_PI419771968	AK015470	uc007quf	chr13	-	58842434	58863672	552.637	up	intergenic	NM_022317, NM_001025074	Slc28a3, Ntrk2	solute carrier family 28 (sodium-coupled nucleoside transporter), member 3;neurotrophic tyrosine kinase, receptor, type 2
CUST_1912_PI419771968	AK016412	uc007ejd	chr10	+	9954791	9978497	544.022	up	intergenic	NM_001081344, NM_026405	Stxbp5, Rab32	syntaxin binding protein 5 (tomosyn);RAB32, member RAS oncogene family
CUST_2776_PI419771968	AK015940	uc007qcb	chr13	-	35259014	35259673	536.525	up	intergenic	NM_001110331, NM_009881	Eci2, Cdyl	enoyl-Coenzyme A delta isomerase 2;chromodomain protein, Y chromosome-like
CUST_5408_PI419771968	4930579G22Rik	uc008ztq	chr5	+	130384409	130389658	536.262	up	intergenic	NM_183088, NM_027121	2410018M08Rik, Vkorc1l1	RIKEN cDNA 2410018M08 gene;vitamin K epoxide reductase complex, subunit 1-like 1
CUST_5742_PI419771968	AK016914	uc009eqr	chr6	+	144621387	144642352	536.127	up	intergenic	NM_011444, NM_001024468	Sox5, Bcat1	SRY-box containing gene 5;branched chain aminotransferase 1, cytosolic
CUST_7279_PI419771968		AK008823	chr3	+	150957125	150958464	532.983	up	intergenic	NM_027594, NM_133222	Ttll7, Eltd1	tubulin tyrosine ligase-like family, member 7;EGF, latrophilin seven transmembrane domain containing 1
CUST_4673_PI419771968	BC048678	uc008pqo	chr3	+	85121440	85135949	532.401	up	intergenic	NM_001177774, NM_144896	Fbxw7, Pet112l	F-box and WD-40 domain protein 7;PET112 homolog (S. cerevisiae)
CUST_8175_PI419771968		AK016315	chr6	-	143482484	143484028	531.749	up	intergenic	NM_029250, NM_011444	Etnk1, Sox5	ethanolamine kinase 1;SRY-box containing gene 5
CUST_2137_PI419771968	AK076673	uc007hdh	chr10	-	116883079	116884491	531.707	up	intergenic	NM_001013391, NM_027468	Cpsf6, Cpm	cleavage and polyadenylation specific factor 6;carboxypeptidase M
CUST_7087_PI419771968		AK006735	chr10	-	68366951	68367238	523.985	up	intergenic	NM_177794, NM_001081347	Tmem26, Rhobtb1	transmembrane protein 26;Rho-related BTB domain containing 1
CUST_6925_PI419771968		AK005676	chr3	-	136615753	136618051	512.255	up	intergenic	NM_008913, NM_001163522	Ppp3ca, Emcn	protein phosphatase 3, catalytic subunit, alpha isoform;endomucin
CUST_7200_PI419771968		AK007234	chr12	-	107680862	107685873	510.655	up	intergenic	NM_011705, NM_001079883	Vrk1, Bcl11b	vaccinia related kinase 1;B cell leukemia/lymphoma 11B
CUST_6983_PI419771968		AK006073	chr3	-	35155383	35175053	510.502	up	intergenic	NM_011443, NM_029570	Sox2, Atp11b	SRY-box containing gene 2;ATPase, class VI, type 11B
CUST_8818_PI419771968		AK019703	chr2	+	30659312	30662948	500.046	up	intergenic	NM_198000, NM_170592	1700001O22Rik, Mettl11a	RIKEN cDNA 1700001O22 gene;N-terminal Xaa-Pro-Lys N-methyltransferase 1
CUST_2007_PI419771968	AK016046	uc007fmk	chr10	-	67781820	67783890	499.224	up	intergenic	NM_023598, NM_028491	Arid5b, 1700040L02Rik	AT rich interactive domain 5B (MRF1-like);RIKEN cDNA 1700040L02 gene
CUST_7193_PI419771968		AK007211	chr8	-	90023947	90025130	498.226	up	intergenic	NM_019626, NM_177901	Cbln1, 4933402J07Rik	cerebellin 1 precursor protein;RIKEN cDNA 4933402J07 gene
CUST_7739_PI419771968		AK014799	chr15	+	63720156	63722067	493.499	up	intergenic	NM_183194, NM_028992	Gsdmc3, Gsdmc4	gasdermin C3;gasdermin C4
CUST_149_PI419771968		AK007258	chr15	-	90721826	90728907	492.646	up	intergenic	NM_025815, NM_001109040	Cpne8, Kif21a	copine VIII;kinesin family member 21A
CUST_5852_PI419771968	BC049735	uc009goz	chr7	+	51516847	51517261	477.873	up	intergenic	NM_001195034, NM_009131	Acpt, Clec11a	acid phosphatase, testicular;C-type lectin domain family 11, member a
CUST_2985_PI419771968	AK076711	uc007sqx	chr14	-	25194874	25196474	476.861	up	intergenic	NM_001033214, NM_001081247	E330034G19Rik, Polr3a	RIKEN cDNA E330034G19 gene;polymerase (RNA) III (DNA directed) polypeptide A
CUST_8102_PI419771968		AK016094	chr16	+	84686720	84695951	468.064	up	intergenic	NM_001113208, NM_017404	Ncam2, Mrpl39	neural cell adhesion molecule 2;mitochondrial ribosomal protein L39
CUST_3181_PI419771968	AK007006	uc007uyf	chr14	-	115339448	115345156	466.778	up	intergenic	NM_198865, NM_175500	Slitrk5, Gpc5	SLIT and NTRK-like family, member 5;glypican 5
CUST_2947_PI419771968	AK006947	uc007rzy	chr13_random	-	141204	142745	464.116	up	intergenic	NM_145942, NM_028245	Hmgcs1, Zfp131	3-hydroxy-3-methylglutaryl-Coenzyme A synthase 1;zinc finger protein 131
CUST_1635_PI419771968	AK016893	uc007aqy	chr1	+	36771382	36814798	461.802	up	intergenic	NM_146107, NM_009539	Actr1b, Zap70	ARP1 actin-related protein 1B, centractin beta;zeta-chain (TCR) associated protein kinase
CUST_910_PI419771968		AK076878	chr17	+	27535107	27536145	450.398	up	intergenic	NM_146075, NM_001013385	Lemd2, Grm4	LEM domain containing 2;glutamate receptor, metabotropic 4
CUST_6988_PI419771968		AK006117	chr5	+	74304135	74311660	445.597	up	intergenic	NM_178387, NM_177561	Spata18, Usp46	spermatogenesis associated 18;ubiquitin specific peptidase 46
CUST_2959_PI419771968	AK005712	uc007sdq	chr14	+	7516768	7667790	438.506	up	intergenic	NM_001256501, NM_001164727	Gm10408, Gm10406	predicted gene 10408;predicted gene 10406
CUST_9429_PI419771968		AK030170	chr9	+	89721781	89733816	437.582	up	intergenic	NM_207260, NM_011245	Ankrd34c, Rasgrf1	ankyrin repeat domain 34C;RAS protein-specific guanine nucleotide-releasing factor 1
CUST_2774_PI419771968	AK132729	uc007qbk	chr13	+	34744791	34758643	432.451	up	intergenic	NM_025831, NM_138746	1300014I06Rik, Fam50b	PX domain containing 1;family with sequence similarity 50, member B
CUST_2858_PI419771968	AK076966	uc007rcg	chr13	+	69280106	69282838	432.201	up	intergenic	NM_153534, NM_198600	Adcy2, Papd7	adenylate cyclase 2;PAP associated domain containing 7
CUST_2134_PI419771968	AK015188	uc007hcv	chr10	+	116615505	116618166	429.11	up	intergenic	NM_177798, NM_026570	Frs2, Yeats4	fibroblast growth factor receptor substrate 2;YEATS domain containing 4
CUST_4900_PI419771968	AK133250	uc008sus	chr4	+	48009327	48013333	425.954	up	intergenic	NM_024171, NM_015743	Sec61b, Nr4a3	Sec61 beta subunit;nuclear receptor subfamily 4, group A, member 3
CUST_6725_PI419771968	AK005539	uc009tga	chrX	+	53570830	53573841	422.869	up	intergenic	NM_001033423, NM_030139	Gm773, Zfp449	predicted gene 773;zinc finger protein 449
CUST_2142_PI419771968	AK015773	uc007hee	chr10	+	118850499	118863920	418.334	up	intergenic	NM_027994, NM_133442	Cand1, Grip1	cullin associated and neddylation disassociated 1;glutamate receptor interacting protein 1
CUST_6941_PI419771968		AK005792	chr6	-	81850457	81860794	417.336	up	intergenic	NM_178731, NM_177884	Lrrtm4, AW146020	leucine rich repeat transmembrane neuronal 4;GC-rich sequence DNA binding factor 2
CUST_5248_PI419771968	AK015200	uc008xqg	chr5	-	68324856	68334320	408.432	up	intergenic	NM_001038999, NM_001256184	Atp8a1, Gm5108	ATPase, aminophospholipid transporter (APLT), class I, type 8A, member 1;predicted gene 5108
CUST_13684_PI419771968	1700049L16Rik	NR_003644	chr10	-	71442632	71443438	400.933	up	intergenic	NM_027184, NM_025635	Ipmk, Zwint	inositol polyphosphate multikinase;ZW10 interactor
CUST_8261_PI419771968		AK016753	chr12	-	27499235	27519416	398.966	up	intergenic	NM_020557, NM_009234	Cmpk2, Sox11	cytidine monophosphate (UMP-CMP) kinase 2, mitochondrial;SRY-box containing gene 11
CUST_2724_PI419771968	AK006031	uc007pjv	chr13	-	5854754	5857338	392.584	up	intergenic	NM_018859, NM_011803	Akr1e1, Klf6	aldo-keto reductase family 1, member E1;Kruppel-like factor 6
CUST_3574_PI419771968	AK016163	uc007zua	chr16	-	87125285	87128684	392.404	up	intergenic	NM_011782, NM_026366	Adamts5, N6amt1	a disintegrin-like and metallopeptidase (reprolysin type) with thrombospondin type 1 motif, 5 (aggrecanase-2);N-6 adenine-specific DNA methyltransferase 1 (putative)
CUST_1812_PI419771968	AK015950	uc007dau	chr1	+	156102818	156117546	390.572	up	intergenic	NM_001204908, NM_009782	Zfp648, Cacna1e	zinc finger protein 648;calcium channel, voltage-dependent, R type, alpha 1E subunit
CUST_7956_PI419771968		AK015580	chr18	-	36480559	36481146	388.111	up	intergenic	NM_008989, NM_001081365	Pura, 0610010O12Rik	purine rich element binding protein A;cysteine-rich transmembrane module containing 1
CUST_8299_PI419771968		AK016885	chr5	-	67109608	67111158	387.816	up	intergenic	NM_011670, NM_001001980	Uchl1, Limch1	ubiquitin carboxy-terminal hydrolase L1;LIM and calponin homology domains 1
CUST_2246_PI419771968	AK016813	uc007itf	chr11	-	50754215	50757243	386.759	up	intergenic	NM_013744, NM_008936	Zfp354b, Prop1	zinc finger protein 354B;paired like homeodomain factor 1
CUST_8167_PI419771968		AK016285	chr16	+	78454955	78455574	385.64	up	intergenic	NM_009770, NM_001252438	Btg3, D16Ertd472e	B cell translocation gene 3;DNA segment, Chr 16, ERATO Doi 472, expressed
CUST_7798_PI419771968		AK015098	chr5	+	100054854	100056081	379.627	up	intergenic	NM_145839, NM_007516	Rasgef1b, Hnrnpd	RasGEF domain family, member 1B;heterogeneous nuclear ribonucleoprotein D
CUST_3180_PI419771968	AK007305	uc007uyb	chr14	-	106816403	106885733	360.184	up	intergenic	NM_198601, NM_199065	Trim52, Slitrk1	tripartite motif-containing 52;SLIT and NTRK-like family, member 1
CUST_147_PI419771968		AK007199	chr17	-	4120216	4122113	354.373	up	intergenic	NM_198958, NM_001085355	Nox3, Arid1b	NADPH oxidase 3;AT rich interactive domain 1B (SWI-like)
CUST_7780_PI419771968		AK015039	chr11	-	71741972	71753624	351.34	up	intergenic	NM_177618, NM_053245	Wscd1, Aipl1	WSC domain containing 1;aryl hydrocarbon receptor-interacting protein-like 1
CUST_6571_PI419771968	AK018841	uc009raw	chr9	-	92874762	92900571	350.874	up	intergenic	NM_001142916, NM_001033145	Plod2, 1190002N15Rik	procollagen lysine, 2-oxoglutarate 5-dioxygenase 2;RIKEN cDNA 1190002N15 gene
CUST_2237_PI419771968	AK016100	uc007ilo	chr11	-	39121204	39203727	345.128	up	intergenic	NM_011856, NM_134017	Odz2, Mat2b	teneurin transmembrane protein 2;methionine adenosyltransferase II, beta
CUST_4845_PI419771968	AK015191	uc008rxd	chr4	+	5559474	5569431	343.203	up	intergenic	NM_177730, NM_173426	Impad1, Fam110b	inositol monophosphatase domain containing 1;family with sequence similarity 110, member B
CUST_6965_PI419771968		AK005981	chr8	-	18319522	18334338	338.966	up	intergenic	NM_053171, NM_173189	Csmd1, Mcph1	CUB and Sushi multiple domains 1;microcephaly, primary autosomal recessive 1
CUST_13169_PI419771968		BC030462	chr3	+	17698381	17699587	337.852	up	intergenic	NM_172677, NM_029289	Ythdf3, Cypt12	YTH domain family 3;cysteine-rich perinuclear theca 12
CUST_6567_PI419771968	AK076783	uc009qzg	chr9	+	88753848	88778392	336.479	up	intergenic	NM_001177858, NM_009742	Trim43c, Bcl2a1a	tripartite motif-containing 43C;B cell leukemia/lymphoma 2 related protein A1a
CUST_4322_PI419771968	AK144266	uc008keh	chr2	+	74590740	74591797	332.845	up	intergenic	NM_010468, NM_010467	Hoxd3, Hoxd1	homeobox D3;homeobox D1
CUST_8077_PI419771968		AK016005	chr8	-	8831446	8831907	332.429	up	intergenic	NM_176849, NM_173446	Arglu1, Fam155a	arginine and glutamate rich 1;family with sequence similarity 155, member A
CUST_13738_PI419771968	Speer5-ps1	NR_027506	chr10	+	43935230	43939391	330.464	up	intergenic	NM_172393, NM_053069	Aim1, Atg5	absent in melanoma 1;autophagy related 5
CUST_8330_PI419771968		AK017039	chr9	-	60950818	60953192	330.273	up	intergenic	NM_028283, NM_001083927	Uaca, Tle3	uveal autoantigen with coiled-coil domains and ankyrin repeats;transducin-like enhancer of split 3, homolog of Drosophila E(spl)
CUST_7843_PI419771968		AK015221	chr14	-	105912417	105914011	327.492	up	intergenic	NM_029561, NM_011897	Ndfip2, Spry2	Nedd4 family interacting protein 2;sprouty homolog 2 (Drosophila)
CUST_1619_PI419771968	AK015384	uc007ajk	chr1	-	16056059	16083406	325.493	up	intergenic	NM_001033288, NM_011291	Gm106, Rpl7	somatomedin B and thrombospondin, type 1 domain containing;ribosomal protein L7
CUST_8805_PI419771968		AK019653	chr16	+	18213741	18215343	321.463	up	intergenic	NM_022982, NM_172151	Rtn4r, Zdhhc8	reticulon 4 receptor;zinc finger, DHHC domain containing 8
CUST_7945_PI419771968		AK015556	chr1	+	92655184	92655930	319.734	up	intergenic	NM_133805, NM_001243008	Cops8, Col6a3	COP9 (constitutive photomorphogenic) homolog, subunit 8 (Arabidopsis thaliana);collagen, type VI, alpha 3
CUST_7173_PI419771968		AK007126	chr12	+	92208388	92209958	319.04	up	intergenic	NM_010050, NM_181815	Dio2, 4930534B04Rik	deiodinase, iodothyronine, type II;centrosomal protein 128
CUST_6650_PI419771968	AK019838	uc009scs	chr9	-	120833572	120839920	317.186	up	intergenic	NM_025974, NM_007614	Rpl14, Ctnnb1	ribosomal protein L14;catenin (cadherin associated protein), beta 1
CUST_4735_PI419771968	AK015105	uc008qqt	chr3	+	100230361	100241676	312.453	up	intergenic	NM_010269, NM_001142952	Gdap2, Fam46c	ganglioside-induced differentiation-associated-protein 2;family with sequence similarity 46, member C
CUST_8100_PI419771968		AK016087	chr2	-	72467079	72468489	308.656	up	intergenic	NM_025866, NM_001018042	Cdca7, Sp3	cell division cycle associated 7;trans-acting transcription factor 3
CUST_8852_PI419771968		AK019814	chr18	-	29607479	29656225	307.678	up	intergenic	NM_001146292, NM_181414	Celf4, Pik3c3	CUGBP, Elav-like family member 4;phosphoinositide-3-kinase, class 3
CUST_6824_PI419771968	AK076905	uc009vgq	chrY_random	-	22409077	22441162	304.68	up	intergenic	NM_001037748, NM_001160143	LOC380994, LOC100040031	predicted gene, 20736;predicted gene, 20823
CUST_13737_PI419771968	Speer5-ps1	NR_001582	chr10	+	43890252	43939391	303.548	up	intergenic	NM_172393, NM_053069	Aim1, Atg5	absent in melanoma 1;autophagy related 5
CUST_6188_PI419771968	AK029624	uc009lrj	chr8	-	48830065	48835016	301.705	up	intergenic	NM_172407, NM_001111318	Cdkn2aip, Cldn24	CDKN2A interacting protein;claudin 24
CUST_3913_PI419771968	mKIAA1317	uc008eth	chr18	+	40674731	40690949	299.855	up	intergenic	NM_023311, NM_029942	Yipf5, Prelid2	Yip1 domain family, member 5;PRELI domain containing 2
CUST_8059_PI419771968		AK015908	chr5	+	64859296	64860249	297.786	up	intergenic	NM_019636, NM_008453	Tbc1d1, Klf3	TBC1 domain family, member 1;Kruppel-like factor 3 (basic)
CUST_11332_PI419771968		AK051554	chr3	+	118160576	118163628	295.644	up	intergenic	NM_029655, NM_170778	Snx7, Dpyd	sorting nexin 7;dihydropyrimidine dehydrogenase
CUST_8347_PI419771968		AK017082	chr7	+	75562309	75571017	293.962	up	intergenic	NM_001013811, NM_001042592	Fam169b, Arrdc4	family with sequence similarity 169, member B;arrestin domain containing 4
CUST_6076_PI419771968	AK019737	uc009keb	chr7	+	142588017	142591227	290.896	up	intergenic	NM_001163611, NM_183193	Nps, Foxi2	neuropeptide S;forkhead box I2
CUST_3363_PI419771968	AK006138	uc007xer	chr15	-	88720940	88721943	285.164	up	intergenic	NM_145478, NM_172818	Pim3, Ttll8	proviral integration site 3;tubulin tyrosine ligase-like family, member 8
CUST_8084_PI419771968		AK016030	chr10	+	67248491	67249441	285.136	up	intergenic	NM_001005419, NM_178679	Ado, Zfp365	2-aminoethanethiol (cysteamine) dioxygenase;zinc finger protein 365
CUST_4328_PI419771968	AK019604	uc008kgk	chr2	+	77889279	78034587	284.744	up	intergenic	NM_030560, NM_177843	Cwc22, Gm14461	CWC22 spliceosome-associated protein homolog (S. cerevisiae);predicted gene 14461
CUST_7045_PI419771968		AK006559	chr3	-	136098233	136112313	283.776	up	intergenic	NM_001033350, NM_008913	Bank1, Ppp3ca	B cell scaffold protein with ankyrin repeats 1;protein phosphatase 3, catalytic subunit, alpha isoform
CUST_6918_PI419771968		AK005598	chr11	-	114046752	114048091	283.5	up	intergenic	NM_172800, NM_001048057	Sdk2, Rpl38	sidekick homolog 2 (chicken);ribosomal protein L38
CUST_8244_PI419771968		AK016680	chr8	+	98020346	98024848	280.772	up	intergenic	NM_009974, NM_172914	Csnk2a2, Ccdc113	casein kinase 2, alpha prime polypeptide;coiled-coil domain containing 113
CUST_3029_PI419771968	AK019723	uc007tjg	chr14	-	48376715	48377173	280.133	up	intergenic	NM_008477, NM_033602	Ktn1, Peli2	kinectin 1;pellino 2
CUST_1741_PI419771968	AK015347	uc007cew	chr1	+	96694018	96699049	280.048	up	intergenic	NM_008798, NM_026321	Pdcd1, Fam174a	programmed cell death 1;family with sequence similarity 174, member A
CUST_5851_PI419771968	BC049653	uc009gor	chr7	-	51485299	51491492	277.04	up	intergenic	NM_010639, NM_025880	Klk1, 2410002F23Rik	kallikrein 1;RIKEN cDNA 2410002F23 gene
CUST_4104_PI419771968	AK016444	uc008hij	chr19	-	37332920	37338577	276.671	up	intergenic	NM_027314, NM_031156	March5, Ide	membrane-associated ring finger (C3HC4) 5;insulin degrading enzyme
CUST_13072_PI419771968	Tspy-ps	AJ001379	chrY	-	392206	395313	273.664	up	intergenic	NM_012011, NM_009484	Eif2s3y, Uty	eukaryotic translation initiation factor 2, subunit 3, structural gene Y-linked;ubiquitously transcribed tetratricopeptide repeat gene, Y chromosome
CUST_4453_PI419771968	AK015749	uc008mqa	chr2	+	142728700	142729308	271.678	up	intergenic	NM_001081133, NM_021335	Kif16b, Snrpb2	kinesin family member 16B;U2 small nuclear ribonucleoprotein B
CUST_2768_PI419771968	AK006076	uc007pzl	chr13	-	31657360	31674382	269.295	up	intergenic	NM_008239, NM_010225	Foxq1, Foxf2	forkhead box Q1;forkhead box F2
CUST_6628_PI419771968	AK015892	uc009rxe	chr9	-	114250228	114273745	268.073	up	intergenic	NM_007535, NM_019922	Bcl2a1c, Crtap	B cell leukemia/lymphoma 2 related protein A1c;cartilage associated protein
CUST_914_PI419771968		AK076995	chr17	+	66542691	66549160	267.755	up	intergenic	NM_001003919, NM_001114098	Ddx11, 1110012J17Rik	DEAD/H (Asp-Glu-Ala-Asp/His) box helicase 11;SOGA family member 2
CUST_5132_PI419771968	BC052364	uc008win	chr5	-	5437826	5479102	265.173	up	intergenic	NM_011074, NM_022890	Cdk14, Cldn12	cyclin-dependent kinase 14;claudin 12
CUST_13739_PI419771968	Tspy-ps	NR_027507	chrY	-	392206	395311	263.575	up	intergenic	NM_012011, NM_009484	Eif2s3y, Uty	eukaryotic translation initiation factor 2, subunit 3, structural gene Y-linked;ubiquitously transcribed tetratricopeptide repeat gene, Y chromosome
CUST_7115_PI419771968		AK006857	chr11	+	23052139	23066375	262.988	up	intergenic	NM_028672, NM_134014	Fam161a, Xpo1	family with sequence similarity 161, member A;exportin 1, CRM1 homolog (yeast)
CUST_2830_PI419771968	AK077008	uc007qvc	chr13	+	59835005	59838831	261.821	up	intergenic	NM_177711, NM_026921	4932411G14Rik, Isca1	spermatogenesis associated 31 subfamily D, member 1D;iron-sulfur cluster assembly 1 homolog (S. cerevisiae)
CUST_7198_PI419771968		AK007229	chr1	-	127086858	127094032	261.207	up	intergenic	NM_199021, NM_023735	Dpp10, Actr3	dipeptidylpeptidase 10;ARP3 actin-related protein 3
CUST_2782_PI419771968	BC048601	uc007qcv	chr13	-	37783953	37809517	259.986	up	intergenic	NM_010745, NM_026830	Ly86, Rreb1	lymphocyte antigen 86;ras responsive element binding protein 1
CUST_6044_PI419771968	AK006348	uc009jnu	chr7	+	128733416	128735105	256.55	up	intergenic	NM_001081327, NM_001033173	Hs3st2, Usp31	heparan sulfate (glucosamine) 3-O-sulfotransferase 2;ubiquitin specific peptidase 31
CUST_3531_PI419771968	AK015072	uc007zlj	chr16	-	52799620	52815857	255.616	up	intergenic	NM_009655, NM_178720	Alcam, Zpld1	activated leukocyte cell adhesion molecule;zona pellucida like domain containing 1
CUST_7789_PI419771968		AK015082	chr6	-	139504081	139506130	255.304	up	intergenic	NM_001128090, NM_207683	Rergl, Pik3c2g	RERG/RAS-like;phosphatidylinositol 3-kinase, C2 domain containing, gamma polypeptide
CUST_7112_PI419771968		AK006850	chr5	-	38361195	38374840	255.248	up	intergenic	NM_010835, NM_026959	Msx1, Stx18	homeobox, msh-like 1;syntaxin 18
CUST_8124_PI419771968		AK016136	chr11	-	32689761	32690725	254.572	up	intergenic	NM_134015, NM_027050	Fbxw11, 1700008A04Rik	F-box and WD-40 domain protein 11;RIKEN cDNA 1700008A04 gene
CUST_3153_PI419771968	AK015444	uc007uth	chr14	+	80102726	80112711	253.882	up	intergenic	NM_010701, NM_021543	Lect1, Pcdh8	leukocyte cell derived chemotaxin 1;protocadherin 8
CUST_3863_PI419771968	AK133007	uc008edz	chr18	+	17194016	17296068	253.39	up	intergenic	NM_007664, NM_007882	Cdh2, Dsc3	cadherin 2;desmocollin 3
CUST_8291_PI419771968		AK016867	chr9	+	35088689	35093008	252.059	up	intergenic	NM_028040, NM_021339	Rpusd4, Cdon	RNA pseudouridylate synthase domain containing 4;cell adhesion molecule-related/down-regulated by oncogenes
CUST_4600_PI419771968	AK076665	uc008orn	chr3	-	18241666	18361254	251.747	up	intergenic	NM_007825, NM_028840	Cyp7b1, Armc1	cytochrome P450, family 7, subfamily b, polypeptide 1;armadillo repeat containing 1
CUST_8851_PI419771968		AK019813	chr4	-	91605544	91606643	247.991	up	intergenic	NM_207685, NM_027034	Elavl2, Izumo3	ELAV (embryonic lethal, abnormal vision, Drosophila)-like 2 (Hu antigen B);IZUMO family member 3
CUST_1872_PI419771968	AK019698	uc007dxz	chr1	+	184230964	184233418	247.551	up	intergenic	NM_007853, NM_175127	Degs1, Fbxo28	degenerative spermatocyte homolog 1 (Drosophila);F-box protein 28
CUST_2989_PI419771968	AK016284	uc007sri	chr14	-	25959280	25962727	247.31	up	intergenic	NM_011297, NM_183208	Rps24, Zmiz1	ribosomal protein S24;zinc finger, MIZ-type containing 1
CUST_7077_PI419771968		AK006707	chr15	+	11896816	11899819	244.284	up	intergenic	NM_008728, NM_011294	Npr3, Sub1	natriuretic peptide receptor 3;SUB1 homolog (S. cerevisiae)
CUST_7858_PI419771968		AK015252	chr15	+	30968882	30973086	243.894	up	intergenic	NM_008729, NM_146057	Ctnnd2, Dap	catenin (cadherin associated protein), delta 2;death-associated protein
CUST_2930_PI419771968	AK005677	uc007run	chr13	+	108477476	108482249	243.234	up	intergenic	NM_008442, NM_145456	Kif2a, Zswim6	kinesin family member 2A;zinc finger SWIM-type containing 6
CUST_1787_PI419771968	AK076660	uc007cvd	chr1	-	139824965	139865817	241.854	up	intergenic	NM_030676, NM_001111316	Nr5a2, Ptprc	nuclear receptor subfamily 5, group A, member 2;protein tyrosine phosphatase, receptor type, C
CUST_6958_PI419771968		AK005917	chr13	+	100411928	100412758	241.594	up	intergenic	NM_008634, NM_013732	Mtap1b, Cartpt	microtubule-associated protein 1B;CART prepropeptide
CUST_1929_PI419771968	AK015379	uc007emy	chr10	-	18549972	18551736	241.328	up	intergenic	NM_177706, NM_022032	Gm4922, Perp	predicted gene 4922;PERP, TP53 apoptosis effector
CUST_8020_PI419771968		AK015793	chr4	+	140428607	140433970	237.64	up	intergenic	NM_011059, NM_008812	Padi1, Padi2	peptidyl arginine deiminase, type I;peptidyl arginine deiminase, type II
CUST_4000_PI419771968	AK007073	uc008fuj	chr18	-	83275919	83277222	237.519	up	intergenic	NM_183033, NM_001081300	Zfp516, Tshz1	zinc finger protein 516;teashirt zinc finger family member 1
CUST_5233_PI419771968	AK006485	uc008xlw	chr5	+	58844277	58846531	235.001	up	intergenic	NM_001122758, NM_019468	Pcdh7, G6pd2	protocadherin 7;glucose-6-phosphate dehydrogenase 2
CUST_6969_PI419771968		AK005997	chr8	-	36771640	36771980	234.607	up	intergenic	NM_001081279, NM_027998	Mfhas1, Cldn23	malignant fibrous histiocytoma amplified sequence 1;claudin 23
CUST_8713_PI419771968		AK018872	chr1	-	170605402	170606013	232.878	up	intergenic	NM_183355, NM_023284	Pbx1, Nuf2	pre B cell leukemia homeobox 1;NUF2, NDC80 kinetochore complex component, homolog (S. cerevisiae)
CUST_7862_PI419771968		AK015266	chr10	-	44450574	44458706	232.125	up	intergenic	NM_007548, NM_011156	Prdm1, Prep	PR domain containing 1, with ZNF domain;prolyl endopeptidase
CUST_3163_PI419771968	AK015818	uc007uvj	chr14	+	100643822	100645499	232.07	up	intergenic	NM_010636, NM_029680	Klf12, 1700110M21Rik	Kruppel-like factor 12;RIKEN cDNA 1700110M21 gene
CUST_8785_PI419771968		AK019587	chr11	-	114047287	114048063	231.308	up	intergenic	NM_172800, NM_001048057	Sdk2, Rpl38	sidekick homolog 2 (chicken);ribosomal protein L38
CUST_8270_PI419771968		AK016793	chr6	-	87943129	87944173	230.886	up	intergenic	NM_198622, NM_009005	H1fx, Rab7	H1 histone family, member X;RAB7, member RAS oncogene family
CUST_7207_PI419771968		AK007284	chrX	-	94129432	94130000	229.105	up	intergenic	NM_029536, NM_001033361	Gpr165, Pgr15l	G protein-coupled receptor 165;G protein-coupled receptor 15-like
CUST_135_PI419771968		AK006845	chr2	+	172688060	172688623	228.677	up	intergenic	NM_009335, NM_007557	Tfap2c, Bmp7	transcription factor AP-2, gamma;bone morphogenetic protein 7
CUST_4477_PI419771968	AK006186	uc008nen	chr2	-	151573315	151577161	227.288	up	intergenic	NM_212446, NM_001040689	Psmf1, Rspo4	proteasome (prosome, macropain) inhibitor subunit 1;R-spondin family, member 4
CUST_6936_PI419771968		AK005755	chr12	+	52106142	52163530	224.267	up	intergenic	NM_008858, NM_001015099	Prkd1, G2e3	protein kinase D1;G2/M-phase specific E3 ubiquitin ligase
CUST_8717_PI419771968		AK018915	chr2	+	154608067	154608415	223.645	up	intergenic	NM_029362, NM_001139513	Chmp4b, Raly	charged multivesicular body protein 4B;hnRNP-associated with lethal yellow
CUST_5498_PI419771968	AK006894	uc009bis	chr6	+	35280845	35286825	222.192	up	intergenic	NM_173375, NM_008098	Fam180a, Mtpn	family with sequence similarity 180, member A;myotrophin
CUST_2988_PI419771968	AK015227	uc007srh	chr14	+	25441359	25448422	222.055	up	intergenic	NM_011297, NM_183208	Rps24, Zmiz1	ribosomal protein S24;zinc finger, MIZ-type containing 1
CUST_3874_PI419771968	AK076984	uc008ehr	chr18	+	26166057	26229837	221.686	up	intergenic	NM_001146292, NM_181414	Celf4, Pik3c3	CUGBP, Elav-like family member 4;phosphoinositide-3-kinase, class 3
CUST_7880_PI419771968		AK015323	chr13	-	117590901	117626985	217.984	up	intergenic	NM_021459, NM_001081009	Isl1, Parp8	ISL1 transcription factor, LIM/homeodomain;poly (ADP-ribose) polymerase family, member 8
CUST_2961_PI419771968	AK016686	uc007see	chr14	+	8244986	8255199	216.817	up	intergenic	NM_001025085, NM_134080	Gm5797, Flnb	predicted gene 5797;filamin, beta
CUST_2217_PI419771968	AK016948	uc007iga	chr11	+	25226111	25267137	216.664	up	intergenic	NM_016707, NM_025923	Bcl11a, Fancl	B cell CLL/lymphoma 11A (zinc finger protein);Fanconi anemia, complementation group L
CUST_3940_PI419771968	AK016016	uc008ezf	chr18	-	57675354	57693406	216.56	up	intergenic	NM_001134697, NM_009194	Ctxn3, Slc12a2	cortexin 3;solute carrier family 12, member 2
CUST_7890_PI419771968		AK015366	chr17	+	27462298	27463953	215.281	up	intergenic	NM_146075, NM_001013385	Lemd2, Grm4	LEM domain containing 2;glutamate receptor, metabotropic 4
CUST_3878_PI419771968	AK019704	uc008ehv	chr18	+	29601853	29625761	211.848	up	intergenic	NM_001146294, NM_181414	Celf4, Pik3c3	CUGBP, Elav-like family member 4;phosphoinositide-3-kinase, class 3
CUST_7021_PI419771968		AK006325	chr2	-	164904192	164916250	207.556	up	intergenic	NM_011611, NM_174988	Cd40, Cdh22	CD40 antigen;cadherin 22
CUST_7961_PI419771968		AK015596	chr5	+	66342543	66343444	206.974	up	intergenic	NM_001081105, NM_001081104	Rhoh, Chrna9	ras homolog gene family, member H;cholinergic receptor, nicotinic, alpha polypeptide 9
CUST_8853_PI419771968		AK019828	chr10	+	116039847	116040350	205.716	up	intergenic	NM_001037846, NM_001033333	Cnot2, Gm239	CCR4-NOT transcription complex, subunit 2;myelin regulatory factor-like
CUST_7085_PI419771968		AK006729	chr19	-	30432708	30435170	205.713	up	intergenic	NM_010776, NM_010051	Mbl2, Dkk1	mannose-binding lectin (protein C) 2;dickkopf homolog 1 (Xenopus laevis)
CUST_388_PI419771968		AK015510	chr12	-	108961951	108973698	204.726	up	intergenic	NM_011705, NM_001079883	Vrk1, Bcl11b	vaccinia related kinase 1;B cell leukemia/lymphoma 11B
CUST_8860_PI419771968		AK019859	chr8	+	12502898	12505340	203.829	up	intergenic	NM_009233, NM_024279	Sox1, Spaca7	SRY-box containing gene 1;sperm acrosome associated 7
CUST_3834_PI419771968	AK007204	uc008dvj	chr17	-	88695409	88704676	203.359	up	intergenic	NM_001190356, NM_180974	Gm4832, Foxn2	predicted gene 4832;forkhead box N2
CUST_8206_PI419771968		AK016439	chr5	+	150654873	150656980	202.735	up	intergenic	NM_001081204, NM_080468	B3galtl, Rxfp2	beta 1,3-galactosyltransferase-like;relaxin/insulin-like family peptide receptor 2
CUST_8181_PI419771968		AK016333	chr10	+	116166308	116176816	202.418	up	intergenic	NM_001037846, NM_001033333	Cnot2, Gm239	CCR4-NOT transcription complex, subunit 2;myelin regulatory factor-like
CUST_3010_PI419771968	BC049685	uc007tbw	chr14	-	37915325	37927208	198.709	up	intergenic	NM_130878, NM_078478	Cdhr1, Ghitm	cadherin-related family member 1;growth hormone inducible transmembrane protein
CUST_137_PI419771968		AK006914	chr1	+	90912687	90918785	197.251	up	intergenic	NM_177305, NM_133816	Arl4c, Sh3bp4	ADP-ribosylation factor-like 4C;SH3-domain binding protein 4
CUST_4394_PI419771968	AK019710	uc008lqo	chr2	-	115155010	115170016	195.371	up	intergenic	NM_025675, NM_001145898	Atpbd4, BC052040	ATP binding domain 4;cDNA sequence BC052040
CUST_5635_PI419771968	AK155560	uc009cwf	chr6	-	89219504	89235719	194.734	up	intergenic	NM_175017, NM_008881	4933427D06Rik, Plxna1	RIKEN cDNA 4933427D06 gene;plexin A1
CUST_8778_PI419771968		AK019572	chr6	-	143180864	143181876	194.613	up	intergenic	NM_029250, NM_011444	Etnk1, Sox5	ethanolamine kinase 1;SRY-box containing gene 5
CUST_13576_PI419771968	1700073E17Rik	NR_003625	chr6	+	145336144	145340743	193.618	up	intergenic	NM_021284, NM_028742	Kras, Ifltd1	v-Ki-ras2 Kirsten rat sarcoma viral oncogene homolog;intermediate filament tail domain containing 1
CUST_7049_PI419771968		AK006590	chr18	+	75940685	75941955	193.387	up	intergenic	NM_201354, NM_145356	Ctif, Zbtb7c	CBP80/20-dependent translation initiation factor;zinc finger and BTB domain containing 7C
CUST_6043_PI419771968	AK005578	uc009jnt	chr7	-	128730902	128733350	192.252	up	intergenic	NM_001081327, NM_001033173	Hs3st2, Usp31	heparan sulfate (glucosamine) 3-O-sulfotransferase 2;ubiquitin specific peptidase 31
CUST_13224_PI419771968		BC048591	chr1	+	184230964	184233376	190.801	up	intergenic	NM_007853, NM_175127	Degs1, Fbxo28	degenerative spermatocyte homolog 1 (Drosophila);F-box protein 28
CUST_8792_PI419771968		AK019616	chr5	-	101461569	101462271	190.475	up	intergenic	NM_172715, NM_144955	Agpat9, Nkx6-1	1-acylglycerol-3-phosphate O-acyltransferase 9;NK6 homeobox 1
CUST_4070_PI419771968	AK016120	uc008gys	chr19	+	21179199	21180026	185.015	up	intergenic	NM_028953, NM_009551	Tmc1, Zfand5	transmembrane channel-like gene family 1;zinc finger, AN1-type domain 5
CUST_12642_PI419771968		AK131727	chr1	-	23262523	23263246	184.517	up	intergenic	NM_025746, NM_001081079	4933415F23Rik, Ogfrl1	RIKEN cDNA 4933415F23 gene;opioid growth factor receptor-like 1
CUST_3233_PI419771968	AK029646	uc007vkw	chr15	-	32687170	32702907	183.964	up	intergenic	NM_009154, NM_008304	Sema5a, Sdc2	sema domain, seven thrombospondin repeats (type 1 and type 1-like), transmembrane domain (TM) and short cytoplasmic domain, (semaphorin) 5A;syndecan 2
CUST_562_PI419771968		AK029760	chr2	+	127517634	127526224	181.399	up	intergenic	NM_010762, NM_145532	Mal, Mall	myelin and lymphocyte protein, T cell differentiation protein;mal, T cell differentiation protein-like
CUST_1891_PI419771968	AK006595	uc007eda	chr1	-	193714109	193725600	181.185	up	intergenic	NM_010892, NM_009579	Nek2, Slc30a1	NIMA (never in mitosis gene a)-related expressed kinase 2;solute carrier family 30 (zinc transporter), member 1
CUST_3505_PI419771968	AK131804	uc007zfx	chr16	-	42796500	42875875	179.607	up	intergenic	NM_008083, NM_019778	Gap43, Zbtb20	growth associated protein 43;zinc finger and BTB domain containing 20
CUST_7838_PI419771968		AK015201	chr14	+	48518583	48519564	179.432	up	intergenic	NM_008477, NM_033602	Ktn1, Peli2	kinectin 1;pellino 2
CUST_6021_PI419771968	BC042407	uc009jhc	chr7	+	120152627	120154405	178.491	up	intergenic	NM_175279, NM_007489	Rassf10, Arntl	Ras association (RalGDS/AF-6) domain family (N-terminal) member 10;aryl hydrocarbon receptor nuclear translocator-like
CUST_9290_PI419771968		AK021347	chr9	+	78669682	78670176	177.25	up	intergenic	NM_153098, NM_007730	Cd109, Col12a1	CD109 antigen;collagen, type XII, alpha 1
CUST_415_PI419771968		AK016950	chr12	-	107933925	107954534	176.963	up	intergenic	NM_011705, NM_001079883	Vrk1, Bcl11b	vaccinia related kinase 1;B cell leukemia/lymphoma 11B
CUST_7889_PI419771968		AK015361	chr12	+	75943761	75950648	176.842	up	intergenic	NM_198866, NM_172805	Dbpht2, Kcnh5	DNA binding protein with his-thr domain;potassium voltage-gated channel, subfamily H (eag-related), member 5
CUST_1890_PI419771968	AK076925	uc007ecz	chr1	-	193714109	193723008	175.19	up	intergenic	NM_010892, NM_009579	Nek2, Slc30a1	NIMA (never in mitosis gene a)-related expressed kinase 2;solute carrier family 30 (zinc transporter), member 1
CUST_4222_PI419771968	AK076911	uc008itk	chr2	+	25640136	25642542	175.174	up	intergenic	NM_001100455, NM_001039095	Lcn11, Glt6d1	lipocalin 11;glycosyltransferase 6 domain containing 1
CUST_4267_PI419771968	AK076935	uc008jor	chr2	+	42984259	42987149	174.718	up	intergenic	NM_053011, NM_027552	Lrp1b, Kynu	low density lipoprotein-related protein 1B (deleted in tumors);kynureninase (L-kynurenine hydrolase)
CUST_4885_PI419771968	AK006581	uc008sme	chr4	-	42237747	42269475	172.896	up	intergenic	NM_011124, NM_010550	Ccl21a, Il11ra2	chemokine (C-C motif) ligand 21A (serine);interleukin 11 receptor, alpha chain 2
CUST_4471_PI419771968	AK015363	uc008mzn	chr2	+	151127774	151141983	170.191	up	intergenic	NM_001097977, NM_198655	Gm14151, 4921509C19Rik	predicted gene 14151;RIKEN cDNA 4921509C19 gene
CUST_8200_PI419771968		AK016410	chr1	-	97597760	97613095	168.762	up	intergenic	NM_009183, NM_172658	St8sia4, Slco4c1	ST8 alpha-N-acetyl-neuraminide alpha-2,8-sialyltransferase 4;solute carrier organic anion transporter family, member 4C1
CUST_2661_PI419771968	AK006884	uc007osa	chr12	-	100864281	100866184	168.13	up	intergenic	NM_183186, NM_030172	Foxn3, 2610021K21Rik	forkhead box N3;EF-hand calcium binding domain 11
CUST_4606_PI419771968	AK015118	uc008osz	chr3	+	23359971	23420249	167.642	up	intergenic	NM_030732, NM_138666	Tbl1xr1, Nlgn1	transducin (beta)-like 1X-linked receptor 1;neuroligin 1
CUST_2938_PI419771968	AK015520	uc007rxq	chr13	-	115376720	115397292	167.428	up	intergenic	NM_008046, NM_013826	Fst, Mocs2	follistatin;molybdenum cofactor synthesis 2
CUST_7154_PI419771968		AK007033	chr14	-	42668556	42674084	167.24	up	intergenic	NM_009160, NM_001244671	Sftpd, Gm10377	surfactant associated protein D;predicted gene 10377
CUST_6419_PI419771968	AK015174	uc009orc	chr9	-	30836564	30837420	167.189	up	intergenic	NM_013906, NM_001115130	Adamts8, Zbtb44	a disintegrin-like and metallopeptidase (reprolysin type) with thrombospondin type 1 motif, 8;zinc finger and BTB domain containing 44
CUST_5217_PI419771968	AK015324	uc008xiw	chr5	-	45501867	45566932	165.022	up	intergenic	NM_010698, NM_024236	Ldb2, Qdpr	LIM domain binding 2;quinoid dihydropteridine reductase
CUST_8832_PI419771968		AK019750	chr5	-	127681064	127694701	164.522	up	intergenic	NM_001190352, NM_175432	Tmem132b, Tmem132c	transmembrane protein 132B;transmembrane protein 132C
CUST_8349_PI419771968		AK017091	chr10	-	77932559	77934001	163.522	up	intergenic	NM_172134, NM_173751	Pdxk, Ilvbl	pyridoxal (pyridoxine, vitamin B6) kinase;ilvB (bacterial acetolactate synthase)-like
CUST_3636_PI419771968	AK019626	uc008ajz	chr17	-	9943616	9968732	163.085	up	intergenic	NM_001163836, NM_001159517	Pabpc6, Qk	poly(A) binding protein, cytoplasmic 6;quaking
CUST_6476_PI419771968	AK086943	uc009plm	chr9	-	51721581	51739766	161.361	up	intergenic	NM_175535, NM_007996	Arhgap20, Fdx1	Rho GTPase activating protein 20;ferredoxin 1
CUST_7035_PI419771968		AK006436	chr14	+	118678513	118678759	160.315	up	intergenic	NM_001101609, NM_001033336	Gm9376, Abcc4	predicted gene 9376;ATP-binding cassette, sub-family C (CFTR/MRP), member 4
CUST_7023_PI419771968		AK006354	chr17	-	54491907	54509399	159.98	up	intergenic	NM_022025, NM_172829	Slc5a7, St6gal2	solute carrier family 5 (choline transporter), member 7;beta galactoside alpha 2,6 sialyltransferase 2
CUST_11691_PI419771968		AK076933	chr3	+	98853744	98857665	159.081	up	intergenic	NM_019545, NM_027462	Hao2, Wars2	hydroxyacid oxidase 2;tryptophanyl tRNA synthetase 2 (mitochondrial)
CUST_7994_PI419771968		AK015691	chr1	-	196038380	196048953	158.279	up	intergenic	NM_144817, NM_008882	Camk1g, Plxna2	calcium/calmodulin-dependent protein kinase I gamma;plexin A2
CUST_3550_PI419771968	AK133038	uc007zrd	chr16	+	73072619	73095928	156.841	up	intergenic	NM_019413, NM_175549	Robo1, Robo2	roundabout homolog 1 (Drosophila);roundabout homolog 2 (Drosophila)
CUST_6990_PI419771968		AK006126	chr9	+	13894520	13913941	155.793	up	intergenic	NM_176836, NM_030261	Fam76b, Sesn3	family with sequence similarity 76, member B;sestrin 3
CUST_8332_PI419771968		AK017042	chr10	+	70331391	70333479	151.77	up	intergenic	NM_178621, NM_031397	Phyhipl, Bicc1	phytanoyl-CoA hydroxylase interacting protein-like;bicaudal C homolog 1 (Drosophila)
CUST_8354_PI419771968		AK017121	chr2	-	18720881	18722919	151.409	up	intergenic	NM_001001334, NM_008845	BC061194, Pip4k2a	cDNA sequence BC061194;phosphatidylinositol-5-phosphate 4-kinase, type II, alpha
CUST_6399_PI419771968	AK006623	uc009ogl	chr9	+	16403823	16404246	151.175	up	intergenic	NM_001080814, NM_025844	Fat3, Chordc1	FAT tumor suppressor homolog 3 (Drosophila);cysteine and histidine-rich domain (CHORD)-containing, zinc-binding protein 1
CUST_7837_PI419771968		AK015194	chr14	+	121036256	121037440	151.081	up	intergenic	NM_029519, NM_023579	Rap2a, Ipo5	RAS related protein 2a;importin 5
CUST_7928_PI419771968		AK015485	chr12	+	78784047	78790478	150.709	up	intergenic	NM_016893, NM_145965	Fut8, Gphn	fucosyltransferase 8;gephyrin
CUST_4876_PI419771968	AK016961	uc008shn	chr4	-	40429872	40472581	149.279	up	intergenic	NM_177175, NM_025545	Tmem215, Aptx	transmembrane protein 215;aprataxin
CUST_12645_PI419771968		AK131796	chr19	+	56896451	56897029	148.189	up	intergenic	NM_170757, NM_001002238	A630007B06Rik, Tdrd1	RIKEN cDNA A630007B06 gene;tudor domain containing 1
CUST_5013_PI419771968	AK018866	uc008uqr	chr4	-	124127481	124128531	147.713	up	intergenic	NM_017475, NM_011141	Rragc, Pou3f1	Ras-related GTP binding C;POU domain, class 3, transcription factor 1
CUST_5702_PI419771968	AK037571	uc009duh	chr6	+	125215542	125223795	145.404	up	intergenic	NM_001033126, NM_009446	Cd27, Tuba3a	CD27 antigen;tubulin, alpha 3A
CUST_7644_PI419771968		AK014052	chr13	-	112001676	112019639	145.255	up	intergenic	NM_152804, NM_175497	Plk2, Actbl2	polo-like kinase 2;actin, beta-like 2
CUST_5844_PI419771968	AK016650	uc009glf	chr7	+	47518074	47525123	144.048	up	intergenic	NM_001004139, NM_021387	Zfp619, Vstm2b	zinc finger protein 619;V-set and transmembrane domain containing 2B
CUST_2939_PI419771968	AK016040	uc007rxr	chr13	+	115397435	115488030	143.263	up	intergenic	NM_008046, NM_013826	Fst, Mocs2	follistatin;molybdenum cofactor synthesis 2
CUST_5359_PI419771968	AK006923	uc008yyk	chr5	-	114153708	114174781	142.695	up	intergenic	NM_008153, NM_001010825	Cmklr1, Ficd	chemokine-like receptor 1;FIC domain containing
CUST_7146_PI419771968		AK006995	chr19	+	44014526	44015410	141.177	up	intergenic	NM_028029, NM_030703	Dnmbp, Cpn1	dynamin binding protein;carboxypeptidase N, polypeptide 1
CUST_1277_PI419771968		AK135931	chr1	+	80183524	80188603	141.112	up	intergenic	NM_009255, NM_173425	Serpine2, Fam124b	serine (or cysteine) peptidase inhibitor, clade E, member 2;family with sequence similarity 124, member B
CUST_6751_PI419771968	AK048032	uc009tvj	chrX	-	96604909	96614234	139.921	up	intergenic	NM_010110, NM_001083110	Efnb1, Pja1	ephrin B1;praja1, RING-H2 motif containing
CUST_6962_PI419771968		AK005961	chr9	-	62115182	62115650	138.743	up	intergenic	NM_033320, NM_025721	Glce, Spesp1	glucuronyl C5-epimerase;sperm equatorial segment protein 1
CUST_7851_PI419771968		AK015235	chr17	-	79874963	79877225	137.717	up	intergenic	NM_026514, NM_201361	Cdc42ep3, Fam82a1	CDC42 effector protein (Rho GTPase binding) 3;regulator of microtubule dynamics 2
CUST_6954_PI419771968		AK005901	chr1	+	122332381	122335034	137.401	up	intergenic	NM_207233, NM_010766	C1ql2, Marco	complement component 1, q subcomponent-like 2;macrophage receptor with collagenous structure
CUST_9187_PI419771968		AK020986	chr5	-	105827924	105829175	135.11	up	intergenic	NM_001039647, NM_001033550	Gbp11, Lrrc8b	guanylate binding protein 11;leucine rich repeat containing 8 family, member B
CUST_7079_PI419771968		AK006716	chr5	+	109192860	109197933	134.54	up	intergenic	NM_054071, NM_026109	Fgfrl1, Tmed11	fibroblast growth factor receptor-like 1;transmembrane emp24 protein transport domain containing
CUST_6334_PI419771968	AK019781	uc009nol	chr8	-	119305611	119325312	134.007	up	intergenic	NM_029441, NM_026844	Cdyl2, 2310061C15Rik	chromodomain protein, Y chromosome-like 2;COX assembly mitochondrial protein 2
CUST_6379_PI419771968	AK015306	uc009oao	chr9	-	3133846	3199799	133.933	up	intergenic	N/A, NM_026303,	N/A, Alkbh8	N/A; alkB, alkylation repair homolog 8 (E. coli)
CUST_4850_PI419771968	AK007260	uc008ryu	chr4	-	10435177	10724949	132.102	up	intergenic	NM_013526, NM_026005	Gdf6, 2610301B20Rik	growth differentiation factor 6;RIKEN cDNA 2610301B20 gene
CUST_7119_PI419771968		AK006868	chr14	+	8255458	8256169	131.426	up	intergenic	NM_001025085, NM_134080	Gm5797, Flnb	predicted gene 5797;filamin, beta
CUST_8275_PI419771968		AK016822	chr5	+	113069354	113070655	129.688	up	intergenic	NM_001253916, NM_028901	Sez6l, Myo18b	seizure related 6 homolog like;myosin XVIIIb
CUST_4074_PI419771968	AK077070	uc008gzi	chr19	+	22067071	22095513	129.425	up	intergenic	NM_031997, NM_001035239	Tmem2, Trpm3	transmembrane protein 2;transient receptor potential cation channel, subfamily M, member 3
CUST_9433_PI419771968		AK030245	chr17	+	21228171	21240311	129.323	up	intergenic	NM_145483, NM_134198	Zfp160, Vmn1r234	zinc finger protein 160;vomeronasal 1 receptor 234
CUST_5625_PI419771968	AK131825	uc009ctt	chr6	-	87625586	87640841	126.791	up	intergenic	NM_001170489, NM_001159697	Aplf, Ccdc48	aprataxin and PNKP like factor;EF hand and coiled-coil domain containing 1
CUST_8858_PI419771968		AK019843	chr6	-	98485240	98502104	126.19	up	intergenic	NM_001128092, NM_001197321	Gm765, Foxp1	predicted gene 765;forkhead box P1
CUST_6821_PI419771968	DQ874391	uc009vfl	chrY_random	+	2282289	2284650	126.184	up	intergenic	NM_001199332, NM_011667	LOC100041550, Ube1y1	predicted gene, 20877;ubiquitin-activating enzyme, Chr Y
CUST_6477_PI419771968	AK076937	uc009pln	chr9	+	51722533	51735108	126.025	up	intergenic	NM_175535, NM_007996	Arhgap20, Fdx1	Rho GTPase activating protein 20;ferredoxin 1
CUST_391_PI419771968		AK015577	chr12	-	100399486	100400919	125.569	up	intergenic	NM_029553, NM_183186	Ttc8, Foxn3	tetratricopeptide repeat domain 8;forkhead box N3
CUST_8854_PI419771968		AK019831	chr15	-	80058380	80058844	125.201	up	intergenic	NM_010795, NM_178719	Mgat3, Smcr7l	mannoside acetylglucosaminyltransferase 3;Smith-Magenis syndrome chromosome region, candidate 7-like (human)
CUST_7110_PI419771968		AK006847	chr19	-	5488743	5489198	124.308	up	intergenic	NM_027877, NM_007687	Mus81, Cfl1	MUS81 endonuclease homolog (yeast);cofilin 1, non-muscle
CUST_7147_PI419771968		AK006998	chr16	-	90694611	90694996	124.024	up	intergenic	NM_015755, NM_025642	Hunk, 2610039C10Rik	hormonally upregulated Neu-associated kinase;MIS18 kinetochore protein homolog A (S. pombe)
CUST_6570_PI419771968	1700057G04Rik	uc009rap	chr9	+	92204214	92221980	123.879	up	intergenic	NM_001195084, NM_178711	Plscr2, Plscr4	phospholipid scramblase 2;phospholipid scramblase 4
CUST_7914_PI419771968		AK015449	chr10	-	56156161	56157409	123.152	up	intergenic	NM_010288, NM_008297	Gja1, Hsf2	gap junction protein, alpha 1;heat shock factor 2
CUST_7814_PI419771968		AK015131	chr15	+	98228875	98243232	121.583	up	intergenic	NM_147036, NM_146457	Olfr283, Olfr282	olfactory receptor 283;olfactory receptor 282
CUST_7904_PI419771968		AK015419	chr1	-	41224404	41238097	121.562	up	intergenic	NM_001081198, NM_008900	Tmem182, Pou3f3	transmembrane protein 182;POU domain, class 3, transcription factor 3
CUST_8103_PI419771968		AK016095	chr4	-	94755773	94758110	121.276	up	intergenic	NM_010591, NM_001113412	Jun, Fggy	Jun oncogene;FGGY carbohydrate kinase domain containing
CUST_2149_PI419771968	AK014882	uc007hfg	chr10	+	120202787	120215942	120.949	up	intergenic	NM_010441, NM_177092	Hmga2, Msrb3	high mobility group AT-hook 2;methionine sulfoxide reductase B3
CUST_5876_PI419771968	AK006355	uc009gyl	chr7	-	53601140	53604424	120.323	up	intergenic	NM_013624, NM_010866	Otog, Myod1	otogelin;myogenic differentiation 1
CUST_7829_PI419771968		AK015173	chr5	+	38966091	38967007	120.245	up	intergenic	NM_011715, NM_001081144	Wdr1, Zfp518b	WD repeat domain 1;zinc finger protein 518B
CUST_7037_PI419771968		AK006476	chr14	+	104298710	104299169	119.842	up	intergenic	NM_007904, NM_011143	Ednrb, Pou4f1	endothelin receptor type B;POU domain, class 4, transcription factor 1
CUST_3876_PI419771968	AK076809	uc008eht	chr18	+	29030716	29096517	118.894	up	intergenic	NM_001146292, NM_181414	Celf4, Pik3c3	CUGBP, Elav-like family member 4;phosphoinositide-3-kinase, class 3
CUST_7774_PI419771968		AK015026	chr10	+	91863758	91880240	117.029	up	intergenic	NM_011605, NM_008682	Tmpo, Nedd1	thymopoietin;neural precursor cell expressed, developmentally down-regulated gene 1
CUST_8843_PI419771968		AK019768	chr3	+	37737389	37738495	115.226	up	intergenic	NM_198657, NM_001167883	Gm5148, Ankrd50	predicted gene 5148;ankyrin repeat domain 50
CUST_6949_PI419771968		AK005857	chr7	+	79106060	79172203	114.809	up	intergenic	NM_009697, NM_001024703	Nr2f2, Mctp2	nuclear receptor subfamily 2, group F, member 2;multiple C2 domains, transmembrane 2
CUST_8333_PI419771968		AK017043	chr17	+	84477999	84489215	114.746	up	intergenic	NM_025325, NM_001001806	Haao, Zfp36l2	3-hydroxyanthranilate 3,4-dioxygenase;zinc finger protein 36, C3H type-like 2
CUST_1707_PI419771968	AK080399	uc007bol	chr1	-	75216669	75220229	112.694	up	intergenic	NM_009447, NM_020266	Tuba4a, Dnajb2	tubulin, alpha 4A;DnaJ (Hsp40) homolog, subfamily B, member 2
CUST_3182_PI419771968	AK015607	uc007uyg	chr14	-	115339448	115345170	112.524	up	intergenic	NM_198865, NM_175500	Slitrk5, Gpc5	SLIT and NTRK-like family, member 5;glypican 5
CUST_6964_PI419771968		AK005966	chr12	+	108075077	108117051	112.015	up	intergenic	NM_011705, NM_001079883	Vrk1, Bcl11b	vaccinia related kinase 1;B cell leukemia/lymphoma 11B
CUST_13469_PI419771968	Speer9-ps1	NR_001583	chr7	+	3128145	3144993	109.923	up	intergenic	N/A, NM_001004153	N/A, AU018091	N/A; expressed sequence AU018091
CUST_7842_PI419771968		AK015216	chr11	+	50757382	50758032	109.861	up	intergenic	NM_013744, NM_008936	Zfp354b, Prop1	zinc finger protein 354B;paired like homeodomain factor 1
CUST_4670_PI419771968	AK006465	uc008ppk	chr3	-	83359288	83378041	109.545	up	intergenic	NM_016784, NM_009144	Plrg1, Sfrp2	pleiotropic regulator 1, PRL1 homolog (Arabidopsis);secreted frizzled-related protein 2
CUST_7992_PI419771968		AK015674	chr9	-	68318708	68368007	108.658	up	intergenic	NM_177184, NM_013646	Vps13c, Rora	vacuolar protein sorting 13C (yeast);RAR-related orphan receptor alpha
CUST_4339_PI419771968	AK015373	uc008kjz	chr2	-	84913770	84926618	108.287	up	intergenic	NM_001081260, NM_011784	Tnks1bp1, Aplnr	tankyrase 1 binding protein 1;apelin receptor
CUST_3546_PI419771968	AK139678	uc007zqv	chr16	+	70616669	70625067	107.293	up	intergenic	NM_028803, NM_019413	Gbe1, Robo1	glucan (1,4-alpha-), branching enzyme 1;roundabout homolog 1 (Drosophila)
CUST_6982_PI419771968		AK006067	chr9	+	89697707	89700893	106.51	up	intergenic	NM_207260, NM_011245	Ankrd34c, Rasgrf1	ankyrin repeat domain 34C;RAS protein-specific guanine nucleotide-releasing factor 1
CUST_4472_PI419771968	AK006486	uc008nbr	chr2	-	151206385	151258138	106.003	up	intergenic	NM_001097977, NM_198655	Gm14151, 4921509C19Rik	predicted gene 14151;RIKEN cDNA 4921509C19 gene
CUST_2473_PI419771968	AK006331	uc007mfh	chr11	+	113952751	113956621	105.681	up	intergenic	NM_172800, NM_001048057	Sdk2, Rpl38	sidekick homolog 2 (chicken);ribosomal protein L38
CUST_8776_PI419771968		AK019567	chr5	-	46318060	46323648	104.68	up	intergenic	NM_001163073, NM_178804	Lcorl, Slit2	ligand dependent nuclear receptor corepressor-like;slit homolog 2 (Drosophila)
CUST_8141_PI419771968		AK016182	chr12	-	94654901	94683263	104.024	up	intergenic	NM_001039089, NM_201518	Sel1l, Flrt2	sel-1 suppressor of lin-12-like (C. elegans);fibronectin leucine rich transmembrane protein 2
CUST_7133_PI419771968		AK006936	chr13	+	57383723	57384562	103.403	up	intergenic	NM_012035, NM_009262	Trpc7, Spock1	transient receptor potential cation channel, subfamily C, member 7;sparc/osteonectin, cwcv and kazal-like domains proteoglycan 1
CUST_2593_PI419771968	AK081945	uc007nrj	chr12	-	66288858	66314486	103.119	up	intergenic	NM_172578, NM_027614	Mis18bp1, Wdr20b	MIS18 binding protein 1;WD repeat domain 20b
CUST_1990_PI419771968	AK029795	uc007ffi	chr10	+	60494050	60500828	102.699	up	intergenic	NM_029770, NM_025273	Unc5b, Pcbd1	unc-5 homolog B (C. elegans);pterin 4 alpha carbinolamine dehydratase/dimerization cofactor of hepatocyte nuclear factor 1 alpha (TCF1) 1
CUST_13651_PI419771968	4930448K20Rik	NR_004448	chr4	-	9843111	9844544	102.51	up	intergenic	NM_013526, NM_026005	Gdf6, 2610301B20Rik	growth differentiation factor 6;RIKEN cDNA 2610301B20 gene
CUST_6927_PI419771968		AK005685	chr1	-	139222010	139222419	102.208	up	intergenic	NM_030676, NM_001111316	Nr5a2, Ptprc	nuclear receptor subfamily 5, group A, member 2;protein tyrosine phosphatase, receptor type, C
CUST_8356_PI419771968		AK017129	chr6	-	75522087	75523452	101.884	up	intergenic	NM_025737, NM_145732	4931417E11Rik, Ctnna2	RIKEN cDNA 4931417E11 gene;catenin (cadherin associated protein), alpha 2
CUST_6932_PI419771968		AK005737	chr16	+	30510774	30511456	101.313	up	intergenic	NM_001128096, NM_172614	Atp13a3, Tmem44	ATPase type 13A3;transmembrane protein 44
CUST_12649_PI419771968		AK131883	chr3	-	92408639	92411414	101.097	up	intergenic	NM_008574, NM_001166172	Smcp, Lce6a	sperm mitochondria-associated cysteine-rich protein;late cornified envelope 6A
CUST_6908_PI419771968		AK005466	chr11	+	109205599	109205947	99.5423	up	intergenic	NM_011268, NM_010303	Rgs9, Gna13	regulator of G-protein signaling 9;guanine nucleotide binding protein, alpha 13
CUST_2808_PI419771968	AK014969	uc007qms	chr13	+	52192109	52219527	99.3619	up	intergenic	NM_011817, NM_001024474	Gadd45g, Diras2	growth arrest and DNA-damage-inducible 45 gamma;DIRAS family, GTP-binding RAS-like 2
CUST_2759_PI419771968	AK132076	uc007pwy	chr13	-	26012940	26058185	99.1411	up	intergenic	NM_009513, NM_008232	Nrsn1, Hdgfl1	neurensin 1;hepatoma derived growth factor-like 1
CUST_3875_PI419771968	AK076658	uc008ehs	chr18	+	29030716	29055386	99.0584	up	intergenic	NM_001146292, NM_181414	Celf4, Pik3c3	CUGBP, Elav-like family member 4;phosphoinositide-3-kinase, class 3
CUST_3161_PI419771968	AK019593	uc007uuk	chr14	-	93260474	93265785	98.4551	up	intergenic	NM_178685, NM_001081377	Pcdh20, Pcdh9	protocadherin 20;protocadherin 9
CUST_3442_PI419771968	AK005649	uc007yfu	chr16	+	12811482	12848746	98.4044	up	intergenic	NM_028277, NM_015769	Shisa9, Ercc4	shisa homolog 9 (Xenopus laevis);excision repair cross-complementing rodent repair deficiency, complementation group 4
CUST_5215_PI419771968	AK076918	uc008xir	chr5	-	44804031	44818829	98.3843	up	intergenic	NM_173764, NM_010698	Tapt1, Ldb2	transmembrane anterior posterior transformation 1;LIM domain binding 2
CUST_7866_PI419771968		AK015281	chr14	+	77159937	77162022	98.2958	up	intergenic	NM_001160326, NM_172488	Serp2, 9030625A04Rik	stress-associated endoplasmic reticulum protein family member 2;laccase (multicopper oxidoreductase) domain containing 1
CUST_1871_PI419771968	AK047804	uc007dxy	chr1	+	184218245	184233378	98.0905	up	intergenic	NM_007853, NM_175127	Degs1, Fbxo28	degenerative spermatocyte homolog 1 (Drosophila);F-box protein 28
CUST_8284_PI419771968		AK016843	chr1	-	72005571	72051769	98.0422	up	intergenic	NM_010233, NM_001005423	Fn1, Mreg	fibronectin 1;melanoregulin
CUST_2969_PI419771968	AK019801	uc007shy	chr14	+	20324159	20335262	98.0399	up	intergenic	NM_144839, NM_001024706	Ube2e2, Gm5458	ubiquitin-conjugating enzyme E2E 2;predicted gene 5458
CUST_6980_PI419771968		AK006053	chr1	-	73069058	73069453	97.1251	up	intergenic	NM_009407, NM_027884	Tnp1, Tns1	transition protein 1;tensin 1
CUST_2862_PI419771968	AK005629	uc007rct	chr13	-	70157774	70167201	96.997	up	intergenic	NM_138596, NM_144837	Med10, BC018507	mediator of RNA polymerase II transcription, subunit 10 homolog (NUT2, S. cerevisiae);cDNA sequence BC018507
CUST_6826_PI419771968	AK077064	uc009vhq	chrY_random	+	42617928	42624320	96.5865	up	intergenic	NM_001199332, NM_011667	LOC100041550, Ube1y1	predicted gene, 20877;ubiquitin-activating enzyme, Chr Y
CUST_5386_PI419771968	AK006664	uc008zlk	chr5	+	122964028	122969608	95.5766	up	intergenic	NM_001110140, NM_009879	Atp2a2, Ift81	ATPase, Ca++ transporting, cardiac muscle, slow twitch 2;intraflagellar transport 81
CUST_7943_PI419771968		AK015551	chr13	+	47762918	47763761	95.3488	up	intergenic	NM_146042, NM_031166	Rnf144b, Id4	ring finger protein 144B;inhibitor of DNA binding 4
CUST_6261_PI419771968	AK007095	uc009mqu	chr8	-	90159997	90166082	95.3174	up	intergenic	NM_177901, NM_033327	4933402J07Rik, Zfp423	RIKEN cDNA 4933402J07 gene;zinc finger protein 423
CUST_7156_PI419771968		AK007037	chr8	+	80148070	80152853	95.1647	up	intergenic	NM_145599, NM_010332	Tmem184c, Ednra	transmembrane protein 184C;endothelin receptor type A
CUST_4624_PI419771968	AK016393	uc008paw	chr3	+	37512844	37513748	93.3805	up	intergenic	NM_001163511, NM_011896	Spata5, Spry1	spermatogenesis associated 5;sprouty homolog 1 (Drosophila)
CUST_8724_PI419771968		AK018992	chr12	-	114113426	114114025	93.159	up	intergenic	NM_019925, NM_010588	Gpr132, Jag2	G protein-coupled receptor 132;jagged 2
CUST_7944_PI419771968		AK015554	chr6	-	91380453	91390848	92.9196	up	intergenic	NM_009527, NM_133928	Wnt7a, Chchd4	wingless-related MMTV integration site 7A;coiled-coil-helix-coiled-coil-helix domain containing 4
CUST_8719_PI419771968		AK018958	chr10	+	70664492	70667235	92.3094	up	intergenic	NM_031397, NM_009360	Bicc1, Tfam	bicaudal C homolog 1 (Drosophila);transcription factor A, mitochondrial
CUST_6931_PI419771968		AK005735	chr2	+	171059508	171064491	91.3677	up	intergenic	NM_029761, NM_175631	Dok5, Cbln4	docking protein 5;cerebellin 4 precursor protein
CUST_4544_PI419771968	AK006474	uc008oci	chr2	-	171782378	171788299	90.898	up	intergenic	NM_029761, NM_175631	Dok5, Cbln4	docking protein 5;cerebellin 4 precursor protein
CUST_131_PI419771968		AK006783	chr6	+	112160701	112162507	90.5186	up	intergenic	NM_177328, NM_144799	Grm7, Lmcd1	glutamate receptor, metabotropic 7;LIM and cysteine-rich domains 1
CUST_10748_PI419771968		AK044736	chr14	+	35572587	35579200	89.9362	up	intergenic	NM_001004436, NM_008166	Wapal, Grid1	wings apart-like homolog (Drosophila);glutamate receptor, ionotropic, delta 1
CUST_3352_PI419771968	AK019680	uc007xcp	chr15	+	84737097	84743684	89.9034	up	intergenic	NM_001081166, NM_016714	Phf21b, Nup50	PHD finger protein 21B;nucleoporin 50
CUST_5786_PI419771968	AK132898	uc009fiw	chr7	-	17868928	17949156	88.533	up	intergenic	NM_054064, NM_028480	Psg29, Ceacam5	pregnancy-specific glycoprotein 29;carcinoembryonic antigen-related cell adhesion molecule 5
CUST_8317_PI419771968		AK016983	chr19	-	45801044	45805050	87.8886	up	intergenic	NM_013907, NM_010205	Fbxw4, Fgf8	F-box and WD-40 domain protein 4;fibroblast growth factor 8
CUST_11237_PI419771968		AK050221	chr19	+	32024573	32026851	87.5747	up	intergenic	NM_001081074, NM_018830	A1cf, Asah2	APOBEC1 complementation factor;N-acylsphingosine amidohydrolase 2
CUST_4464_PI419771968	AB080658	uc008msv	chr2	-	147187278	147188529	87.207	up	intergenic	NM_010919, NM_008780	Nkx2-2, Pax1	NK2 transcription factor related, locus 2 (Drosophila);paired box gene 1
CUST_3251_PI419771968	AK006231	uc007vqn	chr15	+	46156104	46205445	87.0406	up	intergenic	NM_026200, NM_001081391	Kcnv1, Csmd3	potassium channel, subfamily V, member 1;CUB and Sushi multiple domains 3
CUST_2004_PI419771968	AK019573	uc007fko	chr10	+	65608043	65642262	86.2278	up	intergenic	NM_001164376, NM_001204915	Ctnna3, Reep3	catenin (cadherin associated protein), alpha 3;receptor accessory protein 3
CUST_7954_PI419771968		AK015575	chr14	+	90526697	90669567	85.7588	up	intergenic	NM_178685, NM_001081377	Pcdh20, Pcdh9	protocadherin 20;protocadherin 9
CUST_2543_PI419771968	AK015413	uc007nbp	chr12	-	15003194	15057195	85.1475	up	intergenic	NM_029007, NM_144551	Fam84a, Trib2	family with sequence similarity 84, member A;tribbles homolog 2 (Drosophila)
CUST_1235_PI419771968		AK133065	chr9	+	72980495	72982728	83.9694	up	intergenic	NM_198609, NM_001081153	Rsl24d1, Unc13c	ribosomal L24 domain containing 1;unc-13 homolog C (C. elegans)
CUST_7099_PI419771968		AK006813	chr2	-	122529275	122529843	83.273	up	intergenic	NM_011774, NM_019788	Slc30a4, Pldn	solute carrier family 30 (zinc transporter), member 4;biogenesis of organelles complex-1, subunit 6, pallidin
CUST_6368_PI419771968	BC048579	uc009nyh	chr8	+	128108537	128149505	82.7783	up	intergenic	NM_001081337, NM_028908	Sipa1l2, 4933403G14Rik	signal-induced proliferation-associated 1 like 2;microtubule-associated protein 10
CUST_2760_PI419771968	AK007041	uc007pwz	chr13	-	26397672	26404275	82.6102	up	intergenic	NM_009513, NM_008232	Nrsn1, Hdgfl1	neurensin 1;hepatoma derived growth factor-like 1
CUST_4006_PI419771968	AK077035	uc008fvx	chr19	-	3065710	3197714	82.1612	up	intergenic	N/A, NM_009212	N/A, Ighmbp2	N/A; immunoglobulin mu binding protein 2
CUST_1819_PI419771968	AK016192	uc007ddy	chr1	+	161065527	161096518	82.1549	up	intergenic	NM_001085376, NM_011931	Pappa2, Rfwd2	pappalysin 2;ring finger and WD repeat domain 2
CUST_8192_PI419771968		AK016392	chr18	-	81422945	81432805	82.1384	up	intergenic	NM_178280, NM_008082	Sall3, Galr1	sal-like 3 (Drosophila);galanin receptor 1
CUST_5243_PI419771968	AK007290	uc008xoq	chr5	-	66557845	66582574	81.4213	up	intergenic	NM_178446, NM_027602	Rbm47, Nsun7	RNA binding motif protein 47;NOL1/NOP2/Sun domain family, member 7
CUST_6922_PI419771968		AK005637	chr7	-	123225293	123232697	81.3666	up	intergenic	NM_001025560, NM_019772	Sox6, 1110004F10Rik	SRY-box containing gene 6;RIKEN cDNA 1110004F10 gene
CUST_7955_PI419771968		AK015579	chr3	-	96205072	96205937	81.0666	up	intergenic	NM_010186, NM_027126	Fcgr1, Hfe2	Fc receptor, IgG, high affinity I;hemochromatosis type 2 (juvenile) (human homolog)
CUST_2356_PI419771968	AK018946	uc007kqq	chr11	-	84530477	84533934	80.7233	up	intergenic	NM_008498, NM_145433	Lhx1, Mrm1	LIM homeobox protein 1;mitochondrial rRNA methyltransferase 1 homolog (S. cerevisiae)
CUST_6619_PI419771968	AK007274	uc009rsq	chr9	-	109668565	109676417	79.3151	up	intergenic	NM_198674, NM_183136	Fbxw26, Spink8	F-box and WD-40 domain protein 26;serine peptidase inhibitor, Kazal type 8
CUST_3022_PI419771968	AK015279	uc007tgb	chr14	-	45574891	45580982	79.3034	up	intergenic	NM_008962, NM_008964	Ptgdr, Ptger2	prostaglandin D receptor;prostaglandin E receptor 2 (subtype EP2)
CUST_8098_PI419771968		AK016082	chr17	+	19609666	19626655	79.2007	up	intergenic	NM_001104551, NM_001104562	Vmn2r99, Vmn2r100	vomeronasal 2, receptor 99;vomeronasal 2, receptor 100
CUST_2582_PI419771968	AK131776	uc007nmk	chr12	-	52086290	52105860	79.1948	up	intergenic	NM_008858, NM_001015099	Prkd1, G2e3	protein kinase D1;G2/M-phase specific E3 ubiquitin ligase
CUST_2615_PI419771968	AK005679	uc007nwx	chr12	+	75389721	75396932	78.8571	up	intergenic	NM_172804, NM_198866	Syt16, Dbpht2	synaptotagmin XVI;DNA binding protein with his-thr domain
CUST_7125_PI419771968		AK006898	chr18	-	49962985	49977610	77.8702	up	intergenic	NM_026854, NM_001081371	Dtwd2, Dmxl1	DTW domain containing 2;Dmx-like 1
CUST_4913_PI419771968	AK133010	uc008syd	chr4	-	57372663	57377164	77.8231	up	intergenic	NM_011207, NM_172868	Ptpn3, Palm2	protein tyrosine phosphatase, non-receptor type 3;paralemmin 2
CUST_7993_PI419771968		AK015676	chr3	+	33855121	33856069	77.7493	up	intergenic	NM_026222, NM_001113188	Ccdc39, Fxr1	coiled-coil domain containing 39;fragile X mental retardation gene 1, autosomal homolog
CUST_148_PI419771968		AK007220	chr8	-	97318070	97326336	77.088	up	intergenic	NM_009142, NM_011332	Cx3cl1, Ccl17	chemokine (C-X3-C motif) ligand 1;chemokine (C-C motif) ligand 17
CUST_7172_PI419771968		AK007124	chr14	-	77042348	77042645	76.1106	up	intergenic	NM_001160326, NM_172488	Serp2, 9030625A04Rik	stress-associated endoplasmic reticulum protein family member 2,chemokine (C-X3-C motif) ligand 1;laccase (multicopper oxidoreductase) domain containing 1
CUST_3551_PI419771968	AK015664	uc007zre	chr16	+	73099151	73204257	75.0055	up	intergenic	NM_019413, NM_175549	Robo1, Robo2	roundabout homolog 1 (Drosophila);roundabout homolog 2 (Drosophila)
CUST_3120_PI419771968	AK076947	uc007uiz	chr14	+	65792905	65804173	74.975	up	intergenic	NM_018788, NM_021458	Extl3, Fzd3	exostoses (multiple)-like 3;frizzled homolog 3 (Drosophila)
CUST_6022_PI419771968	AK016028	uc009jhd	chr7	-	120243681	120285529	74.331	up	intergenic	NM_175279, NM_007489	Rassf10, Arntl	Ras association (RalGDS/AF-6) domain family (N-terminal) member 10;aryl hydrocarbon receptor nuclear translocator-like
CUST_6731_PI419771968	AK135688	uc009tig	chrX	+	58264868	58329243	73.9586	up	intergenic	NM_009237, NM_001166658	Sox3, Cdr1	SRY-box containing gene 3;cerebellar degeneration related antigen 1
CUST_3548_PI419771968	AK019789	uc007zqx	chr16	+	71250148	71267421	72.8547	up	intergenic	NM_028803, NM_019413	Gbe1, Robo1	glucan (1,4-alpha-), branching enzyme 1;roundabout homolog 1 (Drosophila)
CUST_7869_PI419771968		AK015287	chr5	-	106793579	106795868	72.8051	up	intergenic	NM_018759, NM_001005477	Zfp326, Barhl2	zinc finger protein 326;BarH-like 2 (Drosophila)
CUST_8338_PI419771968		AK017062	chr18	-	54654346	54656238	72.5119	up	intergenic	NM_152809, NM_175751	Csnk1g3, Zfp608	casein kinase 1, gamma 3;zinc finger protein 608
CUST_3877_PI419771968	AK132929	uc008ehu	chr18	-	29556369	29656070	72.4145	up	intergenic	NM_001146292, NM_181414	Celf4, Pik3c3	CUGBP, Elav-like family member 4;phosphoinositide-3-kinase, class 3
CUST_4572_PI419771968	AK019836	uc008oht	chr2	+	179149640	179151587	72.3145	up	intergenic	NM_198656, NM_009867	Cdh26, Cdh4	cadherin-like 26;cadherin-like 4
CUST_7157_PI419771968		AK007040	chr10	+	83961618	83962371	71.7688	up	intergenic	NM_001004363, NM_175451	Nuak1, Ckap4	NUAK family, SNF1-like kinase, 1;cytoskeleton-associated protein 4
CUST_10833_PI419771968		AK045655	chr18	+	26372864	26374149	71.7055	up	intergenic	NM_001146292, NM_181414	Celf4, Pik3c3	CUGBP, Elav-like family member 4;phosphoinositide-3-kinase, class 3
CUST_7016_PI419771968		AK006305	chr11	-	49400142	49401964	71.5769	up	intergenic	NM_207573, NM_008029	Olfr1380, Flt4	olfactory receptor 1380;FMS-like tyrosine kinase 4
CUST_8788_PI419771968		AK019606	chr7	+	79054580	79084077	71.5318	up	intergenic	NM_009697, NM_001024703	Nr2f2, Mctp2	nuclear receptor subfamily 2, group F, member 2;multiple C2 domains, transmembrane 2
CUST_6267_PI419771968	AK077163	uc009msd	chr8	-	93340043	93341253	71.4224	up	intergenic	NM_172913, NM_177224	Tox3, Chd9	TOX high mobility group box family member 3;chromodomain helicase DNA binding protein 9
CUST_6436_PI419771968	BC048584	uc009pah	chr9	+	41014243	41025646	70.4258	up	intergenic	NM_176860, NM_011436	Ubash3b, Sorl1	ubiquitin associated and SH3 domain containing, B;sortilin-related receptor, LDLR class A repeats-containing
CUST_8030_PI419771968		AK015821	chr14	+	104298700	104299857	70.2092	up	intergenic	NM_007904, NM_011143	Ednrb, Pou4f1	endothelin receptor type B;POU domain, class 4, transcription factor 1
CUST_6367_PI419771968	AK016332	uc009nyg	chr8	+	128108537	128112151	70.0345	up	intergenic	NM_001081337, NM_028908	Sipa1l2, 4933403G14Rik	signal-induced proliferation-associated 1 like 2;microtubule-associated protein 10
CUST_9426_PI419771968		AK030101	chr19	+	27419240	27424128	70.0245	up	intergenic	NM_183179, NM_177474	Kcnv2, D19Bwg1357e	potassium channel, subfamily V, member 2;DNA segment, Chr 19, Brigham & Women's Genetics 1357 expressed
CUST_6217_PI419771968	AK006380	uc009mce	chr8	-	73530626	73550654	69.9914	up	intergenic	NM_173013, NM_001163042	Mtap1s, Haus8	microtubule-associated protein 1S;4HAUS augmin-like complex, subunit 8
CUST_6218_PI419771968	AK029875	uc009mcf	chr8	+	73550690	73650468	69.8881	up	intergenic	NM_173013, NM_001163042	Mtap1s, Haus8	microtubule-associated protein 1S;4HAUS augmin-like complex, subunit 8
CUST_3419_PI419771968	1700037C18Rik	uc007xyx	chr16	-	3895180	3907757	69.7586	up	intergenic	NM_029090, NM_029738	Nat15, Cluap1	N(alpha)-acetyltransferase 60, NatF catalytic subunit;clusterin associated protein 1
CUST_6289_PI419771968	AK006980	uc009nbb	chr8	+	107176516	107182347	69.6988	up	intergenic	NM_026753, NM_133960	Fam96b, Ces2a	family with sequence similarity 96, member B;carboxylesterase 2A
CUST_9394_PI419771968		AK029564	chr13	+	53495638	53498303	69.5821	up	intergenic	NM_009269, NM_013601	Sptlc1, Msx2	serine palmitoyltransferase, long chain base subunit 1;homeobox, msh-like 2
CUST_4636_PI419771968	AK132084	uc008pdl	chr3	-	50862831	50878778	69.5108	up	intergenic	NM_011990, NM_009834	Slc7a11, Ccrn4l	solute carrier family 7 (cationic amino acid transporter, y+ system), member 11;CCR4 carbon catabolite repression 4-like (S. cerevisiae)
CUST_2816_PI419771968	AK015900	uc007qpo	chr13	-	55028123	55031566	69.1273	up	intergenic	NM_028841, NM_153131	Tspan17, Unc5a	tetraspanin 17;unc-5 homolog A (C. elegans)
CUST_8706_PI419771968		AK018667	chr4	-	114489765	114575464	68.8254	up	intergenic	NM_001085549, NM_008593	Gm12824, Foxd2	TraB domain containing 2B;forkhead box D2
CUST_10736_PI419771968		AK044555	chr14	+	49498260	49499768	68.6035	up	intergenic	NM_144841, NM_207214	Otx2, Exoc5	orthodenticle homolog 2 (Drosophila);exocyst complex component 5
CUST_2784_PI419771968	AK029768	uc007qeb	chr13	-	39867159	39886753	68.0036	up	intergenic	NM_001170431, NM_172143	Slc35b3, Ofcc1	solute carrier family 35, member B3;orofacial cleft 1 candidate 1
CUST_5538_PI419771968	AK006308	uc009bsg	chr6	-	43112452	43122315	67.8035	up	intergenic	NM_146654, NM_146652	Olfr237-ps1, Olfr13	olfactory receptor 237, pseudogene 1;olfactory receptor 13
CUST_3012_PI419771968	AK007151	uc007tcc	chr14	+	40468950	40498581	67.7475	up	intergenic	NM_008734, NM_177816	Nrg3, Sh2d4b	neuregulin 3;SH2 domain containing 4B
CUST_2284_PI419771968	AK019541	uc007jjw	chr11	-	62570679	62574060	67.607	up	intergenic	NM_133208, NM_138949	Zfp287, Zfp286	zinc finger protein 287;zinc finger protein 286
CUST_7811_PI419771968		AK015128	chr8	+	24645707	24646208	67.5725	up	intergenic	NM_013834, NM_177086	Sfrp1, Zmat4	secreted frizzled-related protein 1;zinc finger, matrin type 4
CUST_3159_PI419771968	AK015937	uc007utz	chr14	+	86645776	86683495	67.1275	up	intergenic	NM_001013753, NM_019670	Pcdh17, Diap3	protocadherin 17;diaphanous homolog 3 (Drosophila)
CUST_6304_PI419771968	AK020829	uc009ngb	chr8	-	108929521	108930429	67.0881	up	intergenic	NM_021491, NM_011764	Smpd3, Zfp90	sphingomyelin phosphodiesterase 3, neutral;zinc finger protein 90
CUST_8041_PI419771968		AK015849	chr18	-	82556268	82556978	66.727	up	intergenic	NM_178280, NM_008082	Sall3, Galr1	sal-like 3 (Drosophila);galanin receptor 1
CUST_3272_PI419771968	AK040104	uc007vyr	chr15	-	63245954	63311163	66.0605	up	intergenic	NM_010849, NM_031378	Myc, Gsdmc	myelocytomatosis oncogene;gasdermin C
CUST_8808_PI419771968		AK019668	chr6	+	84485869	84486315	65.7768	up	intergenic	NM_021469, NM_175475	Dysf, Cyp26b1	dysferlin;cytochrome P450, family 26, subfamily b, polypeptide 1
CUST_4727_PI419771968	AK015488	uc008qmt	chr3	-	96152549	96161017	65.6333	up	intergenic	NM_010186, NM_001256180	Fcgr1, BC107364	Fc receptor, IgG, high affinity I;cDNA sequence BC107364
CUST_2772_PI419771968	AK015408	uc007qbc	chr13	-	34176023	34205141	65.5077	up	intergenic	NM_009450, NM_023716	Tubb2a, Tubb2b	tubulin, beta 2A class IIA;tubulin, beta 2B class IIB
CUST_5802_PI419771968	AK161337	uc009fxb	chr7	+	28554249	28555744	65.3915	up	intergenic	NM_009560, NM_011762	Zfp60, Zfp59	zinc finger protein 60;zinc finger protein 59
CUST_5666_PI419771968	AK016007	uc009dfe	chr6	-	113258659	113276673	65.351	up	intergenic	NM_170673, NM_010957	Cpne9, Ogg1	copine family member IX;8-oxoguanine DNA-glycosylase 1
CUST_5377_PI419771968	AK076949	uc008zhc	chr5	-	120789516	120792568	65.1666	up	intergenic	NM_028762, NM_008499	Rbm19, Lhx5	RNA binding motif protein 19;LIM homeobox protein 5
CUST_12644_PI419771968		AK131761	chr8	+	128108537	128140570	64.6568	up	intergenic	NM_001081337, NM_028908	Sipa1l2, 4933403G14Rik	signal-induced proliferation-associated 1 like 2;microtubule-associated protein 10
CUST_1729_PI419771968	AK030268	uc007bys	chr1	+	90448091	90458742	64.2178	up	intergenic	NM_008132, NM_177305	Glrp1, Arl4c	glutamine repeat protein 1;ADP-ribosylation factor-like 4C
CUST_8119_PI419771968		AK016124	chr6	-	23130481	23131489	64.2003	up	intergenic	NM_013930, NM_028462	Aass, Fezf1	aminoadipate-semialdehyde synthase;Fez family zinc finger 1
CUST_8795_PI419771968		AK019635	chr5	-	58834480	58844237	63.9884	up	intergenic	NM_001122758, NM_019468	Pcdh7, G6pd2	protocadherin 7;glucose-6-phosphate dehydrogenase 2
CUST_411_PI419771968		AK016698	chr12	-	107944260	107954572	63.6594	up	intergenic	NM_011705, NM_001079883	Vrk1, Bcl11b	vaccinia related kinase 1;B cell leukemia/lymphoma 11B
CUST_8048_PI419771968		AK015862	chr13	+	115425293	115427060	62.904	up	intergenic	NM_008046, NM_013826	Fst, Mocs2	follistatin;molybdenum cofactor synthesis 2
CUST_2607_PI419771968	AK015079	uc007nuu	chr12	+	72641593	72657120	62.2853	up	intergenic	NM_001190466, NM_026102	Dact1, Daam1	dapper homolog 1, antagonist of beta-catenin (xenopus);dishevelled associated activator of morphogenesis 1
CUST_7872_PI419771968		AK015296	chr10	-	120636196	120639705	61.9272	up	intergenic	NM_011915, NM_029057	Wif1, Tbc1d30	Wnt inhibitory factor 1;TBC1 domain family, member 30
CUST_8820_PI419771968		AK019707	chr6	-	3981841	3997584	61.5121	up	intergenic	NM_025331, NM_009748	Gng11, Bet1	guanine nucleotide binding protein (G protein), gamma 11;blocked early in transport 1 homolog (S. cerevisiae)
CUST_1897_PI419771968	AK076929	uc007eej	chr1	-	195115960	195117082	59.4923	up	intergenic	NM_008059, NM_008484	G0s2, Lamb3	G0/G1 switch gene 2;laminin, beta 3
CUST_8121_PI419771968		AK016127	chr2	+	57034241	57040668	58.3242	up	intergenic	NM_013613, NM_001145820	Nr4a2, Gpd2	nuclear receptor subfamily 4, group A, member 2;glycerol phosphate dehydrogenase 2, mitochondrial
CUST_5283_PI419771968	AK019798	uc008ybx	chr5	-	92340427	92342429	58.2021	up	intergenic	NM_145562, NM_026557	Parm1, Rchy1	prostate androgen-regulated mucin-like protein 1;ring finger and CHY zinc finger domain containing 1
CUST_8303_PI419771968		AK016899	chr4	+	107460453	107462526	57.3147	up	intergenic	NM_019872, NM_001080926	Dmrtb1, Lrp8	DMRT-like family B with proline-rich C-terminal, 1;low density lipoprotein receptor-related protein 8, apolipoprotein e receptor
CUST_3032_PI419771968	AK015198	uc007tju	chr14	+	49498547	49506787	57.2609	up	intergenic	NM_144841, NM_207214	Otx2, Exoc5	orthodenticle homolog 2 (Drosophila);exocyst complex component 5
CUST_1240_PI419771968		AK133453	chr13	-	26375027	26404275	57.1505	up	intergenic	NM_009513, NM_008232	Nrsn1, Hdgfl1	neurensin 1;hepatoma derived growth factor-like 1
CUST_8139_PI419771968		AK016174	chrX	+	125586059	125601682	56.6135	up	intergenic	NM_001033241, NM_172493	Gm382, Diap2	predicted gene 382;diaphanous homolog 2 (Drosophila)
CUST_8714_PI419771968		AK018878	chr2	+	84926776	84927137	55.4968	up	intergenic	NM_001081260, NM_011784	Tnks1bp1, Aplnr	tankyrase 1 binding protein 1;apelin receptor
CUST_6262_PI419771968	AK077166	uc009mqw	chr8	-	90568796	90642506	55.1677	up	intergenic	NM_033327, NM_029074	Zfp423, Tmem188	zinc finger protein 423;CTD nuclear envelope phosphatase 1 regulatory subunit 1
CUST_8297_PI419771968		AK016878	chr15	-	90176348	90177265	55.059	up	intergenic	NM_001033441, NM_025815	Alg10b, Cpne8	asparagine-linked glycosylation 10B (alpha-1,2-glucosyltransferase);copine VIII
CUST_1940_PI419771968	1700020N01Rik	uc007eos	chr10	+	21312957	21342181	54.5141	up	intergenic	NM_178713, NM_001161845	Aldh8a1, Sgk1	aldehyde dehydrogenase 8 family, member A1;serum/glucocorticoid regulated kinase 1
CUST_6610_PI419771968	AK014951	uc009rnw	chr9	-	107894136	107897983	53.6266	up	intergenic	NM_026597, NM_013785	6230427J02Rik, Ip6k1	family with sequence similarity 212, member A;inositol hexaphosphate kinase 1
CUST_6568_PI419771968	AK015891	uc009qzq	chr9	+	89721356	89758866	53.3252	up	intergenic	NM_207260, NM_011245	Ankrd34c, Rasgrf1	ankyrin repeat domain 34C;RAS protein-specific guanine nucleotide-releasing factor 1
CUST_7140_PI419771968		AK006966	chr5	+	119558242	119564552	53.191	up	intergenic	NM_172424, NM_011535	Med13l, Tbx3	mediator complex subunit 13-like;T-box 3
CUST_4883_PI419771968	4933409K07Rik	uc008ski	chr4	-	41758222	41758648	52.1424	up	intergenic	NM_001085530, NM_001193667	Gm13298, Gm1987	predicted gene 13298;predicted gene 1987
CUST_6934_PI419771968		AK005750	chr14	-	118487791	118488495	51.8219	up	intergenic	NM_010024, NM_029578	Dct, Tgds	dopachrome tautomerase;TDP-glucose 4,6-dehydratase
CUST_5176_PI419771968	AK005600	uc008wti	chr5	-	26786609	26819829	51.7072	up	intergenic	NM_001134299, NM_001136060	Gm10220, Dpp6	predicted gene 10220;dipeptidylpeptidase 6
CUST_8822_PI419771968		AK019716	chr3	+	131019335	131020094	50.6683	up	intergenic	NM_027816, NM_028943	Cyp2u1, Sgms2	cytochrome P450, family 2, subfamily u, polypeptide 1;sphingomyelin synthase 2
CUST_5824_PI419771968	4930479M11Rik	uc009gfv	chr7	-	31455740	31456619	50.0239	up	intergenic	NM_027999, NM_026961	Haus5, 2200002J24Rik	HAUS augmin-like complex, subunit 5;RIKEN cDNA 2200002J24 gene
CUST_13473_PI419771968	Gprc2a-rs5	NR_004441	chr7	+	48923383	48982563	49.7104	up	intergenic	NM_023363, NM_001105055	Zfp788, Vmn2r58	zinc finger protein 788;vomeronasal 2, receptor 58
CUST_13223_PI419771968		BC048582	chr1	+	36389553	36390265	49.094	up	intergenic	NM_001172205, NM_172652	Arid5a, 4632411B12Rik	AT rich interactive domain 5A (MRF1-like);KAT8 regulatory NSL complex subunit 3
CUST_8074_PI419771968		AK015985	chr3	-	90096222	90097905	48.7415	up	intergenic	NM_201407, NM_139304	Dennd4b, Gatad2b	DENN/MADD domain containing 4B;GATA zinc finger domain containing 2B
CUST_8358_PI419771968		AK017133	chr10	-	111023774	111031329	48.5368	up	intergenic	NM_009344, NM_178610	Phlda1, Krr1	pleckstrin homology-like domain, family A, member 1;KRR1, small subunit (SSU) processome component, homolog (yeast)
CUST_8118_PI419771968		AK016122	chrX	-	22215453	22263973	48.3213	up	intergenic	NM_020049, NM_026167	Slc6a14, Klhl13	solute carrier family 6 (neurotransmitter transporter), member 14;kelch-like 13
CUST_10512_PI419771968		AK042044	chr10	+	37057291	37099458	48.094	up	intergenic	NM_008538, NM_001177783	Marcks, Rfpl4b	myristoylated alanine rich protein kinase C substrate;ret finger protein-like 4B
CUST_13347_PI419771968		L09047	chr6	-	69217887	69350091	47.7522	up	intergenic	NM_020047, NM_009075	Tacstd2, Rpia	tumor-associated calcium signal transducer 2;ribose 5-phosphate isomerase A
CUST_7886_PI419771968		AK015352	chr2	-	74136996	74145774	47.5922	up	intergenic	NM_175015, NM_027133	Atp5g3, Lnp	ATP synthase, H+ transporting, mitochondrial F0 complex, subunit C3 (subunit 9);limb and neural patterns
CUST_7977_PI419771968		AK015636	chr7	-	128402277	128402909	47.2836	up	intergenic	NM_139310, NM_001081327	Otoa, Hs3st2	otoancorin;heparan sulfate (glucosamine) 3-O-sulfotransferase 2
CUST_2457_PI419771968	AK007092	uc007mcb	chr11	+	109208180	109214965	47.1527	up	intergenic	NM_011268, NM_010303	Rgs9, Gna13	regulator of G-protein signaling 9;guanine nucleotide binding protein, alpha 13
CUST_4422_PI419771968	AK016345	uc008mbl	chr2	-	124043414	124048067	46.6646	up	intergenic	NM_021507, NM_199238	Sqrdl, Sema6d	sulfide quinone reductase-like (yeast);sema domain, transmembrane domain (TM), and cytoplasmic domain, (semaphorin) 6D
CUST_8127_PI419771968		AK016142	chr16	+	85819455	85827014	46.6347	up	intergenic	NM_009621, NM_011782	Adamts1, Adamts5	a disintegrin-like and metallopeptidase (reprolysin type) with thrombospondin type 1 motif, 1;a disintegrin-like and metallopeptidase (reprolysin type) with thrombospondin type 1 motif, 5 (aggrecanase-2)
CUST_2573_PI419771968	AK086288	uc007njj	chr12	+	36287215	36379354	46.5317	up	intergenic	NM_013464, NM_207531	Ahr, Agr3	aryl-hydrocarbon receptor;anterior gradient 3
CUST_2612_PI419771968	AK085818	uc007nwl	chr12	-	74465061	74510544	45.734	up	intergenic	NM_001037717, NM_178715	Slc38a6, Tmem30b	solute carrier family 38, member 6;transmembrane protein 30B
CUST_3226_PI419771968	AK132982	uc007vih	chr15	-	18007891	18299382	45.7222	up	intergenic	NM_009869, NM_009865	Cdh9, Cdh10	cadherin 9;cadherin 10
CUST_5023_PI419771968	AK019643	uc008uuw	chr4	+	127152091	127154084	45.6869	up	intergenic	NM_010291, NM_001134733	Gjb5, CK137956	gap junction protein, beta 5;cDNA sequence CK137956
CUST_2260_PI419771968	AK014841	uc007izb	chr11	-	55005220	55011184	45.465	up	intergenic	NM_153170, NM_153139	Slc36a2, Slc36a1	solute carrier family 36 (proton/amino acid symporter), member 2;solute carrier family 36 (proton/amino acid symporter), member 1
CUST_6974_PI419771968		AK006015	chr5	+	113781066	113783973	45.4522	up	intergenic	NM_172718, NM_001012726	Sgsm1, Aym1	small G protein signaling modulator 1;activator of yeast meiotic promoters 1
CUST_4805_PI419771968	AK076796	uc008rnz	chr3	-	140567958	140571431	45.2704	up	intergenic	NM_198659, NM_008811	B930007M17Rik, Pdha2	sperm tail PG rich repeat containing 2;pyruvate dehydrogenase E1 alpha 2
CUST_7498_PI419771968		AK012985	chr8	+	42912620	43131556	44.6295	up	intergenic	NM_013522, NM_177742	Frg1, Triml1	FSHD region gene 1;tripartite motif family-like 1
CUST_3263_PI419771968	AK015560	uc007vxp	chr15	+	59138502	59143568	43.8753	up	intergenic	NM_144800, NM_009270	Mtss1, Sqle	metastasis suppressor 1;squalene epoxidase
CUST_3616_PI419771968	AK019751	uc008aew	chr17	-	4119445	4122113	43.7437	up	intergenic	NM_198958, NM_001085355	Nox3, Arid1b	NADPH oxidase 3;AT rich interactive domain 1B (SWI-like)
CUST_5254_PI419771968	AK016734	uc008xrt	chr5	+	73035649	73037779	43.725	up	intergenic	NM_007723, NM_001081205	Cnga1, Nipal1	cyclic nucleotide gated channel alpha 1;NIPA-like domain containing 1
CUST_2287_PI419771968	AK133035	uc007jkk	chr11	-	62812616	62817636	43.6695	up	intergenic	NM_025496, NM_027660	Cdrt4, Tekt3	CMT1A duplicated region transcript 4;tektin 3
CUST_6937_PI419771968		AK005767	chr5	-	82548703	82550387	43.4006	up	intergenic	NM_198702, NM_153801	Lphn3, Tecrl	latrophilin 3;trans-2,3-enoyl-CoA reductase-like
CUST_4933_PI419771968	AK131821	uc008tiy	chr4	+	73437147	73444276	43.3415	up	intergenic	NM_001017427, NM_001177578	Rasef, Gm13871	RAS and EF hand domain containing;predicted gene 13871
CUST_2860_PI419771968	AK016836	uc007rcr	chr13	+	70098710	70102315	42.1972	up	intergenic	NM_138596, NM_144837	Med10, BC018507	mediator of RNA polymerase II transcription, subunit 10 homolog (NUT2, S. cerevisiae);cDNA sequence BC018507
CUST_7896_PI419771968		AK015398	chr6	-	146794797	146795725	42.1394	up	intergenic	NM_172309, NM_027059	Arntl2, 1700023A16Rik	aryl hydrocarbon receptor nuclear translocator-like 2;single-pass membrane protein with coiled-coil domains 2
CUST_8803_PI419771968		AK019651	chr7	-	13535041	13535415	41.9617	up	intergenic	NM_029809, NM_178732	2310014L17Rik, Zfp324	RIKEN cDNA 2310014L17 gene;zinc finger protein 324
CUST_5017_PI419771968	AK006677	uc008urz	chr4	+	124905840	124919296	41.729	up	intergenic	NM_153159, NM_001081097	Zc3h12a, Grik3	zinc finger CCCH type containing 12A;glutamate receptor, ionotropic, kainate 3
CUST_5586_PI419771968	AK079709	uc009cff	chr6	+	67065666	67067028	41.3792	up	intergenic	NM_007836, NM_025814	Gadd45a, Serbp1	growth arrest and DNA-damage-inducible 45 alpha;serpine1 mRNA binding protein 1
CUST_7804_PI419771968		AK015113	chr3	-	148171151	148171995	40.9717	up	intergenic	NM_027594, NM_001081298	Ttll7, Lphn2	tubulin tyrosine ligase-like family, member 7;latrophilin 2
CUST_8233_PI419771968		AK016606	chr18	-	83587045	83592871	40.9395	up	intergenic	NM_183033, NM_001081300	Zfp516, Tshz1	zinc finger protein 516;teashirt zinc finger family member 1
CUST_3596_PI419771968	AK160158	uc007zzn	chr16	-	93343960	93358957	40.7461	up	intergenic	NM_001111021, NM_145482	Runx1, Setd4	runt related transcription factor 1;SET domain containing 4
CUST_7778_PI419771968		AK015032	chr10	-	25499119	25557243	40.6791	up	intergenic	NM_001195596, NM_029881	2010003K15Rik, Tmem200a	small leucine-rich protein 1;transmembrane protein 200A
CUST_8811_PI419771968		AK019678	chr3	+	116366649	116367064	40.5857	up	intergenic	NM_008246, NM_144902	Hiat1, Slc35a3	hippocampus abundant gene transcript 1;solute carrier family 35 (UDP-N-acetylglucosamine (UDP-GlcNAc) transporter), member 3
CUST_8106_PI419771968		AK016102	chr16	+	84371387	84375750	40.537	up	intergenic	NM_001113208, NM_023844	Ncam2, Jam2	neural cell adhesion molecule 2;junction adhesion molecule 2
CUST_8232_PI419771968		AK016604	chr1	+	3063333	3064403	39.9048	up	intergenic	N/A, NM_001011874	N/A, Xkr4	N/A; X Kell blood group precursor related family member 4
CUST_8841_PI419771968		AK019765	chrX	+	112040597	112042206	39.7794	up	intergenic	NM_001081661, NM_001033471	4930524E20Rik, Cpxcr1	ubiquitin-conjugating enzyme E2D N-terminal like 2;CPX chromosome region, candidate 1
CUST_7795_PI419771968		AK015093	chr16	+	52829235	52971987	39.6632	up	intergenic	NM_009655, NM_178720	Alcam, Zpld1	activated leukocyte cell adhesion molecule;zona pellucida like domain containing 1
CUST_2944_PI419771968	AK005657	uc007ryt	chr13	+	119344960	119377511	39.2419	up	intergenic	NM_021556, NM_008002	Mrps30, Fgf10	mitochondrial ribosomal protein S30;fibroblast growth factor 10
CUST_7126_PI419771968		AK006903	chr13	+	58248309	58250335	39.0895	up	intergenic	NM_029872, NM_198004	Hnrnpa0, 5133401N09Rik	heterogeneous nuclear ribonucleoprotein A0;idnK gluconokinase homolog (E. coli)
CUST_7971_PI419771968		AK015621	chr10	-	126225919	126230766	39.0833	up	intergenic	NM_177152, NM_001159559	Lrig3, Xrcc6bp1	leucine-rich repeats and immunoglobulin-like domains 3;XRCC6 binding protein 1
CUST_6343_PI419771968	AK006561	uc009nru	chr8	+	124068287	124071552	38.9893	up	intergenic	NM_029597, NM_133765	1700018B08Rik, Fbxo31	RIKEN cDNA 1700018B08 gene;F-box protein 31
CUST_5256_PI419771968	BC048655	uc008xsr	chr5	-	73659826	73675423	38.448	up	intergenic	NM_028194, NM_023429	Fryl, Ociad1	furry homolog-like ;OCIA domain containing 1
CUST_1074_PI419771968		AK083834	chr5	+	144519193	144527843	38.3164	up	intergenic	NM_029749, NM_013557	Usp42, Eif2ak1	ubiquitin specific peptidase 42;eukaryotic translation initiation factor 2 alpha kinase 1
CUST_5409_PI419771968	AK076755	uc008zuz	chr5	-	134010459	134074276	38.009	up	intergenic	NM_177047, NM_030719	Auts2, Gatsl2	autism susceptibility candidate 2;GATS protein-like 2
CUST_9427_PI419771968		AK030119	chr3	+	49129601	49171281	37.9302	up	intergenic	NM_001101479, NM_130448	Pabpc4l, Pcdh18	poly(A) binding protein, cytoplasmic 4-like;protocadherin 18
CUST_6991_PI419771968		AK006142	chr16	-	46183264	46183717	37.6149	up	intergenic	NM_032465, NM_021496	Cd96, Pvrl3	CD96 antigen;poliovirus receptor-related 3
CUST_4910_PI419771968	AK010245	uc008sxm	chr4	-	56233488	56237393	37.3699	up	intergenic	NM_010637, NM_025271	Klf4, Actl7b	Kruppel-like factor 4 (gut);actin-like 7b
CUST_7108_PI419771968		AK006838	chr6	-	143541872	143599808	37.35	up	intergenic	NM_029250, NM_011444	Etnk1, Sox5	ethanolamine kinase 1;SRY-box containing gene 5
CUST_1422_PI419771968		AK155508	chr5	+	123585769	123587699	37.155	up	intergenic	NM_175092, NM_008277	Rhof, Hpd	ras homolog gene family, member f;4-hydroxyphenylpyruvic acid dioxygenase
CUST_7005_PI419771968		AK006237	chr16	-	59466697	59469064	37.1246	up	intergenic	NM_001081190, NM_025910	Gabrr3, Mina	gamma-aminobutyric acid (GABA) receptor, rho 3;myc induced nuclear antigen
CUST_4473_PI419771968	DQ691258	uc008nbs	chr2	-	151229693	151230511	37.0503	up	intergenic	NM_001097977, NM_198655	Gm14151, 4921509C19Rik	predicted gene 14151;RIKEN cDNA 4921509C19 gene
CUST_6286_PI419771968	AK016594	uc009mzw	chr8	+	106127698	106204282	36.9741	up	intergenic	NM_009866, NM_009868	Cdh11, Cdh5	cadherin 11;cadherin 5
CUST_2841_PI419771968	AK006304	uc007qxz	chr13	-	63777068	63835606	36.6202	up	intergenic	NM_008957, NM_001013608	Ptch1, 0610007P08Rik	patched homolog 1;excision repair cross-complementing rodent repair deficiency, complementation group 6 like 2
CUST_6498_PI419771968	AK015493	uc009pwy	chr9	+	58302979	58317430	36.5092	up	intergenic	NM_028854, NM_176921	Tbc1d21, 6030419C18Rik	TBC1 domain family, member 21;RIKEN cDNA 6030419C18 gene
CUST_3025_PI419771968	AK015914	uc007tgr	chr14	+	46163357	46182552	35.958	up	intergenic	NM_146054, NM_001039106	Fermt2, Ddhd1	fermitin family homolog 2 (Drosophila);DDHD domain containing 1
CUST_6081_PI419771968	AK016032	uc009kfa	chr7	+	145745924	145758677	35.9478	up	intergenic	NM_183289, NM_001045483	Tcerg1l, Mapk1ip1	transcription elongation regulator 1-like;mitogen-activated protein kinase 1 interacting protein 1
CUST_8325_PI419771968		AK017011	chr13	+	91398995	91414559	35.9378	up	intergenic	NM_025770, NM_024186	Atg10, Ssbp2	autophagy related 10;single-stranded DNA binding protein 2
CUST_11702_PI419771968		AK077098	chr16	-	87001171	87024042	35.6792	up	intergenic	NM_011782, NM_026366	Adamts5, N6amt1	a disintegrin-like and metallopeptidase (reprolysin type) with thrombospondin type 1 motif, 5 (aggrecanase-2);N-6 adenine-specific DNA methyltransferase 1 (putative)
CUST_8266_PI419771968		AK016769	chr10	+	117362514	117385363	35.5205	up	intergenic	NM_024457, NM_010785	Rap1b, Mdm1	RAS related protein 1b;transformed mouse 3T3 cell double minute 1
CUST_2066_PI419771968	AK054042	uc007gkp	chr10	+	83980789	83986015	35.4986	up	intergenic	NM_001004363, NM_175451	Nuak1, Ckap4	NUAK family, SNF1-like kinase, 1;cytoskeleton-associated protein 4
CUST_8786_PI419771968		AK019595	chr6	+	142938129	142938512	35.0156	up	intergenic	NM_011374, NM_029081	St8sia1, 5730419I09Rik	ST8 alpha-N-acetyl-neuraminide alpha-2,8-sialyltransferase 1;C2 calcium-dependent domain containing 5
CUST_8830_PI419771968		AK019741	chr9	-	111814814	111821170	35.0022	up	intergenic	NM_016853, NM_028755	Stac, Arpp21	src homology three (SH3) and cysteine rich domain;cyclic AMP-regulated phosphoprotein, 21
CUST_3781_PI419771968	AK079662	uc008dex	chr17	-	58819769	58975464	34.9494	up	intergenic	NM_001081653, NM_026497	Cntnap5c, Nudt12	contactin associated protein-like 5C;nudix (nucleoside diphosphate linked moiety X)-type motif 12
CUST_13348_PI419771968		L09051	chr6	-	69217884	69350091	34.926	up	intergenic	NM_020047, NM_009075	Tacstd2, Rpia	tumor-associated calcium signal transducer 2;ribose 5-phosphate isomerase A
CUST_8350_PI419771968		AK017098	chr4	-	48983567	48985037	34.8075	up	intergenic	NM_026509, NM_178756	Murc, E130309F12Rik	muscle-related coiled-coil protein;RIKEN cDNA E130309F12 gene
CUST_3162_PI419771968	AK015818	uc007uvi	chr14	+	100612407	100631987	34.7422	up	intergenic	NM_010636, NM_029680	Klf12, 1700110M21Rik	Kruppel-like factor 12;RIKEN cDNA 1700110M21 gene
CUST_8241_PI419771968		AK016653	chr10	+	43546385	43553107	34.1437	up	intergenic	NM_009846, NM_001081054	Cd24, Qrsl1	CD24a antigen;glutaminyl-tRNA synthase (glutamine-hydrolyzing)-like 1
CUST_7168_PI419771968		AK007111	chr6	+	140257591	140258261	34.087	up	intergenic	NM_007605, NM_144920	Capza3, Plekha5	capping protein (actin filament) muscle Z-line, alpha 3;pleckstrin homology domain containing, family A member 5
CUST_8824_PI419771968		AK019720	chr1	+	36067916	36068739	33.9853	up	intergenic	NM_145516, NM_015818	Plekhb2, Hs6st1	pleckstrin homology domain containing, family B (evectins) member 2;heparan sulfate 6-O-sulfotransferase 1
CUST_2683_PI419771968	AK015628	uc007ozg	chr12	-	107939370	107954543	33.9608	up	intergenic	NM_011705, NM_001079883	Vrk1, Bcl11b	vaccinia related kinase 1;B cell leukemia/lymphoma 11B
CUST_8082_PI419771968		AK016022	chr17	-	46016798	46018389	33.877	up	intergenic	NM_028164, NM_001025250	1600014C23Rik, Vegfa	RIKEN cDNA 1600014C23 gene;vascular endothelial growth factor A
CUST_6979_PI419771968		AK006047	chr1	+	80442506	80472235	33.874	up	intergenic	NM_016716, NM_175291	Cul3, Dock10	cullin 3;dedicator of cytokinesis 10
CUST_3167_PI419771968	AK015289	uc007uwz	chr14	-	104376844	104397501	32.9691	up	intergenic	NM_007904, NM_011143	Ednrb, Pou4f1	endothelin receptor type B;POU domain, class 4, transcription factor 1
CUST_2398_PI419771968	AK002860	uc007lbs	chr11	-	96152349	96168224	32.7184	up	intergenic	NM_010460, NM_010459	Hoxb7, Hoxb4	homeobox B7;homeobox B4
CUST_9482_PI419771968		AK031079	chr7	-	132427538	132481786	32.5221	up	intergenic	NM_001081329, NM_001145759	Zkscan2, 4930571K23Rik	zinc finger with KRAB and SCAN domains 2;RIKEN cDNA 4930571K23 gene
CUST_2855_PI419771968	BC100427	uc007rbs	chr13	+	67932042	67944229	32.4956	up	intergenic	NM_198322, NM_001001185	Zfp273, BC048507	zinc finger protein 273;cDNA sequence BC048507
CUST_3493_PI419771968	AK153575	uc007zak	chr16	-	33770515	33787198	31.923	up	intergenic	NM_175256, NM_010739	Heg1, Muc13	HEG homolog 1 (zebrafish);mucin 13, epithelial transmembrane
CUST_2062_PI419771968	AK006461	uc007gjx	chr10	+	82274867	82286987	31.7931	up	intergenic	NM_010914, NM_001042523	Nfyb, Txnrd1	nuclear transcription factor-Y beta;thioredoxin reductase 1
CUST_565_PI419771968		AK030060	chr3	+	8743681	8746824	31.6722	up	intergenic	NM_010423, NM_025434	Hey1, Mrps28	hairy/enhancer-of-split related with YRPW motif 1;mitochondrial ribosomal protein S28
CUST_400_PI419771968		AK016118	chr3	+	107677712	107678398	31.5445	up	intergenic	NM_007778, NM_133867	Csf1, Eps8l3	colony stimulating factor 1 (macrophage);EPS8-like 3
CUST_2539_PI419771968	AK006240	uc007nan	chr12	-	9572041	9577391	31.4755	up	intergenic	NM_029321, NM_011859	Ttc32, Osr1	tetratricopeptide repeat domain 32;odd-skipped related 1 (Drosophila)
CUST_12707_PI419771968		AK136184	chr10	-	16670900	16675819	31.4415	up	intergenic	NM_008703, NM_010828	Nmbr, Cited2	neuromedin B receptor;Cbp/p300-interacting transactivator, with Glu/Asp-rich carboxy-terminal domain, 2
CUST_8340_PI419771968		AK017066	chr18	-	32272113	32280067	31.3211	up	intergenic	NM_173441, NM_008934	Iws1, Proc	IWS1 homolog (S. cerevisiae);protein C
CUST_7138_PI419771968		AK006955	chr4	+	127208865	127210129	31.123	up	intergenic	NM_010291, NM_001134733	Gjb5, CK137956	gap junction protein, beta 5;cDNA sequence CK137956
CUST_6549_PI419771968	AK076688	uc009qvk	chr9	+	81349003	81354573	30.8797	up	intergenic	NM_022016, NM_010482	Impg1, Htr1b	interphotoreceptor matrix proteoglycan 1;5-hydroxytryptamine (serotonin) receptor 1B
CUST_6121_PI419771968	AK082314	uc009kuc	chr8	-	8044576	8484721	30.8102	up	intergenic	NM_011388, NM_010111	Slc10a2, Efnb2	solute carrier family 10, member 2;ephrin B2
CUST_8075_PI419771968		AK015994	chr3	-	134067106	134086599	30.6248	up	intergenic	NM_001004367, NM_021382	Cxxc4, Tacr3	CXXC finger 4;tachykinin receptor 3
CUST_7212_PI419771968		AK007311	chr14	-	48980247	48980948	30.3524	up	intergenic	NM_033602, NM_172600	Peli2, 6720456H20Rik	pellino 2;transmembrane protein 260
CUST_3136_PI419771968	AK015316	uc007upe	chr14	+	72256515	72320245	30.09	up	intergenic	NM_008115, NM_207636	Gfra2, Fndc3a	glial cell line derived neurotrophic factor family receptor alpha 2;fibronectin type III domain containing 3A
CUST_4661_PI419771968	BC062821	uc008pmf	chr3	+	68935154	68961099	29.8718	up	intergenic	NM_008467, NM_027843	Kpna4, Arl14	karyopherin (importin) alpha 4;ADP-ribosylation factor-like 14
CUST_8849_PI419771968		AK019805	chr8	+	116041181	116074708	29.2968	up	intergenic	NM_130457, NM_173015	Cntnap4, Mon1b	contactin associated protein-like 4;MON1 homolog b (yeast)
CUST_8129_PI419771968		AK016144	chr12	+	100807949	100809624	29.1473	up	intergenic	NM_183186, NM_030172	Foxn3, 2610021K21Rik	forkhead box N3;EF-hand calcium binding domain 11
CUST_8790_PI419771968		AK019609	chr9	+	56779437	56781352	28.8174	up	intergenic	NM_175483, NM_133976	Snx33, Imp3	sorting nexin 33;IMP3, U3 small nucleolar ribonucleoprotein, homolog (yeast)
CUST_13042_PI419771968		AB160648	chr12	-	116861371	116861665	28.8062	up	intergenic	NM_174885, NM_001004066	Adam6a, Zfp386	a disintegrin and metallopeptidase domain 6A;zinc finger protein 386 (Kruppel-like)
CUST_8120_PI419771968		AK016126	chr3	+	150957966	150959267	28.763	up	intergenic	NM_001081298, NM_133222	Lphn2, Eltd1	latrophilin 2;EGF, latrophilin seven transmembrane domain containing 1
CUST_1628_PI419771968	AK087209	uc007anc	chr1	-	30775398	30776806	28.5733	up	intergenic	NM_001013750, NM_001081080	Gm597, Phf3	predicted gene 597;PHD finger protein 3
CUST_7895_PI419771968		AK015390	chr6	-	29260771	29262223	28.4571	up	intergenic	NM_001101486, NM_207258	Fam71f2, Fam71f1	family with sequence similarity 71, member F2;family with sequence similarity 71, member F1
CUST_8061_PI419771968		AK015927	chr6	-	148608499	148626522	28.3522	up	intergenic	NM_198967, NM_001081113	Tmtc1, Ipo8	transmembrane and tetratricopeptide repeat containing 1;importin 8
CUST_7859_PI419771968		AK015253	chr9	+	57238876	57248171	28.2117	up	intergenic	NM_028820, NM_176831	1700017B05Rik, Ppcdc	RIKEN cDNA 1700017B05 gene;phosphopantothenoylcysteine decarboxylase
CUST_4855_PI419771968	AK076817	uc008sae	chr4	-	11926620	11936190	28.0566	up	intergenic	NM_001098231, NM_177861	Pdp1, Tmem67	pyruvate dehyrogenase phosphatase catalytic subunit 1;transmembrane protein 67
CUST_8777_PI419771968		AK019571	chr4	+	107626536	107633326	28.0399	up	intergenic	NM_009949, NM_146255	Cpt2, Slc1a7	carnitine palmitoyltransferase 2;solute carrier family 1 (glutamate transporter), member 7
CUST_6882_PI419771968		AK004326	chr5	+	20234211	20234710	27.9124	up	intergenic	NM_001170746, NM_172992	Magi2, Phtf2	membrane associated guanylate kinase, WW and PDZ domain containing 2;putative homeodomain transcription factor 2
CUST_8305_PI419771968		AK016911	chr10	-	75298720	75300169	27.7641	up	intergenic	NM_010361, NM_010798	Gstt2, Mif	glutathione S-transferase, theta 2;macrophage migration inhibitory factor
CUST_1017_PI419771968		AK080704	chr3	+	17693919	17695329	27.7316	up	intergenic	NM_172677, NM_029289	Ythdf3, Cypt12	YTH domain family 3;cysteine-rich perinuclear theca 12
CUST_6871_PI419771968		AK003944	chr8	+	109111042	109118720	27.6551	up	intergenic	NM_001037809, NM_009864	Cdh3, Cdh1	cadherin 3;cadherin 1
CUST_112_PI419771968		AK006165	chr14	+	77077374	77086899	27.5274	up	intergenic	NM_001160326, NM_172488	Serp2, 9030625A04Rik	stress-associated endoplasmic reticulum protein family member 2;laccase (multicopper oxidoreductase) domain containing 1
CUST_7181_PI419771968		AK007160	chr7	-	48315986	48345213	27.4921	up	intergenic	NM_183166, NM_001033782	Gm4884, Gm5592	predicted gene 4884;predicted gene 5592
CUST_1620_PI419771968	AK135932	uc007akd	chr1	+	17158485	17163184	27.155	up	intergenic	NM_010267, NM_053191	Gdap1, Pi15	ganglioside-induced differentiation-associated-protein 1;peptidase inhibitor 15
CUST_3916_PI419771968	AK016280	uc008eud	chr18	-	43228329	43330928	26.8883	up	intergenic	NM_028392, NM_178749	Ppp2r2b, Stk32a	protein phosphatase 2 (formerly 2A), regulatory subunit B (PR 52), beta isoform;serine/threonine kinase 32A
CUST_4289_PI419771968	AK017239	uc008jth	chr2	-	59220558	59224739	26.8529	up	intergenic	NM_026361, NM_029723	Pkp4, Dapl1	plakophilin 4;death associated protein-like 1
CUST_8780_PI419771968		AK019580	chr5	-	39833239	39834813	26.8369	up	intergenic	NM_013748, NM_010474	Clnk, Hs3st1	cytokine-dependent hematopoietic cell linker;heparan sulfate (glucosamine) 3-O-sulfotransferase 1
CUST_1656_PI419771968	AK006937	uc007axl	chr1	-	51514777	51515775	26.64	up	intergenic	NM_138741, NM_028696	Sdpr, Obfc2a	serum deprivation response;nucleic acid binding protein 1
CUST_6699_PI419771968	Rp2h	uc009ssx	chrX	+	19941733	19982779	26.5895	up	intergenic	NM_177353, NM_199317	Slc9a7, Phf16	solute carrier family 9 (sodium/hydrogen exchanger), member 7;PHD finger protein 16
CUST_5486_PI419771968	AK005895	uc009bfg	chr6	+	30410984	30413313	26.5038	up	intergenic	NM_029742, NM_178625	Klhdc10, Tmem209	kelch domain containing 10;transmembrane protein 209
CUST_8309_PI419771968		AK016932	chr10	-	81778119	81779304	26.4501	up	intergenic	NM_001105557, NM_001255990	Zfp938, Gm1553	zinc finger protein 938;predicted gene 1553
CUST_7865_PI419771968		AK015278	chr6	+	34809704	34810937	26.3403	up	intergenic	NM_178630, NM_197986	Agbl3, Tmem140	ATP/GTP binding protein-like 3;transmembrane protein 140
CUST_13084_PI419771968		AJ409467	chr2	-	151080847	151081091	26.3135	up	intergenic	NM_001097977, NM_198655	Gm14151, 4921509C19Rik	predicted gene 14151;RIKEN cDNA 4921509C19 gene
CUST_8094_PI419771968		AK016055	chr9	-	3184956	3185814	26.1947	up	intergenic	N/A, NM_026303	N/A, Alkbh8	N/A; alkB, alkylation repair homolog 8 (E. coli)
CUST_5199_PI419771968	AK016658	uc008xdq	chr5	+	35704201	35710326	26.0053	up	intergenic	NM_007418, NM_010445	Adra2c, Hmx1	drenergic receptor, alpha 2c;H6 homeobox 1
CUST_3346_PI419771968	AK005608	uc007xax	chr15	-	83187963	83197441	25.744	up	intergenic	NM_025445, NM_011862	Arfgap3, Pacsin2	ADP-ribosylation factor GTPase activating protein 3;protein kinase C and casein kinase substrate in neurons 2
CUST_5477_PI419771968	AK052888	uc009azl	chr6	+	17148106	17160152	25.6885	up	intergenic	NM_207176, NM_016900	Tes, Cav2	testis derived transcript;caveolin 2
CUST_7641_PI419771968		AK014034	chr7	-	91012851	91013801	25.6519	up	intergenic	NM_029335, NM_030705	1700026D08Rik, Mesdc1	RIKEN cDNA 1700026D08 gene;mesoderm development candidate 1
CUST_145_PI419771968		AK007099	chr17	-	30759393	30761234	25.5417	up	intergenic	NM_025374, NM_013811	Glo1, Dnahc8	glyoxalase 1;dynein, axonemal, heavy chain 8
CUST_7130_PI419771968		AK006913	chr11	+	69107652	69108979	25.4531	up	intergenic	NM_008192, NM_172560	Gucy2e, Cntrob	guanylate cyclase 2e;centrobin, centrosomal BRCA2 interacting protein
CUST_680_PI419771968		AK039489	chr13	-	44288957	44311856	25.1035	up	intergenic	NM_009856, NM_001205043	Cd83, Jarid2	CD83 antigen;jumonji, AT rich interactive domain 2
CUST_2094_PI419771968	AK029692	uc007gvg	chr10	+	93359902	93364701	25.0381	up	intergenic	NM_019648, NM_172538	Metap2, Vezt	methionine aminopeptidase 2;vezatin, adherens junctions transmembrane protein
CUST_4542_PI419771968	AK015810	uc008ocf	chr2	-	170404917	170427517	24.9331	up	intergenic	NM_001110152, NM_029761	Pfdn4, Dok5	prefoldin 4;docking protein 5
CUST_7067_PI419771968		AK006665	chr5	-	88720385	88730048	24.9038	up	intergenic	NM_001110779, NM_008644	Gm7714, Prol1	predicted gene 7714;proline rich, lacrimal 1
CUST_4165_PI419771968	AK019620	uc008iaa	chr19	+	57348449	57351542	24.7287	up	intergenic	NM_178688, NM_145505	Ablim1, Fam160b1	actin-binding LIM protein 1;family with sequence similarity 160, member B1
CUST_4171_PI419771968	AK076683	uc008iaz	chr19	-	59001329	59018144	24.6999	up	intergenic	NM_175199, NM_178689	Hspa12a, Eno4	heat shock protein 12A;enolase 4
CUST_4589_PI419771968	AK005828	uc008oom	chr3	-	7925303	7954887	24.6822	up	intergenic	NM_008371, NM_025285	Il7, Stmn2	interleukin 7;stathmin-like 2
CUST_8021_PI419771968		AK015798	chr2	-	16840305	16935353	24.601	up	intergenic	NM_026162, NM_028757	Plxdc2, Nebl	plexin domain containing 2;nebulette
CUST_8256_PI419771968		AK016735	chr2	-	4056524	4062185	24.5474	up	intergenic	NM_025626, NM_172475	Fam107b, Frmd4a	family with sequence similarity 107, member B;FERM domain containing 4A
CUST_5928_PI419771968	AK030117	uc009hrh	chr7	-	80926314	80961317	24.4123	up	intergenic	NM_001162532, NM_009181	Fam174b, St8sia2	family with sequence similarity 174, member B;ST8 alpha-N-acetyl-neuraminide alpha-2,8-sialyltransferase 2
CUST_5518_PI419771968	TCRB	uc009bnv	chr6	+	41012510	41286443	24.3123	up	intergenic	NM_023333, NM_001038996	2210010C04Rik, Try10	RIKEN cDNA 2210010C04 gene;trypsin 10
CUST_392_PI419771968		AK015723	chr8	-	35646078	35647547	24.2703	up	intergenic	NM_026432, NM_175091	Tmem66, Tnks	transmembrane protein 66;tankyrase, TRF1-interacting ankyrin-related ADP-ribose polymerase
CUST_2777_PI419771968	AK005856	uc007qcc	chr13	+	35273491	35279883	24.1842	up	intergenic	NM_001110331, NM_009881	Eci2, Cdyl	enoyl-Coenzyme A delta isomerase 2;chromodomain protein, Y chromosome-like
CUST_8024_PI419771968		AK015804	chr10	+	61053988	61054965	24.0978	up	intergenic	NM_153542, NM_001177511	Lrrc20, Npffr1	leucine rich repeat containing 20;neuropeptide FF receptor 1
CUST_7183_PI419771968		AK007172	chrX	-	67182433	67396763	23.9479	up	intergenic	NM_008032, NM_010498	Aff2, Ids	AF4/FMR2 family, member 2;iduronate 2-sulfatase
CUST_7776_PI419771968		AK015030	chr2	+	78685650	78686739	23.9131	up	intergenic	NM_030560, NM_009454	Cwc22, Ube2e3	CWC22 spliceosome-associated protein homolog (S. cerevisiae);ubiquitin-conjugating enzyme E2E 3
CUST_6215_PI419771968	AK076954	uc009lzq	chr8	+	72797490	72803813	23.8131	up	intergenic	NM_001168290, NM_001146153	Sugp2, Homer3	SURP and G patch domain containing 2;homer homolog 3 (Drosophila)
CUST_2606_PI419771968	AK050197	uc007nus	chr12	+	72456427	72599698	23.7146	up	intergenic	NM_001190466, NM_026102	Dact1, Daam1	dapper homolog 1, antagonist of beta-catenin (xenopus);dishevelled associated activator of morphogenesis 1
CUST_7083_PI419771968		AK006721	chr13	-	51009339	51025250	23.6442	up	intergenic	NM_001033770, NM_011462	Gm904, Spin1	predicted gene 904;spindlin 1
CUST_5729_PI419771968	AK019585	uc009elp	chr6	+	135608933	135633409	23.2113	up	intergenic	NM_010128, NM_008171	Emp1, Grin2b	epithelial membrane protein 1;glutamate receptor, ionotropic, NMDA2B (epsilon 2)
CUST_6627_PI419771968	AK077029	uc009rxc	chr9	-	114146814	114226146	23.1196	up	intergenic	NM_001101510, NM_007535	Susd5, Bcl2a1c	sushi domain containing 5;B cell leukemia/lymphoma 2 related protein A1c
CUST_5078_PI419771968	AK017111	uc008vss	chr4	-	146437474	146442545	23.1183	up	intergenic	NM_009051, NM_001083918	Rex2, Gm13139	reduced expression 2;predicted gene 13139
CUST_5305_PI419771968	AK076906	uc008yik	chr5	-	101339021	101342726	23.1081	up	intergenic	NM_172715, NM_144955	Agpat9, Nkx6-1	1-acylglycerol-3-phosphate O-acyltransferase 9;NK6 homeobox 1
CUST_6594_PI419771968	AK131742	uc009rha	chr9	-	103821737	103862465	22.9579	up	intergenic	NM_178638, NM_028721	Tmem108, Nphp3	transmembrane protein 108;nephronophthisis 3 (adolescent)
CUST_7098_PI419771968		AK006792	chr9	-	63886271	63889272	22.9314	up	intergenic	NM_008542, NM_145835	Smad6, Lctl	SMAD family member 6;lactase-like
CUST_651_PI419771968		AK036704	chr10	+	39619134	39627737	22.8171	up	intergenic	NM_011264, NM_001163503	Rev3l, 2010001E11Rik	REV3-like, catalytic subunit of DNA polymerase zeta RAD54 like (S. cerevisiae);RIKEN cDNA 2010001E11 gene
CUST_8800_PI419771968		AK019646	chr6	-	117445084	117448928	22.811	up	intergenic	NM_021704, NM_177684	Cxcl12, Zfp637	chemokine (C-X-C motif) ligand 12;zinc finger protein 637
CUST_7118_PI419771968		AK006865	chr1	-	97887235	97918335	22.6434	up	intergenic	NM_009183, NM_172658	St8sia4, Slco4c1	ST8 alpha-N-acetyl-neuraminide alpha-2,8-sialyltransferase 4;solute carrier organic anion transporter family, member 4C1
CUST_1923_PI419771968	AK029503	uc007els	chr10	-	16671101	16815588	22.456	up	intergenic	NM_008703, NM_010828	Nmbr, Cited2	neuromedin B receptor;Cbp/p300-interacting transactivator, with Glu/Asp-rich carboxy-terminal domain, 2
CUST_8210_PI419771968		AK016453	chr17	-	33920284	33922669	22.2043	up	intergenic	NM_020581, NM_030697	Angptl4, Kank3	angiopoietin-like 4;KN motif and ankyrin repeat domains 3
CUST_8197_PI419771968		AK016405	chr14	-	51937009	51965164	22.1923	up	intergenic	NM_053113, NM_011686	Ear11, Vmn2r88	eosinophil-associated, ribonuclease A family, member 11;vomeronasal 2, receptor 88
CUST_6464_PI419771968	AK140089	uc009phk	chr9	+	46721685	46730650	22.1737	up	intergenic	NM_183104, NM_207675	4931429L15Rik, Cadm1	RIKEN cDNA 4931429L15 gene;cell adhesion molecule 1
CUST_4790_PI419771968	AK076734	uc008rjv	chr3	+	131422768	131693705	22.0646	up	intergenic	NM_011863, NM_020265	Papss1, Dkk2	3'-phosphoadenosine 5'-phosphosulfate synthase 1;dickkopf homolog 2 (Xenopus laevis)
CUST_4549_PI419771968	AK018940	uc008ods	chr2	+	173116755	173117097	21.7597	up	intergenic	NM_022995, NM_028158	Pmepa1, 1700021F07Rik	prostate transmembrane protein, androgen induced 1;RIKEN cDNA 1700021F07 gene
CUST_13085_PI419771968		AJ409473	chr10	+	18519750	18520117	21.5848	up	intergenic	NM_177706, NM_022032	Gm4922, Perp	predicted gene 4922;PERP, TP53 apoptosis effector
CUST_10361_PI419771968		AK039921	chr5	+	86495836	86496920	21.5546	up	intergenic	NM_007683, NM_019992	Cenpc1, Stap1	centromere protein C1;signal transducing adaptor family member 1
CUST_7893_PI419771968		AK015386	chr11	+	103289593	103290808	21.518	up	intergenic	NM_183034, NM_001033434	Plekhm1, Gm884	pleckstrin homology domain containing, family M (with RUN domain) member 1;predicted gene 884
CUST_4822_PI419771968	AK081104	uc008rsi	chr3	+	150957089	150959605	21.5013	up	intergenic	NM_001081298, NM_133222	Lphn2, Eltd1	latrophilin 2;EGF, latrophilin seven transmembrane domain containing 1
CUST_7981_PI419771968		AK015643	chr1	+	186536375	186542868	21.4213	up	intergenic	NM_028516, NM_008250	1700056E22Rik, Hlx	RIKEN cDNA 1700056E22 gene;H2.0-like homeobox
CUST_3347_PI419771968	AK132681	uc007xaz	chr15	-	83187989	83197712	21.4138	up	intergenic	NM_025445, NM_011862	Arfgap3, Pacsin2	ADP-ribosylation factor GTPase activating protein 3;protein kinase C and casein kinase substrate in neurons 2
CUST_2141_PI419771968	AK015581	uc007hed	chr10	+	118762163	118768918	21.2574	up	intergenic	NM_027994, NM_133442	Cand1, Grip1	cullin associated and neddylation disassociated 1;glutamate receptor interacting protein 1
CUST_8168_PI419771968		AK016287	chr15	-	69064360	69065429	21.0797	up	intergenic	NM_010158, NM_177819	Khdrbs3, Fam135b	KH domain containing, RNA binding, signal transduction associated 3;family with sequence similarity 135, member B
CUST_8011_PI419771968		AK015759	chr12	+	111149994	111151728	20.5449	up	intergenic	NM_001163175, NM_172119	Begain, Dio3	brain-enriched guanylate kinase-associated;deiodinase, iodothyronine type III
CUST_8090_PI419771968		AK016047	chr1	-	83656124	83908146	20.4438	up	intergenic	NM_172430, NM_001003948	Sphkap, Pid1	SPHK1 interactor, AKAP domain containing;phosphotyrosine interaction domain containing 1
CUST_6437_PI419771968	AK014147	uc009pai	chr9	+	41184643	41240162	20.3769	up	intergenic	NM_176860, NM_011436	Ubash3b, Sorl1	ubiquitin associated and SH3 domain containing, B;sortilin-related receptor, LDLR class A repeats-containing
CUST_1811_PI419771968	AK019628	uc007dat	chr1	-	156088650	156104036	20.306	up	intergenic	NM_001204908, NM_009782	Zfp648, Cacna1e	zinc finger protein 648;calcium channel, voltage-dependent, R type, alpha 1E subunit
CUST_7545_PI419771968		AK013501	chr6	-	6809854	6810384	20.1863	up	intergenic	NM_009169, NM_010057	Shfm1, Dlx6	split hand/foot malformation (ectrodactyly) type 1;distal-less homeobox 6
CUST_5750_PI419771968	AK076842	uc009eta	chr6	-	147658504	147667972	20.0857	up	intergenic	NM_025911, NM_178797	Ccdc91, Far2	coiled-coil domain containing 91;fatty acyl CoA reductase 2
CUST_1831_PI419771968	AK076808	uc007diu	chr1	+	166891051	166892955	20.0172	up	intergenic	NM_008510, NM_032005	Xcl1, Tbx19	chemokine (C motif) ligand 1;T-box 19
CUST_8222_PI419771968		AK016541	chr9	+	52878703	52882187	19.5069	up	intergenic	NM_178906, NM_029936	AI593442, Ddx10	expressed sequence AI593442;DEAD (Asp-Glu-Ala-Asp) box polypeptide 10
CUST_8132_PI419771968		AK016152	chr10	+	96498401	96523693	19.4493	up	intergenic	NM_007569, NM_001190451	Btg1, Dcn	B cell translocation gene 1, anti-proliferative;decorin
CUST_3268_PI419771968	AK043252	uc007vyl	chr15	+	61869541	62090192	19.2914	up	intergenic	NM_010849, NM_031378	Myc, Gsdmc	myelocytomatosis oncogene;gasdermin C
CUST_8051_PI419771968		AK015867	chr5	-	26801468	26819829	19.2275	up	intergenic	NM_001134299, NM_010075	Gm10220, Dpp6	predicted gene 10220;dipeptidylpeptidase 6
CUST_3595_PI419771968	AK007854	uc007zzm	chr16	-	93343960	93353434	19.1787	up	intergenic	NM_001111021, NM_145482	Runx1, Setd4	runt related transcription factor 1;SET domain containing 4
CUST_7878_PI419771968		AK015305	chr19	-	58948419	58949628	19.0456	up	intergenic	NM_175199, NM_178689	Hspa12a, Eno4	heat shock protein 12A;enolase 4
CUST_1631_PI419771968	AK003327	uc007apm	chr1	+	35936689	35937964	18.9621	up	intergenic	NM_145516, NM_015818	Plekhb2, Hs6st1	pleckstrin homology domain containing, family B (evectins) member 2;heparan sulfate 6-O-sulfotransferase 1
CUST_7450_PI419771968		AK012078	chr9	-	118311582	118312420	18.9525	up	intergenic	NM_026442, NM_010136	Cmc1, Eomes	COX assembly mitochondrial protein 1;eomesodermin homolog (Xenopus laevis)
CUST_8245_PI419771968		AK016684	chr2	+	146368666	146371844	18.8623	up	intergenic	NM_001033348, NM_001033298	Ralgapa2, Plk1s1	Ral GTPase activating protein, alpha subunit 2 (catalytic);polo-like kinase 1 substrate 1
CUST_1220_PI419771968		AK131685	chr9	+	102595214	102596164	18.7293	up	intergenic	NM_181394, NM_019764	Anapc13, Amotl2	anaphase promoting complex subunit 13;angiomotin-like 2
CUST_8339_PI419771968		AK017064	chr12	+	81038259	81039373	18.6993	up	intergenic	NM_009014, NM_007564	Rad51l1, Zfp36l1	RAD51 homolog B;zinc finger protein 36, C3H type-like 1
CUST_8260_PI419771968		AK016750	chr1	-	138499609	138502045	18.6088	up	intergenic	NM_001081258, NM_001160251	Kif14, Zfp281	kinesin family member 14;zinc finger protein 281
CUST_13365_PI419771968		M24318	chr6	-	68860416	69193439	18.5121	up	intergenic	NM_020047, NM_009075	Tacstd2, Rpia	tumor-associated calcium signal transducer 2;ribose 5-phosphate isomerase A
CUST_7788_PI419771968		AK015070	chr16	+	78757977	78759229	18.4853	up	intergenic	NM_001252438, NM_139134	D16Ertd472e, Chodl	DNA segment, Chr 16, ERATO Doi 472, expressed;chondrolectin
CUST_309_PI419771968		AK012965	chr14	+	21460284	21461072	18.3778	up	intergenic	NM_030180, NM_021508	Usp54, Myoz1	ubiquitin specific peptidase 54;myozenin 1
CUST_7892_PI419771968		AK015382	chr10	-	13647003	13648770	18.3597	up	intergenic	NM_025446, NM_010437	Aig1, Hivep2	androgen-induced 1;human immunodeficiency virus type I enhancer binding protein 2
CUST_6480_PI419771968	AK007116	uc009pqw	chr9	+	54113914	54117106	18.2859	up	intergenic	NM_007810, NM_177350	Cyp19a1, Gldn	cytochrome P450, family 19, subfamily a, polypeptide 1;gliomedin
CUST_6987_PI419771968		AK006109	chr13	-	35302528	35303917	18.1344	up	intergenic	NM_001110331, NM_009881	Eci2, Cdyl	enoyl-Coenzyme A delta isomerase 2;chromodomain protein, Y chromosome-like
CUST_4059_PI419771968	AK039403	uc008gue	chr19	-	12592404	12671056	18.0628	up	intergenic	NM_172442, NM_001013762	Dtx4, Gm4952	deltex 4 homolog (Drosophila);predicted gene 4952
CUST_12851_PI419771968		AK145513	chr18	+	18987738	18990627	17.8933	up	intergenic	NM_007664, NM_007882	Cdh2, Dsc3	cadherin 2;desmocollin 3
CUST_7856_PI419771968		AK015246	chr9	-	107255619	107256317	17.7944	up	intergenic	NM_175486, NM_001174047	6430571L13Rik, Cacna2d2	RIKEN cDNA 6430571L13 gene;calcium channel, voltage-dependent, alpha 2/delta subunit 2
CUST_219_PI419771968		AK009418	chr13	-	99846482	99857876	17.759	up	intergenic	NM_027064, NM_001004149	1700024P04Rik, Zfp366	RIKEN cDNA 1700024P04 gene;zinc finger protein 366
CUST_7850_PI419771968		AK015234	chr4	+	133466706	133467356	17.6966	up	intergenic	NM_009097, NM_016957	Rps6ka1, Hmgn2	ribosomal protein S6 kinase polypeptide 1;high mobility group nucleosomal binding domain 2
CUST_8080_PI419771968		AK016019	chr16	+	38017408	38054612	17.5553	up	intergenic	NM_153394, NM_019827	Gpr156, Gsk3b	G protein-coupled receptor 156;glycogen synthase kinase 3 beta
CUST_2518_PI419771968	AK079017	uc007mwe	chr11	+	121664420	121671633	17.5482	up	intergenic	NM_144797, NM_029049	Metrnl, Ptchd3	meteorin, glial cell differentiation regulator-like;patched domain containing 3
CUST_6312_PI419771968	AK080070	uc009nic	chr8	-	111077152	111108495	17.4865	up	intergenic	NM_010817, NM_007496	Psmd7, Zfhx3	proteasome (prosome, macropain) 26S subunit, non-ATPase, 7;zinc finger homeobox 3
CUST_8013_PI419771968		AK015765	chr13	+	27384484	27397901	17.3844	up	intergenic	NM_025896, NM_011166	Prl3a1, Prl6a1	prolactin family 3, subfamily a, member 1;prolactin family 6, subfamily a, member 1
CUST_9416_PI419771968		AK029924	chr8	-	9129422	9132291	17.0905	up	intergenic	NM_176849, NM_173446	Arglu1, Fam155a	arginine and glutamate rich 1;family with sequence similarity 155, member A
CUST_8184_PI419771968		AK016360	chr1	-	61663516	61667723	16.8162	up	intergenic	NM_017480, NM_001081050	Icos, Pard3b	inducible T cell co-stimulator;par-3 partitioning defective 3 homolog B (C. elegans)
CUST_2847_PI419771968	AK076976	uc007qzr	chr13	-	66604095	66620459	16.8054	up	intergenic	NM_178364, NM_026219	Zfp369, Uqcrb	zinc finger protein 369;ubiquinol-cytochrome c reductase binding protein
CUST_5803_PI419771968	AK076965	uc009fxc	chr7	+	28554249	28556809	16.7118	up	intergenic	NM_009560, NM_011762	Zfp60, Zfp59	zinc finger protein 60;zinc finger protein 59
CUST_2986_PI419771968	AK005833	uc007srf	chr14	-	25425925	25436533	16.5785	up	intergenic	NM_011297, NM_183208	Rps24, Zmiz1	ribosomal protein S24;zinc finger, MIZ-type containing 1
CUST_8318_PI419771968		AK016987	chr8	+	37239194	37241477	16.5697	up	intergenic	NM_172911, NM_001081150	D8Ertd82e, Lonrf1	DNA segment, Chr 8, ERATO Doi 82, expressed;LON peptidase N-terminal domain and ring finger 1
CUST_8783_PI419771968		AK019584	chr12	+	111474701	111476844	16.556	up	intergenic	NM_001163175, NM_172119	Begain, Dio3	brain-enriched guanylate kinase-associated;deiodinase, iodothyronine type III
CUST_3412_PI419771968	AK043982	uc007xwu	chr15	+	102627925	102649975	16.4196	up	intergenic	NM_026192, NM_010464	Calcoco1, Hoxc13	calcium binding and coiled coil domain 1;homeobox C13
CUST_8039_PI419771968		AK015845	chr3	+	142693577	142703714	16.318	up	intergenic	NM_178654, NM_010723	Pkn2, Lmo4	protein kinase N2;LIM domain only 4
CUST_7824_PI419771968		AK015152	chr5	+	123728136	123729594	16.1851	up	intergenic	NM_026000, NM_029850	Psmd9, Bcl7a	proteasome (prosome, macropain) 26S subunit, non-ATPase, 9;B cell CLL/lymphoma 7A
CUST_4136_PI419771968	AK052812	uc008hrb	chr19	+	45619240	45620834	16.1366	up	intergenic	NM_001037758, NM_020032	Btrc, Poll	beta-transducin repeat containing protein;polymerase (DNA directed), lambda
CUST_8029_PI419771968		AK015816	chr17	+	4634979	4637471	16.1159	up	intergenic	NM_198958, NM_001085355	Nox3, Arid1b	NADPH oxidase 3;AT rich interactive domain 1B (SWI-like)
CUST_7116_PI419771968		AK006860	chr14	-	16833311	16869785	16.1109	up	intergenic	NM_146052, NM_027695	Lrrc3b, Oxsm	leucine rich repeat containing 3B;3-oxoacyl-ACP synthase, mitochondrial
CUST_8229_PI419771968		AK016587	chr17	+	89719566	89726673	15.8856	up	intergenic	NM_013523, NM_020252	Fshr, Nrxn1	follicle stimulating hormone receptor;neurexin I
CUST_8015_PI419771968		AK015774	chr6	-	89219510	89223201	15.8441	up	intergenic	NM_175017, NM_008881	4933427D06Rik, Plxna1	RIKEN cDNA 4933427D06 gene;plexin A1
CUST_7916_PI419771968		AK015451	chrX	-	20783706	20798791	15.3442	up	intergenic	NM_183185, NM_007429	Zfp300, Agtr2	zinc finger protein 300;angiotensin II receptor, type 2
CUST_8355_PI419771968		AK017123	chr5	+	135395659	135396508	15.3048	up	intergenic	NM_020504, NM_024479	Cldn13, Wbscr27	claudin 13;Williams Beuren syndrome chromosome region 27 (human)
CUST_8151_PI419771968		AK016233	chr8	+	128046392	128059624	15.2033	up	intergenic	NM_001081337, NM_028908	Sipa1l2, 4933403G14Rik	signal-induced proliferation-associated 1 like 2;microtubule-associated protein 10
CUST_7749_PI419771968		AK014867	chr1	+	16921050	16921877	15.1797	up	intergenic	NM_016923, NM_020604	Ly96, Jph1	lymphocyte antigen 96;junctophilin 1
CUST_1111_PI419771968		AK085506	chr5	+	137395015	137412976	15.1748	up	intergenic	NM_026073, NM_001163243	Rabl5, Fis1	RAB, member of RAS oncogene family-like 5;fission 1 (mitochondrial outer membrane) homolog (yeast)
CUST_7189_PI419771968		AK007196	chr1	+	20704357	20704824	15.128	up	intergenic	NM_153179, NM_010552	Pkhd1, Il17a	polycystic kidney and hepatic disease 1;interleukin 17A
CUST_167_PI419771968		AK007778	chr16	+	93368483	93369274	15.1159	up	intergenic	NM_001111021, NM_145482	Runx1, Setd4	runt related transcription factor 1;SET domain containing 4
CUST_8073_PI419771968		AK015983	chr8	+	89982342	89983334	15.1008	up	intergenic	NM_030563, NM_019626	N4bp1, Cbln1	NEDD4 binding protein 1;cerebellin 1 precursor protein
CUST_4485_PI419771968	8430427H17Rik	uc008nhw	chr2	-	153285481	153318253	15.0455	up	intergenic	NM_001039939, NM_133850	Asxl1, Commd7	additional sex combs like 1;COMM domain containing 7
CUST_13231_PI419771968		BC048919	chr9	-	77214218	77247123	15.007	up	intergenic	NM_027150, NM_001146048	2310046A06Rik, Lrrc1	muscular LMNA-interacting protein;leucine rich repeat containing 1
CUST_8195_PI419771968		AK016402	chr11	+	44399818	44404731	14.9883	up	intergenic	NM_028862, NM_007897	Rnf145, Ebf1	ring finger protein 145;early B cell factor 1
CUST_9159_PI419771968		AK020896	chr15	+	86927961	87084451	14.9784	up	intergenic	NM_145476, NM_001252310	Tbc1d22a, Fam19a5	TBC1 domain family, member 22a;family with sequence similarity 19, member A5
CUST_3245_PI419771968	BC048765	uc007vop	chr15	+	39994152	39999619	14.9375	up	intergenic	NM_172814, NM_011766	Lrp12, Zfpm2	low density lipoprotein-related protein 12;zinc finger protein, multitype 2
CUST_3189_PI419771968	AK038711	uc007uzp	chr14	-	120489164	120594674	14.8395	up	intergenic	NM_001001490, NM_175341	Oxgr1, Mbnl2	oxoglutarate (alpha-ketoglutarate) receptor 1;muscleblind-like 2
CUST_716_PI419771968		AK041974	chr5	+	38285010	38289156	14.8097	up	intergenic	NM_010835, NM_026959	Msx1, Stx18	homeobox, msh-like 1;syntaxin 18
CUST_5902_PI419771968	AK078191	uc009hfa	chr7	-	68849404	69072460	14.6852	up	intergenic	NM_033174, NM_010882	Snurf, Ndn	SNRPN upstream reading frame;necdin
CUST_8036_PI419771968		AK015836	chr12	+	12909525	12914184	14.5707	up	intergenic	NM_029758, NM_008709	Fam49a, Mycn	family with sequence similarity 49, member A;v-myc myelocytomatosis viral related oncogene, neuroblastoma derived (avian)
CUST_3686_PI419771968	AK076892	uc008bbh	chr17	-	25835049	25835794	14.5436	up	intergenic	NM_029624, NM_022422	Lmf1, Gng13	lipase maturation factor 1;guanine nucleotide binding protein (G protein), gamma 13
CUST_3399_PI419771968	AK016307	uc007xol	chr15	+	98816395	98819712	14.5294	up	intergenic	NM_011653, NM_009448	Tuba1a, Tuba1c	tubulin, alpha 1A;tubulin, alpha 1C
CUST_5707_PI419771968	AK033854	uc009ecs	chr6	-	128119721	128133821	14.4716	up	intergenic	NM_175414, NM_011567	Tspan9, Tead4	tetraspanin 9p;TEA domain family member 4
CUST_8060_PI419771968		AK015909	chr2	+	105316657	105317513	14.3677	up	intergenic	NM_009037, NM_001244198	Rcn1, Pax6	reticulocalbin 1;paired box gene 6
CUST_8160_PI419771968		AK016253	chr5	+	124679733	124687146	14.2876	up	intergenic	NM_011256, NM_001081323	Pitpnm2, Mphosph9	phosphatidylinositol transfer protein, membrane-associated 2;M-phase phosphoprotein 9
CUST_13471_PI419771968	E130201H02Rik	NR_024324	chr7	+	127741138	127741989	14.2493	up	intergenic	NM_177213, NM_025899	Abca15, Uqcrc2	ATP-binding cassette, sub-family A (ABC1), member 15;ubiquinol cytochrome c reductase core protein 2
CUST_4431_PI419771968	AK157218	uc008mgp	chr2	-	128142035	128255085	14.2074	up	intergenic	NM_028765, NM_008569	Acoxl, Anapc1	acyl-Coenzyme A oxidase-like;anaphase promoting complex subunit 1
CUST_13668_PI419771968	Gm15698	NR_003564	chr11	-	88825980	88828231	14.1944	up	intergenic	NM_029023, NM_016706	Scpep1, Coil	serine carboxypeptidase 1;coilin
CUST_7073_PI419771968		AK006689	chr10	+	51386794	51395637	14.0543	up	intergenic	NM_153071, NM_001159389	Gprc6a, Rfx6	G protein-coupled receptor, family C, group 6, member A;regulatory factor X, 6
CUST_12438_PI419771968		AK086739	chr14	+	99921763	99976121	14.025	up	intergenic	NM_009769, NM_010636	Klf5, Klf12	Kruppel-like factor 5;Kruppel-like factor 12
CUST_8289_PI419771968		AK016862	chr9	-	114275615	114277348	14.0157	up	intergenic	NM_007535, NM_019922	Bcl2a1c, Crtap	B cell leukemia/lymphoma 2 related protein A1c;cartilage associated protein
CUST_2980_PI419771968	AK012226	uc007sly	chr14	+	23403627	23418490	13.9755	up	intergenic	NM_145459, NM_001253358	Zfp503, Kcnma1	zinc finger protein 503;potassium large conductance calcium-activated channel, subfamily M, alpha member 1
CUST_1477_PI419771968		AK157435	chr7	+	97177669	97197579	13.9047	up	intergenic	NM_021876, NM_146194	Eed, Picalm	embryonic ectoderm development;phosphatidylinositol binding clathrin assembly protein
CUST_8773_PI419771968		AK019555	chr13	-	102161825	102167535	13.8802	up	intergenic	NM_022885, NM_001024955	Slc30a5, Pik3r1	solute carrier family 30 (zinc transporter), member 5;phosphatidylinositol 3-kinase, regulatory subunit, polypeptide 1 (p85 alpha)
[truncated: 508 more rows]
