# Supplementary material for: Long Non-Coding RNA Expression Profiling of Mouse Testis during Postnatal Development
Source: PLoS One. 2013 Oct 10;8(10):e75750. doi: 10.1371/journal.pone.0075750 (PMC3794988; doi:10.1371/journal.pone.0075750)
Supplement: Table S11 — Evolutionarily conserved elements in differentially expressed lncRNAs. (XLS) [file pone.0075750.s014.xls]

## Sheet: exonic sense
Gene Symbol	SeqID	Genomic context	Regulation	PhastCons Bases	LncRNA length	Splice
BC022590	uc008xov	exonic sense	down	282	1004	no
	AK046232	exonic sense	down	152	1133	no
AK031097	uc008pmi	exonic sense	down	260	6332	no
Rab42	uc007cnr	exonic sense	down	2293	4104	yes
	AK031522	exonic sense	down	706	2458	no
	AK153559	exonic sense	down	0	3732	yes
	AK020712	exonic sense	down	51	1210	yes
	AK011429	exonic sense	down	439	811	no
	uc009urr	exonic sense	down	1193	1595	yes
	AK159300	exonic sense	down	951	1398	no
	AK080872	exonic sense	down	131	3956	no
	AK020229	exonic sense	down	101	898	no
	AK035091	exonic sense	down	177	2012	yes
AK008288	uc008elz	exonic sense	down	66	525	no
	AK004353	exonic sense	down	185	592	yes
	BC055305	exonic sense	down	808	1469	no
	AK164377	exonic sense	down	523	2925	no
	AK171786	exonic sense	down	11	3372	no
	AK045553	exonic sense	down	539	2063	yes
	AK028267	exonic sense	down	240	246	no
	AK089646	exonic sense	down	381	4781	no
	AK021307	exonic sense	down	211	770	yes
	AK054342	exonic sense	down	75	3275	yes
AK088966	uc007lmk	exonic sense	down	155	2227	no
AK177174	uc007hso	exonic sense	down	188	271	no
	AK084186	exonic sense	down	371	1399	yes
	AK047541	exonic sense	down	206	3196	yes
	AK028812	exonic sense	down	310	3757	yes
	AK045146	exonic sense	down	1753	4224	no
	AK165856	exonic sense	down	166	839	yes
	AK053547	exonic sense	down	946	1309	no
Hltf	uc008osm	exonic sense	down	3459	3628	yes
	AK035600	exonic sense	down	69	1592	no
	AK033270	exonic sense	down	348	2824	yes
	AK031304	exonic sense	down	128	2220	no
	AK042106	exonic sense	down	87	2336	no
	AK088570	exonic sense	down	482	2996	no
Osbpl3	uc009bxa	exonic sense	down	2242	3218	yes
	AK014755	exonic sense	down	312	1266	no
	AK053161	exonic sense	down	543	2483	no
	AK169946	exonic sense	down	207	5004	no
Rasgrp2	uc008giq	exonic sense	down	198	270	yes
Mdga2	uc007nro	exonic sense	down	808	506	yes
	AK087259	exonic sense	down	23	1116	no
	AK018648	exonic sense	down	20	2725	yes
	AK082703	exonic sense	down	381	2249	no
AK020768	uc007djl	exonic sense	down	199	5211	no
AK138088	uc007nsp	exonic sense	down	186	2411	no
AK164124	uc009aml	exonic sense	down	130	2115	no
	AK031752	exonic sense	down	543	2365	no
	AK042238	exonic sense	down	85	1886	no
	AK013025	exonic sense	down	8	1016	no
	AK032615	exonic sense	down	192	2773	no
	AK054540	exonic sense	down	1392	3595	no
	AK042360	exonic sense	down	880	3084	yes
	AK045630	exonic sense	down	251	3702	no
	AK020076	exonic sense	down	151	1140	no
	AK048477	exonic sense	down	542	4157	no
	AK017864	exonic sense	down	114	944	no
	AK078589	exonic sense	down	207	1554	yes
	AK017702	exonic sense	down	64	3859	yes
AK199358	uc008vch	exonic sense	down	1340	1984	no
	AK051469	exonic sense	down	87	1827	no
AK040948	uc008scb	exonic sense	down	38	2978	no
	AK044510	exonic sense	down	244	2654	no
	AK172723	exonic sense	down	149	2573	yes
Ptch1	uc007qxu	exonic sense	down	2122	3676	yes
	AK032444	exonic sense	down	334	3094	yes
AK050809	uc009euf	exonic sense	down	456	3251	no
Arhgef4	uc007apg	exonic sense	down	982	2358	yes
Creb3l2	uc009bje	exonic sense	down	294	3910	no
	AK046910	exonic sense	down	273	3670	no
	AK020957	exonic sense	down	608	705	no
	AK076294	exonic sense	down	275	3015	yes
AK031165	uc009evk	exonic sense	down	274	4313	no
Gm5643	NR_002883	exonic sense	down	1709	1733	yes
	AK037532	exonic sense	down	501	2214	no
	AK036157	exonic sense	down	123	3845	no
	AK089321	exonic sense	down	0	2253	no
	AK031441	exonic sense	down	196	3476	no
	AK008676	exonic sense	down	151	275	no
mKIAA1125	uc008nyh	exonic sense	down	132	329	yes
Gm10052	NR_002885	exonic sense	down	1428	1428	yes
	AK043387	exonic sense	down	297	3560	yes
	AK035737	exonic sense	down	118	2118	no
	AK140938	exonic sense	down	2488	5138	yes
	AK017434	exonic sense	down	98	1382	no
	AK018045	exonic sense	down	25	1308	no
	AK035727	exonic sense	down	382	2203	no
AK007605	uc007pmx	exonic sense	down	179	955	no
	AK020735	exonic sense	down	33	704	no
	AK044044	exonic sense	down	0	642	no
	AK031039	exonic sense	down	1612	2904	no
	AK087528	exonic sense	down	731	1278	no
Sept11	uc008yec	exonic sense	down	663	1230	yes
	AK028306	exonic sense	down	359	2843	yes
	AK089140	exonic sense	down	267	1651	no
	AK077879	exonic sense	down	128	3404	no
	AK011228	exonic sense	down	506	1117	yes
Mrmt1	uc009gsi	exonic sense	down	345	538	no
AK003723	uc009tar	exonic sense	down	46	1817	yes
	AK078021	exonic sense	down	387	2339	no
AK079263	uc008eyu	exonic sense	down	401	3391	no
AK050859	uc009ttp	exonic sense	down	481	1925	yes
	AK053821	exonic sense	down	64	3502	no
	AK051507	exonic sense	down	48	3064	yes
Mcart6	uc009ujp	exonic sense	down	0	3498	yes
	AK011858	exonic sense	down	93	546	no
	AK045533	exonic sense	down	577	1536	no
	AK052455	exonic sense	down	194	3052	no
Chd6	uc008nro	exonic sense	down	629	719	yes
	AK162395	exonic sense	down	1740	4943	no
	AK083616	exonic sense	down	851	1689	no
	AK084102	exonic sense	down	173	1841	no
	AK035288	exonic sense	down	111	1740	no
	AK004787	exonic sense	down	276	2938	no
AK011693	uc007mla	exonic sense	down	151	1891	yes
Scs	uc009dab	exonic sense	down	270	272	yes
	AK033357	exonic sense	down	423	2840	no
	AK020581	exonic sense	down	38	550	no
	AK053707	exonic sense	down	587	2339	no
	AK049261	exonic sense	down	142	1574	yes
	AK014035	exonic sense	down	308	953	yes
Caper	uc008nmw	exonic sense	down	755	810	yes
	AK035372	exonic sense	down	298	1665	no
	AK021356	exonic sense	down	431	866	no
	AK087552	exonic sense	down	0	842	no
	AK082168	exonic sense	down	94	2751	no
	AK043966	exonic sense	down	267	828	yes
Ncam1	uc009pjm	exonic sense	down	392	1061	yes
	BC096373	exonic sense	down	137	1409	yes
	AK077830	exonic sense	down	137	2792	no
AZ2	uc009rzk	exonic sense	down	877	1934	yes
AK082779	uc009ubc	exonic sense	down	1001	1837	yes
AK078466	uc009dii	exonic sense	down	464	1763	no
Rpl41	uc007hnj	exonic sense	down	179	458	yes
	AK015725	exonic sense	down	71	791	yes
Aup1	uc009cma	exonic sense	down	461	482	yes
BC034252	uc008xqo	exonic sense	down	0	1776	no
Phkb	uc009mqh	exonic sense	down	776	1971	yes
	AK017916	exonic sense	down	82	1845	no
	AK048773	exonic sense	down	1151	3746	no
	AK083087	exonic sense	down	256	2492	yes
AK005214	uc007fjw	exonic sense	down	205	416	yes
Lemd1	uc007coi	exonic sense	down	690	5297	yes
Tnrc15	uc007bwq	exonic sense	down	551	2992	yes
BC002288	uc008mag	exonic sense	down	24	1644	no
	AK012979	exonic sense	down	649	2067	no
	AK046762	exonic sense	down	236	2092	yes
	AK028953	exonic sense	down	313	2444	yes
	AK165095	exonic sense	down	162	3451	yes
	AK079890	exonic sense	down	301	1490	no
AK165766	uc008hzy	exonic sense	down	166	2158	no
	AK038116	exonic sense	down	248	3313	no
	AK009372	exonic sense	down	174	1071	no
	AK088223	exonic sense	down	324	3811	no
	AK019982	exonic sense	down	393	839	no
FAK	uc007wcc	exonic sense	down	260	470	yes
	AK031341	exonic sense	down	45	3289	no
	AK135056	exonic sense	down	69	3862	no
	AK083217	exonic sense	down	83	1010	no
	AK037414	exonic sense	down	259	2718	no
	AK035670	exonic sense	down	382	2982	yes
	AK084869	exonic sense	down	28	758	no
AK085172	uc008nnb	exonic sense	down	161	2269	no
	AK037895	exonic sense	down	183	2640	no
	AK155976	exonic sense	down	752	1361	no
	AK082033	exonic sense	down	0	1549	no
AK047175	uc008xuj	exonic sense	down	279	3104	no
	AK049403	exonic sense	down	155	1869	no
	AK079108	exonic sense	down	729	1758	no
Pip5k1a	uc008qhw	exonic sense	down	487	1453	no
	AK052686	exonic sense	down	1518	2066	yes
	AK147814	exonic sense	down	390	4068	no
Pde7b	uc007eoc	exonic sense	down	467	469	no
Cd200	uc007zio	exonic sense	down	0	316	yes
	AK038074	exonic sense	down	337	2387	no
AK013162	uc008uzj	exonic sense	down	123	1362	no
	AK083165	exonic sense	down	970	3639	no
	AK040093	exonic sense	down	168	348	no
	AK081590	exonic sense	down	471	3302	no
	AK081027	exonic sense	down	1373	2322	no
	AK027946	exonic sense	down	24	707	no
	AK018345	exonic sense	down	93	1676	yes
	AK083728	exonic sense	down	377	3998	no
	AK080554	exonic sense	down	377	1229	no
	AK053579	exonic sense	down	184	1795	yes
AK212208	uc009fyf	exonic sense	down	165	384	no
Ywhag	uc008zzh	exonic sense	down	473	2165	yes
	AK031157	exonic sense	down	0	1519	no
AK038731	uc007zgh	exonic sense	down	1608	3078	no
	BC034330	exonic sense	down	595	2870	no
	AK039609	exonic sense	down	65	3737	no
	AK079628	exonic sense	down	67	885	no
	AK032130	exonic sense	down	689	2957	no
AK036614	uc008bzl	exonic sense	down	213	2030	no
AK155592	uc008vbk	exonic sense	down	321	4424	no
	AK033315	exonic sense	down	243	3180	no
	AK052336	exonic sense	down	226	3826	no
	AK085198	exonic sense	down	715	819	no
	AK170049	exonic sense	down	210	1647	no
	BC106197	exonic sense	down	69	1298	yes
	AK032649	exonic sense	down	1430	3535	no
Hps1	uc008hoa	exonic sense	down	119	1372	yes
	AK034561	exonic sense	down	1476	3102	no
	AK031454	exonic sense	down	464	4019	no
	AK050725	exonic sense	down	122	3152	no
	AK009865	exonic sense	down	61	617	no
	AK086575	exonic sense	down	93	1867	no
	AK081084	exonic sense	down	171	3805	no
	AK030655	exonic sense	down	0	1968	no
	AK140411	exonic sense	down	977	2543	no
	AK048564	exonic sense	down	198	4057	no
AK040602	uc007atk	exonic sense	down	561	1814	yes
AK172713	uc008ozf	exonic sense	down	145	2062	no
	AK035881	exonic sense	down	456	1720	yes
	AK034527	exonic sense	down	138	1292	no
	AK033485	exonic sense	down	319	2241	no
Chchd7	uc008rws	exonic sense	down	284	706	yes
	AK045358	exonic sense	down	443	4174	no
	AK012243	exonic sense	down	285	936	no
AK028767	uc007dlt	exonic sense	down	43	3429	no
BC055065	uc008srw	exonic sense	down	102	2671	no
	AK037549	exonic sense	down	114	3135	no
	AK017913	exonic sense	down	96	1171	no
	AK013575	exonic sense	down	398	1757	yes
Slc25a26	uc009czt	exonic sense	down	737	2113	yes
AK076396	uc009lxi	exonic sense	down	349	3548	yes
	AK020156	exonic sense	down	16	1204	no
	AK045346	exonic sense	down	346	1276	no
mKIAA0569	uc008jph	exonic sense	down	826	1392	yes
Cflar	uc007bcr	exonic sense	down	24	1106	yes
	AK038861	exonic sense	down	492	1677	no
	AK013657	exonic sense	down	244	1255	no
IIGP	uc008fab	exonic sense	down	0	1331	yes
	BC037747	exonic sense	down	261	1035	no
	AK031784	exonic sense	down	361	2471	no
IKKbeta	uc009ldv	exonic sense	down	140	636	no
	AK163795	exonic sense	down	949	2569	no
	AK053912	exonic sense	down	1079	3683	no
	AK006377	exonic sense	up	158	405	yes
	AK006765	exonic sense	up	145	627	yes
AK016078	uc007djs	exonic sense	up	267	821	yes
Slco6d1(AK133206)	uc007cfw	exonic sense	up	159	2837	yes
1700012B09Rik	uc009oex	exonic sense	up	260	658	yes
AK029878	uc008dvs	exonic sense	up	1683	3231	yes
	AK016098	exonic sense	up	43	1188	yes
mKIAA1317	uc008etg	exonic sense	up	463	810	yes
	AK019622	exonic sense	up	0	504	yes
	AK015432	exonic sense	up	257	1118	yes
Morn3	uc008zmz	exonic sense	up	439	832	no
	AK015262	exonic sense	up	505	958	yes
AK038423	uc007azi	exonic sense	up	70	732	yes
AK029630	uc007dak	exonic sense	up	402	1746	yes
	AK015258	exonic sense	up	13	872	yes
Ccdc37(AK021139)	uc009cxi	exonic sense	up	0	827	yes
Rpgrip1(AK039097)	uc007toq	exonic sense	up	706	1729	yes
Nme5(AK138562)	uc008ekr	exonic sense	up	353	464	yes
	AK006604	exonic sense	up	546	1269	yes
AK016430	uc008xve	exonic sense	up	305	1378	yes
	AK015343	exonic sense	up	303	1042	yes
	AK018898	exonic sense	up	99	535	yes
AK019709	uc009axe	exonic sense	up	49	1988	yes
Tcte2(AK005879)	uc008amn	exonic sense	up	0	496	yes
Gnao1(AK160434)	uc009mvj	exonic sense	up	501	733	yes
AK015051	uc007gyb	exonic sense	up	300	680	yes
	AK017377	exonic sense	up	29	674	yes
EG545391	uc007duw	exonic sense	up	812	3419	yes
	S49663	exonic sense	up	0	349	no
Serf1	uc007rqe	exonic sense	up	288	553	yes
mKIAA0998	uc007ohm	exonic sense	up	856	1360	yes
	AK016736	exonic sense	up	152	2199	no
	AK079918	exonic sense	up	837	905	no
CKLF6	uc009nae	exonic sense	up	212	735	yes
	AK015300	exonic sense	up	76	1627	yes
AK078103	uc007zhj	exonic sense	up	1209	2756	yes
Dia2(AK006102)	uc007uuc	exonic sense	up	169	317	yes
	AK016304	exonic sense	up	178	525	yes
Ptbp2	uc008rdm	exonic sense	up	298	340	yes
BC099544	uc007uya	exonic sense	up	0	579	yes
Smap1	uc007amf	exonic sense	up	1991	1864	yes
2810441K11Rik	uc008gqb	exonic sense	up	577	789	yes
DDO(AK165344)	uc007exc	exonic sense	up	742	3125	yes
Gtpbp2	uc008crv	exonic sense	up	2276	679	yes
	AK040480	exonic sense	up	248	2161	yes
Mapk10	uc008yjh	exonic sense	up	2736	1018	yes
ENSMUSG00000052469	uc008amf	exonic sense	up	434	2164	yes
AK005616	uc008umk	exonic sense	up	102	759	no
Ypel1	uc007yjw	exonic sense	up	707	1109	yes
Drctnnb1a	uc008wqw	exonic sense	up	202	830	yes
	AB047759	exonic sense	up	98	1734	no
Hdrpa	uc007niz	exonic sense	up	494	3446	yes
	BC003765	exonic sense	up	248	828	no
	AK137467	exonic sense	up	583	2645	yes
AK029959	uc008dvr	exonic sense	up	1608	3233	yes
Fsd1l	uc008sxd	exonic sense	up	489	704	yes
	AK077182	exonic sense	up	150	935	yes
AK076771	uc007fov	exonic sense	up	104	600	yes
Dscaml1	uc009pfx	exonic sense	up	493	1390	yes
	AK008257	exonic sense	up	369	693	yes
	AK164224	exonic sense	up	313	2125	yes
	AK085521	exonic sense	up	80	1345	no
Metap2	uc007gvf	exonic sense	up	16	793	yes
St3gal6	uc007znw	exonic sense	up	125	810	yes
Unc5cl	uc008cyc	exonic sense	up	569	966	yes
	AK161715	exonic sense	up	173	2663	no
1700021P22Rik	uc009gps	exonic sense	up	102	315	yes
	AK086314	exonic sense	up	818	2793	yes
	AK045234	exonic sense	up	570	3158	no
Eif4g3	uc008vjw	exonic sense	up	554	545	yes
	AK019754	exonic sense	up	52	728	yes
	AK162444	exonic sense	up	1118	4103	yes
Catsper2(AK142380)	uc008lyy	exonic sense	up	542	1760	yes
	BC030033	exonic sense	up	30	871	yes
AK040806	uc007vcq	exonic sense	up	234	2428	yes
	AK006299	exonic sense	up	235	555	yes
ErT-1	uc007wgd	exonic sense	up	0	726	yes
etoile	uc007wbg	exonic sense	up	582	815	yes
	AK081192	exonic sense	up	544	3168	no
mKIAA1238	uc009dpe	exonic sense	up	957	1366	yes
	AK015297	exonic sense	up	185	1339	yes
U89428	uc009grb	exonic sense	up	143	437	no
Defb42	uc007uhg	exonic sense	up	0	1947	yes
BC054394	uc008nzg	exonic sense	up	151	1598	yes
	AK053940	exonic sense	up	250	2438	yes
Psme3	uc007lom	exonic sense	up	317	346	yes
Antxrl	uc007tah	exonic sense	up	23	441	yes
Prlr	uc007vfv	exonic sense	up	949	3564	yes
BC058545	uc007lzt	exonic sense	up	179	454	no
AK033000	uc007nrn	exonic sense	up	178	2237	no
AK219417	uc007bdt	exonic sense	up	231	487	yes
AK020645	uc007cpy	exonic sense	up	164	953	no
Slc25a38	uc009scb	exonic sense	up	111	429	yes
4931428F04Rik	uc009nch	exonic sense	up	196	988	yes
	AK029560	exonic sense	up	288	3689	yes
	AK048225	exonic sense	up	935	3179	no
AK003943	uc007kuh	exonic sense	up	73	834	yes
Rab22B	uc008dgi	exonic sense	up	150	593	yes
	AK089117	exonic sense	up	208	2008	no
	AK087461	exonic sense	up	1705	3748	no
AK007898	uc007mmq	exonic sense	up	109	399	yes
	AK053789	exonic sense	up	310	3334	no
art3	uc008ydj	exonic sense	up	126	510	yes

## Sheet: exonic antisense
Gene Symbol	SeqID	Genomic context	Regulation	PhastCons Bases	LncRNA length	Splice
AK149453	uc007ysq	exonic antisense	down	43	1769	yes
AK043032	uc009czd	exonic antisense	down	294	2239	yes
BC048947	uc008ttn	exonic antisense	down	43	1372	yes
	AK043471	exonic antisense	down	397	1442	no
AK080411	uc008xjc	exonic antisense	down	189	3381	yes
	AK031656	exonic antisense	down	550	3247	no
Dnase2a	uc009moc	exonic antisense	down	1080	3173	yes
AK031234	uc008uub	exonic antisense	down	899	2007	yes
	AK032934	exonic antisense	down	767	3128	no
	AK053029	exonic antisense	down	1789	4408	no
AK145301	uc007edt	exonic antisense	down	203	383	yes
Airn	uc008ala	exonic antisense	down	0	413	yes
	AK034169	exonic antisense	down	296	1749	no
	AK051651	exonic antisense	down	2794	3709	no
	AK033993	exonic antisense	down	198	2479	yes
	AK005410	exonic antisense	down	521	1223	no
6430411K18Rik	NR_002848	exonic antisense	down	409	1331	no
	AK052957	exonic antisense	down	201	1483	no
	AK082723	exonic antisense	down	517	1528	no
	AK029232	exonic antisense	down	486	3387	no
	AK053118	exonic antisense	down	536	4610	yes
AK087569	uc008fmb	exonic antisense	down	0	2623	yes
AK135766	uc007koh	exonic antisense	down	218	717	yes
AK039958	uc008ltq	exonic antisense	down	77	979	yes
	AK043575	exonic antisense	down	230	1241	no
	AK050761	exonic antisense	down	584	2549	no
	AK041313	exonic antisense	down	531	2333	no
AK205936	uc009iln	exonic antisense	down	69	259	no
BC033430	uc007dva	exonic antisense	down	355	1376	yes
2810051F02Rik	uc008alb	exonic antisense	down	0	604	yes
	BC060604	exonic antisense	down	994	4436	no
AK040224	uc009lkz	exonic antisense	down	128	1611	yes
AK011568	uc007kry	exonic antisense	down	56	879	yes
2310073E15Rik	uc009lyv	exonic antisense	down	180	426	yes
	AK053128	exonic antisense	down	668	2642	no
	AK048140	exonic antisense	down	244	1332	no
AK087248	uc009gsj	exonic antisense	down	186	1063	yes
	AK140693	exonic antisense	down	266	2132	yes
	AK083199	exonic antisense	down	1901	3777	no
	AK040785	exonic antisense	down	111	1275	no
	AK041509	exonic antisense	down	105	1803	no
	AK078537	exonic antisense	down	130	2540	no
Dnase2a	uc009mob	exonic antisense	down	998	2644	yes
	AK031010	exonic antisense	down	290	1055	no
AK159003	uc007xdh	exonic antisense	down	76	2976	yes
AK020101	uc009gse	exonic antisense	down	437	773	yes
	AK028520	exonic antisense	down	1414	3578	no
	AK035626	exonic antisense	down	428	1493	no
AK054076	uc009cfe	exonic antisense	down	227	3042	yes
	AK146143	exonic antisense	down	0	521	no
AK014177	uc007dls	exonic antisense	down	103	1134	yes
AK009335	uc009jgw	exonic antisense	down	57	1563	yes
AK029473	uc009cfd	exonic antisense	down	227	1762	yes
AK043919	uc008ejg	exonic antisense	down	55	1130	yes
	AK018486	exonic antisense	down	158	2080	no
	AK018227	exonic antisense	down	0	1630	no
AK082862	uc008dln	exonic antisense	down	140	2387	yes
	AK050834	exonic antisense	down	674	1254	yes
	AK052308	exonic antisense	down	207	1179	no
	BC106196	exonic antisense	down	292	2022	yes
	AK046705	exonic antisense	down	157	1695	no
	AK018305	exonic antisense	down	37	1412	no
	AK047496	exonic antisense	down	113	1816	no
	AK053153	exonic antisense	down	375	2502	no
BC042783	uc009tqf	exonic antisense	down	551	895	no
	AK046282	exonic antisense	down	204	859	no
AK014660	uc007eqv	exonic antisense	down	419	1635	yes
AK041267	uc009kdm	exonic antisense	down	0	735	yes
	AK148585	exonic antisense	down	0	2577	yes
AK050516	uc007mzr	exonic antisense	down	54	1194	yes
AK049068	uc008hod	exonic antisense	down	14	2327	yes
AK162386	uc009qwy	exonic antisense	down	280	2334	yes
	AK039661	exonic antisense	down	499	2542	no
AK004252	uc007yua	exonic antisense	down	242	1585	yes
	AK045275	exonic antisense	down	1639	2791	no
AK042124	uc008yms	exonic antisense	down	0	1057	yes
	BC052788	exonic antisense	down	395	1353	no
	AK036130	exonic antisense	down	1134	2890	no
AK208404	uc009uim	exonic antisense	down	92	261	no
	AK011493	exonic antisense	down	0	2102	no
	AK086371	exonic antisense	down	252	2565	no
	AK038502	exonic antisense	down	313	2828	no
AK144897	uc007ytv	exonic antisense	down	8	1046	yes
	AK045751	exonic antisense	down	120	1508	no
AK087382	uc009ets	exonic antisense	down	715	1747	no
	AK012964	exonic antisense	down	249	947	no
	AK089870	exonic antisense	down	180	2360	no
BC119421	uc007xig	exonic antisense	down	100	283	no
	AK039909	exonic antisense	down	99	1462	no
	AK044726	exonic antisense	down	360	2297	no
	AK020571	exonic antisense	down	91	1031	no
AK034200	uc007pwr	exonic antisense	down	18	3826	yes
AK052076	uc007rpo	exonic antisense	down	270	2743	yes
AK049160	uc008zfa	exonic antisense	down	74	3360	yes
	BC037039	exonic antisense	down	1203	2227	no
	AK042118	exonic antisense	down	138	1458	no
AK138201	uc008jko	exonic antisense	down	309	2033	yes
	AK048328	exonic antisense	down	566	3462	no
	AK048747	exonic antisense	down	415	3729	yes
	BC029975	exonic antisense	down	256	2560	no
	AK031288	exonic antisense	down	482	3534	yes
AK006831	uc007hbx	exonic antisense	up	199	753	yes
AK131719	uc008vov	exonic antisense	up	120	864	yes
	AK005929	exonic antisense	up	69	572	no
AK005838	uc007zqm	exonic antisense	up	205	374	yes
AK006752	uc007jyo	exonic antisense	up	177	1782	yes
	AK034299	exonic antisense	up	702	1818	no
	AK006530	exonic antisense	up	160	535	yes
	AK007144	exonic antisense	up	378	853	no
AK076897	uc009nkt	exonic antisense	up	0	576	yes
	AK015139	exonic antisense	up	139	610	yes
AK007100	uc007rsc	exonic antisense	up	247	668	yes
	AK076893	exonic antisense	up	130	1014	no
AK005634	uc007knx	exonic antisense	up	167	547	yes
	AK018927	exonic antisense	up	320	568	no
AK006812	uc008ytp	exonic antisense	up	169	1044	yes
AK006121	uc009awo	exonic antisense	up	231	478	yes
	AK006982	exonic antisense	up	308	894	yes
AK029663	uc008kcx	exonic antisense	up	98	265	yes
AK019722	uc007ify	exonic antisense	up	423	536	yes
AK015183	uc009rea	exonic antisense	up	104	946	yes
AK006610	uc008hnr	exonic antisense	up	122	440	yes
AK006310	uc008lmt	exonic antisense	up	218	980	yes
	AK076940	exonic antisense	up	229	656	no
AK007223	uc008vwe	exonic antisense	up	50	756	yes
BC098228	uc007hfc	exonic antisense	up	273	1116	yes
AK016162	uc008qtk	exonic antisense	up	577	1250	yes
AK018948	uc008xvs	exonic antisense	up	244	793	yes
	AK019553	exonic antisense	up	78	2438	yes
	AK006818	exonic antisense	up	159	453	yes
	AK015632	exonic antisense	up	151	785	yes
AK019630	uc007ifx	exonic antisense	up	504	546	yes
	AK006751	exonic antisense	up	91	296	no
AK007038	uc007uma	exonic antisense	up	76	569	yes
	AK006863	exonic antisense	up	213	742	no
AK030206	uc008wcc	exonic antisense	up	51	844	yes
	AK078302	exonic antisense	up	126	786	no
	AK018837	exonic antisense	up	53	368	no
	AK016582	exonic antisense	up	156	1166	yes
	AK077216	exonic antisense	up	235	1889	no
	AK005742	exonic antisense	up	522	1247	no
AK132847	uc008dfb	exonic antisense	up	0	873	yes
AK016549	uc009klt	exonic antisense	up	320	2620	yes
AK007162	uc009ozr	exonic antisense	up	136	699	yes
AK015955	uc009pjj	exonic antisense	up	314	1275	yes
	AK006042	exonic antisense	up	288	569	yes
AK131746	uc008bfj	exonic antisense	up	194	794	yes
AK016511	uc007ugw	exonic antisense	up	80	891	yes
	AK015803	exonic antisense	up	116	1464	no
	BC048639	exonic antisense	up	337	722	no
AK006968	uc009hbz	exonic antisense	up	0	489	yes
	AK005945	exonic antisense	up	126	1007	yes
AK005754	uc007jjp	exonic antisense	up	57	446	yes
	AK006687	exonic antisense	up	138	632	no
AK015376	uc007azt	exonic antisense	up	0	633	yes
	AK015574	exonic antisense	up	498	1165	no
AK015409	uc008rev	exonic antisense	up	18	1156	yes
	AK007286	exonic antisense	up	106	517	yes
	AK006520	exonic antisense	up	32	889	yes
AK019804	uc007wnq	exonic antisense	up	0	565	yes
	AK133239	exonic antisense	up	84	2504	yes
	BC048001	exonic antisense	up	423	496	no
	AK019811	exonic antisense	up	91	678	yes
	AK132914	exonic antisense	up	100	1234	no
	AK018904	exonic antisense	up	154	433	no
DQ072382	uc007yei	exonic antisense	up	182	738	yes
AK131781	uc007xij	exonic antisense	up	0	714	yes
AK006037	uc007eyj	exonic antisense	up	0	249	yes
	AK006091	exonic antisense	up	155	1198	yes
AK005635	uc009pfq	exonic antisense	up	25	705	yes
AK016361	uc009dci	exonic antisense	up	49	829	yes
AK015562	uc008mje	exonic antisense	up	342	1409	yes
AK016178	uc007puv	exonic antisense	up	422	1480	yes
AK006921	uc008rpz	exonic antisense	up	108	515	yes
	AK006843	exonic antisense	up	402	1061	yes
AK029633	uc008paf	exonic antisense	up	174	445	yes
	AK016503	exonic antisense	up	393	1902	yes
AK132829	uc008rbl	exonic antisense	up	286	569	yes
	AK016494	exonic antisense	up	93	1135	yes
AK019772	uc009dta	exonic antisense	up	44	357	yes
AK017125	uc007dqr	exonic antisense	up	0	941	yes
AK006051	uc007kde	exonic antisense	up	110	863	yes
AK076655	uc007ikz	exonic antisense	up	0	592	yes
	AK006012	exonic antisense	up	84	734	no
	AK006764	exonic antisense	up	44	631	no
BC100523	uc009cxn	exonic antisense	up	105	659	yes
	AK006846	exonic antisense	up	91	281	yes
	AK080546	exonic antisense	up	171	1542	no
AK046160	uc007fed	exonic antisense	up	138	743	yes
AK007137	uc009jyh	exonic antisense	up	204	473	yes
AK005722	uc007jeq	exonic antisense	up	136	1111	yes
	AK005733	exonic antisense	up	134	738	yes
	AK007010	exonic antisense	up	349	1278	no
	AK016564	exonic antisense	up	703	2438	no
AK132720	uc007ifd	exonic antisense	up	86	886	yes
AK052226	uc007ayw	exonic antisense	up	138	531	yes
	AK015226	exonic antisense	up	146	1290	no
	AK086441	exonic antisense	up	659	1805	no
	AK015853	exonic antisense	up	372	1190	no
4930474M22Rik	uc008amz	exonic antisense	up	0	607	yes
	AK076870	exonic antisense	up	127	590	no
	AK029496	exonic antisense	up	964	2674	yes
AK015741	uc009lwi	exonic antisense	up	0	644	yes
	AK006648	exonic antisense	up	215	453	no
AK146160	uc009qui	exonic antisense	up	605	1020	yes
DQ072380	uc007yeg	exonic antisense	up	82	923	yes
	AK006663	exonic antisense	up	0	1174	yes
	AK016423	exonic antisense	up	190	2258	yes
AK015814	uc007qtp	exonic antisense	up	200	1037	yes
AK133807	uc008yig	exonic antisense	up	182	3098	yes
	AK133346	exonic antisense	up	348	3664	no
	AK007306	exonic antisense	up	0	316	no
	AK076703	exonic antisense	up	168	1194	yes
	AK016486	exonic antisense	up	352	1176	yes
AK018988	uc009otz	exonic antisense	up	128	606	yes
	AK006740	exonic antisense	up	108	485	yes
	AK015230	exonic antisense	up	25	999	no
	AK077006	exonic antisense	up	620	3980	yes
AK018913	uc007svs	exonic antisense	up	89	208	yes
	AK006853	exonic antisense	up	27	634	yes
	AK014935	exonic antisense	up	9	1845	no
AK082307	uc007zts	exonic antisense	up	226	3429	yes
	AK086661	exonic antisense	up	663	1808	no
	AK160417	exonic antisense	up	34	540	yes
AK007082	uc009jdo	exonic antisense	up	91	1810	yes
AK006191	uc007zwy	exonic antisense	up	0	843	yes
	AK018939	exonic antisense	up	194	1014	no
	AK016981	exonic antisense	up	129	975	no
AK145231	uc008njn	exonic antisense	up	103	1627	no
AK133228	uc007vdl	exonic antisense	up	299	3376	yes
	AK016816	exonic antisense	up	91	1586	yes
	AK133257	exonic antisense	up	197	3339	no
	AK017041	exonic antisense	up	267	1063	yes
	AK006312	exonic antisense	up	137	603	no
AK039347	uc008sdd	exonic antisense	up	248	1817	no
	AK076684	exonic antisense	up	49	1780	yes
	AK015456	exonic antisense	up	397	1228	yes
AK015944	uc007gyt	exonic antisense	up	0	1724	yes
	AK015656	exonic antisense	up	75	1156	no
	AK016472	exonic antisense	up	193	915	yes
BC048761	uc009mmp	exonic antisense	up	353	537	yes
	AK006261	exonic antisense	up	34	1047	no
	AK005683	exonic antisense	up	124	491	yes
	AK006404	exonic antisense	up	67	459	yes
AK076672	uc009qwk	exonic antisense	up	0	366	yes
AK133391	uc009gxl	exonic antisense	up	464	1231	yes
	AK077207	exonic antisense	up	38	1350	no
	AK015106	exonic antisense	up	236	742	no
AK077175	uc009qzb	exonic antisense	up	85	2464	yes
AK147860	uc009mzf	exonic antisense	up	506	2803	yes
	AK132855	exonic antisense	up	359	1546	no
	AK015294	exonic antisense	up	96	1611	yes
AK015004	uc007nub	exonic antisense	up	61	743	yes
	AK018218	exonic antisense	up	400	1642	no
AK015566	uc007ojx	exonic antisense	up	172	1035	yes
AK076389	uc008irj	exonic antisense	up	1369	2894	yes
	AK015465	exonic antisense	up	176	1342	yes
AK005757	uc009eth	exonic antisense	up	37	551	yes
AK131678	uc008kcr	exonic antisense	up	179	617	yes
	AK041587	exonic antisense	up	23	1272	yes
	AK015189	exonic antisense	up	946	1061	no
AK020205	uc008thh	exonic antisense	up	435	776	yes
	AK005985	exonic antisense	up	269	1172	yes
	AK006795	exonic antisense	up	132	2225	no
	AK015372	exonic antisense	up	32	1728	no
	AK007113	exonic antisense	up	522	1016	no
AK005667	uc009ijo	exonic antisense	up	0	324	yes
	AK016397	exonic antisense	up	126	1532	no
AK015792	uc007srs	exonic antisense	up	159	729	yes
	AK009506	exonic antisense	up	10	1313	yes
	AK030945	exonic antisense	up	576	3657	yes
AK039104	uc007lxk	exonic antisense	up	53	1615	yes
	AK016096	exonic antisense	up	52	1067	yes
	AK131765	exonic antisense	up	28	468	no
AK017104	uc008tgd	exonic antisense	up	0	1104	yes
	AK029296	exonic antisense	up	1237	3074	no
	AK131672	exonic antisense	up	298	899	no
	AK015459	exonic antisense	up	356	1018	yes
	AK016706	exonic antisense	up	181	1110	no
AK076827	uc009bla	exonic antisense	up	123	874	yes
AK076657	uc008fny	exonic antisense	up	144	570	yes
	AK007026	exonic antisense	up	260	795	yes
	AK016925	exonic antisense	up	67	1595	yes
	AK041283	exonic antisense	up	489	2507	yes
AK076722	uc007pbs	exonic antisense	up	432	1092	no
	AK161422	exonic antisense	up	541	1888	yes
	AK133162	exonic antisense	up	4056	6606	no
	AK016576	exonic antisense	up	1118	2687	yes
	AK052663	exonic antisense	up	599	2159	no
	AK018906	exonic antisense	up	127	917	yes
	AK016235	exonic antisense	up	384	956	yes
AK016580	uc007pwo	exonic antisense	up	312	2790	yes
AK039020	uc008isw	exonic antisense	up	84	1351	yes
	AK015637	exonic antisense	up	434	912	no
AK006690	uc007iay	exonic antisense	up	38	1074	yes
	AK015852	exonic antisense	up	119	851	no
	AK007029	exonic antisense	up	306	1447	no
	AK006417	exonic antisense	up	158	584	yes
AK015360	uc007zdf	exonic antisense	up	21	2416	yes
AK016887	uc007lxt	exonic antisense	up	219	1242	yes
AK014974	uc007nur	exonic antisense	up	589	1590	yes
	AK016846	exonic antisense	up	123	1571	no
	AK132795	exonic antisense	up	114	726	yes
	AK014826	exonic antisense	up	0	1610	no
AK015703	uc008dfa	exonic antisense	up	245	939	yes
	AK010802	exonic antisense	up	291	1714	no
	AK030377	exonic antisense	up	480	2493	yes
	AK016186	exonic antisense	up	13	1591	no
AK007154	uc007wnj	exonic antisense	up	255	1090	yes
	AK016164	exonic antisense	up	64	1077	yes
AK015712	uc009nga	exonic antisense	up	101	971	yes
AK148282	uc009nxr	exonic antisense	up	170	1119	yes
	AK019581	exonic antisense	up	60	749	yes
	AK006928	exonic antisense	up	21	918	no
AK076716	uc008ljh	exonic antisense	up	211	1090	yes
	AK029702	exonic antisense	up	46	3154	no
	AK016044	exonic antisense	up	36	1283	yes
	AK015962	exonic antisense	up	446	767	no
AK005641	uc008sbh	exonic antisense	up	517	519	yes
	AK015982	exonic antisense	up	463	1068	no
	AK014875	exonic antisense	up	189	1341	yes
	AK015140	exonic antisense	up	0	868	yes
AK006397	uc009ibe	exonic antisense	up	142	635	yes
AK006730	uc007zyy	exonic antisense	up	0	341	yes
	AK076721	exonic antisense	up	4	572	no
AK033819	uc009pll	exonic antisense	up	178	1470	yes
	AK006912	exonic antisense	up	141	484	no
AK077682	uc007hip	exonic antisense	up	325	2552	yes
AK138592	uc008wre	exonic antisense	up	933	3493	yes
	AK019696	exonic antisense	up	693	2291	no
	AK035884	exonic antisense	up	302	3703	no
AK087744	uc007btl	exonic antisense	up	74	2203	yes
	AK161360	exonic antisense	up	68	1242	no
	AK161453	exonic antisense	up	472	3729	no
AK015421	uc007bfg	exonic antisense	up	246	1956	yes
	AK040091	exonic antisense	up	118	522	no
	AK015735	exonic antisense	up	62	2097	no
AK012214	uc007qbw	exonic antisense	up	144	982	yes
	AK017892	exonic antisense	up	88	919	no
BC100303	uc007btk	exonic antisense	up	74	2217	yes
AK015552	uc008nkw	exonic antisense	up	245	628	yes
	U72677	exonic antisense	up	206	465	yes
	AK078013	exonic antisense	up	502	1990	no
1700073E17Rik	uc009erm	exonic antisense	up	776	381	no
	AK016256	exonic antisense	up	162	677	no
AK137133	uc009cnu	exonic antisense	up	629	3736	yes
	AK016944	exonic antisense	up	94	1236	no
	AK077193	exonic antisense	up	0	2024	no
AK082325	uc007xgz	exonic antisense	up	15	1886	yes
	AK038433	exonic antisense	up	385	1960	no
	AK030270	exonic antisense	up	292	2449	no
	AK006636	exonic antisense	up	824	1601	no
AK019812	uc008jqx	exonic antisense	up	62	407	yes
	BC039874	exonic antisense	up	588	981	no
AK041042	uc009jvm	exonic antisense	up	370	1142	yes
	AK131677	exonic antisense	up	44	631	no
AK015219	uc007nko	exonic antisense	up	20	920	yes
	AK029749	exonic antisense	up	1527	4139	no
	AK006616	exonic antisense	up	58	1052	yes
Pax6os1	NR_002867	exonic antisense	up	30	1464	yes
	AK015358	exonic antisense	up	403	1784	no
	AK076950	exonic antisense	up	132	565	yes
AK019729	uc009ogf	exonic antisense	up	0	433	yes
	AK046905	exonic antisense	up	592	1206	no
BC048594	uc008lli	exonic antisense	up	210	396	yes
	AK030081	exonic antisense	up	368	3991	yes
AK087351	uc007rjm	exonic antisense	up	38	727	yes
	AK134149	exonic antisense	up	775	1458	yes
AK040197	uc008hrl	exonic antisense	up	356	632	yes
AK016496	uc008xdw	exonic antisense	up	90	2735	yes
	AK016382	exonic antisense	up	105	553	yes
	AK021219	exonic antisense	up	123	1082	yes
AK133155	uc009bhe	exonic antisense	up	475	2337	yes
	AK030036	exonic antisense	up	345	3094	no
	AK017135	exonic antisense	up	88	1458	no
	AK046472	exonic antisense	up	238	3575	no
AK086460	uc007zey	exonic antisense	up	138	920	yes
AK132765	uc009iiu	exonic antisense	up	291	1197	yes
	AK015521	exonic antisense	up	682	1935	yes
	AK042171	exonic antisense	up	58	1242	no
AK015528	uc007dfk	exonic antisense	up	164	1192	yes
AK157878	uc009mlj	exonic antisense	up	1143	2798	yes
AK131819	uc008uhc	exonic antisense	up	9	619	yes
AK133142	uc007dxm	exonic antisense	up	174	1999	yes
AK004585	uc007nkz	exonic antisense	up	455	1366	yes
	AK036265	exonic antisense	up	59	1901	no
	AK007090	exonic antisense	up	114	680	no
AK039238	uc008pkk	exonic antisense	up	49	2196	yes
AK010129	uc007vqk	exonic antisense	up	30	839	yes
	AK046601	exonic antisense	up	292	1937	no
	AK016366	exonic antisense	up	66	1480	yes
	AK041002	exonic antisense	up	1106	1988	no
	AK040512	exonic antisense	up	1139	3227	no
	AK005575	exonic antisense	up	0	244	no
	AK031914	exonic antisense	up	129	994	no
	X99253	exonic antisense	up	1191	1393	yes
	AK034331	exonic antisense	up	404	2450	yes
	AK080622	exonic antisense	up	397	1561	no
AK017010	uc009mhs	exonic antisense	up	110	2072	yes
AK079018	uc007flp	exonic antisense	up	0	1025	yes
	AK015425	exonic antisense	up	397	1672	no
AK163252	uc008nlv	exonic antisense	up	438	2445	yes
	AK144519	exonic antisense	up	341	1102	no
	AK079625	exonic antisense	up	332	1394	yes
AK019057	uc008ybr	exonic antisense	up	9	408	yes
AK179786	uc007nsi	exonic antisense	up	342	1311	no
	AK015461	exonic antisense	up	12	1617	yes
	AK034626	exonic antisense	up	542	1687	no
	AK015180	exonic antisense	up	0	1511	yes
	AK014902	exonic antisense	up	137	1970	no
	AK029748	exonic antisense	up	702	3136	no
AK052792	uc008qtn	exonic antisense	up	526	1235	yes
	BC054063	exonic antisense	up	687	1277	yes
	AK014830	exonic antisense	up	817	2949	no
	AK046652	exonic antisense	up	68	1238	yes
AK040733	uc009qzd	exonic antisense	up	0	2756	yes
1700012B15Rik	uc007mwk	exonic antisense	up	181	776	yes
	AK006784	exonic antisense	up	66	793	yes
AK038391	uc007psy	exonic antisense	up	109	615	yes
AK016841	uc009nur	exonic antisense	up	36	1229	yes
	AK029583	exonic antisense	up	236	4218	yes
	AK044580	exonic antisense	up	1485	3953	yes
	AK040358	exonic antisense	up	402	1119	no
AK019031	uc007van	exonic antisense	up	15	349	yes
AK019824	uc009oso	exonic antisense	up	135	2402	yes
	AK007117	exonic antisense	up	127	916	no
AK040752	uc007ktl	exonic antisense	up	105	1118	yes
	AK033633	exonic antisense	up	590	2103	no
	AK014121	exonic antisense	up	0	1629	yes
	AK015743	exonic antisense	up	127	534	no
AK131696	uc009exx	exonic antisense	up	109	651	yes
AK076358	uc009fxk	exonic antisense	up	0	2599	yes
4930520O04Rik	uc009rxf	exonic antisense	up	0	1531	yes
	AK146114	exonic antisense	up	234	442	no
AK076668	uc008iba	exonic antisense	up	258	612	yes
AK048798	uc007nws	exonic antisense	up	450	1451	yes
	AK037080	exonic antisense	up	0	3697	no
Spg3a	uc007ntd	exonic antisense	up	392	564	yes
AK143789	uc008lgb	exonic antisense	up	0	2244	yes
	AK013113	exonic antisense	up	316	315	yes
	AK006682	exonic antisense	up	148	1101	no
	AK006130	exonic antisense	up	419	1646	no
	AK006399	exonic antisense	up	225	659	no
	AK207509	exonic antisense	up	35	379	no
AK202580	uc009did	exonic antisense	up	0	269	no
2310047D13Rik	uc007kff	exonic antisense	up	1843	4179	yes
Gt(ROSA)26Sor	NR_027010	exonic antisense	up	181	613	yes
AK132885	uc009nck	exonic antisense	up	469	989	yes
	AK088428	exonic antisense	up	160	753	no
	AK131801	exonic antisense	up	723	1363	no
AK052881	uc008sec	exonic antisense	up	129	745	yes
	AK042866	exonic antisense	up	16	497	no
	AK030164	exonic antisense	up	150	2035	no
AK080151	uc007phg	exonic antisense	up	175	1950	yes
AK049264	uc008zex	exonic antisense	up	0	1599	yes
	AK040401	exonic antisense	up	467	1747	no
	BC100512	exonic antisense	up	222	391	yes
AK042010	uc008mhq	exonic antisense	up	88	1781	yes
	BC025014	exonic antisense	up	1145	1230	yes
	BC023886	exonic antisense	up	51	605	yes
	AK017077	exonic antisense	up	153	1300	yes
	AK046349	exonic antisense	up	40	602	yes
	AK080300	exonic antisense	up	397	2455	no
	AK138158	exonic antisense	up	277	4570	no
AK140218	uc008cad	exonic antisense	up	178	748	yes
AK086793	uc008sjb	exonic antisense	up	176	1560	yes
	AK047741	exonic antisense	up	739	2072	yes
	BC002209	exonic antisense	up	395	395	no
	AK016151	exonic antisense	up	127	2020	yes
AK051804	uc009evj	exonic antisense	up	177	1788	yes
	AK047499	exonic antisense	up	478	1378	no
	AK016196	exonic antisense	up	94	691	no
	AK052417	exonic antisense	up	294	395	no
AK019757	uc008jiw	exonic antisense	up	274	315	yes
	AK014993	exonic antisense	up	49	1815	no
B130050I23Rik	uc009ktf	exonic antisense	up	648	1029	yes
AK148373	uc009ipj	exonic antisense	up	149	1180	yes
	AK145188	exonic antisense	up	300	1564	no
	BC028810	exonic antisense	up	381	1331	yes
AK006702	uc009lhk	exonic antisense	up	86	620	yes
	AK018903	exonic antisense	up	230	682	no
AnMKRN1	uc009blv	exonic antisense	up	27	830	yes
	AK153660	exonic antisense	up	219	2352	yes
AK206655	uc007hcl	exonic antisense	up	219	250	no
AK047520	uc009pzg	exonic antisense	up	203	2619	yes
	AK138162	exonic antisense	up	181	1871	no
	AK158492	exonic antisense	up	253	965	no
	AK017009	exonic antisense	up	119	1352	no
	AK131699	exonic antisense	up	258	689	no
	AK077345	exonic antisense	up	466	2466	no
	AK041029	exonic antisense	up	829	1819	no
	AK036853	exonic antisense	up	419	2180	no
	AK018199	exonic antisense	up	65	1780	yes
	AK076393	exonic antisense	up	963	3288	no
	AK032571	exonic antisense	up	1427	4370	no

## Sheet: intronic sense
Gene Symbol	SeqID	Genomic context	Regulation	PhastCons Bases	LncRNA length	Splice
Gm6498	NR_003630	intronic sense	down	1009	1599	yes
	AK083943	intronic sense	down	565	3936	no
	AK017612	intronic sense	down	16	1456	no
	AK081837	intronic sense	down	441	1495	no
	AK031521	intronic sense	down	1474	4152	no
	AK031302	intronic sense	down	39	2908	no
	AK018031	intronic sense	down	135	1656	no
	AK049648	intronic sense	down	607	3719	no
	AK020136	intronic sense	down	102	1060	no
	AK083529	intronic sense	down	192	3073	no
	AK018053	intronic sense	down	0	1356	no
	AK015151	intronic sense	down	0	777	no
	AK030418	intronic sense	down	858	3376	no
	AK014550	intronic sense	down	261	2884	no
B930095G15Rik	uc007vab	intronic sense	down	567	3827	no
	AK018512	intronic sense	down	127	2030	no
	AK004108	intronic sense	down	0	1362	no
	AK032146	intronic sense	down	484	2660	no
	AK034008	intronic sense	down	430	4737	no
	AK008743	intronic sense	down	0	1205	no
AK090251	uc008xiv	intronic sense	down	23	1217	yes
	AK038304	intronic sense	down	236	1546	no
	AK020555	intronic sense	down	0	784	no
AK149000	uc007aev	intronic sense	down	0	2257	yes
	AK013766	intronic sense	down	67	1566	no
	AK077955	intronic sense	down	72	2680	no
	AK020112	intronic sense	down	0	1104	no
	AK038829	intronic sense	down	153	3426	no
	AF061179	intronic sense	down	41	988	no
	AK035973	intronic sense	down	1287	2532	no
	AK029270	intronic sense	down	156	3164	no
	AK052483	intronic sense	down	679	4491	no
	AK051309	intronic sense	down	522	1879	no
	AK077891	intronic sense	down	0	3170	no
	AK020212	intronic sense	down	0	873	no
	AK047377	intronic sense	down	281	4080	no
	AK009920	intronic sense	down	153	2092	no
	AK087080	intronic sense	down	0	1623	no
	AK017264	intronic sense	down	83	2151	no
	BC002245	intronic sense	down	0	1211	no
	AK164022	intronic sense	down	21	2310	no
	AK083074	intronic sense	down	75	3106	no
	AK018162	intronic sense	down	27	2603	no
	AK011385	intronic sense	down	0	1023	no
	AK011250	intronic sense	down	379	870	no
	AK028958	intronic sense	down	335	3166	no
	AK087429	intronic sense	down	68	2834	no
	AK018425	intronic sense	down	105	1306	no
	AK134354	intronic sense	down	0	3625	no
	AK077887	intronic sense	down	185	2526	no
	AK020385	intronic sense	down	67	1103	no
	AK041222	intronic sense	down	490	3633	no
	AK045293	intronic sense	down	240	3196	no
	AK030367	intronic sense	down	241	2647	no
AK082250	uc009bjd	intronic sense	down	89	951	no
AK018352	uc008imv	intronic sense	down	155	2113	no
	AK049981	intronic sense	down	180	3520	no
	AK083863	intronic sense	down	639	3132	no
	AK035003	intronic sense	down	325	1699	no
	AK038166	intronic sense	down	185	3131	no
	AK017233	intronic sense	down	355	1337	no
	AK013628	intronic sense	down	55	1309	no
	AK036213	intronic sense	down	450	3881	no
	AK085324	intronic sense	down	59	1960	no
	AK079369	intronic sense	down	72	3304	no
	AK048940	intronic sense	down	14	2018	no
	AK013604	intronic sense	down	34	1945	no
	AK039302	intronic sense	down	37	1415	yes
	AK084616	intronic sense	down	1438	3959	no
	AK017720	intronic sense	down	18	1390	no
	AK030592	intronic sense	down	1019	3061	no
	AK052577	intronic sense	down	1152	4042	no
	AK034379	intronic sense	down	0	2405	no
	AK032296	intronic sense	down	292	4538	no
	AK135255	intronic sense	down	40	3933	no
	AK053007	intronic sense	down	204	2622	no
	AK037356	intronic sense	down	686	2721	no
	AK049777	intronic sense	down	411	3217	no
	AK082089	intronic sense	down	68	1694	no
	AK164363	intronic sense	down	1316	2904	no
	AK140807	intronic sense	down	1328	4320	no
	AK172057	intronic sense	down	456	2693	yes
	AK047747	intronic sense	down	279	1710	no
	AK043397	intronic sense	down	321	1757	no
	AK166173	intronic sense	down	87	2514	no
	AK032904	intronic sense	down	146	3670	no
	AK017498	intronic sense	down	137	1854	no
	AK021240	intronic sense	down	14	911	no
	AK048959	intronic sense	down	1342	4524	no
	AK020501	intronic sense	down	71	1233	no
	BC023710	intronic sense	down	226	3378	no
	AK030345	intronic sense	down	61	3707	no
	AK084995	intronic sense	down	1006	2389	no
	AK149068	intronic sense	down	208	1604	no
	AK083489	intronic sense	down	162	4293	no
	AK012089	intronic sense	down	309	567	no
	AK013488	intronic sense	down	166	1268	no
	AK038503	intronic sense	down	289	2731	no
Zf12	NR_003547	intronic sense	down	572	1283	no
	AK021264	intronic sense	down	0	831	no
	AK032719	intronic sense	down	518	2181	no
	AK035243	intronic sense	down	0	2325	no
AK163775	uc007hna	intronic sense	down	4	2416	no
	AK132411	intronic sense	down	343	3736	no
	AK087671	intronic sense	down	103	3438	no
	AK078200	intronic sense	down	187	2370	no
	AK047699	intronic sense	down	654	1965	no
	AK086405	intronic sense	down	815	3542	yes
	AK044907	intronic sense	down	265	1598	no
	AK014037	intronic sense	down	1218	1394	no
	AK046833	intronic sense	down	49	4366	no
	AK013552	intronic sense	down	268	1583	no
	AK044131	intronic sense	down	675	3293	no
	AK014756	intronic sense	down	0	1089	no
	AK082632	intronic sense	down	505	1184	no
	AK046037	intronic sense	down	0	1609	no
	AK033273	intronic sense	down	23	2202	no
	AK038787	intronic sense	down	405	2387	no
	AK050726	intronic sense	down	76	2529	no
	AK051886	intronic sense	down	581	1453	no
	AK018604	intronic sense	down	104	1942	no
	AK047489	intronic sense	down	318	3519	yes
	AK148658	intronic sense	down	27	2907	no
	AK156552	intronic sense	down	45	4046	no
Phxr1	uc008iec	intronic sense	down	0	279	no
AK088368	uc008czh	intronic sense	down	2156	3156	no
	AK012752	intronic sense	down	15	820	no
	AK031434	intronic sense	down	85	2415	yes
	X07808	intronic sense	down	0	410	no
	AK080436	intronic sense	down	0	1704	no
	AK083892	intronic sense	down	159	2685	no
	AK019501	intronic sense	down	83	2723	no
	AK051400	intronic sense	down	308	2730	no
	AK039696	intronic sense	down	0	1385	no
	AK054505	intronic sense	down	930	3452	no
	AK086698	intronic sense	down	0	2709	no
	AK053683	intronic sense	down	72	3993	no
AK076253	uc009dih	intronic sense	down	130	3240	no
	AK080477	intronic sense	down	161	1615	no
	AK035834	intronic sense	down	185	1788	no
	AY039009	intronic sense	down	419	6142	no
	AK020200	intronic sense	down	87	463	no
	AK054377	intronic sense	down	269	3191	no
	AK053038	intronic sense	down	327	2272	no
	AK085453	intronic sense	down	25	3481	no
	AK054238	intronic sense	down	805	2512	no
	AK088568	intronic sense	down	1832	3073	no
	AK053676	intronic sense	down	392	2966	no
	AK142969	intronic sense	down	0	2125	no
	AK033584	intronic sense	down	526	2801	no
	AK052513	intronic sense	down	1163	3607	no
	AK163456	intronic sense	down	37	2151	yes
	AK089571	intronic sense	down	293	2233	no
	AK083002	intronic sense	down	419	2873	no
	AK088394	intronic sense	down	416	3497	no
	AK052717	intronic sense	down	434	3155	no
	AK044494	intronic sense	down	786	2914	no
	AK020220	intronic sense	down	0	903	no
	AK020424	intronic sense	down	26	1178	no
	AK078562	intronic sense	down	78	3132	no
	AK086137	intronic sense	down	0	3604	no
	AK046760	intronic sense	down	23	2505	no
	AK053304	intronic sense	down	365	2689	no
	AK017428	intronic sense	down	46	1619	no
	AK051822	intronic sense	down	209	1438	no
	AK082536	intronic sense	down	0	1093	no
	AK035284	intronic sense	down	1741	2319	no
	AK037386	intronic sense	down	1945	2901	no
	AK017961	intronic sense	down	183	498	no
	AK008366	intronic sense	down	104	872	no
	AK019879	intronic sense	down	567	3799	no
	AK020116	intronic sense	down	496	1146	no
	AK045150	intronic sense	down	0	3561	no
	AK019973	intronic sense	down	0	940	no
	AK031438	intronic sense	down	63	2745	no
	AK078629	intronic sense	down	11	1947	no
	AK021040	intronic sense	down	0	710	no
	AK017499	intronic sense	down	0	1349	no
	AK030733	intronic sense	down	661	3032	no
	AK037153	intronic sense	down	279	2376	no
	AK013713	intronic sense	down	136	1319	no
AK008866	uc008sxb	intronic sense	down	1490	2061	no
	AK008796	intronic sense	down	0	1958	no
	AK052676	intronic sense	down	223	3237	no
	AK047425	intronic sense	down	321	2072	no
	AK047526	intronic sense	down	94	4126	no
	AK052106	intronic sense	down	491	1267	no
	AK033072	intronic sense	down	259	1805	no
	AK018000	intronic sense	down	0	526	no
	AK028893	intronic sense	down	115	2605	no
	AK012671	intronic sense	down	0	1351	no
	AK053030	intronic sense	down	976	2837	no
	AK034805	intronic sense	down	255	3826	no
	AK084320	intronic sense	down	569	2990	no
	AK076289	intronic sense	down	603	3661	no
	AK038360	intronic sense	down	0	2582	no
	AK019832	intronic sense	down	39	2321	no
	AK041557	intronic sense	down	74	4690	no
	AK080586	intronic sense	down	18	3056	no
	AK019926	intronic sense	down	181	1963	no
	AK080917	intronic sense	down	959	3155	no
	AK020546	intronic sense	down	12	604	no
	AK049046	intronic sense	down	539	3010	no
	AK052537	intronic sense	down	505	655	no
	AK078742	intronic sense	down	1744	3210	no
	AK038732	intronic sense	down	628	3508	no
	AK037105	intronic sense	down	442	2664	no
	AK084380	intronic sense	down	429	4202	no
	AK047606	intronic sense	down	992	1622	no
	AK017560	intronic sense	down	866	1699	no
	AK052630	intronic sense	down	419	1638	no
	AK051921	intronic sense	down	260	3638	no
	AK052723	intronic sense	down	555	3227	yes
AK162351	uc009hik	intronic sense	down	53	3581	no
	AK051204	intronic sense	down	361	2274	no
	AK017960	intronic sense	down	0	1669	no
	AK014658	intronic sense	down	6	1807	no
	AK033155	intronic sense	down	236	2503	no
	AK083553	intronic sense	down	506	3438	no
	AK133561	intronic sense	down	403	5037	no
	AK084437	intronic sense	down	162	2867	no
	AK043701	intronic sense	down	0	1134	no
	AK132080	intronic sense	down	41	753	no
	AK013968	intronic sense	down	542	713	no
	AK172317	intronic sense	down	0	3727	no
	AK038003	intronic sense	down	351	1646	no
	AK015104	intronic sense	down	193	1332	no
	AK014710	intronic sense	down	306	2063	no
	AK135606	intronic sense	down	0	2469	no
	AK084192	intronic sense	down	759	2492	no
	AK043302	intronic sense	down	181	2256	no
	AK086488	intronic sense	down	1288	3596	no
	AK039502	intronic sense	down	653	809	no
	AK053245	intronic sense	down	24	1167	no
	AK140834	intronic sense	down	1093	3841	yes
	AK011660	intronic sense	down	0	1055	no
AK136017	uc007ile	intronic sense	down	181	454	yes
	AK038312	intronic sense	down	0	3514	no
	AK085648	intronic sense	down	434	2070	no
	AK049070	intronic sense	down	278	1722	no
	AK037499	intronic sense	down	58	4514	yes
	AK032859	intronic sense	down	772	2913	no
	AK038765	intronic sense	down	354	4528	no
	AK037318	intronic sense	down	1378	3388	no
	AK035617	intronic sense	down	17	2703	no
	AK084203	intronic sense	down	667	2105	no
	AK013655	intronic sense	down	198	1069	no
	AK036774	intronic sense	down	23	3611	no
	AK082480	intronic sense	down	475	2876	no
	AK035699	intronic sense	down	671	1664	no
AK134400	uc009eue	intronic sense	down	168	2974	no
	AK052617	intronic sense	down	792	2342	no
	AK086447	intronic sense	down	0	752	no
	AK080938	intronic sense	down	432	3623	no
	AK036574	intronic sense	down	0	2463	no
	AK084637	intronic sense	down	33	1504	no
	AK032144	intronic sense	down	14	1172	no
	AK054328	intronic sense	down	313	2778	no
	AK081024	intronic sense	down	318	3513	no
	AK046930	intronic sense	down	15	2091	no
	AK017619	intronic sense	down	203	1630	no
	AK031830	intronic sense	down	0	1707	no
	AK087704	intronic sense	down	273	3087	no
	AK015184	intronic sense	down	91	1984	no
	AK028853	intronic sense	down	79	2438	no
	AK045246	intronic sense	down	50	2877	no
	AK020216	intronic sense	down	243	789	no
	AK017951	intronic sense	down	0	1167	no
	AK020313	intronic sense	down	0	977	no
	AK033102	intronic sense	down	77	3215	no
	AK030494	intronic sense	down	359	2144	no
	AK014609	intronic sense	down	175	1071	no
	AK032294	intronic sense	down	550	3719	no
	AK010104	intronic sense	down	0	1234	no
	AK052114	intronic sense	down	561	2436	no
	AK013565	intronic sense	down	0	895	no
	AK158356	intronic sense	down	264	2002	no
	AK020287	intronic sense	down	390	595	no
AK039862	uc007kcg	intronic sense	down	45	3428	no
	AK012901	intronic sense	down	46	1846	no
	AK017423	intronic sense	down	148	1065	no
	AK021411	intronic sense	down	710	916	no
	AK019905	intronic sense	down	379	1918	no
	AK036007	intronic sense	down	173	3323	no
	AK013682	intronic sense	down	838	1359	no
	AK014176	intronic sense	down	23	1333	no
	AK032614	intronic sense	down	284	2600	no
	AK083427	intronic sense	down	207	3469	no
	AK082022	intronic sense	down	62	1822	no
	AK038251	intronic sense	down	645	1156	no
	AK020650	intronic sense	down	0	1127	no
	AK017540	intronic sense	down	0	1345	no
	AK020870	intronic sense	down	106	382	no
	AK033099	intronic sense	down	0	1391	no
	AK018491	intronic sense	down	41	781	no
	AK077974	intronic sense	down	201	2686	no
	AK034945	intronic sense	down	386	2691	no
	AK018650	intronic sense	down	0	750	no
	AK041851	intronic sense	down	538	881	no
	AK031940	intronic sense	down	199	1891	no
	AK012892	intronic sense	down	0	1355	no
	AK047590	intronic sense	down	190	2680	no
	AK047905	intronic sense	down	12	3840	no
	AK031731	intronic sense	down	381	3475	no
	AK020657	intronic sense	down	140	1095	no
	AK052227	intronic sense	down	548	3835	no
	AK076695	intronic sense	down	1137	2868	no
	AK048761	intronic sense	down	909	3126	no
	AK048317	intronic sense	down	13	2588	no
	AK017601	intronic sense	down	277	343	no
	AK018023	intronic sense	down	268	1454	no
	AK046963	intronic sense	down	351	3124	no
	AK017867	intronic sense	down	84	1998	no
AK162774	uc007idq	intronic sense	down	0	3899	no
LAMP2	uc009szz	intronic sense	down	292	2674	yes
	AK046545	intronic sense	down	587	2094	no
	AK032274	intronic sense	down	149	2683	no
	AK134035	intronic sense	down	0	1916	no
	AK078845	intronic sense	down	221	1769	no
	AK013658	intronic sense	down	216	1805	no
	AK021120	intronic sense	down	403	458	no
	AK031515	intronic sense	down	1037	2902	no
	AK083865	intronic sense	down	245	4265	no
	AK048977	intronic sense	down	385	1683	no
	AK017987	intronic sense	down	58	1160	no
	AK086410	intronic sense	down	334	2773	no
	AK086422	intronic sense	down	654	2848	no
	AK081284	intronic sense	down	313	4693	no
	AK044923	intronic sense	down	636	2264	no
	AK084899	intronic sense	down	1482	2680	no
	AK053561	intronic sense	down	457	3036	no
	AK078202	intronic sense	down	0	3362	no
	AK054167	intronic sense	down	912	3627	no
	AK045155	intronic sense	down	177	3195	no
	AK014284	intronic sense	down	0	1196	no
	AK033438	intronic sense	down	1486	2089	no
	BC049988	intronic sense	down	92	3500	yes
	AK080623	intronic sense	down	0	456	no
	AK038172	intronic sense	down	835	4713	no
	AK034262	intronic sense	down	426	4726	no
	AK142037	intronic sense	down	1220	4680	no
	AK087385	intronic sense	down	0	1873	no
	AK020414	intronic sense	down	101	1173	no
	AK049654	intronic sense	down	38	4315	no
	Y17854	intronic sense	down	24	390	no
	AK047643	intronic sense	down	476	2840	no
	AK029225	intronic sense	down	0	3465	no
	AK081553	intronic sense	down	134	2990	no
	AK140518	intronic sense	down	16	2355	no
	AK043752	intronic sense	down	194	2992	no
	AK044847	intronic sense	down	281	3346	no
	AK018417	intronic sense	down	51	1724	no
	AK079240	intronic sense	down	0	1902	no
	AK038091	intronic sense	down	683	4353	no
	AK140063	intronic sense	down	648	2902	no
	AK028918	intronic sense	down	416	2753	no
	AK082420	intronic sense	down	0	2213	no
	AK047420	intronic sense	down	320	745	no
	AK087003	intronic sense	down	477	862	no
	AK013795	intronic sense	down	301	895	no
	AK012039	intronic sense	down	0	1108	no
	AK079493	intronic sense	down	705	5143	no
	AK021051	intronic sense	down	0	520	no
	AK052050	intronic sense	down	90	2723	no
	AK012244	intronic sense	down	20	2158	no
A730008H23Rik	uc007byo	intronic sense	down	0	1065	no
	AK047121	intronic sense	down	0	2420	no
	AK080924	intronic sense	down	690	4280	no
	AK044751	intronic sense	down	127	3446	no
	AK047823	intronic sense	down	135	3516	no
	AK080243	intronic sense	down	477	948	no
	AK089612	intronic sense	down	0	4026	no
	AK018186	intronic sense	down	59	1747	no
	AK089149	intronic sense	down	0	1281	no
	AK032623	intronic sense	down	850	4226	no
	AK087250	intronic sense	down	0	2061	no
	AK085079	intronic sense	down	40	3774	no
	AK036075	intronic sense	down	962	3741	no
AK044376	uc009ldl	intronic sense	down	0	1899	no
	AK051489	intronic sense	down	410	4419	no
	AK137938	intronic sense	down	0	3115	no
	AK017178	intronic sense	down	269	1507	no
	AK083870	intronic sense	down	588	4474	no
	AK008061	intronic sense	down	0	462	no
	AK017986	intronic sense	down	0	1493	no
	AK032538	intronic sense	down	370	3071	no
	AK039045	intronic sense	down	633	644	no
	AK017326	intronic sense	down	216	1791	no
	AK006169	intronic sense	up	190	483	no
AK006896	uc009cjn	intronic sense	up	67	635	yes
	AK005899	intronic sense	up	40	577	yes
	AK006238	intronic sense	up	85	987	no
	AK015069	intronic sense	up	318	1137	yes
	AK015154	intronic sense	up	0	1434	no
	AK007183	intronic sense	up	0	511	no
	AK077189	intronic sense	up	0	1721	no
	AK019673	intronic sense	up	14	408	yes
	AK030176	intronic sense	up	537	2275	yes
	AK015085	intronic sense	up	171	743	yes
AK160416	uc008dfm	intronic sense	up	0	943	yes
	AK006345	intronic sense	up	141	601	no
	AK133004	intronic sense	up	69	408	no
AK005987	uc008rtx	intronic sense	up	0	213	yes
	AK006821	intronic sense	up	0	434	yes
	AK020290	intronic sense	up	580	1245	no
	AK006550	intronic sense	up	165	943	no
4930594C11Rik	NR_024017	intronic sense	up	1934	2756	no
	AK005920	intronic sense	up	153	396	no
	AK006976	intronic sense	up	164	706	no
	AK032526	intronic sense	up	160	4345	no
	AK084991	intronic sense	up	0	3702	no
	AK016992	intronic sense	up	140	1345	no
	AK015439	intronic sense	up	50	984	no
	AK021380	intronic sense	up	42	1191	no
	AK046275	intronic sense	up	372	4024	no
	AK016106	intronic sense	up	76	582	no
	AK086609	intronic sense	up	239	2206	no
AK019679	uc008kjs	intronic sense	up	180	2521	yes
	AK015601	intronic sense	up	25	1058	no
	AK035449	intronic sense	up	204	1425	no
	AK039212	intronic sense	up	1061	3402	no
	AK032771	intronic sense	up	359	2250	no
	AK017078	intronic sense	up	0	1079	no
	AK015120	intronic sense	up	47	1471	no
	AK003348	intronic sense	up	0	508	no
AK019844	uc007cwa	intronic sense	up	12	460	yes
	AK021053	intronic sense	up	0	1191	no
	AK013809	intronic sense	up	0	465	no
	AK079790	intronic sense	up	0	2421	no
	AK020111	intronic sense	up	54	1124	no
	AK021085	intronic sense	up	192	828	no
	AK031091	intronic sense	up	58	2291	no
	AK170699	intronic sense	up	0	2516	no

## Sheet: intronic antisense
Gene Symbol	SeqID	Genomic context	Regulation	PhastCons Bases	LncRNA length	Splice
	AK051797	intronic antisense	down	0	683	no
Airn	NR_002853	intronic antisense	down	0	1176	yes
	AK012942	intronic antisense	down	0	1116	yes
	AF177020	intronic antisense	down	194	421	no
	AK014219	intronic antisense	down	176	248	no
	AK019848	intronic antisense	down	547	4347	yes
	AK017535	intronic antisense	down	253	957	no
	AK047021	intronic antisense	down	1101	1924	no
	AK165901	intronic antisense	down	346	1434	yes
AK144295	uc007icp	intronic antisense	down	254	718	yes
	AK039268	intronic antisense	down	15	974	no
	AK085151	intronic antisense	down	61	3745	no
	AK013450	intronic antisense	down	0	881	yes
	AK080123	intronic antisense	down	0	2313	no
	AK013547	intronic antisense	down	0	653	no
AK145144	uc007ezc	intronic antisense	down	30	950	yes
AK050795	uc007hry	intronic antisense	down	0	1112	yes
	AK043012	intronic antisense	down	1065	2293	no
	AK084864	intronic antisense	down	115	2230	yes
AK002838	uc007kvp	intronic antisense	down	117	730	yes
	AK020464	intronic antisense	down	0	1265	yes
AK086087	uc009rze	intronic antisense	down	339	1655	yes
AK033378	uc007epr	intronic antisense	down	506	2198	yes
AK021075	uc008akv	intronic antisense	down	0	766	yes
AK040873	uc007ibg	intronic antisense	down	142	1803	yes
AK015099	uc007enq	intronic antisense	up	22	613	yes
AK132957	uc009ryo	intronic antisense	up	0	554	yes
AK019657	uc007gnq	intronic antisense	up	0	573	yes
	AK018942	intronic antisense	up	0	468	yes
1700013N18Rik	NR_003639	intronic antisense	up	1098	1544	no
1700123L14Rik	NR_003643	intronic antisense	up	851	1703	no
AK017048	uc008vyo	intronic antisense	up	19	1084	yes
AK006633	uc007ejk	intronic antisense	up	0	398	yes
BC049706	uc007ejl	intronic antisense	up	68	466	yes
	AK076832	intronic antisense	up	0	646	yes
AK018902	uc008zrz	intronic antisense	up	85	589	yes
AK019561	uc007hen	intronic antisense	up	9	1189	yes
AK006039	uc008dkd	intronic antisense	up	123	384	yes
DQ284430	uc008fqj	intronic antisense	up	0	582	yes
AK014999	uc009rdf	intronic antisense	up	41	1392	yes
AK077183	uc008fud	intronic antisense	up	146	975	yes
	AK015550	intronic antisense	up	80	678	yes
AK007084	uc008vke	intronic antisense	up	3	737	yes
AK076909	uc008hbp	intronic antisense	up	85	901	yes
AK006933	uc008cph	intronic antisense	up	22	545	yes
AK016926	uc008wso	intronic antisense	up	35	988	yes
AK029641	uc009cea	intronic antisense	up	0	448	yes
4930488L21Rik	NR_026888	intronic antisense	up	1379	1862	no
	AK018844	intronic antisense	up	0	266	no
	AK015163	intronic antisense	up	0	1028	yes
	AK006915	intronic antisense	up	0	481	no
	AK016189	intronic antisense	up	746	1747	yes
	AK005995	intronic antisense	up	290	587	no
	AK006385	intronic antisense	up	191	1675	yes
AK076840	uc009osk	intronic antisense	up	0	546	no
AK006560	uc007nnq	intronic antisense	up	0	704	yes
	AK007066	intronic antisense	up	0	553	yes
	AK029704	intronic antisense	up	0	2631	yes
	AK016697	intronic antisense	up	0	963	yes
	AK006223	intronic antisense	up	65	341	no
	AK132715	intronic antisense	up	108	1287	yes
AK015760	uc008ezi	intronic antisense	up	0	888	yes
AK019731	uc007kkw	intronic antisense	up	0	400	yes
	AK077042	intronic antisense	up	205	4600	yes
AK016399	uc009sdk	intronic antisense	up	0	749	yes
	AK016492	intronic antisense	up	74	2166	yes
AK076790	uc007ngy	intronic antisense	up	0	217	yes
	AK029639	intronic antisense	up	19	805	no
	AK019742	intronic antisense	up	8	2496	yes
	AK016880	intronic antisense	up	0	1006	yes
	AK016245	intronic antisense	up	33	1059	yes
AK028088	uc007vcl	intronic antisense	up	163	246	yes
	AK015090	intronic antisense	up	195	604	no
	AK006624	intronic antisense	up	42	1129	no
	AK016851	intronic antisense	up	0	1524	yes
	AK006360	intronic antisense	up	0	687	yes
	AK016745	intronic antisense	up	0	1586	yes
	AK014901	intronic antisense	up	0	1536	yes
	AK019800	intronic antisense	up	0	332	yes
	AK005751	intronic antisense	up	0	692	yes
	AK015964	intronic antisense	up	198	880	no
AK005363	uc008wsp	intronic antisense	up	10	859	yes
	AK006908	intronic antisense	up	28	774	yes
	AK016703	intronic antisense	up	0	1503	no
	AK006278	intronic antisense	up	427	1061	yes
	AK006851	intronic antisense	up	16	587	yes
	AK015186	intronic antisense	up	43	1311	no
AK079713	uc007oth	intronic antisense	up	0	536	yes
AK132743	uc008hof	intronic antisense	up	41	855	yes
AK019745	uc008vsx	intronic antisense	up	0	278	yes
	AK015091	intronic antisense	up	514	938	yes
	AK015876	intronic antisense	up	52	509	yes
AK015336	uc007ukz	intronic antisense	up	108	776	yes
	AK015405	intronic antisense	up	0	546	no
	AK017046	intronic antisense	up	0	1385	yes
	AK016760	intronic antisense	up	534	1903	no
AK007214	uc008fpq	intronic antisense	up	0	1932	yes
	AK016220	intronic antisense	up	87	721	yes
	AK016418	intronic antisense	up	41	1003	no
	AK007236	intronic antisense	up	0	421	yes
	AK005124	intronic antisense	up	266	887	yes
	AK015589	intronic antisense	up	20	445	yes
	AK015192	intronic antisense	up	0	937	no
	AK016607	intronic antisense	up	0	1487	yes
AK016386	uc008fue	intronic antisense	up	29	355	yes
	AK019721	intronic antisense	up	9	538	yes
	AK016323	intronic antisense	up	0	1513	yes
AK076914	uc007phy	intronic antisense	up	215	802	yes
	AK006156	intronic antisense	up	0	689	yes
	AK016330	intronic antisense	up	45	935	yes
	BC048603	intronic antisense	up	174	679	yes
AK006293	uc007vbx	intronic antisense	up	0	423	yes
	AK006785	intronic antisense	up	0	445	yes
	AK014883	intronic antisense	up	0	1099	yes
AK005580	uc009lty	intronic antisense	up	8	565	yes
AK079798	uc008etf	intronic antisense	up	0	992	yes
	AK019761	intronic antisense	up	0	442	no
AK015475	uc007slx	intronic antisense	up	255	1001	yes
	AK007219	intronic antisense	up	0	977	yes
AK005744	uc007dzu	intronic antisense	up	0	823	yes
AK076847	uc007uqj	intronic antisense	up	101	388	yes
AK007030	uc007bza	intronic antisense	up	84	389	yes
	AK015812	intronic antisense	up	16	1677	no
	AK005595	intronic antisense	up	200	375	yes
	AK015448	intronic antisense	up	74	1112	yes
AK006930	uc008xsq	intronic antisense	up	0	363	yes
AK006572	uc008afq	intronic antisense	up	0	511	yes
	AK007207	intronic antisense	up	82	586	yes
	AK019842	intronic antisense	up	47	820	yes
	AK015433	intronic antisense	up	33	892	no
	AK005824	intronic antisense	up	0	683	yes
	AK005752	intronic antisense	up	0	607	no
	AK019644	intronic antisense	up	0	487	yes
	AK006697	intronic antisense	up	0	518	no
	AK019763	intronic antisense	up	0	425	yes
	AK015326	intronic antisense	up	0	1565	yes
	AK087434	intronic antisense	up	0	1354	yes
	AK029895	intronic antisense	up	398	2697	no
	AK131689	intronic antisense	up	0	483	yes
	AK016858	intronic antisense	up	9	1409	yes
AK029643	uc007zqp	intronic antisense	up	195	595	yes
AK076845	uc007hha	intronic antisense	up	0	550	yes
	AK015514	intronic antisense	up	69	2266	yes
	AK007127	intronic antisense	up	0	515	no
AK016372	uc009sdj	intronic antisense	up	0	522	yes
	AK019771	intronic antisense	up	0	782	yes
	AK006761	intronic antisense	up	0	696	no
AK053994	uc009cjc	intronic antisense	up	187	670	yes
	AK016871	intronic antisense	up	0	878	no
	AK019607	intronic antisense	up	0	443	no
	AK076971	intronic antisense	up	290	561	yes
	AK016367	intronic antisense	up	474	1750	yes
	AK015859	intronic antisense	up	0	1274	yes
	AK016552	intronic antisense	up	0	2601	no
	AK015638	intronic antisense	up	302	895	yes
	AK005910	intronic antisense	up	43	975	yes
	AK007362	intronic antisense	up	29	332	yes
	AK133367	intronic antisense	up	174	2535	yes
	AK016003	intronic antisense	up	0	1079	yes
	AK006719	intronic antisense	up	16	921	no
	AK030072	intronic antisense	up	444	3800	yes
	AK017004	intronic antisense	up	0	1671	yes
	AK019705	intronic antisense	up	0	234	no
	AK006066	intronic antisense	up	0	1353	no
	AK015054	intronic antisense	up	0	807	no
	AK076564	intronic antisense	up	922	3559	yes
AK133017	uc009lgd	intronic antisense	up	168	935	yes
AK038880	uc009jgv	intronic antisense	up	151	1285	yes
	AK018848	intronic antisense	up	0	219	yes
	AK015815	intronic antisense	up	111	1568	no
	AK015531	intronic antisense	up	63	1800	yes
	AK015503	intronic antisense	up	0	538	yes
AK012238	uc009ptw	intronic antisense	up	161	684	yes
	AK006722	intronic antisense	up	0	303	no
	AK016261	intronic antisense	up	96	1222	yes
	AK007004	intronic antisense	up	334	1083	yes
	AK016157	intronic antisense	up	80	383	no
	AK015443	intronic antisense	up	19	542	no
	AK016455	intronic antisense	up	238	1281	yes
	AK015450	intronic antisense	up	0	768	yes
	AK015342	intronic antisense	up	0	1466	no
	AK015168	intronic antisense	up	153	1060	yes
	AK015613	intronic antisense	up	119	1085	yes
	AK018973	intronic antisense	up	0	426	no
	AK015951	intronic antisense	up	0	1030	yes
	AK019562	intronic antisense	up	120	333	yes
	AK015242	intronic antisense	up	0	1177	no
	AK016203	intronic antisense	up	0	517	yes
	AJ308964	intronic antisense	up	0	1493	yes
	AK044811	intronic antisense	up	420	886	no
	AK076620	intronic antisense	up	188	2235	no
	AK006714	intronic antisense	up	494	888	yes
AK085881	uc007vow	intronic antisense	up	6	705	yes
	AK009534	intronic antisense	up	0	612	yes
	AK015822	intronic antisense	up	114	478	yes
	AK020838	intronic antisense	up	0	1027	no
AK085325	uc008pkm	intronic antisense	up	0	1383	yes
	AK142189	intronic antisense	up	197	1886	no
AK080278	uc007wzq	intronic antisense	up	28	1116	yes
	AK006836	intronic antisense	up	40	416	yes
	AK019510	intronic antisense	up	0	1188	yes
	AK016146	intronic antisense	up	0	572	yes

## Sheet: bidirectional
Gene Symbol	SeqID	Genomic context	Regulation	PhastCons Bases	LncRNA length	Splice
	AK089213	bidirectional	down	189	3526	no
	AK020430	bidirectional	down	110	1204	yes
	AK021285	bidirectional	down	213	1316	no
	AK003497	bidirectional	down	136	422	yes
	AK009626	bidirectional	down	0	284	no
	AK014066	bidirectional	down	19	822	no
AK083203	uc008wbz	bidirectional	down	257	3534	yes
	AK085278	bidirectional	down	0	575	no
	AK008669	bidirectional	down	340	1088	yes
	AK033336	bidirectional	down	131	4017	no
	AK053216	bidirectional	down	111	1429	yes
	BC060148	bidirectional	down	82	2386	no
	AK011173	bidirectional	down	54	715	no
LOC100270707	NR_026741	bidirectional	down	433	1901	yes
	AK036616	bidirectional	down	492	2729	yes
	AK043880	bidirectional	down	369	2680	no
	AK002304	bidirectional	down	0	1482	yes
	AK161112	bidirectional	down	80	4718	no
	AK013908	bidirectional	down	374	1997	no
	AK020542	bidirectional	down	0	323	yes
	AK010182	bidirectional	down	22	668	no
	AK003491	bidirectional	down	87	1292	no
	AK020500	bidirectional	down	0	666	no
	AK132110	bidirectional	down	11	1044	no
Snhg1	NR_002896	bidirectional	down	0	476	yes
	AK047630	bidirectional	down	295	2244	no
	AK006406	bidirectional	up	44	334	yes
AK007249	uc009kuf	bidirectional	up	28	2101	yes
	AK015829	bidirectional	up	0	1464	no
	AK007108	bidirectional	up	0	410	no
	AK006482	bidirectional	up	0	692	yes
	AK015998	bidirectional	up	27	962	yes
AK016243	uc009jad	bidirectional	up	9	754	yes
AK006701	uc007ibh	bidirectional	up	0	520	yes
	AK006266	bidirectional	up	34	989	yes
	BC048633	bidirectional	up	0	486	yes
	AK016855	bidirectional	up	355	1638	yes
AK076979	uc007ovb	bidirectional	up	119	710	yes
	AK019638	bidirectional	up	0	423	yes
AK018937	uc009lkg	bidirectional	up	465	566	yes
AK016630	uc009jib	bidirectional	up	0	1045	yes
AK006934	uc009pwx	bidirectional	up	0	445	yes
AK006239	uc007fgf	bidirectional	up	8	387	yes
4930465K10Rik	uc008frr	bidirectional	up	198	1242	no
AK017040	uc009qsg	bidirectional	up	105	1481	yes
	AK015626	bidirectional	up	203	2259	no
AK018891	uc007lvm	bidirectional	up	19	840	yes
	AK014831	bidirectional	up	14	1655	yes
	AK019783	bidirectional	up	0	316	no
	AK016024	bidirectional	up	105	2382	no
	AK015119	bidirectional	up	0	1017	yes
AK015969	uc008lwz	bidirectional	up	184	1163	yes
AK006022	uc008lxa	bidirectional	up	202	683	yes
	AK131705	bidirectional	up	11	456	no
	BC048567	bidirectional	up	7	750	no
	AK015114	bidirectional	up	77	621	yes
AK015615	uc007wwf	bidirectional	up	32	1168	yes
	AK006032	bidirectional	up	91	434	no
AK019623	uc007qsa	bidirectional	up	0	402	yes
	AK015344	bidirectional	up	156	1357	no
	AK006317	bidirectional	up	31	609	no
	AK014914	bidirectional	up	98	1733	no
	AK015532	bidirectional	up	20	918	no
	AK015588	bidirectional	up	50	1113	no
AK040173	uc008xau	bidirectional	up	0	1747	yes
	AK006649	bidirectional	up	0	449	no
AK006909	uc008eze	bidirectional	up	43	334	yes
	AK015112	bidirectional	up	0	1436	yes
AK005839	uc008qyp	bidirectional	up	0	224	yes
AK161406	uc007kit	bidirectional	up	374	2338	yes
AK016265	uc008ruy	bidirectional	up	41	1045	yes
AK076685	uc009cbi	bidirectional	up	21	568	yes
	AK016105	bidirectional	up	0	670	no
AK076849	uc009idi	bidirectional	up	177	713	yes
	AK019718	bidirectional	up	0	663	no
AK006196	uc007wfq	bidirectional	up	0	974	no
	AK020357	bidirectional	up	0	527	no
AK016077	uc008fmz	bidirectional	up	128	580	yes
AK006426	uc009ots	bidirectional	up	18	696	yes
	AK006698	bidirectional	up	93	593	yes
	AK083519	bidirectional	up	33	2788	yes
AK015999	uc008rlm	bidirectional	up	20	1406	yes
AK006045	uc007eln	bidirectional	up	0	910	yes
	AK005673	bidirectional	up	238	1024	yes
	AK015801	bidirectional	up	345	1195	yes
AK030448	uc008wpt	bidirectional	up	228	2387	yes
	AK080629	bidirectional	up	0	1360	no
	AK016458	bidirectional	up	21	2256	yes
	AK005835	bidirectional	up	219	427	yes
	AK015237	bidirectional	up	0	1520	yes
AK076987	uc008rvd	bidirectional	up	0	661	yes
AK005951	uc007jff	bidirectional	up	0	292	yes
	AK017099	bidirectional	up	0	1179	no
1700129I04Rik	uc009idd	bidirectional	up	30	430	yes
	AK015943	bidirectional	up	0	700	yes
	AK005763	bidirectional	up	0	919	yes
	AK019659	bidirectional	up	0	341	yes
AK007460	uc009lda	bidirectional	up	31	542	yes
AK011222	uc008dte	bidirectional	up	28	426	yes
	AK018857	bidirectional	up	9	283	no
	AK014930	bidirectional	up	21	589	no
	AK006948	bidirectional	up	0	556	no
AK006245	uc008xnz	bidirectional	up	0	230	yes
	AK007213	bidirectional	up	0	712	no
	AK015850	bidirectional	up	0	933	no
AK021127	uc007kvt	bidirectional	up	202	1054	yes
	AK015693	bidirectional	up	57	764	no
	AK007003	bidirectional	up	109	348	no
	AK033866	bidirectional	up	153	2236	yes
	AK085581	bidirectional	up	0	1337	no
AK005591	uc007ukb	bidirectional	up	0	611	yes
AK076583	uc008jep	bidirectional	up	261	951	yes
BC048612	uc008rva	bidirectional	up	256	687	yes
	AK019615	bidirectional	up	0	313	yes
	AK005986	bidirectional	up	0	374	yes
	AK132899	bidirectional	up	39	1169	no
AK076706	uc008mbb	bidirectional	up	0	703	yes
	AK006872	bidirectional	up	29	523	no
	AK015659	bidirectional	up	0	722	yes
AK016693	uc009jia	bidirectional	up	21	902	yes
	AK005768	bidirectional	up	0	347	yes
	AK019602	bidirectional	up	38	357	no
	AK016409	bidirectional	up	0	630	yes
	AK017998	bidirectional	up	110	1299	no
	AK002420	bidirectional	up	0	571	yes
AK016682	uc007nig	bidirectional	up	8	1457	yes
AK076661	uc009sbl	bidirectional	up	0	458	yes
	AK016308	bidirectional	up	74	552	yes
	AK015283	bidirectional	up	50	1614	no
	AK015660	bidirectional	up	43	964	yes
	AK007271	bidirectional	up	0	736	no
	AK017132	bidirectional	up	85	1496	yes
	AK016962	bidirectional	up	96	1018	no
	AK082424	bidirectional	up	273	3184	no
	AK132893	bidirectional	up	108	746	yes
AK154225	uc007ybf	bidirectional	up	244	2831	yes
	AK019618	bidirectional	up	37	383	no
	AK006945	bidirectional	up	0	384	no
	AK006390	bidirectional	up	0	795	yes
	AK015663	bidirectional	up	0	736	no
	AK008051	bidirectional	up	78	1200	no
	AK016877	bidirectional	up	0	1642	no
	AK002941	bidirectional	up	110	1133	no
	AK006235	bidirectional	up	9	770	no
	AK015130	bidirectional	up	243	1001	no
	AK020967	bidirectional	up	0	852	no
	AK088235	bidirectional	up	44	1313	no
	AK015794	bidirectional	up	18	862	no
AK016343	uc009jjs	bidirectional	up	22	883	no
	AK015639	bidirectional	up	0	1370	no
AK145430	uc007obl	bidirectional	up	0	1118	yes
	AK048826	bidirectional	up	276	1246	no
	AK076537	bidirectional	up	514	1640	no
AK013046	uc007bgw	bidirectional	up	11	711	yes
AK079034	uc008xkk	bidirectional	up	0	869	yes
	AK019784	bidirectional	up	0	683	yes
	AK133305	bidirectional	up	194	3336	yes
AK160141	uc007zaa	bidirectional	up	90	737	yes
	AK014816	bidirectional	up	23	1353	no
	AK082127	bidirectional	up	154	1344	no
	AK016051	bidirectional	up	24	518	yes
	AK161332	bidirectional	up	265	996	no
AK012547	uc008swi	bidirectional	up	0	450	yes
	AK006620	bidirectional	up	0	365	yes
	BC059101	bidirectional	up	0	302	no
	AK016806	bidirectional	up	0	1312	no
	BC052793	bidirectional	up	80	700	yes
AK029857	uc008wpr	bidirectional	up	207	4297	yes
DQ715729	uc009dqv	bidirectional	up	160	2815	no
	AK007900	bidirectional	up	44	628	no
	AK007179	bidirectional	up	0	811	yes
AK007083	uc009bfb	bidirectional	up	135	587	yes
	AK007275	bidirectional	up	0	351	no
	AK020166	bidirectional	up	0	1233	no
	BC067070	bidirectional	up	0	3861	yes
AK085365	uc007gsq	bidirectional	up	98	364	yes
	AK019692	bidirectional	up	0	338	yes
	AK006675	bidirectional	up	113	520	no
	AK044604	bidirectional	up	0	1713	no
AK016417	uc009blh	bidirectional	up	106	880	yes
	AK015206	bidirectional	up	0	661	yes
	AK133189	bidirectional	up	12	2804	no
AK158295	uc009hbb	bidirectional	up	63	1390	yes
	AK016922	bidirectional	up	58	1546	no
AK006651	uc008qgc	bidirectional	up	0	991	yes
	AK014962	bidirectional	up	0	1377	yes
AK046440	uc008oue	bidirectional	up	0	232	yes
AK039780	uc007boy	bidirectional	up	0	671	yes
	AK007104	bidirectional	up	127	653	no
	AK013313	bidirectional	up	0	1393	no
AB041800	uc008zeh	bidirectional	up	0	745	no
AK013680	uc007ici	bidirectional	up	0	550	yes
	AK015975	bidirectional	up	8	1339	yes
	AK006267	bidirectional	up	0	459	no
AK016388	uc008pib	bidirectional	up	85	975	yes
	AK010838	bidirectional	up	26	417	no
	AK006506	bidirectional	up	18	477	no
	AK006298	bidirectional	up	0	559	no
AK015782	uc008aet	bidirectional	up	14	562	yes
U83175	uc009den	bidirectional	up	206	658	yes
	AK161816	bidirectional	up	35	770	yes
	AK019642	bidirectional	up	17	865	yes
AK030357	uc008mcd	bidirectional	up	162	2933	yes
	AK170065	bidirectional	up	104	1611	no
	AK043475	bidirectional	up	0	554	no
	AK020850	bidirectional	up	20	539	no
	AK006100	bidirectional	up	48	504	yes
	AK006956	bidirectional	up	59	545	no
4930426L09Rik	NR_024323	bidirectional	up	0	1504	no
AK019743	uc008uvv	bidirectional	up	39	1018	yes
	AK020381	bidirectional	up	132	901	no
	AK016200	bidirectional	up	0	1546	yes
AK016177	uc007bax	bidirectional	up	27	2052	yes
	AK010155	bidirectional	up	0	579	no
	AK082339	bidirectional	up	65	2240	yes
	AK133080	bidirectional	up	68	493	no
	AK007225	bidirectional	up	0	380	no
AK007255	uc008sac	bidirectional	up	67	1060	yes
	AK041289	bidirectional	up	0	1634	yes
	AK018999	bidirectional	up	0	516	no
AK046150	uc007umh	bidirectional	up	89	2174	yes
AK005793	uc007vgq	bidirectional	up	39	430	yes
	AK142341	bidirectional	up	51	461	no
AK143957	uc008ibo	bidirectional	up	165	2143	yes
	AK020380	bidirectional	up	87	800	no
AK085477	uc007krk	bidirectional	up	0	638	yes
AK076978	uc008hoq	bidirectional	up	40	1993	no
AK009603	uc009akc	bidirectional	up	123	436	yes
	AK076659	bidirectional	up	0	917	no
AK006973	uc007nny	bidirectional	up	0	507	yes
	AK006396	bidirectional	up	0	643	yes
AK044020	uc008wps	bidirectional	up	331	1353	yes
	AK018874	bidirectional	up	184	698	no
BC065777	uc007myx	bidirectional	up	368	2063	yes
AK086010	uc009jts	bidirectional	up	164	2022	yes
AK015492	uc007znn	bidirectional	up	58	1278	yes
AK006001	uc008nvv	bidirectional	up	0	1619	yes
	AK161442	bidirectional	up	16	3264	yes
	AK021082	bidirectional	up	0	780	no
AK007174	uc008ouc	bidirectional	up	0	477	yes
	AK018860	bidirectional	up	0	377	no
	AK042711	bidirectional	up	147	1514	no

## Sheet: intergenic
Gene Symbol	SeqID	Genomic context	Regulation	PhastCons Bases	LncRNA length	Splice
H19	NR_001592	intergenic	down	550	2615	no
	AK035610	intergenic	down	1465	2539	no
	AK166199	intergenic	down	865	1351	no
	AK004447	intergenic	down	205	435	yes
D10920	uc008tfo	intergenic	down	716	4080	no
AK157178(Meg3)	uc007pap	intergenic	down	633	1495	yes
Meg3	uc007par	intergenic	down	488	1901	yes
	AK052777	intergenic	down	449	931	no
	AK051693	intergenic	down	1244	2321	yes
Etd	NR_034074	intergenic	down	0	434	yes
	AK076338	intergenic	down	15	3008	no
AK089914	uc009mjn	intergenic	down	195	1835	yes
	AK035407	intergenic	down	206	2273	no
AK051166	uc007zsd	intergenic	down	327	3422	yes
	BC040515	intergenic	down	84	1622	no
	BC024137	intergenic	down	140	1372	no
BC029710	uc007axg	intergenic	down	0	2488	yes
AK014683	uc009hiz	intergenic	down	0	896	yes
	AK012924	intergenic	down	0	847	no
AK036616	uc008gmk	intergenic	down	629	2728	yes
AK083195	uc009hfc	intergenic	down	0	1889	yes
	AK138072	intergenic	down	635	4468	no
	AK038224	intergenic	down	526	4107	no
	AK053256	intergenic	down	0	3285	no
	AK044114	intergenic	down	697	4616	no
	AK020726	intergenic	down	67	1027	yes
Meg3	NR_003633	intergenic	down	774	4326	yes
AK035901	uc009hfd	intergenic	down	0	2510	yes
AK038079	uc007xss	intergenic	down	32	1392	yes
AY512909	uc009tie	intergenic	down	271	2267	yes
AK164256	uc007msb	intergenic	down	183	2957	yes
AK158055	uc009bio	intergenic	down	230	1207	yes
	AK028635	intergenic	down	896	3329	no
BC019699	uc009uam	intergenic	down	0	3120	yes
	AK162474	intergenic	down	330	1926	no
AK033245	uc009tyf	intergenic	down	0	1993	yes
	AK017369	intergenic	down	34	2091	no
BC028660	uc009adp	intergenic	down	87	721	no
	AK041843	intergenic	down	46	1090	yes
	AK017909	intergenic	down	44	1904	no
AK090061	uc009ulf	intergenic	down	83	1413	yes
AK147321	uc007pas	intergenic	down	1021	5970	yes
AK083498	uc009fcv	intergenic	down	991	2647	yes
	AK038520	intergenic	down	1761	3198	yes
	AK017366	intergenic	down	30	1544	no
Rian	AB063319	intergenic	down	10	5249	yes
AK020728	uc007pyl	intergenic	down	11	682	yes
	AK040017	intergenic	down	253	876	no
AK011865	uc009pak	intergenic	down	35	3176	yes
	AK003932	intergenic	down	764	1325	no
AK002390	uc008wqt	intergenic	down	0	1261	yes
AK043847	uc007smc	intergenic	down	359	1351	no
AK029100	uc008akr	intergenic	down	95	3142	yes
	AK020576	intergenic	down	0	874	yes
AK044526	uc008xjd	intergenic	down	18	2670	yes
Ptn	uc009biz	intergenic	down	338	606	no
	AK019103	intergenic	down	169	643	yes
	AK012483	intergenic	down	145	774	yes
	AK137112	intergenic	down	68	1312	no
AK079804	uc007bcl	intergenic	down	185	936	yes
	AK053132	intergenic	down	335	1217	no
	AK004333	intergenic	down	0	580	no
	BC059079	intergenic	down	696	4274	no
AK144366	uc009kgh	intergenic	down	78	911	no
	AK032419	intergenic	down	319	3638	no
	AK021262	intergenic	down	162	776	yes
BC025054	uc007pyi	intergenic	down	234	2224	yes
AK081581	uc009tdo	intergenic	down	0	1846	yes
	AK011210	intergenic	down	640	1275	no
AK003073	uc008cem	intergenic	down	0	336	yes
	AK046686	intergenic	down	65	3461	no
AK043766	uc009ual	intergenic	down	0	3121	yes
AK083706	uc009nie	intergenic	down	1164	3677	yes
AK035460	uc009uqr	intergenic	down	393	4414	yes
Paqr11	uc007kwn	intergenic	down	475	2033	yes
BC078436	uc007oyk	intergenic	down	27	5121	no
	BC006792	intergenic	down	226	2479	no
	AK049415	intergenic	down	0	3011	no
AK044653	uc009czg	intergenic	down	261	2230	yes
	AK046449	intergenic	down	96	2767	no
Rassf8	uc009ers	intergenic	down	615	1590	no
	AK018017	intergenic	down	26	1244	no
AK010368	uc007lef	intergenic	down	39	612	yes
	AK008862	intergenic	down	0	1853	no
	AK032929	intergenic	down	462	3876	no
	AK082938	intergenic	down	577	1433	no
	AK042305	intergenic	down	629	692	no
	AK013579	intergenic	down	0	796	no
AK162599	uc009lxf	intergenic	down	0	2147	yes
	AK049712	intergenic	down	0	3977	no
AK049041	uc007bkf	intergenic	down	178	1371	yes
AK078606	uc007lbl	intergenic	down	12	1850	yes
	BC094579	intergenic	down	325	4257	yes
1700025G04Rik	uc007czd	intergenic	down	2664	2677	yes
AK132630	uc007nec	intergenic	down	963	1886	yes
	AK048353	intergenic	down	247	3330	no
	AK016049	intergenic	down	123	568	yes
AK150559	uc007bgn	intergenic	down	2299	2719	no
Gtl2	uc007paq	intergenic	down	1105	4509	yes
	AK012473	intergenic	down	605	678	no
	AK020160	intergenic	down	0	1223	no
	AK030568	intergenic	down	426	3510	no
	AK033350	intergenic	down	374	3509	no
	BC054084	intergenic	down	0	944	no
6720401G13Rik	NR_026976	intergenic	down	111	4889	yes
AK202543	uc009rya	intergenic	down	192	399	no
	AK020106	intergenic	down	385	802	no
	AK011983	intergenic	down	0	439	no
	AK032566	intergenic	down	0	2626	yes
AK138811	uc007ixa	intergenic	down	28	1152	yes
	AK078757	intergenic	down	0	2665	no
AK144087	uc009lor	intergenic	down	0	862	yes
	AK017285	intergenic	down	717	1331	no
	AK008245	intergenic	down	0	754	no
	AK053200	intergenic	down	245	1563	no
AK086911	uc007cdl	intergenic	down	277	3134	yes
	AK034235	intergenic	down	0	2150	no
AK080655	uc009hfb	intergenic	down	0	1162	yes
AK197526	uc009cuu	intergenic	down	211	409	no
Gtl2	uc007pav	intergenic	down	191	866	yes
BC024571	uc008kbg	intergenic	down	285	1562	no
	AK029259	intergenic	down	0	2626	no
	AK136560	intergenic	down	0	1228	yes
	AK086859	intergenic	down	100	2423	yes
	AK134157	intergenic	down	0	1666	yes
	AK013771	intergenic	down	177	1150	no
	AK083676	intergenic	down	1350	2870	no
	AB076245	intergenic	down	0	2084	no
AK139799	uc008wuz	intergenic	down	929	2231	no
LOC626832	uc008ohg	intergenic	down	1203	888	yes
	BC071254	intergenic	down	154	1103	no
Gtl2	uc007pat	intergenic	down	421	1758	yes
AK017924	uc007bft	intergenic	down	222	1576	yes
AK017440	uc007pbc	intergenic	down	10	2356	yes
AK010122	uc009clm	intergenic	down	23	1855	yes
	AK033148	intergenic	down	784	4322	no
	AK031095	intergenic	down	0	2657	no
	AK142841	intergenic	down	267	4288	no
AK131831	uc007orz	intergenic	down	33	842	yes
AK018309	uc007ndh	intergenic	down	638	813	yes
	AK043413	intergenic	down	610	4878	no
	AK078847	intergenic	down	610	1701	no
AK166773	uc008ofk	intergenic	down	0	1299	yes
	AK048598	intergenic	down	71	2850	no
AK076597	uc009bzn	intergenic	down	0	1518	yes
	AK048740	intergenic	down	71	2852	no
AK079958	uc007uwp	intergenic	down	136	503	yes
AK004221	uc009nrm	intergenic	down	0	1092	yes
AK043361	uc009qaf	intergenic	down	292	1922	yes
AK138135	uc007fpd	intergenic	down	176	2805	yes
AK014726	uc008dyg	intergenic	down	0	845	yes
AK011460	uc008awt	intergenic	down	0	294	yes
AK136927	uc007gua	intergenic	down	300	1493	yes
	AK090328	intergenic	down	398	1796	no
BC028804	uc008fma	intergenic	down	0	2531	yes
	AK008102	intergenic	down	17	631	no
AK129160	uc009buo	intergenic	down	2172	6192	yes
	AK021064	intergenic	down	518	1112	no
	AK033115	intergenic	down	0	1947	no
	BC066049	intergenic	down	47	2966	yes
1700012B15Rik	uc007mwh	intergenic	down	231	1875	yes
BC084590	uc009tsy	intergenic	down	571	2997	yes
	AK033161	intergenic	down	1677	3724	no
	AK009271	intergenic	down	0	1039	yes
	AK038647	intergenic	down	0	4397	no
AK031463	uc008mrt	intergenic	down	40	2595	yes
	AK047900	intergenic	down	0	2274	no
	AK047585	intergenic	down	67	2463	no
Tcrb	uc009bpn	intergenic	down	416	788	yes
AK142949	uc008jlk	intergenic	down	60	1979	yes
	AK003710	intergenic	down	0	1624	no
	AK039736	intergenic	down	851	2504	no
	AK036481	intergenic	down	58	1857	no
	AK054058	intergenic	down	360	2254	no
	AK012332	intergenic	down	0	1247	no
	AK031166	intergenic	down	190	1669	no
AK194005	uc007zns	intergenic	down	0	406	no
	AK052674	intergenic	down	115	1972	yes
BC058988	uc009sps	intergenic	down	0	1110	yes
AK142406	uc009tfn	intergenic	down	450	4529	yes
AK146150	uc008kek	intergenic	down	324	1478	yes
AK017500	uc009srf	intergenic	down	0	887	yes
	AK078829	intergenic	down	873	1241	no
	AK087211	intergenic	down	0	2853	no
BC061253	uc009oqn	intergenic	down	158	2210	no
AK160548	uc007hyu	intergenic	down	52	737	yes
Tcrb	uc009bpf	intergenic	down	435	785	yes
AK014119	uc009lvh	intergenic	down	166	972	yes
AK033058	uc009had	intergenic	down	0	549	yes
	AK035492	intergenic	down	424	4264	no
H4	uc009bpg	intergenic	down	429	865	yes
AK149260	uc007mpy	intergenic	down	68	1857	yes
	AK047045	intergenic	down	453	3861	no
	AK047945	intergenic	down	743	3091	no
	AK020250	intergenic	down	0	659	yes
AK045519	uc007ekf	intergenic	down	151	1153	no
BC076616	uc009tzw	intergenic	down	146	4306	yes
	AK168001	intergenic	down	0	1771	yes
	AK086186	intergenic	down	13	1470	no
AK042353	uc009kud	intergenic	down	99	2159	yes
6720401G13Rik	NR_015505	intergenic	down	111	5769	yes
	AK019943	intergenic	down	291	947	no
2410018L13Rik	uc007nef	intergenic	down	720	1445	yes
AK036733	uc008wys	intergenic	down	176	1539	no
	AK038070	intergenic	down	552	2573	no
	AK020048	intergenic	down	154	845	yes
	AK007736	intergenic	down	1192	1332	no
	AK018137	intergenic	down	607	1388	no
	X16935	intergenic	down	0	460	yes
	AK036896	intergenic	down	528	2062	no
	AK020950	intergenic	down	280	934	no
AK144330	uc007lsd	intergenic	down	0	677	no
AK048089	uc008ued	intergenic	down	61	2908	no
AK039536	uc008icf	intergenic	down	110	1065	yes
AK009724	uc009csa	intergenic	down	0	775	yes
	AK083983	intergenic	down	109	1198	no
AK049871	uc009hnh	intergenic	down	548	1893	yes
Tcrg	uc007pov	intergenic	down	158	1169	yes
	AK013706	intergenic	down	0	503	no
	AK013346	intergenic	down	372	1469	no
	AK081614	intergenic	down	0	2485	no
	AK013767	intergenic	down	0	700	no
	AK039132	intergenic	down	550	3445	no
AK148800	uc007zsh	intergenic	down	364	2317	yes
	AK033078	intergenic	down	393	1557	no
AK164331	uc008apc	intergenic	down	89	526	yes
AK020061	uc009hnn	intergenic	down	285	642	yes
BC006965	uc007mea	intergenic	down	170	1402	yes
AK054515	uc007peo	intergenic	down	0	3596	yes
AK082467	uc007guc	intergenic	down	1469	2698	yes
AK132460	uc009tdp	intergenic	down	0	3969	yes
	AK020060	intergenic	down	72	858	no
AK048031	uc007zse	intergenic	down	470	2377	yes
	AK037391	intergenic	down	268	3093	no
	DQ113646	intergenic	down	0	361	yes
Tcrb	uc009bpc	intergenic	down	178	785	yes
	AK087769	intergenic	down	174	632	no
	AK144510	intergenic	down	0	793	no
	AK090292	intergenic	down	196	1508	yes
AK007947	uc007jfe	intergenic	down	0	274	yes
AK084828	uc007msc	intergenic	down	0	541	yes
	AK149239	intergenic	down	302	1633	no
AK050201	uc009tzr	intergenic	down	0	3812	yes
AK008724	uc009ura	intergenic	down	667	788	yes
AK136919	uc007ruh	intergenic	down	0	818	yes
	AK004374	intergenic	down	0	983	no
	AK087447	intergenic	down	300	2850	no
	AK142855	intergenic	down	0	3013	no
	AK148627	intergenic	down	82	2673	no
AK149295	uc008wsy	intergenic	down	0	2609	no
AK009175	uc008vaz	intergenic	down	77	933	yes
AK010390	uc007lta	intergenic	down	167	945	yes
	AK085312	intergenic	down	19	1072	yes
	AK034202	intergenic	down	336	4245	no
Btbd19	NR_024078	intergenic	down	633	2579	yes
AK033222	uc007zsk	intergenic	down	853	2568	yes
	AK007691	intergenic	down	176	866	no
	AK033415	intergenic	down	34	2235	no
	AK036123	intergenic	down	347	1563	no
	AK089859	intergenic	down	244	1731	yes
	AK017446	intergenic	down	0	1610	no
	AK013077	intergenic	down	134	2029	no
	AK053952	intergenic	down	19	2396	no
	BC019134	intergenic	down	617	1663	no
AK139063	uc007ugi	intergenic	down	197	1878	yes
	BC066226	intergenic	down	474	3224	yes
AK162965	uc007jdh	intergenic	down	0	2859	yes
AK136742	uc008bzz	intergenic	down	0	839	yes
AK143097	uc007ugf	intergenic	down	99	4078	no
	AK076131	intergenic	down	731	1431	no
	BC048953	intergenic	down	1411	3151	no
	AK034767	intergenic	down	0	2589	no
AK090016	uc007gqf	intergenic	down	213	1675	yes
	AK028406	intergenic	down	1228	3014	no
1810014B01Rik	NR_015572	intergenic	down	213	1621	yes
	AK162901	intergenic	down	1340	3040	no
	AK052510	intergenic	down	373	1686	no
	AK085973	intergenic	down	238	1552	no
AK080292	uc008rzc	intergenic	down	29	4019	yes
	AK031998	intergenic	down	144	2022	no
	AK148051	intergenic	down	15	3994	yes
AK079777	uc009jxt	intergenic	down	0	1809	yes
AK015463	uc007xzo	intergenic	up	0	685	yes
	BC100504	intergenic	up	32	384	yes
AK015428	uc007vys	intergenic	up	339	1125	yes
	BC049745	intergenic	up	131	734	yes
BC050982	uc009gzw	intergenic	up	212	335	yes
AK005780	uc008cye	intergenic	up	34	832	yes
AK076728	uc007zkk	intergenic	up	47	510	yes
AK006052	uc009aym	intergenic	up	37	426	yes
	AK006669	intergenic	up	0	395	yes
AK006024	uc007sdp	intergenic	up	0	716	yes
AK076952	uc009gzv	intergenic	up	346	452	yes
AK006852	uc008igz	intergenic	up	48	876	yes
	AK018981	intergenic	up	17	788	no
AK016172	uc008wlp	intergenic	up	0	786	yes
AK005912	uc007mef	intergenic	up	32	384	yes
	AK006844	intergenic	up	0	396	yes
BC099582	uc008xlx	intergenic	up	0	1171	yes
AK006653	uc009vft	intergenic	up	422	422	yes
AK005643	uc007baq	intergenic	up	125	424	yes
	AK018932	intergenic	up	0	274	yes
AK006470(Scgb2b1-ps)	uc009gil	intergenic	up	0	516	yes
AK016605	uc007yja	intergenic	up	255	1631	yes
AK076805	uc007cgb	intergenic	up	0	789	yes
	BC048565	intergenic	up	0	501	yes
EG545936	uc009fqn	intergenic	up	98	1880	yes
	AK016723	intergenic	up	83	1562	no
BC048628	uc007atp	intergenic	up	0	531	yes
AK006389	uc007zke	intergenic	up	96	1155	yes
	AK007098	intergenic	up	0	1224	no
AK006412	uc009dqq	intergenic	up	0	243	yes
	AK076915	intergenic	up	0	812	no
AK005653	uc007fbl	intergenic	up	168	272	yes
	AK076741	intergenic	up	27	2098	no
AK016427	uc007nsv	intergenic	up	74	1852	yes
	AK006660	intergenic	up	82	438	no
AK006507	uc007dit	intergenic	up	0	356	yes
AK015482	uc008tlv	intergenic	up	5	628	yes
	BC055113	intergenic	up	0	1812	no
Aldoart2	NR_003959	intergenic	up	1117	1575	no
BC050972	uc009qfh	intergenic	up	0	440	yes
AK007110	uc007mza	intergenic	up	0	320	yes
	AK015330	intergenic	up	0	968	yes
AK007102	uc007rcu	intergenic	up	21	682	yes
AK076930	uc008ygq	intergenic	up	91	729	yes
	AK005964	intergenic	up	0	787	no
AK006725	uc008zru	intergenic	up	0	1055	yes
	AK006618	intergenic	up	12	875	no
AK018976	uc008hip	intergenic	up	0	647	yes
AK015844	uc008wmv	intergenic	up	8	616	yes
AK005639	uc008rft	intergenic	up	0	672	yes
AK006376	uc008mmu	intergenic	up	0	847	yes
Gm5334	NR_003648	intergenic	up	626	1581	no
AK076963	uc009avw	intergenic	up	19	742	yes
AK019797	uc007zsu	intergenic	up	580	2208	yes
AK077115	uc007zsa	intergenic	up	0	1129	yes
AK006991	uc007rcs	intergenic	up	0	1044	yes
Gm1604	uc008aiu	intergenic	up	116	556	yes
BC049642	uc008wtg	intergenic	up	0	1163	yes
AK007238	uc008ahx	intergenic	up	0	420	yes
	AK007287	intergenic	up	0	2063	no
AK018974	uc007obk	intergenic	up	0	373	yes
	AK019660	intergenic	up	0	300	no
BC049717	uc008och	intergenic	up	0	1067	yes
	AK019586	intergenic	up	232	540	yes
	AK016056	intergenic	up	0	907	yes
AK007216	uc009kea	intergenic	up	27	884	yes
	BC049716	intergenic	up	0	836	yes
AK019699	uc007srg	intergenic	up	36	370	yes
AK016281	uc008zrx	intergenic	up	0	931	yes
AK076884	uc009ueo	intergenic	up	0	1150	yes
AK076946	uc007fkm	intergenic	up	248	810	yes
AK006895	uc007edr	intergenic	up	0	371	yes
AK016131	uc007nku	intergenic	up	0	515	yes
	AK005715	intergenic	up	0	537	yes
	AK016045	intergenic	up	0	862	yes
AK006202	uc008zgx	intergenic	up	7	469	yes
AK076692	uc008wmu	intergenic	up	42	1031	yes
	AK007128	intergenic	up	0	807	no
Ube2dnl	NR_003645	intergenic	up	481	743	yes
BC048585	uc007lpo	intergenic	up	0	472	yes
	AK016091	intergenic	up	131	594	yes
AK006870	uc009qvr	intergenic	up	0	445	yes
AK006167	uc009qow	intergenic	up	102	379	yes
	AK015479	intergenic	up	0	1103	no
	AK006593	intergenic	up	83	1081	yes
	AK015838	intergenic	up	0	1137	yes
	AK007300	intergenic	up	0	500	no
	AK015238	intergenic	up	0	483	yes
	AK015494	intergenic	up	0	647	yes
	AK019708	intergenic	up	0	420	no
AK006531	uc008nfy	intergenic	up	216	756	yes
	AK030044	intergenic	up	17	3468	no
AK016244	uc007aou	intergenic	up	0	718	yes
AK006512	uc007qgq	intergenic	up	99	565	yes
AK006563	uc008fvy	intergenic	up	0	465	yes
AK006644	uc007ude	intergenic	up	0	532	yes
	AK019648	intergenic	up	0	292	yes
	AK006832	intergenic	up	0	950	no
	AK014881	intergenic	up	0	2239	no
	AK006983	intergenic	up	26	636	yes
	AK015977	intergenic	up	0	652	yes
	AK014973	intergenic	up	0	1672	no
	AK007034	intergenic	up	0	244	no
	AK017073	intergenic	up	0	811	no
	AK016610	intergenic	up	0	1000	yes
AK018858	uc008hwh	intergenic	up	0	780	yes
AK076851	uc007vwv	intergenic	up	32	674	yes
	AK015499	intergenic	up	88	652	no
4921511C20Rik	NR_003646	intergenic	up	1357	1606	no
AK161354	uc008vsf	intergenic	up	0	793	yes
AK006766	uc008pcg	intergenic	up	25	429	yes
	AK015101	intergenic	up	0	1252	no
	AK006615	intergenic	up	0	349	yes
	AK006720	intergenic	up	0	741	no
AK006996	uc007vyv	intergenic	up	0	843	yes
AK006540	uc009dkx	intergenic	up	0	416	yes
AK007025	uc008fvz	intergenic	up	0	406	yes
AK076916	uc007hff	intergenic	up	0	489	yes
	AK006151	intergenic	up	0	426	yes
AK005811	uc008oeh	intergenic	up	0	857	yes
	AK006712	intergenic	up	97	1478	yes
	AK015779	intergenic	up	0	816	yes
1700020N18Rik	NR_026924	intergenic	up	43	546	yes
AK019711	uc007ztc	intergenic	up	0	297	yes
	AK015455	intergenic	up	0	1439	yes
AK076902	uc008wnt	intergenic	up	6	862	yes
	AK016161	intergenic	up	0	631	yes
	AK005916	intergenic	up	0	471	yes
	AK016768	intergenic	up	0	1489	no
AK133139	uc009hqx	intergenic	up	0	1818	yes
	AK016211	intergenic	up	134	1042	no
AK076759	uc008rde	intergenic	up	203	353	yes
AK076702	uc007uro	intergenic	up	5	618	yes
AK007185	uc007rdc	intergenic	up	68	348	yes
	AK006696	intergenic	up	0	373	yes
	AK015830	intergenic	up	0	571	yes
	AK016331	intergenic	up	0	598	yes
AK015610	uc008rtv	intergenic	up	0	828	yes
AK007149	uc007uft	intergenic	up	0	798	yes
	AK005844	intergenic	up	0	525	yes
AK015236	uc007sap	intergenic	up	0	680	yes
	AK019755	intergenic	up	0	503	no
	AK016406	intergenic	up	0	738	no
	AK015185	intergenic	up	0	992	no
AK005958	uc007xzn	intergenic	up	0	705	yes
	AK019767	intergenic	up	0	404	yes
	AK014936	intergenic	up	61	1928	yes
	AK015232	intergenic	up	0	503	yes
AK005607	uc008hwn	intergenic	up	0	441	yes
AK007020	uc007nww	intergenic	up	587	809	yes
AK015429	uc007uxt	intergenic	up	163	595	yes
AK076894	uc007upd	intergenic	up	15	658	yes
AK008572	uc008amm	intergenic	up	19	737	no
	AK015487	intergenic	up	0	1207	yes
	AK007157	intergenic	up	0	717	yes
AK006451	uc008ysj	intergenic	up	0	669	yes
	AK016132	intergenic	up	0	548	yes
BC048519	uc007vrs	intergenic	up	387	1089	yes
Smok4a	uc008amk	intergenic	up	214	2318	yes
	AK005648	intergenic	up	0	420	no
	AK077096	intergenic	up	149	1710	no
AK006942	uc009dnm	intergenic	up	0	668	yes
AK019792	uc009odt	intergenic	up	0	781	yes
	AK017000	intergenic	up	33	1145	yes
	AK006198	intergenic	up	0	346	yes
AK015470	uc007quf	intergenic	up	354	1627	yes
AK016412	uc007ejd	intergenic	up	0	873	yes
AK015940	uc007qcb	intergenic	up	0	364	yes
4930579G22Rik	uc008ztq	intergenic	up	230	832	yes
AK016914	uc009eqr	intergenic	up	0	904	yes
	AK008823	intergenic	up	6	751	yes
BC048678	uc008pqo	intergenic	up	0	539	yes
	AK016315	intergenic	up	0	469	yes
AK076673	uc007hdh	intergenic	up	0	421	yes
	AK006735	intergenic	up	0	287	no
	AK005676	intergenic	up	0	603	yes
	AK007234	intergenic	up	122	1024	yes
	AK006073	intergenic	up	0	940	yes
	AK019703	intergenic	up	0	350	yes
AK016046	uc007fmk	intergenic	up	166	761	yes
	AK007211	intergenic	up	60	985	yes
	AK014799	intergenic	up	0	1911	yes
	AK007258	intergenic	up	159	810	yes
BC049735	uc009goz	intergenic	up	123	220	yes
AK076711	uc007sqx	intergenic	up	224	794	yes
	AK016094	intergenic	up	31	979	yes
AK007006	uc007uyf	intergenic	up	0	1153	yes
AK006947	uc007rzy	intergenic	up	0	547	yes
AK016893	uc007aqy	intergenic	up	21	1120	yes
	AK076878	intergenic	up	0	1037	no
	AK006117	intergenic	up	68	533	yes
AK005712	uc007sdq	intergenic	up	0	696	yes
	AK030170	intergenic	up	39	2719	yes
AK132729	uc007qbk	intergenic	up	15	1091	yes
AK076966	uc007rcg	intergenic	up	0	668	yes
AK015188	uc007hcv	intergenic	up	0	537	yes
AK133250	uc008sus	intergenic	up	65	2853	yes
AK005539	uc009tga	intergenic	up	85	501	yes
AK015773	uc007hee	intergenic	up	9	894	yes
	AK005792	intergenic	up	73	799	yes
AK015200	uc008xqg	intergenic	up	0	735	yes
1700049L16Rik	NR_003644	intergenic	up	354	806	no
	AK016753	intergenic	up	172	1269	yes
AK006031	uc007pjv	intergenic	up	0	593	yes
AK016163	uc007zua	intergenic	up	90	504	yes
AK015950	uc007dau	intergenic	up	0	481	yes
	AK015580	intergenic	up	0	587	no
	AK016885	intergenic	up	85	1548	no
AK016813	uc007itf	intergenic	up	0	2320	yes
	AK016285	intergenic	up	11	619	no
	AK015098	intergenic	up	0	791	yes
AK007305	uc007uyb	intergenic	up	0	856	yes
	AK007199	intergenic	up	0	431	yes
	AK015039	intergenic	up	0	787	yes
AK018841	uc009raw	intergenic	up	0	608	yes
AK016100	uc007ilo	intergenic	up	0	793	yes
AK015191	uc008rxd	intergenic	up	72	1205	yes
	AK005981	intergenic	up	0	481	yes
	BC030462	intergenic	up	237	1206	no
AK076783	uc009qzg	intergenic	up	0	785	yes
AK144266	uc008keh	intergenic	up	117	891	yes
	AK016005	intergenic	up	0	461	yes
Speer5-ps1	NR_027506	intergenic	up	0	970	yes
	AK017039	intergenic	up	297	1845	yes
	AK015221	intergenic	up	388	1594	no
AK015384	uc007ajk	intergenic	up	336	1844	yes
	AK019653	intergenic	up	60	961	yes
	AK015556	intergenic	up	0	748	no
	AK007126	intergenic	up	126	411	yes
AK019838	uc009scs	intergenic	up	138	583	yes
AK015105	uc008qqt	intergenic	up	0	656	yes
	AK016087	intergenic	up	257	688	yes
	AK019814	intergenic	up	0	544	yes
AK076905	uc009vgq	intergenic	up	728	748	yes
Speer5-ps1	NR_001582	intergenic	up	0	1432	yes
AK029624	uc009lrj	intergenic	up	0	564	yes
mKIAA1317	uc008eth	intergenic	up	518	633	yes
	AK015908	intergenic	up	0	953	no
	AK051554	intergenic	up	465	3049	no
	AK017082	intergenic	up	108	1534	yes
AK019737	uc009keb	intergenic	up	99	3210	no
AK006138	uc007xer	intergenic	up	133	500	yes
	AK016030	intergenic	up	0	962	no
AK019604	uc008kgk	intergenic	up	33	992	yes
	AK006559	intergenic	up	0	986	yes
	AK005598	intergenic	up	73	744	yes
	AK016680	intergenic	up	0	1478	yes
AK019723	uc007tjg	intergenic	up	0	342	yes
AK015347	uc007cew	intergenic	up	0	1565	yes
BC049653	uc009gor	intergenic	up	153	1187	yes
AK016444	uc008hij	intergenic	up	60	3227	yes
Tspy-ps	AJ001379	intergenic	up	152	3107	no
AK015749	uc008mqa	intergenic	up	29	495	yes
AK006076	uc007pzl	intergenic	up	89	714	yes
AK015892	uc009rxe	intergenic	up	0	936	yes
	AK076995	intergenic	up	0	3451	yes
BC052364	uc008win	intergenic	up	149	1077	yes
Tspy-ps	NR_027507	intergenic	up	70	321	yes
	AK006857	intergenic	up	20	537	yes
AK077008	uc007qvc	intergenic	up	0	1244	yes
	AK007229	intergenic	up	0	704	yes
BC048601	uc007qcv	intergenic	up	0	564	yes
AK006348	uc009jnu	intergenic	up	0	630	yes
AK015072	uc007zlj	intergenic	up	0	712	yes
	AK015082	intergenic	up	0	494	yes
	AK006850	intergenic	up	0	353	yes
	AK016136	intergenic	up	0	668	yes
AK015444	uc007uth	intergenic	up	56	1054	yes
AK133007	uc008edz	intergenic	up	0	1562	yes
	AK016867	intergenic	up	59	1357	yes
AK076665	uc008orn	intergenic	up	505	870	yes
	AK019813	intergenic	up	0	790	yes
AK019698	uc007dxz	intergenic	up	0	684	yes
AK016284	uc007sri	intergenic	up	0	774	yes
	AK006707	intergenic	up	0	821	yes
	AK015252	intergenic	up	52	801	yes
AK005677	uc007run	intergenic	up	9	623	yes
AK076660	uc007cvd	intergenic	up	34	382	yes
	AK005917	intergenic	up	0	833	yes
AK015379	uc007emy	intergenic	up	0	840	yes
	AK015793	intergenic	up	0	591	yes
AK007073	uc008fuj	intergenic	up	0	681	yes
AK006485	uc008xlw	intergenic	up	0	757	yes
	AK005997	intergenic	up	0	340	no
	AK018872	intergenic	up	0	611	no
	AK015266	intergenic	up	112	1158	yes
AK015818	uc007uvj	intergenic	up	23	471	yes
	AK019587	intergenic	up	0	776	no
	AK016793	intergenic	up	0	1044	no
	AK007284	intergenic	up	0	570	no
	AK006845	intergenic	up	38	564	no
AK006186	uc008nen	intergenic	up	48	1612	yes
	AK005755	intergenic	up	0	799	yes
	AK018915	intergenic	up	51	348	yes
AK006894	uc009bis	intergenic	up	0	424	yes
AK015227	uc007srh	intergenic	up	0	777	yes
AK076984	uc008ehr	intergenic	up	17	1044	yes
	AK015323	intergenic	up	0	1786	yes
AK016686	uc007see	intergenic	up	0	1293	yes
AK016948	uc007iga	intergenic	up	599	1488	yes
AK016016	uc008ezf	intergenic	up	95	672	yes
	AK015366	intergenic	up	0	1657	no
AK019704	uc008ehv	intergenic	up	0	581	yes
	AK006325	intergenic	up	90	702	yes
	AK015596	intergenic	up	0	901	no
	AK019828	intergenic	up	0	503	no
	AK006729	intergenic	up	0	409	yes
	AK015510	intergenic	up	521	1444	yes
	AK019859	intergenic	up	0	1085	yes
AK007204	uc008dvj	intergenic	up	0	352	yes
	AK016439	intergenic	up	31	1779	yes
	AK016333	intergenic	up	0	1229	yes
BC049685	uc007tbw	intergenic	up	33	705	yes
	AK006914	intergenic	up	0	602	yes
AK019710	uc008lqo	intergenic	up	30	498	yes
AK155560	uc009cwf	intergenic	up	115	1859	yes
	AK019572	intergenic	up	94	426	yes
1700073E17Rik	NR_003625	intergenic	up	736	4600	no
	AK006590	intergenic	up	0	722	yes
AK005578	uc009jnt	intergenic	up	102	594	yes
	BC048591	intergenic	up	0	674	yes
	AK019616	intergenic	up	568	702	no
AK016120	uc008gys	intergenic	up	0	587	yes
	AK131727	intergenic	up	48	723	no
AK029646	uc007vkw	intergenic	up	0	436	yes
	AK029760	intergenic	up	101	2410	yes
AK006595	uc007eda	intergenic	up	55	813	yes
AK131804	uc007zfx	intergenic	up	68	715	yes
	AK015201	intergenic	up	0	593	yes
BC042407	uc009jhc	intergenic	up	76	382	yes
	AK021347	intergenic	up	0	494	no
	AK016950	intergenic	up	163	1062	yes
	AK015361	intergenic	up	372	1015	yes
AK076925	uc007ecz	intergenic	up	55	926	yes
AK076911	uc008itk	intergenic	up	0	596	yes
AK076935	uc008jor	intergenic	up	0	500	yes
AK006581	uc008sme	intergenic	up	0	425	yes
AK015363	uc008mzn	intergenic	up	0	1710	yes
	AK016410	intergenic	up	0	761	yes
AK006884	uc007osa	intergenic	up	30	626	yes
AK015118	uc008osz	intergenic	up	0	764	yes
AK015520	uc007rxq	intergenic	up	31	534	yes
	AK007033	intergenic	up	0	1379	yes
AK015174	uc009orc	intergenic	up	37	636	yes
AK015324	uc008xiw	intergenic	up	0	1031	yes
	AK019750	intergenic	up	0	436	yes
	AK017091	intergenic	up	121	1443	yes
AK019626	uc008ajz	intergenic	up	14	590	yes
AK086943	uc009plm	intergenic	up	0	1003	yes
	AK006436	intergenic	up	133	246	no
	AK006354	intergenic	up	0	740	yes
	AK076933	intergenic	up	222	1071	yes
	AK015691	intergenic	up	0	578	yes
AK133038	uc007zrd	intergenic	up	0	2245	yes
	AK006126	intergenic	up	244	972	yes
	AK017042	intergenic	up	25	1307	yes
	AK017121	intergenic	up	185	2038	no
AK006623	uc009ogl	intergenic	up	177	317	yes
	AK015194	intergenic	up	18	1184	no
	AK015485	intergenic	up	0	1246	yes
AK016961	uc008shn	intergenic	up	29	818	yes
	AK131796	intergenic	up	141	579	no
AK018866	uc008uqr	intergenic	up	38	319	yes
AK037571	uc009duh	intergenic	up	0	1093	yes
	AK014052	intergenic	up	30	938	yes
AK016650	uc009glf	intergenic	up	177	1202	yes
AK016040	uc007rxr	intergenic	up	90	1412	yes
AK006923	uc008yyk	intergenic	up	200	557	yes
	AK006995	intergenic	up	144	884	no
	AK135931	intergenic	up	0	688	no
AK048032	uc009tvj	intergenic	up	0	695	yes
	AK005961	intergenic	up	0	468	no
	AK015235	intergenic	up	140	1616	yes
	AK005901	intergenic	up	69	1379	yes
	AK020986	intergenic	up	7	1249	no
	AK006716	intergenic	up	27	511	yes
AK019781	uc009nol	intergenic	up	0	558	yes
AK015306	uc009oao	intergenic	up	0	1203	yes
AK007260	uc008ryu	intergenic	up	19	568	yes
	AK006868	intergenic	up	0	711	no
	AK016822	intergenic	up	372	1301	no
AK077070	uc008gzi	intergenic	up	32	1338	yes
	AK030245	intergenic	up	719	1678	yes
AK131825	uc009ctt	intergenic	up	188	1047	yes
	AK019843	intergenic	up	0	509	yes
DQ874391	uc009vfl	intergenic	up	0	622	yes
AK076937	uc009pln	intergenic	up	0	796	yes
	AK015577	intergenic	up	300	1077	yes
	AK019831	intergenic	up	0	469	no
	AK006847	intergenic	up	59	461	no
	AK006998	intergenic	up	0	385	no
1700057G04Rik	uc009rap	intergenic	up	489	733	yes
	AK015449	intergenic	up	0	783	yes
	AK015131	intergenic	up	134	770	yes
	AK015419	intergenic	up	131	573	yes
	AK016095	intergenic	up	0	700	yes
AK014882	uc007hfg	intergenic	up	128	1576	yes
AK006355	uc009gyl	intergenic	up	148	893	yes
	AK015173	intergenic	up	354	920	no
	AK006476	intergenic	up	174	459	no
AK076809	uc008eht	intergenic	up	185	658	yes
	AK015026	intergenic	up	162	746	yes
	AK019768	intergenic	up	106	1109	no
	AK005857	intergenic	up	223	366	yes
	AK017043	intergenic	up	204	1787	yes
AK080399	uc007bol	intergenic	up	43	648	yes
AK015607	uc007uyg	intergenic	up	0	1053	yes
	AK005966	intergenic	up	0	695	yes
Speer9-ps1	NR_001583	intergenic	up	0	775	yes
	AK015216	intergenic	up	0	650	no
AK006465	uc008ppk	intergenic	up	132	469	yes
	AK015674	intergenic	up	0	865	yes
AK015373	uc008kjz	intergenic	up	0	1443	yes
AK139678	uc007zqv	intergenic	up	0	610	yes
	AK006067	intergenic	up	9	462	yes
AK006486	uc008nbr	intergenic	up	0	1073	yes
AK006331	uc007mfh	intergenic	up	15	785	yes
	AK019567	intergenic	up	0	581	yes
	AK016182	intergenic	up	137	645	yes
	AK006936	intergenic	up	0	842	no
AK081945	uc007nrj	intergenic	up	0	578	yes
AK029795	uc007ffi	intergenic	up	160	1131	yes
4930448K20Rik	NR_004448	intergenic	up	766	1433	no
	AK005685	intergenic	up	0	410	no
	AK017129	intergenic	up	0	1366	no
	AK005737	intergenic	up	0	683	no
	AK131883	intergenic	up	31	824	yes
	AK005466	intergenic	up	19	348	no
AK014969	uc007qms	intergenic	up	0	3270	yes
AK132076	uc007pwy	intergenic	up	38	544	yes
AK076658	uc008ehs	intergenic	up	274	705	yes
AK019593	uc007uuk	intergenic	up	0	285	yes
AK005649	uc007yfu	intergenic	up	61	746	yes
AK076918	uc008xir	intergenic	up	0	921	yes
	AK015281	intergenic	up	27	715	yes
AK047804	uc007dxy	intergenic	up	47	2404	yes
	AK016843	intergenic	up	16	1094	yes
AK019801	uc007shy	intergenic	up	0	2078	yes
	AK006053	intergenic	up	0	395	no
AK005629	uc007rct	intergenic	up	0	743	yes
AK077064	uc009vhq	intergenic	up	1250	3397	yes
AK006664	uc008zlk	intergenic	up	144	275	yes
	AK015551	intergenic	up	34	692	yes
AK007095	uc009mqu	intergenic	up	0	409	yes
	AK007037	intergenic	up	0	357	yes
AK016393	uc008paw	intergenic	up	0	629	yes
	AK018992	intergenic	up	0	600	no
	AK015554	intergenic	up	0	1113	yes
	AK018958	intergenic	up	0	431	yes
	AK005735	intergenic	up	0	436	yes
AK006474	uc008oci	intergenic	up	40	856	yes
	AK006783	intergenic	up	22	447	yes
	AK044736	intergenic	up	55	4080	yes
AK019680	uc007xcp	intergenic	up	0	365	yes
AK132898	uc009fiw	intergenic	up	0	840	yes
	AK016983	intergenic	up	115	1040	yes
	AK050221	intergenic	up	107	2282	no
AB080658	uc008msv	intergenic	up	36	732	yes
AK006231	uc007vqn	intergenic	up	0	855	yes
AK019573	uc007fko	intergenic	up	0	923	yes
	AK015575	intergenic	up	33	1479	yes
AK015413	uc007nbp	intergenic	up	0	806	yes
	AK133065	intergenic	up	129	2227	no
	AK006813	intergenic	up	0	574	no
BC048579	uc009nyh	intergenic	up	0	810	yes
AK007041	uc007pwz	intergenic	up	0	582	yes
AK077035	uc008fvx	intergenic	up	0	3146	yes
AK016192	uc007ddy	intergenic	up	187	664	yes
	AK016392	intergenic	up	23	1032	yes
AK007290	uc008xoq	intergenic	up	72	404	yes
	AK005637	intergenic	up	4	507	yes
	AK015579	intergenic	up	0	621	yes
AK018946	uc007kqq	intergenic	up	0	384	yes
AK007274	uc009rsq	intergenic	up	0	683	yes
AK015279	uc007tgb	intergenic	up	372	1965	yes
	AK016082	intergenic	up	0	659	yes
AK131776	uc007nmk	intergenic	up	113	654	yes
AK005679	uc007nwx	intergenic	up	537	708	yes
	AK006898	intergenic	up	0	705	yes
AK133010	uc008syd	intergenic	up	0	1983	yes
	AK015676	intergenic	up	37	948	no
	AK007220	intergenic	up	0	372	yes
	AK007124	intergenic	up	0	297	no
AK015664	uc007zre	intergenic	up	108	1043	yes
AK076947	uc007uiz	intergenic	up	0	520	yes
AK016028	uc009jhd	intergenic	up	76	1495	yes
AK135688	uc009tig	intergenic	up	0	523	yes
AK019789	uc007zqx	intergenic	up	116	709	yes
	AK015287	intergenic	up	92	1286	yes
	AK017062	intergenic	up	0	1320	yes
AK132929	uc008ehu	intergenic	up	0	2140	yes
AK019836	uc008oht	intergenic	up	35	737	yes
	AK007040	intergenic	up	0	754	no
	AK045655	intergenic	up	400	1286	no
	AK006305	intergenic	up	0	1821	no
	AK019606	intergenic	up	100	499	yes
AK077163	uc009msd	intergenic	up	79	940	yes
BC048584	uc009pah	intergenic	up	0	639	yes
	AK015821	intergenic	up	185	1158	no
AK016332	uc009nyg	intergenic	up	0	760	yes
	AK030101	intergenic	up	0	4890	no
AK006380	uc009mce	intergenic	up	174	482	yes
AK029875	uc009mcf	intergenic	up	0	3262	yes
1700037C18Rik	uc007xyx	intergenic	up	371	848	yes
AK006980	uc009nbb	intergenic	up	0	2022	yes
	AK029564	intergenic	up	0	2668	no
AK132084	uc008pdl	intergenic	up	80	412	yes
AK015900	uc007qpo	intergenic	up	16	1670	yes
	AK018667	intergenic	up	0	1091	yes
	AK044555	intergenic	up	59	1510	no
AK029768	uc007qeb	intergenic	up	0	453	yes
AK006308	uc009bsg	intergenic	up	0	690	yes
AK007151	uc007tcc	intergenic	up	0	396	yes
AK019541	uc007jjw	intergenic	up	0	2391	yes
	AK015128	intergenic	up	0	501	no
AK015937	uc007utz	intergenic	up	45	1178	yes
AK020829	uc009ngb	intergenic	up	187	908	no
	AK015849	intergenic	up	22	710	no
AK040104	uc007vyr	intergenic	up	30	629	yes
	AK019668	intergenic	up	0	350	yes
AK015488	uc008qmt	intergenic	up	0	1818	yes
AK015408	uc007qbc	intergenic	up	110	1033	yes
AK161337	uc009fxb	intergenic	up	0	283	yes
AK016007	uc009dfe	intergenic	up	154	538	yes
AK076949	uc008zhc	intergenic	up	0	494	yes
	AK131761	intergenic	up	0	956	yes
AK030268	uc007bys	intergenic	up	0	2623	yes
	AK016124	intergenic	up	9	1008	no
	AK019635	intergenic	up	0	417	yes
	AK016698	intergenic	up	220	1602	yes
	AK015862	intergenic	up	0	1768	no
AK015079	uc007nuu	intergenic	up	0	767	yes
	AK015296	intergenic	up	163	1999	yes
	AK019707	intergenic	up	0	494	yes
AK076929	uc007eej	intergenic	up	0	246	yes
	AK016127	intergenic	up	125	1532	yes
AK019798	uc008ybx	intergenic	up	14	308	yes
	AK016899	intergenic	up	0	1945	yes
AK015198	uc007tju	intergenic	up	83	543	yes
	AK133453	intergenic	up	297	1641	yes
	AK016174	intergenic	up	0	589	yes
	AK018878	intergenic	up	0	363	no
AK077166	uc009mqw	intergenic	up	61	1573	yes
	AK016878	intergenic	up	163	920	no
1700020N01Rik	uc007eos	intergenic	up	48	1054	yes
AK014951	uc009rnw	intergenic	up	107	1060	yes
AK015891	uc009qzq	intergenic	up	61	1451	yes
	AK006966	intergenic	up	104	1161	yes
4933409K07Rik	uc008ski	intergenic	up	0	426	yes
	AK005750	intergenic	up	0	706	no
AK005600	uc008wti	intergenic	up	0	931	yes
	AK019716	intergenic	up	0	344	yes
4930479M11Rik	uc009gfv	intergenic	up	15	560	yes
Gprc2a-rs5	NR_004441	intergenic	up	476	2952	yes
	BC048582	intergenic	up	109	744	no
	AK015985	intergenic	up	1030	1683	no
	AK017133	intergenic	up	0	1146	yes
	AK016122	intergenic	up	68	414	yes
	AK042044	intergenic	up	846	2605	yes
	L09047	intergenic	up	298	316	yes
	AK015352	intergenic	up	147	516	yes
	AK015636	intergenic	up	21	633	no
AK007092	uc007mcb	intergenic	up	0	454	yes
AK016345	uc008mbl	intergenic	up	75	706	yes
	AK016142	intergenic	up	0	905	yes
AK086288	uc007njj	intergenic	up	41	606	yes
AK085818	uc007nwl	intergenic	up	17	682	yes
AK132982	uc007vih	intergenic	up	54	2309	yes
AK019643	uc008uuw	intergenic	up	0	311	yes
AK014841	uc007izb	intergenic	up	0	1790	yes
	AK006015	intergenic	up	0	663	yes
AK076796	uc008rnz	intergenic	up	0	483	yes
	AK012985	intergenic	up	86	1244	yes
AK015560	uc007vxp	intergenic	up	287	1098	yes
AK019751	uc008aew	intergenic	up	0	742	yes
AK016734	uc008xrt	intergenic	up	0	716	yes
AK133035	uc007jkk	intergenic	up	69	2090	yes
	AK005767	intergenic	up	0	1684	no
AK131821	uc008tiy	intergenic	up	0	753	yes
AK016836	uc007rcr	intergenic	up	0	2122	yes
	AK015398	intergenic	up	0	929	no
	AK019651	intergenic	up	0	376	no
AK006677	uc008urz	intergenic	up	52	306	yes
AK079709	uc009cff	intergenic	up	9	627	yes
	AK015113	intergenic	up	0	845	no
	AK016606	intergenic	up	0	1337	yes
AK160158	uc007zzn	intergenic	up	0	1157	yes
	AK015032	intergenic	up	44	867	yes
	AK019678	intergenic	up	19	417	no
	AK016102	intergenic	up	90	540	yes
	AK016604	intergenic	up	383	1070	no
	AK019765	intergenic	up	0	283	yes
	AK015093	intergenic	up	60	1016	yes
AK005657	uc007ryt	intergenic	up	0	1083	yes
	AK006903	intergenic	up	0	516	yes
	AK015621	intergenic	up	243	1737	yes
AK006561	uc009nru	intergenic	up	0	964	yes
BC048655	uc008xsr	intergenic	up	19	725	yes
	AK083834	intergenic	up	816	3692	yes
AK076755	uc008zuz	intergenic	up	0	753	yes
	AK030119	intergenic	up	0	2796	yes
	AK006142	intergenic	up	0	453	no
AK010245	uc008sxm	intergenic	up	14	759	yes
	AK006838	intergenic	up	20	645	yes
	AK155508	intergenic	up	125	1932	no
	AK006237	intergenic	up	20	386	yes
DQ691258	uc008nbs	intergenic	up	0	818	no
AK016594	uc009mzw	intergenic	up	91	868	yes
AK006304	uc007qxz	intergenic	up	0	754	yes
AK015493	uc009pwy	intergenic	up	0	780	yes
AK015914	uc007tgr	intergenic	up	149	762	yes
AK016032	uc009kfa	intergenic	up	0	1117	yes
	AK017011	intergenic	up	298	951	yes
	AK077098	intergenic	up	313	1806	yes
	AK016769	intergenic	up	109	1705	yes
AK054042	uc007gkp	intergenic	up	0	859	yes
	AK019595	intergenic	up	0	385	no
	AK019741	intergenic	up	0	568	yes
AK079662	uc008dex	intergenic	up	0	1327	yes
	L09051	intergenic	up	216	316	yes
	AK017098	intergenic	up	68	1472	no
AK015818	uc007uvi	intergenic	up	24	471	yes
	AK016653	intergenic	up	0	1059	yes
	AK007111	intergenic	up	0	670	no
	AK019720	intergenic	up	0	427	yes
AK015628	uc007ozg	intergenic	up	59	1134	yes
	AK016022	intergenic	up	124	617	yes
	AK006047	intergenic	up	0	395	yes
AK015289	uc007uwz	intergenic	up	204	3085	yes
AK002860	uc007lbs	intergenic	up	229	584	yes
	AK031079	intergenic	up	0	1604	yes
BC100427	uc007rbs	intergenic	up	0	549	yes
AK153575	uc007zak	intergenic	up	0	574	yes
AK006461	uc007gjx	intergenic	up	0	1056	yes
	AK030060	intergenic	up	692	3122	no
	AK016118	intergenic	up	0	686	no
AK006240	uc007nan	intergenic	up	42	476	yes
	AK136184	intergenic	up	0	2410	yes
	AK017066	intergenic	up	0	1365	yes
	AK006955	intergenic	up	0	453	yes
AK076688	uc009qvk	intergenic	up	0	511	yes
AK082314	uc009kuc	intergenic	up	242	1155	yes
	AK015994	intergenic	up	1	971	yes
	AK007311	intergenic	up	201	701	no
AK015316	uc007upe	intergenic	up	0	1548	yes
BC062821	uc008pmf	intergenic	up	0	735	yes
	AK019805	intergenic	up	0	421	yes
	AK016144	intergenic	up	129	1676	no
	AK019609	intergenic	up	190	1003	yes
	AB160648	intergenic	up	158	366	no
	AK016126	intergenic	up	6	560	yes
AK087209	uc007anc	intergenic	up	346	1166	yes
	AK015390	intergenic	up	0	1452	no
	AK015927	intergenic	up	0	1728	yes
	AK015253	intergenic	up	0	451	yes
AK076817	uc008sae	intergenic	up	28	696	yes
	AK019571	intergenic	up	0	699	yes
	AK004326	intergenic	up	0	499	no
	AK016911	intergenic	up	0	1450	no
	AK080704	intergenic	up	454	1291	yes
	AK003944	intergenic	up	0	1340	yes
	AK006165	intergenic	up	56	1412	yes
	AK007160	intergenic	up	1278	726	yes
AK135932	uc007akd	intergenic	up	31	1009	yes
AK016280	uc008eud	intergenic	up	242	1314	yes
AK017239	uc008jth	intergenic	up	31	1635	yes
	AK019580	intergenic	up	0	1573	no
AK006937	uc007axl	intergenic	up	125	546	yes
Rp2h	uc009ssx	intergenic	up	944	1512	yes
AK005895	uc009bfg	intergenic	up	208	498	yes
	AK016932	intergenic	up	0	1185	no
	AK015278	intergenic	up	0	1236	no
	AJ409467	intergenic	up	0	246	no
	AK016055	intergenic	up	0	859	no
AK016658	uc008xdq	intergenic	up	0	2060	yes
AK005608	uc007xax	intergenic	up	158	1259	yes
AK052888	uc009azl	intergenic	up	330	950	yes
	AK014034	intergenic	up	513	949	no
	AK007099	intergenic	up	0	336	yes
	AK006913	intergenic	up	0	386	yes
	AK039489	intergenic	up	76	1938	yes
AK029692	uc007gvg	intergenic	up	46	2075	yes
AK015810	uc008ocf	intergenic	up	0	1395	yes
	AK006665	intergenic	up	67	370	yes
AK019620	uc008iaa	intergenic	up	0	391	yes
AK076683	uc008iaz	intergenic	up	265	892	yes
AK005828	uc008oom	intergenic	up	0	435	yes
	AK015798	intergenic	up	0	485	yes
	AK016735	intergenic	up	6	1317	yes
AK030117	uc009hrh	intergenic	up	0	3287	yes
TCRB	uc009bnv	intergenic	up	57	294	yes
	AK015723	intergenic	up	0	1468	no
AK005856	uc007qcc	intergenic	up	0	648	yes
	AK015804	intergenic	up	0	978	no
	AK007172	intergenic	up	45	1134	yes
	AK015030	intergenic	up	176	1089	no
AK076954	uc009lzq	intergenic	up	45	448	yes
AK050197	uc007nus	intergenic	up	33	1061	yes
	AK006721	intergenic	up	0	811	yes
AK019585	uc009elp	intergenic	up	109	868	yes
AK077029	uc009rxc	intergenic	up	0	3798	yes
AK017111	uc008vss	intergenic	up	0	1693	yes
AK076906	uc008yik	intergenic	up	0	920	yes
AK131742	uc009rha	intergenic	up	0	774	yes
	AK006792	intergenic	up	0	356	yes
	AK036704	intergenic	up	89	2401	yes
	AK019646	intergenic	up	42	437	yes
	AK006865	intergenic	up	0	358	yes
AK029503	uc007els	intergenic	up	152	3199	yes
	AK016453	intergenic	up	72	763	yes
	AK016405	intergenic	up	0	1141	yes
AK140089	uc009phk	intergenic	up	120	2181	yes
AK076734	uc008rjv	intergenic	up	0	449	yes
AK018940	uc008ods	intergenic	up	0	342	no
	AJ409473	intergenic	up	0	369	no
	AK039921	intergenic	up	49	1085	no
	AK015386	intergenic	up	0	1215	no
AK081104	uc008rsi	intergenic	up	6	921	yes
	AK015643	intergenic	up	54	1723	yes
AK132681	uc007xaz	intergenic	up	239	2275	yes
AK015581	uc007hed	intergenic	up	28	584	yes
	AK016287	intergenic	up	0	1070	no
	AK015759	intergenic	up	263	1529	yes
	AK016047	intergenic	up	0	1435	yes
AK014147	uc009pai	intergenic	up	124	728	yes
AK019628	uc007dat	intergenic	up	156	613	yes
	AK013501	intergenic	up	25	531	no
AK076842	uc009eta	intergenic	up	0	331	yes
AK076808	uc007diu	intergenic	up	0	443	yes
	AK016541	intergenic	up	124	3484	no
	AK016152	intergenic	up	33	1016	yes
AK043252	uc007vyl	intergenic	up	69	766	yes
	AK015867	intergenic	up	0	822	yes
AK007854	uc007zzm	intergenic	up	0	1309	yes
	AK015305	intergenic	up	0	1220	no
AK003327	uc007apm	intergenic	up	28	566	yes
	AK012078	intergenic	up	7	838	no
	AK016684	intergenic	up	0	739	yes
	AK131685	intergenic	up	0	789	yes
	AK017064	intergenic	up	36	1115	no
	AK016750	intergenic	up	11	1560	yes
	M24318	intergenic	up	208	342	yes
	AK015070	intergenic	up	129	1252	no
	AK012965	intergenic	up	39	790	no
	AK015382	intergenic	up	69	1768	no
AK007116	uc009pqw	intergenic	up	94	598	yes
	AK006109	intergenic	up	0	412	yes
AK039403	uc008gue	intergenic	up	222	1965	yes
	AK145513	intergenic	up	0	2890	no
	AK015246	intergenic	up	0	559	yes
	AK009418	intergenic	up	0	722	yes
	AK015234	intergenic	up	33	653	no
	AK016019	intergenic	up	0	956	yes
AK079017	uc007mwe	intergenic	up	0	638	yes
AK080070	uc009nic	intergenic	up	37	811	yes
	AK015765	intergenic	up	35	521	yes
	AK029924	intergenic	up	103	2871	no
	AK016360	intergenic	up	0	851	yes
AK076976	uc007qzr	intergenic	up	494	1094	yes
AK076965	uc009fxc	intergenic	up	0	543	yes
AK005833	uc007srf	intergenic	up	38	457	yes
	AK016987	intergenic	up	0	1558	yes
	AK019584	intergenic	up	87	2144	no
AK043982	uc007xwu	intergenic	up	3	275	yes
	AK015845	intergenic	up	172	621	yes
	AK015152	intergenic	up	87	1459	no
AK052812	uc008hrb	intergenic	up	48	945	yes
	AK015816	intergenic	up	78	972	yes
	AK006860	intergenic	up	0	397	yes
	AK016587	intergenic	up	0	978	yes
	AK015774	intergenic	up	64	504	yes
	AK015451	intergenic	up	25	1721	yes
	AK017123	intergenic	up	473	851	no
	AK016233	intergenic	up	37	1043	yes
	AK014867	intergenic	up	0	827	no
	AK085506	intergenic	up	58	3975	yes
	AK007196	intergenic	up	0	468	no
	AK007778	intergenic	up	138	538	yes
	AK015983	intergenic	up	0	422	yes
8430427H17Rik	uc008nhw	intergenic	up	617	2398	yes
	BC048919	intergenic	up	35	2025	yes
	AK016402	intergenic	up	0	699	yes
	AK020896	intergenic	up	20	784	yes
BC048765	uc007vop	intergenic	up	128	1061	yes
AK038711	uc007uzp	intergenic	up	130	1329	yes
	AK041974	intergenic	up	456	1527	yes
AK078191	uc009hfa	intergenic	up	0	3335	yes
	AK015836	intergenic	up	394	1524	yes
AK076892	uc008bbh	intergenic	up	0	300	yes
AK016307	uc007xol	intergenic	up	0	908	yes
AK033854	uc009ecs	intergenic	up	323	3843	yes
	AK015909	intergenic	up	0	558	yes
	AK016253	intergenic	up	17	1617	yes
E130201H02Rik	NR_024324	intergenic	up	578	867	no
AK157218	uc008mgp	intergenic	up	123	1834	yes
Gm15698	NR_003564	intergenic	up	240	812	yes
	AK006689	intergenic	up	0	585	yes
	AK086739	intergenic	up	335	965	yes
	AK016862	intergenic	up	0	1734	no
AK012226	uc007sly	intergenic	up	333	1393	yes
	AK157435	intergenic	up	108	814	yes
	AK019555	intergenic	up	52	407	yes
AK133438	uc009gih	intergenic	up	0	1134	yes
AK020919	uc007ype	intergenic	up	40	954	yes
AK019036	uc007zzo	intergenic	up	0	634	yes
	AK040987	intergenic	up	806	1435	no
AK007770	uc009cya	intergenic	up	207	485	yes
	AK046572	intergenic	up	20	4647	no
	AK015880	intergenic	up	0	1873	yes
	AK005783	intergenic	up	0	1252	no
AK015665	uc008ljw	intergenic	up	34	582	yes
	AK050462	intergenic	up	80	1634	no
AK036535	uc007gst	intergenic	up	62	2112	yes
AK086006	uc008hbv	intergenic	up	12	574	yes
	AK007252	intergenic	up	0	382	yes
	AK016999	intergenic	up	101	745	yes
	AK133430	intergenic	up	103	1732	no
	AK018281	intergenic	up	0	1417	no
	AK007008	intergenic	up	25	418	no
AK029726	uc009kfx	intergenic	up	2031	4317	yes
AK028094	uc007ujf	intergenic	up	48	701	yes
AK087392	uc007ief	intergenic	up	23	933	yes
AK006961	uc008zrv	intergenic	up	0	310	yes
	AK016240	intergenic	up	69	619	yes
1700008J07Rik	NR_024331	intergenic	up	449	2432	no
	AK020901	intergenic	up	0	1109	no
	AK016379	intergenic	up	0	551	no
	AK006204	intergenic	up	88	530	yes
	AK013802	intergenic	up	248	1000	no
AK006510	uc008vgs	intergenic	up	45	2087	yes
AK144886	uc007ohq	intergenic	up	22	3140	yes
AK161480	uc007ymw	intergenic	up	226	3257	yes
	AK006277	intergenic	up	126	1464	yes
AK080223	uc009lmi	intergenic	up	0	638	yes
AK019688	uc007epv	intergenic	up	31	396	yes
AK076938	uc007gzq	intergenic	up	0	653	yes
DQ687153	uc008skp	intergenic	up	0	371	yes
	AK028736	intergenic	up	0	2718	no
BC048666	uc008fec	intergenic	up	0	664	yes
AK046045	uc009igl	intergenic	up	113	878	yes
	AK016692	intergenic	up	26	1417	yes
AK047145	uc007tcs	intergenic	up	0	690	yes
	AK016008	intergenic	up	20	1146	no
	AK007232	intergenic	up	0	562	yes
	AK016725	intergenic	up	87	1439	no
	AK015353	intergenic	up	12	1394	yes
AK016730	uc007bup	intergenic	up	0	1146	yes
AK006250	uc008bdb	intergenic	up	0	709	yes
AK019667	uc007taa	intergenic	up	0	567	yes
AK131759	uc007ygb	intergenic	up	0	304	yes
AK163488	uc009tih	intergenic	up	203	861	yes
	AK016119	intergenic	up	0	1605	yes
	AK015084	intergenic	up	57	1518	yes
	AK017047	intergenic	up	0	1221	yes
	AK132559	intergenic	up	26	2905	yes
	AK015127	intergenic	up	89	1291	yes
AK089615	uc008gyv	intergenic	up	0	1128	yes
	AK016970	intergenic	up	0	1497	no
	AK219183	intergenic	up	259	280	no
Gm568	uc008suh	intergenic	up	8	505	yes
AK158658	uc007dua	intergenic	up	0	955	yes
	AK018780	intergenic	up	17	727	no
	AK006003	intergenic	up	0	683	yes
	K03466	intergenic	up	16	365	no
TCR-beta chain	uc009bpq	intergenic	up	376	741	yes
	AK016108	intergenic	up	32	1149	no
AK076774	uc007ktf	intergenic	up	0	387	yes
	AK007217	intergenic	up	0	491	yes
AK161431	uc008mms	intergenic	up	5	2033	yes
	AK016029	intergenic	up	0	730	yes
	AK134561	intergenic	up	0	2481	yes
Zfp389	NR_026798	intergenic	up	301	934	yes
	AK015974	intergenic	up	0	913	no
AK041437	uc008evn	intergenic	up	49	488	yes
	AK016143	intergenic	up	237	893	yes
	AK017083	intergenic	up	99	1644	yes
AK008705	uc009mlp	intergenic	up	170	627	yes
	AK051225	intergenic	up	856	2215	yes
AK019631	uc008vpq	intergenic	up	0	274	yes
	AK015569	intergenic	up	21	922	yes
	AK030193	intergenic	up	0	2271	yes
	AK007120	intergenic	up	224	599	yes
	AK015623	intergenic	up	89	605	no
DQ697944	uc008smn	intergenic	up	39	684	no
AK019563	uc009msc	intergenic	up	0	328	yes
	AK006642	intergenic	up	38	480	no
AK006454	uc009auq	intergenic	up	67	937	yes
	AK006574	intergenic	up	0	655	yes
AK006413	uc008xmo	intergenic	up	0	766	yes
AY512912	uc008sxl	intergenic	up	0	1603	yes
	AK078497	intergenic	up	14	1701	yes
	BC038629	intergenic	up	19	834	no
AK043991	uc007nmi	intergenic	up	17	402	yes
AK030154	uc008xka	intergenic	up	257	1754	yes
AK076988	uc007rxs	intergenic	up	0	583	yes
	AK076825	intergenic	up	0	545	yes
AK197603	uc009roa	intergenic	up	171	350	yes
	AK006090	intergenic	up	0	438	no
AK079818	uc008ftc	intergenic	up	718	1734	yes
	AK012876	intergenic	up	435	2211	no
AK086168	uc007ypf	intergenic	up	60	902	yes
TCR-beta chain	uc009bpv	intergenic	up	377	739	yes
	AK015835	intergenic	up	0	1189	yes
Ifltd1	uc009erk	intergenic	up	0	3385	yes
	AK030271	intergenic	up	0	2394	yes
AK153212	uc007wgq	intergenic	up	0	635	yes
AK081788	uc008fxu	intergenic	up	856	4012	yes
AK076853	uc008xgw	intergenic	up	0	544	yes
	AK045080	intergenic	up	202	1840	yes
	AK016314	intergenic	up	0	1486	yes
AK019697	uc007gxe	intergenic	up	0	453	yes
AK015762	uc008qdl	intergenic	up	63	687	yes
AK037830	uc008ahw	intergenic	up	80	1442	yes
	L09009	intergenic	up	0	307	yes
TCR-beta chain	uc009bpu	intergenic	up	383	739	yes
AK006071	uc008xwg	intergenic	up	0	558	yes
AK038386	uc008qru	intergenic	up	116	1307	yes
AK076883	uc009beq	intergenic	up	141	901	yes
	AK016440	intergenic	up	0	1167	yes
AK045385	uc007uxx	intergenic	up	166	2555	yes
AK160437	uc007zzp	intergenic	up	108	1286	yes
	AK051241	intergenic	up	201	2495	no
AK016383	uc007evj	intergenic	up	0	480	yes
AK040992	uc009bas	intergenic	up	170	756	yes
AK076959	uc007zqw	intergenic	up	90	733	yes
	AK007248	intergenic	up	0	711	no
	AK016969	intergenic	up	0	1338	no
AK007042	uc007mfi	intergenic	up	152	395	yes
	AK036852	intergenic	up	13	1194	no
	AK006220	intergenic	up	143	728	yes
AK140370	uc008lgr	intergenic	up	433	874	yes
AK040276	uc007kve	intergenic	up	195	1001	yes
	AK015244	intergenic	up	40	1911	no
	AK034101	intergenic	up	340	4435	no
	AK084937	intergenic	up	732	2849	no
AK030052	uc007qug	intergenic	up	247	2733	yes
	AK015044	intergenic	up	134	1425	no
	AK031826	intergenic	up	198	2532	yes
AK161402	uc008hbx	intergenic	up	0	1724	yes
	AK016050	intergenic	up	0	594	no
AK030453	uc008mlw	intergenic	up	119	3635	yes
AK035706(HOTAIR)	uc007xwx	intergenic	up	342	2006	yes
	AK006297	intergenic	up	164	480	yes
AK133134	uc007nbb	intergenic	up	34	1935	yes
1700022A21Rik	NR_003953	intergenic	up	1018	1448	yes
	AK006833	intergenic	up	0	343	no
AK015395	uc008fuc	intergenic	up	38	889	yes
AK042933	uc008yai	intergenic	up	264	716	yes
	AK050124	intergenic	up	130	2776	no
AK034417	uc007uxv	intergenic	up	672	3388	yes
AK006958	uc008iem	intergenic	up	6	434	yes
	AK019349	intergenic	up	0	529	no
AK015094	uc007kxe	intergenic	up	16	628	yes
	AK089876	intergenic	up	0	2425	no
	AK019652	intergenic	up	0	519	yes
	AK049966	intergenic	up	307	1073	yes
AK019375	uc008ucu	intergenic	up	42	517	yes
AK135894	uc008rkb	intergenic	up	768	1671	yes
AK015526	uc007meg	intergenic	up	27	986	yes
Zcwpw2	uc009rzf	intergenic	up	681	1665	yes
	AK006880	intergenic	up	0	459	yes
TCR-beta chain	uc009bpy	intergenic	up	412	738	yes
	AK016139	intergenic	up	21	1144	no
AK005849	uc009gkw	intergenic	up	0	1482	yes
	AK019739	intergenic	up	0	2656	no
	AK052984	intergenic	up	70	1325	yes
AK016128	uc009lrw	intergenic	up	99	717	yes
	AK006010	intergenic	up	0	271	yes
C030017K20Rik	uc008wdm	intergenic	up	1369	2364	yes
Gm628	uc007wcl	intergenic	up	1461	3487	yes
	AK020520	intergenic	up	193	517	yes
	AK158485	intergenic	up	1107	3408	no
AK021007	uc009ihq	intergenic	up	468	739	yes
	AK016717	intergenic	up	0	1251	no
AK035573	uc007eyw	intergenic	up	5	542	yes
AK007312	uc009fcd	intergenic	up	127	554	yes
	AK046914	intergenic	up	0	1915	no
	AK080548	intergenic	up	20	747	yes
	AK080390	intergenic	up	376	1486	no
AK147079	uc007kxd	intergenic	up	16	649	yes
	AK010100	intergenic	up	169	1033	yes
AK016521	uc007zfw	intergenic	up	268	4098	yes
AK144882	uc008say	intergenic	up	0	902	yes
	AK043615	intergenic	up	9	1171	no
AK019889	uc008kbz	intergenic	up	485	1007	yes
AK016790	uc009vgj	intergenic	up	150	1600	yes
AK019598	uc008dft	intergenic	up	49	1036	yes
AK076700	uc007lpy	intergenic	up	161	1185	yes
	AK006989	intergenic	up	0	444	yes
AY512917	uc009jaz	intergenic	up	24	1294	yes
AK087313	uc008hli	intergenic	up	0	880	yes
	AK028839	intergenic	up	9	3567	yes
AK144299	uc007zsi	intergenic	up	369	1164	yes
	AK016894	intergenic	up	0	2018	no
	AK016834	intergenic	up	64	1287	yes
	AK015420	intergenic	up	0	734	yes
	AK015040	intergenic	up	0	841	yes
AK084200	uc007xka	intergenic	up	38	1365	yes
AK160260	uc008uqs	intergenic	up	333	1862	yes
	BC051511	intergenic	up	85	838	yes
BC051525	uc008unk	intergenic	up	121	959	yes
	AK078603	intergenic	up	0	2061	no
AK039557	uc007qtg	intergenic	up	0	444	yes
	AK015407	intergenic	up	0	835	yes
AK167556	uc008hmg	intergenic	up	92	2238	yes
AK136039	uc007rgm	intergenic	up	157	2162	yes
AK135675	uc009svq	intergenic	up	1957	2095	yes
	AK005840	intergenic	up	23	785	yes
	AK039686	intergenic	up	220	2347	yes
AK133337	uc008ocj	intergenic	up	414	3254	yes
	AK007141	intergenic	up	10	523	yes
	AK015571	intergenic	up	129	839	no
	AK016293	intergenic	up	0	1571	no
	AK015597	intergenic	up	0	732	yes
	AK015648	intergenic	up	164	1563	yes
	AK015734	intergenic	up	147	1103	no
	AK080501	intergenic	up	756	1194	no
	AK015175	intergenic	up	213	2364	yes
	AK050225	intergenic	up	240	1360	no
Gm7337	NR_003652	intergenic	up	710	2654	no
	AK016875	intergenic	up	0	1705	no
	AK090142	intergenic	up	0	1794	no
1700049E17Rik	uc007tcy	intergenic	up	0	1773	yes
	AK006816	intergenic	up	0	1044	yes
	AK145034	intergenic	up	377	2802	no
	AK015416	intergenic	up	268	1786	no
	AK165035	intergenic	up	233	1587	yes
AK017076	uc009mua	intergenic	up	64	1238	yes
